# Supplementary material for: Robust design of LAMP assays for in-field detection of major bacterial vascular diseases of banana
Source: PLoS One. 2026 Jul 16;21(7):e0337387. doi: 10.1371/journal.pone.0337387 (PMC13375027; doi:10.1371/journal.pone.0337387)
Supplement: S1 Table — (XLSX) [file pone.0337387.s006.xlsx]

## Sheet: Feuil1
TableS1. BXW strains and non target strains used in this study for BXW-LAMP assay specificity.
										BXW-LAMP
strain	other IDs	country	host	year	genera	spepices	pv or subsp.	Phyl.	Seq.	TTR (min)	Ta	status
Target
NCPPB4378	CFBP7166	Uganda	Musa sp.	2005	Xanthomonas	vasicola	pv. musacearum			8.00	90.40	pos
NCPPB4386	CFBP7167	Uganda	Musa sp.	2005	Xanthomonas	vasicola	pv. musacearum			7.45	90.35	pos
NCPPB4379	KY44	Uganda	Musa sp.	2005	Xanthomonas	vasicola	pv. musacearum			8.75	90.06	pos
NCPPB4380	038/KBA/05	Uganda	Musa sp.	2005	Xanthomonas	vasicola	pv. musacearum			8.75	90.07	pos
NCPPB2005	ICPB XM130; ICMP 2870; CFBP7123; DSM24447; LMG785; ATCC49084	Ethiopia	Ensete ventricosum	1966	Xanthomonas	vasicola	pv. musacearum			8.75	90.30	pos
NCPPB2251	CFBP7122	Ethiopia	Musa sp.	1969	Xanthomonas	vasicola	pv. musacearum			9.50	90.29	pos
NCPPB4387	IMI392223; CFBP7168	D.R.Congo	Musa sp.	2005	Xanthomonas	vasicola	pv. musacearum			9.00	90.09	pos
NCPPB4388	CFBP7169	D.R.Congo	Musa sp.	2005	Xanthomonas	vasicola	pv. musacearum			8.00	90.24	pos
NCPPB4392	CFBP7173	Tanzania	Musa sp.	2007	Xanthomonas	vasicola	pv. musacearum			7.75	90.39	pos
NCPPB4393	CFBP7174	Tanzania	Musa sp.	2007	Xanthomonas	vasicola	pv. musacearum			8.75	89.94	pos
NCPPB4394	CFBP7175; 354053	Tanzania	Musa sp.	2007	Xanthomonas	vasicola	pv. musacearum			8.75	90.17	pos
NCPPB4395	CFBP7176	Tanzania	Musa sp.	2007	Xanthomonas	vasicola	pv. musacearum			9.00	90.09	pos
NCPPB4433	20709953; Cabi395428	Burundi	Musa sp.	2007	Xanthomonas	vasicola	pv. musacearum			9.00	89.92	pos
NCPPB4434	BXWK1; 20702295	Kenya	Musa sp.	2006	Xanthomonas	vasicola	pv. musacearum			8.50	90.25	pos
NCPPB4391	CFBP7172	Rwanda	Musa sp.	2005	Xanthomonas	vasicola	pv. musacearum			8.25	90.38	pos
Non target
XVH REU 26	XC2; JR689	Reunion Island, France	Tripsacum laxum	1995	Xanthomonas	vasicola	pv. holcicola			-a	-	neg
XVH REU 33	XC12; JR697	Reunion Island, France	Maïs	1990	Xanthomonas	vasicola	pv. holcicola			-	-	neg
NCPPB989	ATCC13461; VKMB-618; ICMP451; LMG7416, XVH USA 61	USA	Holcus sp.	1942	Xanthomonas	vasicola	pv. holcicola			-	-	neg
LMG8742	BCCMTM; XVV MUS 104	Maurice	Roystonea regia	1946	Xanthomonas	vasicola	pv. vasculorum			-	-	neg
LMG900	NCPPB795, XVV MDG 15	Madagascar	Saccharum officinarum	1981	Xanthomonas	vasicola	pv. vasculorum			-	-	neg
NCPPB1381	LMG8718, XVV ZIM 101	Zimbabwe	Saccharum officinarum	1962	Xanthomonas	vasicola	pv. vasculorum			-	-	neg
LMG896	ATCC13901; PDDCC305; NCPPB182; ICMP305; ICPBXV1; ICMP314; PDDCC314	Puerto Rico	Saccharum officinarum	1933	Xanthomonas	vasicola	pv. vasculorum			-	-	neg
CFBP2532T	ATCC35933; ICMP3125; LMG5047; NCPPB3002	India	Oryza sativa	1965	Xanthomonas	oryzae	pv. oryzae			-	-	neg
CFBP2289	ICMP11943	France	Vitis vinifera cv. Ugni Blanc	1983	Xanthomonas	oryzae	pv. oryzicola			-a	-	neg
CFBP7088	KACC10331	Korea	Oryza sativa	2007	Xanthomonas	oryzae	pv. oryzicola			-	-	neg
CFBP7109	BLS256	Philippines	Oryza sativa	1984	Xanthomonas	oryzae	pv. oryzicola			-	-	neg
LMG797PT	NCPPB1585; ICMP5743; CFBP 286; LMG12706; ICPBX0111; PDDCC5743	Malaysia	Oryza sativa	1964	Xanthomonas	oryzae	pv. oryzicola			-	-	neg
CFBP2524	ATCC49082; ICMP 194; LMG7303; NCPPB1926	New Zealand	Begonia sp.	1962	Xanthomonas	axonopodis	pv. begoniae			-	-	neg
LMG539	ICPB XA113; ICMP698; NCPPB2375; PDDCC698	Colombia	Axonopus scoparius	1949	Xanthomonas	axonopodis	pv. axonopodis			-	-	neg
LMG551	NCPPB2226	United Kingdom	Begonia sp.	1969	Xanthomonas	axonopodis	pv. begoniae			-	-	neg
LMG7303PT	NZRCC10362; ICPBXB110; NCPPB1926; PDDCC194; ICMP194	New Zealand	Begonia tuberhybrida	1962	Xanthomonas	axonopodis	pv. begoniae			-	-	neg
LMG675PT	ICMP358; ATCC11638; ICPBXC112; PDDCC358; NCPPB2973	India	Cassia tora	1956	Xanthomonas	axonopodis	pv. cassiae			-	-	neg
LMG691PT	ICMP616; PDDCC616; NCPPB637	India	Cyamopsis tetragonolobus	1979	Xanthomonas	axonopodis	pv. cyamopsidis			-	-	neg
LMG693PT	ATCC11671; ICMP577; NCPPB577; PDDCC577; ICPBXD106	India	Desmodium gangeticum	1943	Xanthomonas	axonopodis	pv. desmodiigangetici			-	-	neg
CFBP6107	ICMP17031; MAFF311173	Japan	Allium fistulosum	1998	Xanthomonas	axonopodis	pv. allii			-	-	neg
LMG849PT	ICPBXP137; PDDCC5779; NCPPB581; ATCC11643; ICMP5779	India	Euphorbia pulcherrima	1950	Xanthomonas	axonopodis	pv. poinsettiicola			-	-	neg
LMG811PT	ICMP167; PDDCC167; NCPPB840	India	Crotalaria juncea	1959	Xanthomonas	axonopodis	pv. patelii			-	-	neg
LMG844PT	ICMP5745; NCPPB2066; PDDCC5745	Sudan	Phyllanthus niruri	1965	Xanthomonas	axonopodis	pv. phyllanthi			-	-	neg
LMG9045	ITCC2237; IMIB7090; NCPPB3092; ICMP6574	India	Clitoria biflora	1974	Xanthomonas	axonopodis	pv. clitoriae			-	-	neg
LMG955	PDDCC572; NCPPB584; ICMP572; ATCC11673; ICP XT105	India	Tamarindus indica	1950	Xanthomonas	axonopodis	pv. tamarindi			-	-	neg
CFBP2903	NA	Argentina	Citrus limon	NA	Xanthomonas	citri	pv. aurantifolii (B)			-	-	neg
CFBP2906	LMG8655; NCPPB3655; ICMP8432; KACC10161	Brazil	Citrus aurantiifolia	1981	Xanthomonas	citri	pv. aurantifolii (C)			-	-	neg
NCPPB1759	CFBP3135; ATCC17997; HACC-184	India	Feronia elephantacum	1965	Xanthomonas	citri	pv. bilvae			-	-	neg
CFBP2603	NCPPB2443; LMG776; ICMP8540	Colombia	Manihot esculenta	1972	Xanthomonas	phaseoli	pv. manihotis			-	-	neg
LMG695PT	PDDCC5727; ICPBXD109; ICMP5727; NCPPB1833	Brazil	Anthurium sp.	1965	Xanthomonas	phaseoli	pv. dieffenbachiae			-	-	neg
LMG7455PT	PDDCC5834; ATCC9563; ICMP5834; NCPPB3035	NA	Phaseolus vulgaris	NA	Xanthomonas	phaseoli	pv. phaseoli			-	-	neg
CFBP3138PT	NA	USA	Citrumelo cv. Swingle	1984	Xanthomonas	euvesicatoria	pv. citrumelonis			-	-	neg
LMG5942	ATCC27511; RUN1369	USA	human	1974	Rasltonia	picketti				-	-	neg
LMG673	PDDCC204; ICMP204; NCPPB101	Malawi	Manihot esculenta	1951	Xanthomonas	cassavae				-	-	neg
LMG7314	ICMP4321; PDDCC4321; NZRCC10431; NCPPB2985	New Zealand	Pelargonium peltatum cv. La France, leaf	1974	Xanthomonas	hortorum	pv. pelargonii			-	-	neg
LMG852PT	NA	NA	NA	NA	Xanthomonas	arboricola	pv. pruni			-	-	neg
LMG8644	NCPPB230; ICMP200	USA	NA	1949	Xanthomonas	hortorum	pv. carotae			-	-	neg
LMG911	NCPPB422	New Zealand	Solanum lycopersicum	1955	Xanthomonas	vesicatoria				-	-	neg
LMG932	NCPPB2593	Brazil	Capsicum frutescens	1971	Xanthomonas	euvesicatoria				-	-	neg
LMG497PT	ICMP5718; NCPPB2062; PDDCC5718	Sudan	Medicago sativa	NA	Xanthomonas	euvesicatoria	pv. alfalfae			-	-	neg
LMG472	Beramis 2; VdM 5	Guadeloupe	Saccharum officinarum	1980	Xanthomonas	sacchari				-	-	neg
LMG494T	PDDCC196; ICMP196; NCPPB2969; ATCC33915; DSM3583	Fiji	Saccharum officinarum, leaf	1961	Xanthomonas	albilineans				-	-	neg
LMG535PT	PDDCC7; NCPPB347; ICMP7	Tanzania, United Republic of	Iberis sp.	1954	Xanthomonas	campestris	pv. armoraciae			-	-	neg
LMG568T	DSM3586; ATCC33913; ICMP13; CIP100069; JCM13371; CECT97; NCPPB528; PDDCC13	United Kingdom	Brassica oleracea (Gemmifera Group)	1957	Xanthomonas	campestris	pv. campestris			-	-	neg
LMG847T	NCPPB762; PDDCC570; ICMP570	Japan	Pisum sativum	1957	Xanthomonas	pisi				-	-	neg
LMG8673	ICMP8688	Brazil	Cucumis melo	1980	Xanthomonas	melonis				-	-	neg
LMG8684T	ICMP6774	Japan	Camellia sinensis	1974	Xanthomonas	theicola				-	-	neg
LMG947T	CNBP1976	France	Bromus carinatus	1980	Xanthomonas	bromi				-	-	neg
NCPPB2968	ATCC11633; DSM19128, CFBP6864; LMG27970	USA	Capsicum frutescens	1947	Xanthomonas	vesicatoria				-	-	neg
RUN300	IBSBF1882	Brazil	Begonia semperflorens	2003	Rasltonia	solanacearum		I	17	-	-	neg
RUN364	NA	Madagascar	Solanum melongena	2006	Rasltonia	solanacearum		III	43	-	-	neg
RUN60	UW647	Reunion Island, France	Pelargonium asperum	1993	Rasltonia	solanacearum		III	19	-	-	neg
RUN54	GMI1000	French Guinea	Solanum lycopersicum	1978	Rasltonia	solanacearum		I	18	-	-	neg
RUN62	ICMP10001; UQRS520; NCPPB3726; R229	Indonesia	Musa sp.	1988	Rasltonia	syzigii	subsp. celebensensis			-	-	neg
RUN83	PSI07; CFBP7288	Indonesia	Solanum lycopersicum	1999	Ralstonia	syzygii		IV		-	-	neg
RUN88	R24	Indonesia	Syzygium aromaticum	NA	Ralstonia	syzigii		IV	9	-	-	neg
RUN1367	LMG21421T	USA	human	2001	Rasltonia	insidiosa				-	-	neg
LMG 18321	Mergaert ST46; Saito FR2	Japon	river water	NA	Ralstonia	insidiosa	NA	NA	NA	-	-	neg
RUN1368	LMG6866T; NCIMB10805	United Kingdom	human	2007	Rasltonia	mannitolytica				-	-	neg
RUN1369	LMG 5942T; ATCC 27511	USA	human	1974	Rasltonia	picketti				-	-	neg
LMG 7143	Pickett K-1503	United States	hospital environment, water	NA	Ralstonia	thomasii				-	-	neg
LMG 20358T	NCTC13147; CCUG48852; CIP107078; DSM17311	Thailand	surface soil	1989	Burkholderia	ubonensis	NA	NA	NA	-	-	neg
LMG1199T	NCIB11842; ATCC17697; CCUG1776; IMET10383; DSM 531; NBRC102504; ICPB 3984; JCM11282	USA	soil	1957	Cupriavidus	necator				-	-	neg
LMG 31748T	KCTC32388; DSM19416	Malaysia	sediment	2001	Cupriavidus	malaysiensis	NA	NA	NA	-	-	neg
LMG 32289T	DSM26888; CCUG55948	Argentina	agricultural soil	NA	Cupriavidus	pampae	NA	NA	NA	-	-	neg
LMG1222	ATCC25416	USA	Allium sepa	1949	Burkholderia	cepacia				-	-	neg
LMG16206	NCIMB11286	NA	NA	1995	Pseudomonas	putida				-	-	neg
LMG1794		United Kingdom	water irrigation	1951	Pseudomonas	fluorescens				-	-	neg
LMG2804	ATCC11663; CFBP2048	USA	Chrysanthemum morifolium		Erwinia	chrysanthemi				-	-	neg
LMG2894	NCPPB378	Sweden	Solanum tuberosum	1956	Clavibacter	michiganensis	subsp. sepedonicus			-	-	neg
LMG7333	ICMP2550; NZRCC10213; ICPBCM177; PDDCC2550; NCPPB2979	Hungary	Solanum lycopersicum	NA	Clavibacter	michiganensis	subsp. michiganensis			-	-	neg
LMG5093	NCPPB1106	United Kingdom	Solanum lycopersicum	1960	Pseudomonas	syringae	pv. tomato			-	-	neg
Non target strains isolated from Musa spp., Heliconia rostrata and banana soil/rhizosphere
pathogenic strains
RUN389	NA	Grenada	Musa sp.	2007	Ralstonia	solanacearum		IIA	6	-	-	neg
RUN1291	CFBP1184	Honduras	Musa sp.	1961	Ralstonia	solanacearum		IIB	4	-	-	neg
RUN74	MOLK2	Philippines	Musa sp.	1991	Ralstonia	solanacearum		IIB	3	-	-	neg
RUN9	UW628	Hawaii	Heliconia rostrata	1989	Ralstonia	solanacearum		IIA	6	-	-	neg
RUN582	GMI8042	Grenada	Musa sp.	1984	Ralstonia	solanacearum		IIA	6	-	-	neg
RUN20	NA	Brazil	Musa sp.	1999	Ralstonia	solanacearum		IIA	24	-	-	neg
RUN22	NA	Brazil	Musa sp.	1998	Ralstonia	solanacearum		IIA	24	-	-	neg
RUN586	UW163	Peru	Musa sp.	1967	Ralstonia	solanacearum		IIB	4	-	-	neg
RUN1509	SVGB09H	Saint Vincent and The Grenadines	Musa acuminata	2008	Ralstonia	solanacearum		IIB	4	-	-	neg
RUN1282	UW138	Costa Rica	Musa sp.	1967	Ralstonia	solanacearum		IIB	3	-	-	neg
RUN0092	UW179; R368; CIP30; K254	Colombia	Musa sp.	1961	Ralstonia	solanacearum		IIB	4	-	-	neg
LMG 5175	NCPPB1232	Uganda	Musa sp.	1962	Pseudomonas	marginalis				-	-	neg
LMG 31122	G18-314	Haiti	Musa Paradisiaca	2018	Klebsiella	variicola				-	-	neg
ICMP 9287	NA	Papua New Guinea	Musa sp.	1987	Dickeya	chrisanthemi				-	-	neg
ICMP 14573	DAR 75263	Australia	Musa sp.	2002	Dickeya	chrisanthemi				-	-	neg
ICMP 2348	NA	Colombia	Musa X paradisiaca L	1968	Dickeya	paradisaica				-	-	neg
ICMP 787	NA	NA	Musa sp.	1986	Pantoea	agglomerans				-	-	neg
ICMP 3622	NA	New Zealand	Musa sp.	1973	Pseudomonas	syringae				-	-	neg
ICMP 25682	NA	New Zealand	Musa acuminata	2024	Burkholderia	sp.				-	-	neg
endophytic strains
B35	NA	NA	Musa sp. (rhizosphere)	NA	Pseudomonas	tohonis/fluorescens				-	-	neg
B90	NA	NA	Musa sp. (rhizosphere)	NA	Ralstonia	picketti				-	-	neg
B155	NA	NA	Musa sp. (rhizosphere)	NA	Bacillus	altitudinis				-	-	neg
B156	NA	NA	Musa sp. (rhizosphere)	NA	Kosakonia	sacchari				-	-	neg
B157	NA	NA	Musa sp. (rhizosphere)	NA	Micrococcus	luteus				-	-	neg
B160	NA	NA	Musa sp. (rhizosphere)	NA	Pantoea	dispersa				-	-	neg
B162	NA	NA	Musa sp. (rhizosphere)	NA	Chryseobacterium sp.					-	-	neg
B163	NA	NA	Musa sp. (rhizosphere)	NA	Agrobacterium	deltaense				-	-	neg
B164	NA	NA	Musa sp. (rhizosphere)	NA	Flavobacterium	foetidium				-	-	neg
B166	NA	NA	Musa sp. (rhizosphere)	NA	Klebsiella	variicola				-	-	neg
B168	NA	NA	Musa sp. (rhizosphere)	NA	Enterobacter sp.					-	-	neg
B169	NA	NA	Musa sp. (rhizosphere)	NA	Dyella	marensis				-	-	neg
CAV4050	SB1	South Africa	soil (Musa sp. plantation)	2024	Bacillus cereus					-	-	neg
CAV4051	SB2	South Africa	soil (Musa sp. plantation)	2024	Pseudomonas	monteilii				-	-	neg
CAV4052	SB3	South Africa	soil (Musa sp. plantation)	2024	Arthrobacter	woluwensis				-	-	neg
CAV4053	SB4	South Africa	soil (Musa sp. plantation)	2024	Pseudomonas	fluorescens				-	-	neg
CAV4054	SB5	South Africa	soil (Musa sp. plantation)	2024	Novosphingobium sp.					-	-	neg
CAV4055	SB6	South Africa	soil (Musa sp. plantation)	2024	Yokenella	regensburgei				-	-	neg
CAV4056	SB7	South Africa	soil (Musa sp. plantation)	2024	Yokenella	regensburgei				-	-	neg
CAV4057	SB8	South Africa	soil (Musa sp. plantation)	2024	Bacillus	thuringiensis				-	-	neg
CAV4058	SB9	South Africa	soil (Musa sp. plantation)	2024	No significant hit					-	-	neg
CAV4059	B1	South Africa	Musa sp. (rhizosphere)	2024	Pseudomonas	koreensis				-	-	neg
CAV4060	B2	South Africa	Musa sp. (rhizosphere)	2024	Pseudomonas	moraviensis				-	-	neg
CAV4061	B3	South Africa	Musa sp. (rhizosphere)	2024	Pseudomonas	koreensis				-	-	neg
CAV4062	B4	South Africa	Musa sp. (rhizosphere)	2024	Bacillaceae	bacterium				-	-	neg
CAV4063	B5	South Africa	Musa sp. (rhizosphere)	2024	Bacillus	toyonensis				-	-	neg
CAV4064	B6	South Africa	Musa sp. (rhizosphere)	2024	Burkholderia	arboris				-	-	neg
CAV4065	B7	South Africa	Musa sp. (rhizosphere)	2024	Bacillus	simplex				-	-	neg
CAV4066	B8	South Africa	Musa sp. (rhizosphere)	2024	Enterobacter sp.					-	-	neg
CAV4067	B9	South Africa	Musa sp. (rhizosphere)	2024	Bacillus	altitudinis				-	-	neg
CAV4068	B10	South Africa	Musa sp. (rhizosphere)	2024	Pseudomonas	koreensis				-	-	neg
CAV4069	B11	South Africa	Musa sp. (rhizosphere)	2024	Bacillus	aerius				-	-	neg
LMG 32026	CFBP8887; BW13M1	Sri Lanka	Banana plant (exorhizosphere)	1990	Pseudomonas	peradeniyensis				-	-	neg
LMG 32030	CFBP8849; BW11P2	Sri Lanka	Banana plant (exorhizosphere)	1990	Pseudomonas	bananamidigenes				-	-	neg
a No TTR (or no Ta for the next column)
T : type strain
P : pathotype strain
