# Supplementary material for: Robust design of LAMP assays for in-field detection of major bacterial vascular diseases of banana
Source: PLoS One. 2026 Jul 16;21(7):e0337387. doi: 10.1371/journal.pone.0337387 (PMC13375027; doi:10.1371/journal.pone.0337387)
Supplement: S2 Table — (XLSX) [file pone.0337387.s007.xlsx]

## Sheet: Feuil1
TableS2. BBD strains and non target strains used in this study for BBD-LAMP assay specificity.
										BBD-LAMP
strain	other Ids	country	host	year	genera	species	pv or subsp.	Phyl.	Seq.	TTR (min)	Ta	status
Target
ICMP10000	UQRS519; NCPPB3725	Indonesia	Musa sp.	1987	Rasltonia	syzygii	subsp. celebensensis	IV	NA	8.00	90.93	pos
ICMP10002	UQRS538, NCPPB3727	Indonesia	Musa sp.	1990	Rasltonia	syzygii	subsp. celebensensis	IV	69	8.50	90.92	pos
RUN1314	UQRS627	Indonesia	Musa sp.	2005	Rasltonia	syzygii	subsp. celebensensis	IV	69	9.00	90.83	pos
RUN1347	UQRS544; R234	Indonesia	Musa sp.	NA	Rasltonia	syzygii	subsp. celebensensis	IV	69	8.00	90.80	pos
RUN1348	UQRS465; RUN230; RUN63	Indonesia	Musa sp.	NA	Rasltonia	syzygii	subsp. celebensensis	IV	69	8.25	90.69	pos
RUN1349	UQRS633	Indonesia	Musa sp.	2005	Rasltonia	syzygii	subsp. celebensensis	IV	69	8.25	90.50	pos
RUN1350	UQRS635;UQRS636	Indonesia	Musa sp.	2005	Rasltonia	syzygii	subsp. celebensensis	IV	69	7.75	90.81	pos
RUN1351	LMG27707; UQRS637, UQRS638	Indonesia	Musa sp.	2005	Rasltonia	syzygii	subsp. celebensensis	IV	69	8.35	90.78	pos
RUN1354	UW445	Indonesia	Musa sp.	1987	Rasltonia	syzygii	subsp. celebensensis	IV	69	7.5	90.59	pos
RUN62	LMG27886, ICMP10001;UQRS520; NCPPB3726; R229	Indonesia	Musa sp.	1988	Rasltonia	syzygii	subsp. celebensensis	IV	69	8.75	90.88	pos
RUN6825	LMG27706; UQRS627	Indonesia	Musa sp.	NA	Rasltonia	syzygii	subsp. celebensensis	IV		8.00	91.06	pos
Non target
RUN71	RUN1060; MAFF301558	Japan	Solanum tuberosum	2006	Rasltonia	syzygii	subsp. indonesiensis	IV	8	-a	-	neg
RUN64		Indonesia	Syzygium aromaticum	1998	Rasltonia	syzygii	NA	IV	9	-	-	neg
RUN703	CFBP6728 ; NCPPB3988	Indonesia	Solanum tuberosum	1992	Rasltonia	syzygii	subsp. indonesiensis	IV	69	-	-	neg
RUN83T	PSI07; CFBP7288	Indonesia	Solanum lycopersicum	1999	Ralstonia	syzygii	subsp. indonesiensis	IV	69	-	-	neg
RUN88	R24	Indonesia	Syzygium aromaticum	NA	Ralstonia	syzygii	subsp. syzygii	IV	9	-	-	neg
RUN14	CIP357; UW629	Australia	Solanum lycopersicum	1978	Rasltonia	syzygii	subsp. indonesiensis	IV	11	-	-	neg
RUN84	PSI36, UQR 463	Indonesia	Solanum lycopersicum	NA	Rasltonia	syzygii	subsp. indonesiensis	IV	69	-	-	neg
RUN89	R28	Indonesia	Syzygium aromaticum	NA	Rasltonia	syzygii	subsp. syzygii	IV	9	-	-	neg
RUN1302	UQRS91	Indonesia	Solanum lycopersicum	NA	Rasltonia	syzygii	subsp. indonesiensis	IV	69	-	-	neg
RUN1308	UQRS264	Indonesia	Solanum lycopersicum	NA	Rasltonia	syzygii	subsp. indonesiensis	IV	69	-	-	neg
RUN1309	UQRS272	Indonesia	Solanum lycopersicum	NA	Rasltonia	syzygii	subsp. indonesiensis	IV	69	-	-	neg
RUN1310	UQRS274	Indonesia	Solanum lycopersicum	NA	Rasltonia	syzygii	subsp. indonesiensis	IV	69	-	-	neg
RUN1311	UQRS280	Indonesia	Solanum lycopersicum	NA	Rasltonia	syzygii	subsp. indonesiensis	IV	69	-	-	neg
RUN1312	UQRS283	Indonesia	Solanum lycopersicum	NA	Rasltonia	syzygii	subsp. indonesiensis	IV	69	-	-	neg
RUN1313	UQR290	Indonesia	Solanum lycopersicum	NA	Rasltonia	syzygii	subsp. indonesiensis	IV	69	-	-	neg
RUN1327	UQRS524; R142	Indonesia	Syzygium aromaticum	NA	Rasltonia	syzygii	subsp. indonesiensis	IV	9	-	-	neg
RUN1332	UQRS532; R220	Indonesia	Syzygium aromaticum	NA	Rasltonia	syzygii	subsp. indonesiensis	IV	9	-	-	neg
RUN1357	UW519	Indonesia	Syzygium aromaticum	1978	Rasltonia	syzygii	NA	IV	9	-	-	neg
RUN1361	UW522; RUN1327	Indonesia	Syzygium aromaticum	1985	Rasltonia	syzygii	NA	IV	11	-	-	neg
RUN4606	NA	Mauritius	Solanum tuberosum	2015	Rasltonia	syzygii	subsp. indonesiensis	IV	11	-	-	neg
RUN4847	NA	Mauritius	Solanum tuberosum	2015	Rasltonia	syzygii	subsp. indonesiensis	IV	11	-	-	neg
Run1753	NA	Ivory Coast	Solanum lycopersicum	2010	Rasltonia	solanacearum		IIA	25	-	-	neg
RUN300	IBSBF1882	Brazil	Begonia semperflorens	2003	Rasltonia	solanacearum		I	17	-	-	neg
RUN312	NA	Madagascar	Solanum melongena	2006	Rasltonia	solanacearum		I	18	-	-	neg
RUN44	RUN0158; CFBP6425	Australia	Zingiber officinale	1966	Rasltonia	solanacearum		I	16	-	-	neg
RUN54	GMI1000	French Guinea	Solanum lycopersicum	1978	Rasltonia	solanacearum		I	18	-	-	neg
RUN364	NA	Guinea	Solanum tuberosum	NA	Rasltonia	solanacearum		III	42	-	-	neg
RUN60	UW647	Reunion Island, France	Pelargonium asperum	1993	Rasltonia	solanacearum		III	19	-	-	neg
RUN79	NCPPB3987	Brazil	Solanum tuberosum	NA	Rasltonia	solanacearum		IIB	28	-	-	neg
RUN1367	LMG21421T	USA	human	2001	Rasltonia	insidiosa				-	-	neg
LMG 18321	Mergaert ST46; Saito FR2	Japon	river water	NA	Ralstonia	insidiosa	NA	NA	NA	-	-	neg
RUN1368	LMG6866T; NCIMB10805	United Kingdom	human	2007	Rasltonia	mannitolytica				-	-	neg
RUN1369	LMG 5942T; ATCC 27511	USA	human	1974	Rasltonia	picketti				-	-	neg
LMG 7143	Pickett K-1503	United States	hospital environment, water	NA	Ralstonia	thomasii				-	-	neg
LMG1199T	NA	USA	soil	1957	Cupriavidus	necator				-	-	neg
LMG 31748T	KCTC 32388; DSM 19416	Malaysia	sediment	2001	Cupriavidus	malaysiensis	NA	NA	NA	-	-	neg
LMG 32289T	DSM 26888; CCUG 55948	Argentina	agricultural soil	NA	Cupriavidus	pampae	NA	NA	NA	-	-	neg
LMG 20358T	NCTC 13147; CCUG 48852; CIP 107078; DSM 17311	Thailand	surface soil	1989	Burkholderia	ubonensis	NA	NA	NA	-	-	neg
LMG1794	NA	United Kingdom	water irrigation	1951	Pseudomonas	fluorescens				-	-	neg
LMG5093	NCPPB1106	United Kingdom	Solanum lycopersicum	1960	Pseudomonas	syringae	pv. tomato			-	-	neg
LMG2804	ATCC11663; CFBP2048	USA	Chrysanthemum morifolium	1956	Erwinia	chrysanthemi				-	-	neg
LMG2894	NCPPB378	Sweden	Solanum tuberosum	1956	Clavibacter	michiganensis	subsp. sepedonicus			-	-	neg
LMG 7333	ICMP 2550; NZRCC 10213; ICPB CM177; PDDCC 2550; NCPPB 2979	Hungary	Solanum lycopersicum	NA	Clavibacter	michiganensis	subsp. michiganensis			-	-	neg
LMG911	NCPPB 422	New Zealand	Solanum lycopersicum	1955	Xanthomonas	vesicatoria				-	-	neg
LMG932	NCPPB 2593	Brazil	Capsicum frutescens	1971	Xanthomonas	euvesicatoria				-	-	neg
LMG27970	NCPPB2968	USA	Capsicum frutescens	1947	Xanthomonas	vesicatoria				-	-	neg
Non target strains isolated from Musa spp., Heliconia rostrata and banana soil/rhizosphere
pathogenic strains
RUN96	UW20; S215	Venezuela	Musa sp.	1960	Rasltonia	solanacearum		IIA	6	-	-	neg
RUN1291	CFBP1184	Honduras	Musa sp.	1961	Ralstonia	solanacearum		IIB	4	-	-	neg
RUN74	MOLK2	Philippines	Musa sp.	1991	Ralstonia	solanacearum		IIB	3	-	-	neg
RUN9	UW628	Hawaii	Heliconia rostrata	1989	Ralstonia	solanacearum		IIA	6	-	-	neg
RUN582	GMI8042	Grenada	Musa sp.	1984	Ralstonia	solanacearum		IIA	6	-	-	neg
RUN20	NA	Brazil	Musa sp.	1999	Ralstonia	solanacearum		IIA	24	-	-	neg
RUN22	NA	Brazil	Musa sp.	1998	Ralstonia	solanacearum		IIA	24	-	-	neg
RUN586	UW163	Peru	Musa sp.	1967	Ralstonia	solanacearum		IIB	4	-	-	neg
RUN1509	SVG B09H	Saint Vincent and The Grenadines	Musa acuminata	2008	Ralstonia	solanacearum		IIB	4	-	-	neg
RUN1282	UW138	Costa Rica	Musa sp.	1967	Ralstonia	solanacearum		IIB	3	-	-	neg
NCPPB2251	CFBP 7122	Ethiopia	Musa sp.	1969	Xanthomonas	vasicola	pv. musacearum			-	-	neg
NCPPB4379	KY44	Uganda	Musa sp.	2005	Xanthomonas	vasicola	pv. musacearum			-	-	neg
LMG 5175	NCPPB1232	Uganda	Musa sp.	1962	Pseudomonas	marginalis				-	-	neg
LMG 31122	G18-314	Haiti	Musa Paradisiaca	2018	Klebsiella	variicola				-	-	neg
ICMP 9287	NA	Papua New Guinea	Musa sp.	1987	Dickeya	chrisanthemi				-	-	neg
ICMP 14573	DAR 75263	Australia	Musa sp.	2002	Dickeya	chrisanthemi				-	-	neg
ICMP 2348	NA	Colombia	Musa X paradisiaca L	1968	Dickeya	paradisaica				-	-	neg
ICMP 787	NA	NA	Musa sp.	1986	Pantoea	agglomerans				-	-	neg
ICMP 3622	NA	New Zealand	Musa sp.	1973	Pseudomonas	syringae				-	-	neg
ICMP 25682	NA	New Zealand	Musa acuminata	2024	Burkholderia	sp.				-	-	neg
endophytic strains
B35	NA	Benin	Musa sp. (rhizosphere)	NA	Pseudomonas	tohonis/fluorescens				-	-	neg
B90	NA	Benin	Musa sp. (rhizosphere)	NA	Ralstonia	picketti				-	-	neg
B155	NA	Benin	Musa sp. (rhizosphere)	NA	Bacillus	altitudinis				-	-	neg
B156	NA	Benin	Musa sp. (rhizosphere)	NA	Kosakonia	sacchari				-	-	neg
B157	NA	Benin	Musa sp. (rhizosphere)	NA	Micrococcus	luteus				-	-	neg
B160	NA	Benin	Musa sp. (rhizosphere)	NA	Pantoea	dispersa				-	-	neg
B162	NA	Benin	Musa sp. (rhizosphere)	NA	Chryseobacterium sp.					-	-	neg
B163	NA	Benin	Musa sp. (rhizosphere)	NA	Agrobacterium	deltaense				-	-	neg
B164	NA	Benin	Musa sp. (rhizosphere)	NA	Flavobacterium	foetidium				-	-	neg
B166	NA	Benin	Musa sp. (rhizosphere)	NA	Klebsiella	variicola				-	-	neg
B168	NA	Benin	Musa sp. (rhizosphere)	NA	Enterobacter sp.					-	-	neg
B169	NA	Benin	Musa sp. (rhizosphere)	NA	Dyella	marensis				-	-	neg
CAV4050	SB1	South Africa	soil (Musa sp. plantation)	2024	Bacillus cereus					-	-	neg
CAV4051	SB2	South Africa	soil (Musa sp. plantation)	2024	Pseudomonas	monteilii				-	-	neg
CAV4052	SB3	South Africa	soil (Musa sp. plantation)	2024	Arthrobacter	woluwensis				-	-	neg
CAV4053	SB4	South Africa	soil (Musa sp. plantation)	2024	Pseudomonas	fluorescens				-	-	neg
CAV4054	SB5	South Africa	soil (Musa sp. plantation)	2024	Novosphingobium sp.					-	-	neg
CAV4055	SB6	South Africa	soil (Musa sp. plantation)	2024	Yokenella	regensburgei				-	-	neg
CAV4056	SB7	South Africa	soil (Musa sp. plantation)	2024	Yokenella	regensburgei				-	-	neg
CAV4057	SB8	South Africa	soil (Musa sp. plantation)	2024	Bacillus	thuringiensis				-	-	neg
CAV4058	SB9	South Africa	soil (Musa sp. plantation)	2024	No significant hit					-	-	neg
CAV4059	B1	South Africa	Musa sp. (rhizosphere)	2024	Pseudomonas	koreensis				-	-	neg
CAV4060	B2	South Africa	Musa sp. (rhizosphere)	2024	Pseudomonas	moraviensis				-	-	neg
CAV4061	B3	South Africa	Musa sp. (rhizosphere)	2024	Pseudomonas	koreensis				-	-	neg
CAV4062	B4	South Africa	Musa sp. (rhizosphere)	2024	Bacillaceae	bacterium				-	-	neg
CAV4063	B5	South Africa	Musa sp. (rhizosphere)	2024	Bacillus	toyonensis				-	-	neg
CAV4064	B6	South Africa	Musa sp. (rhizosphere)	2024	Burkholderia	arboris				-	-	neg
CAV4065	B7	South Africa	Musa sp. (rhizosphere)	2024	Bacillus	simplex				-	-	neg
CAV4066	B8	South Africa	Musa sp. (rhizosphere)	2024	Enterobacter sp.					-	-	neg
CAV4067	B9	South Africa	Musa sp. (rhizosphere)	2024	Bacillus	altitudinis				-	-	neg
CAV4068	B10	South Africa	Musa sp. (rhizosphere)	2024	Pseudomonas	koreensis				-	-	neg
CAV4069	B11	South Africa	Musa sp. (rhizosphere)	2024	Bacillus	aerius				-	-	neg
LMG 32026	CFBP8887; BW13M1	Sri Lanka	Banana plant (exorhizosphere)	1990	Pseudomonas	peradeniyensis				-	-	neg
LMG 32030	CFBP8849; BW11P2	Sri Lanka	Banana plant (exorhizosphere)	1990	Pseudomonas	bananamidigenes				-	-	neg
a No TTR (or no Ta for the next column)
T : type strain
