# Supplementary material for: Robust design of LAMP assays for in-field detection of major bacterial vascular diseases of banana
Source: PLoS One. 2026 Jul 16;21(7):e0337387. doi: 10.1371/journal.pone.0337387 (PMC13375027; doi:10.1371/journal.pone.0337387)
Supplement: S3 Table — (XLSX) [file pone.0337387.s008.xlsx]

## Sheet: Feuil1
TableS3. Moko strains and non target strains used in this study for MOKO duplex-LAMP specificity.
The specificity of each marker, IIA and IIB, was evaluated independently in a simplex assay and a duplex LAMP reaction for selected samples.
										MOKO-2A LAMP			MOKO-2B- LAMP			MOKO duplex-LAMP
strain	other IDs	country	host	year	genera	species	pv or subsp.	Phyl.	Seq.	TTR (min)	Ta		TTR (min)	Ta		TTR (min)	Ta	status
Target
RUN1282	UW138; UQRS12	Costa Rica	Musa sp.	1967	Ralstonia	solanacearum		IIB	3	10.5	94.60	pos	-a	-	neg
RUN1943	IMI373545; B00047; NCPPB788	Honduras	Musa sp.	1959	Ralstonia	solanacearum		IIB	3	9.75	94.26	pos	-	-	neg	9.50	94.50	pos
RUN462	CFBP1482; JS730; K168	Panama	Musa sp.	1958	Ralstonia	solanacearum		IIB	3	10	94.27	pos	-	-	neg
RUN72	MOD3	Philippines	Musa sp.	NA	Ralstonia	solanacearum		IIB	3	8.5	94.47	pos	-	-	neg	10.75	94.57	pos
RUN73	MOD6	Philippines	Musa sp.	NA	Ralstonia	solanacearum		IIB	3	10.5	94.49	pos	-	-	neg	9.75	94.76	pos
RUN74	MOLK2; R633	Philippines	Musa sp.	1991	Ralstonia	solanacearum		IIB	3	11	94.48	pos	-	-	neg
RUN263	CIP414; Bug14	Philippines	Musa sp.	1991	Ralstonia	solanacearum		IIB	3	10.25	94.40	pos	-	-	neg
RUN1317	UQRS371; R638	Philippines	Musa sp.	NA	Ralstonia	solanacearum		IIB	3	10.25	94.32	pos	-	-	neg	8.75	94.57	pos
RUN579	UW11; S167; K207	Costa Rica	Heliconia rostrata	1959	Ralstonia	solanacearum		IIB	3	-	-	neg	-	-	neg	-	-	neg
RUN467	CFBP1415; JS740; K82	Colombia	Solanum tuberosum	NA	Ralstonia	solanacearum		IIB	4	-	-	neg	8.75	90.41	pos
RUN1291	CFBP1184; UQRS36; RUN0464; RUN0908	Honduras	Musa sp.	1961	Ralstonia	solanacearum		IIB	4	-	-	neg	9.00	90.54	pos	7.00	90.51	pos
RUN1278	UW71; UQRS4	Colombia	Musa sp.	1965	Ralstonia	solanacearum		IIB	4	-	-	neg	8.75	90.42	pos	7.25	90.50	pos
RUN92	UW179; R368 ; CIP30; K254	Colombia	Musa sp.	1961	Ralstonia	solanacearum		IIB	4	-	-	neg	9.00	90.79	pos
RUN1509	SVG B09H	Saint Vincent and The Grenadines	Musa acuminata	2008	Ralstonia	solanacearum		IIB	4	-	-	neg	7.50	90.66	pos	7.25	90.45	pos
RUN908	CFBP1184; LNPV30.67; RUN0464; RUN1291	Honduras	Musa sp.	1961	Ralstonia	solanacearum		IIB	4	-	-	neg	9.75	90.58	pos
RUN 262	UW170; K229; RUN262; UQRS15; PD1453	Colombia	Heliconia rostrata	1961	Ralstonia	solanacearum		IIB	4	-	-	neg	8.25	90.59	pos
RUN453	UW162; CFBP6437; JT648; S255	Peru	Musa sp.	1967	Ralstonia	solanacearum		IIB	4	-	-	neg	8.50	90.56	pos
RUN586	UW163; CFBP1419; S256; GMI8235; K163; JS847; RUN465	Peru	Musa sp.	1967	Ralstonia	solanacearum		IIB	4	-	-	neg	8.50	90.84	pos	7.75	90.61	pos
RUN611	LNPV32.39	Guyane (française) (fr)	Musa sp.	NA	Ralstonia	solanacearum		IIB	4	-	-	neg	8.50	90.79	pos
RUN612	LNPV32.40	Guyane (française) (fr)	Musa sp.	NA	Ralstonia	solanacearum		IIB	4	-	-	neg	8.50	90.58	pos	9.25	90.72	pos
RUN658	CFBP6437; LNPV30.05; UW162;	Peru	Musa sp.	NA	Ralstonia	solanacearum		IIB	4	-	-	neg	8.50	90.84	pos
RUN662	LNPV31.10; 2006 539	Guyane (française) (fr)	Musa sp.	2006	Ralstonia	solanacearum		IIB	4	-	-	neg	8.00	90.72	pos
RUN1506	SVG_B09B1	Saint Vincent and The Grenadines	Musa acuminata x balbisiana AAA	2008	Ralstonia	solanacearum		IIB	4	-	-	neg	8.00	90.64	pos
RUN1945	IMI391743f	Jamaica	Musa sp.	2004	Ralstonia	solanacearum		IIA	6	10	94.39	pos	-	-	neg
RUN395	NA	Grenada	Musa sp.	2007	Ralstonia	solanacearum		IIA	6	9	94.67	pos	-	-	neg	8.75	94.65	pos
RUN 388	NA	Grenada	Musa sp.	2007	Ralstonia	solanacearum		IIA	6	9.50	94.33	pos	-	-	neg
RUN389	NA	Grenada	Musa sp.	2007	Ralstonia	solanacearum		IIA	6	9.50	94.46	pos	-	-	neg
RUN420	NA	Grenada	Musa sp.	2007	Ralstonia	solanacearum		IIA	6	9.50	94.39	pos	-	-	neg	10.25	94.64	pos
RUN9	A3909; UW628;	Hawaii	Heliconia rostrata	1989	Ralstonia	solanacearum		IIA	6	9.5	94.17	pos	-	-	neg	8.75	94.50	pos
RUN96	UW20, S215	Venezuela	Musa sp.	1960	Ralstonia	solanacearum		IIA	6	10.75	94.69	pos	-	-	neg
RUN97	UW21; UQRS2; R371; R581; CIP21; S216; RUN1277	Honduras	Musa sp.	1960	Ralstonia	solanacearum		IIA	6	10.5	94.39	pos	-	-	neg
RUN582	GMI8042; BA5	Grenada	Musa sp.	1984	Ralstonia	solanacearum		IIA	6	10.50	94.47	pos	-	-	neg	10.25	94.57	pos
RUN584	GMI8045; BA8	Grenada	Musa sp.	1984	Ralstonia	solanacearum		IIA	6	10.5	94.46	pos	-	-	neg
RUN585	GMI8044; BA7	Grenada	Musa sp.	1984	Ralstonia	solanacearum		IIA	6	10.25	94.45	pos	-	-	neg
RUN1529	UW588	Guatemala	Musa sp.	2004	Ralstonia	solanacearum		IIA	6	10.25	95.55	pos	-	-	neg
RUN20	B10	Brazil	Musa sp.	1999	Ralstonia	solanacearum		IIA	24	12	94.55	pos	7.25	91.12		7.75	90.82	pos
RUN22	B34	Brazil	Musa sp.	1998	Ralstonia	solanacearum		IIA	24	10.75	94.46	pos	9.00	90.67	pos	8.25	90.67/94.41 (weak)	pos
RUN23	B43	Brazil	Musa sp.	1999	Ralstonia	solanacearum		IIA	24	11.25	94.48	pos	7.50	90.96
RUN24	B50	Brazil	Musa sp.	1998	Ralstonia	solanacearum		IIA	24	8.5	94.28	pos	6.50	90.93		8.75	90.89/94.50 (weak)	pos
RUN25	B91	Brazil	Musa sp.	2000	Ralstonia	solanacearum		IIA	24	11	94.47	pos	7.75	90.83		8.00	90.83	pos
RUN301	IBSBF1900	Brazil	Musa sp.	2000	Ralstonia	solanacearum		IIA	24	9.75	94.53	pos	8.00	90.80	pos
Non target
RUN1298	NCPPB0332; JS949	Zimbabwe	Solanum tuberosum	1954	Ralstonia	pseudosolanacearum		III	22	-	-	neg	-	-	neg
RUN1753	CIV32	Côte d'Ivoire	Solanum lycopersicum	2010	Rasltonia	solanacearum		IIA	35	-	-	neg	-	-	neg	-	-	neg
RUN30	CFBP2972; MPT1; JS734	Martinique (fr)	Solanum tuberosum	1986	Ralstonia	solanacearum		IIA	35	-	-	neg	-	-	neg
RUN300	IBSBF1882	Brazil	Begonia semperflorens-cultorum (hyb.)	2003	Rasltonia	solanacearum		I	17	-	-	neg	-	-	neg
RUN312	MAD-009	Madagascar	Solanum melongena	2006	Rasltonia	solanacearum		I	18	-	-	neg	-	-	neg
RUN364	DGBBC1227	Guinea	Solanum tuberosum	NA	Rasltonia	solanacearum		III	43	-	-	neg	-	-	neg
RUN44	ACH92; CFBP6425; RUN0158	Australia	Zingiber officinale	1966	Rasltonia	solanacearum		I	16	-	-	neg	-	-	neg
RUN60	JT525; UW647	La Réunion (fr)	Pelargonium	1993	Rasltonia	solanacearum		III	19	-	-	neg	-	-	neg
RUN703	CFBP6728; NCPPB3988; R780	Indonesia	Solanum tuberosum	1992	Ralstonia	syzygii		IV	10	-	-	neg	-	-	neg
RUN79	NCPPB3987; R590 ; JT677; RUN0081	Brazil	Solanum tuberosum	NA	Rasltonia	solanacearum		IIB	28	-	-	neg	-	-	neg
RUN88	UQRS466; R24	Indonesia	Syzygium aromaticum	NA	Ralstonia	syzygii		IV	9	-	-	neg	-	-	neg
RUN894	CFBP4611	Colombia	Solanum tuberosum	NA	Ralstonia	solanacearum		IIB	2	-	-	neg	-	-	neg
RUN41	CIP117; NCPPB2088; UW453	Nigeria	Solanum tuberosum	1968	Ralstonia	solanacearum		IIB	1	-	-	neg	-	-	neg
RUN55	ICMP7963; UW134; S221; K197; JS967	Kenya	Solanum tuberosum	1960	Ralstonia	solanacearum		IIA	7	-	-	neg	-	-	neg
RUN65	CFBP2047; K60; NCPPB0325; R842; UW25; LMG2299T; JR659; LNPV19.41	United States	Solanum lycopersicum	1953	Ralstonia	solanacearum		IIA	7	-	-	neg	-	-	neg	-	-	neg
RUN71	MAAF301558; JS394; RUN1060	Japan	Solanum tuberosum	NA	Ralstonia	syzygii		IV	8	-	-	neg	-	-	neg
RUN103	UW394	South Africa	Solanum tuberosum	1986	Ralstonia	solanacearum		IIB	1	-	-	neg	-	-	neg
RUN117	V36	Brazil	Capsicum sinense	1998	Ralstonia	solanacearum		IIA	41	-	-	neg	-	-	neg
RUN484	UW27; JT645; K105	United States	Nicotiana tabacum	1955	Ralstonia	solanacearum		IIA	7	-	-	neg	-	-	neg
RUN628	CFBP3879; LNPV01.55; PD1958; CFBP1414	Colombia	Solanum tuberosum	1992	Ralstonia	solanacearum		IIB	2	-	-	neg	-	-	neg
RUN674	CFBP766	Puerto Rico (en)	Solanum lycopersicum	1959	Ralstonia	solanacearum		IIA	7	-	-	neg	-	-	neg
RUN1180	RS1	Costa Rica	Chromolaena odorata	1984	Ralstonia	solanacearum		IIA	7	-	-	neg	-	-	neg
RUN1302	UQRS91; 97/5/23; T5	Indonesia	Solanum lycopersicum	na	Ralstonia	syzygii		IV	10	-	-	neg	-	-	neg
RUN1521	GUY T1D	Guyana	Solanum lycopersicum	2008	Ralstonia	solanacearum		IIA	41	-	-	neg	-	-	neg
RUN1369	LMG 5942T; ATCC 27511	USA	human	1974	Rasltonia	picketti				-	-	neg	-	-	neg	-	-	neg
RUN1367	LMG21421T	USA	human	2001	Rasltonia	insidiosa				-	-	neg	-	-	neg	-	-	neg
LMG 18321	Mergaert ST46; Saito FR2	Japon	river water	NA	Ralstonia	insidiosa				-	-	neg	-	-	neg	-	-	neg
RUN1368	LMG6866T; NCIMB10805	United Kingdom	human	1971	Rasltonia	mannitolytica				-	-	neg	-	-	neg	-	-	neg
LMG 7143	Pickett K-1503	United States	hospital environment, water	NA	Ralstonia	thomasii				-	-	neg	8.25	90.56	pos	9.25	90.34	pos
LMG1199T	NA	USA	soil	1957	Cupriavidus	necator				-	-	neg	-	-	neg	-	-	neg
LMG1794	NA	United Kingdom	water irrigation	1951	Pseudomonas	fluorescens				-	-	neg	-	-	neg	-	-	neg
LMG2172	NCPPB 2445	USA	Allium cepa	1972	Pseudomonas	corrugata				-	-	neg	-	-	neg
LMG2804	ATCC11663; CFBP2048	USA	Chrysanthemum morifolium	1956	Erwinia	chrysanthemi				-	-	neg	-	-	neg
LMG5093	NCPPB1106	United Kingdom	Solanum lycopersicum	1960	Pseudomonas	syringae	pv. tomato			-	-	neg	-	-	neg	-	-	neg
LMG 20358T	NCTC13147; CCUG48852; CIP 107078; DSM17311	Thailand	surface soil	1989	Burkholderia	ubonensis				-	-	neg	-	-	neg	-	-	neg
LMG 31748T	KCTC32388; DSM19416	Malaysia	sediment	2001	Cupriavidus	malaysiensis				-	-	neg	-	-	neg	-	-	neg
LMG 32289T	DSM26888; CCUG55948	Argentina	agricultural soil	NA	Cupriavidus	pampae				-	-	neg	-	-	neg	-	-	neg
Non target strains isolated from Musa spp and banana soil/rhizosphere
pathogenic strains
RUN99	UW70; S210	Colombia	Musa sp.	1965	Ralstonia	solanacearum		IIB	4NPB	-	-	neg	-	-	neg
RUN295	CFBP7015; NPB4G; 04-06-4G	Martinique	Musa sp.	2004	Ralstonia	solanacearum		IIB	4NPB	-	-	neg	-	-	neg	-	-	neg
RUN296	NPB16F; 04-006-16F	Martinique	Musa sp.	2004	Ralstonia	solanacearum		IIB	4NPB	-	-	neg	-	-	neg	-	-	neg
RUN429	06-012A2	Macouba	Musa sp.	2006	Ralstonia	solanacearum		IIB	4NPB	-	-	neg	-	-	neg	-	-	neg
RUN430	06012A1	Macouba	Musa sp.	2006	Ralstonia	solanacearum		IIB	4NPB	-	-	neg	-	-	neg	-	-	neg
RUN1348	UQRS465; JT657; RUN0063	Indonesia	Musa sp.	NA	Ralstonia	syzygii		IV		-	-	neg	-	-	neg
RUN62	JT656; R604; NCPPB3726; ICMP10001; T389X; UW702	Indonesia	Musa sp.	1988	Ralstonia	syzygii		IV	10	-	-	neg	-	-	neg
RUN64	JT663; R008	Indonesia	Musa sp.	1998	Ralstonia	syzygii		IV	9A	-	-	neg	-	-	neg
RUN1354	UW445; BDB T394	Indonesia	Musa sp.	1987	Ralstonia	syzygii		IV	69	-	-	neg	-	-	neg	-	-	neg
RUN21	B26	Brazil	Musa sp.	1997	Ralstonia	solanacearum		IIA	38	-	-	neg	-	-	neg
NCPPB2251	CFBP 7122	Ethiopia	Musa sp.	1969	Xanthomonas	vasicola	pv. musacearum			-	-	neg	-	-	neg	-	-	neg
NCPPB4379	KY44	Uganda	Musa sp.	2005	Xanthomonas	vasicola	pv. musacearum			-	-	neg	-	-	neg	-	-	neg
LMG 5175	NCPPB1232	Uganda	Musa sp.	1962	Pseudomonas	marginalis				-	-	neg	-	-	neg	-	-	neg
LMG 31122	G18-314	Haiti	Musa Paradisiaca	2018	Klebsiella	variicola				-	-	neg	-	-	neg	-	-	neg
ICMP 9287	NA	Papua New Guinea	Musa sp.	1987	Dickeya	chrisanthemi				-	-	neg	-	-	neg	-	-	neg
ICMP 14573	DAR 75263	Australia	Musa sp.	2002	Dickeya	chrisanthemi				-	-	neg	-	-	neg	-	-	neg
ICMP 2348	NA	Colombia	Musa X paradisiaca L	1968	Dickeya	paradisaica				-	-	neg	-	-	neg	-	-	neg
ICMP 787	NA	NA	Musa sp.	1986	Pantoea	agglomerans				-	-	neg	-	-	neg	-	-	neg
ICMP 3622	NA	New Zealand	Musa sp.	1973	Pseudomonas	syringae				-	-	neg	-	-	neg	-	-	neg
ICMP 25682	NA	New Zealand	Musa acuminata	2024	Burkholderia	sp.				-	-	neg	-	-	neg	-	-	neg
endophytic strains
B35	NA	Benin	Musa sp. (rhizosphere)	NA	Pseudomonas	tohonis/fluorescens				-	-	neg	-	-	neg	-	-	neg
B90	NA	Benin	Musa sp. (rhizosphere)	NA	Ralstonia	picketti				-	-	neg	-	-	neg	-	-	neg
B155	NA	Benin	Musa sp. (rhizosphere)	NA	Bacillus	altitudinis				-	-	neg	-	-	neg	-	-	neg
B156	NA	Benin	Musa sp. (rhizosphere)	NA	Kosakonia	sacchari				-	-	neg	-	-	neg	-	-	neg
B157	NA	Benin	Musa sp. (rhizosphere)	NA	Micrococcus	luteus				-	-	neg	-	-	neg	-	-	neg
B160	NA	Benin	Musa sp. (rhizosphere)	NA	Pantoea	dispersa				-	-	neg	-	-	neg	-	-	neg
B162	NA	Benin	Musa sp. (rhizosphere)	NA	Chryseobacterium sp.					-	-	neg	-	-	neg	-	-	neg
B163	NA	Benin	Musa sp. (rhizosphere)	NA	Agrobacterium	deltaense				-	-	neg	-	-	neg	-	-	neg
B164	NA	Benin	Musa sp. (rhizosphere)	NA	Flavobacterium	foetidium				-	-	neg	-	-	neg	-	-	neg
B166	NA	Benin	Musa sp. (rhizosphere)	NA	Klebsiella	variicola				-	-	neg	-	-	neg	-	-	neg
B168	NA	Benin	Musa sp. (rhizosphere)	NA	Enterobacter sp.					-	-	neg	-	-	neg	-	-	neg
B169	NA	Benin	Musa sp. (rhizosphere)	NA	Dyella	marensis				-	-	neg	-	-	neg	-	-	neg
CAV4050	SB1	South Africa	soil (Musa sp. plantation)	2024	Bacillus	cereus				-	-	neg	-	-	neg	-	-	neg
CAV4051	SB2	South Africa	soil (Musa sp. plantation)	2024	Pseudomonas	monteilii				-	-	neg	-	-	neg	-	-	neg
CAV4052	SB3	South Africa	soil (Musa sp. plantation)	2024	Arthrobacter	woluwensis				-	-	neg	-	-	neg	-	-	neg
CAV4053	SB4	South Africa	soil (Musa sp. plantation)	2024	Pseudomonas	fluorescens				-	-	neg	-	-	neg	-	-	neg
CAV4054	SB5	South Africa	soil (Musa sp. plantation)	2024	Novosphingobium sp.					-	-	neg	-	-	neg	-	-	neg
CAV4055	SB6	South Africa	soil (Musa sp. plantation)	2024	Yokenella	regensburgei				-	-	neg	-	-	neg	-	-	neg
CAV4056	SB7	South Africa	soil (Musa sp. plantation)	2024	Yokenella	regensburgei				-	-	neg	-	-	neg	-	-	neg
CAV4057	SB8	South Africa	soil (Musa sp. plantation)	2024	Bacillus	thuringiensis				-	-	neg	-	-	neg	-	-	neg
CAV4058	SB9	South Africa	soil (Musa sp. plantation)	2024	No significant hit					-	-	neg	-	-	neg	-	-	neg
CAV4059	B1	South Africa	Musa sp. (rhizosphere)	2024	Pseudomonas	koreensis				-	-	neg	-	-	neg	-	-	neg
CAV4060	B2	South Africa	Musa sp. (rhizosphere)	2024	Pseudomonas	moraviensis				-	-	neg	-	-	neg	-	-	neg
CAV4061	B3	South Africa	Musa sp. (rhizosphere)	2024	Pseudomonas	koreensis				-	-	neg	-	-	neg	-	-	neg
CAV4062	B4	South Africa	Musa sp. (rhizosphere)	2024	Bacillaceae	bacterium				-	-	neg	-	-	neg	-	-	neg
CAV4063	B5	South Africa	Musa sp. (rhizosphere)	2024	Bacillus	toyonensis				-	-	neg	-	-	neg	-	-	neg
CAV4064	B6	South Africa	Musa sp. (rhizosphere)	2024	Burkholderia	arboris				-	-	neg	-	-	neg	-	-	neg
CAV4065	B7	South Africa	Musa sp. (rhizosphere)	2024	Bacillus	simplex				-	-	neg	-	-	neg	-	-	neg
CAV4066	B8	South Africa	Musa sp. (rhizosphere)	2024	Enterobacter sp.					-	-	neg	-	-	neg	-	-	neg
CAV4067	B9	South Africa	Musa sp. (rhizosphere)	2024	Bacillus	altitudinis				-	-	neg	-	-	neg	-	-	neg
CAV4068	B10	South Africa	Musa sp. (rhizosphere)	2024	Pseudomonas	koreensis				-	-	neg	-	-	neg	-	-	neg
CAV4069	B11	South Africa	Musa sp. (rhizosphere)	2024	Bacillus	aerius				-	-	neg	-	-	neg	-	-	neg
LMG 32026	CFBP8887; BW13M1	Sri Lanka	Banana plant (exorhizosphere)	1990	Pseudomonas	peradeniyensis				-	-	neg	-	-	neg	-	-	neg
LMG 32030	CFBP8849; BW11P2	Sri Lanka	Banana plant (exorhizosphere)	1990	Pseudomonas	bananamidigenes				-	-	neg	-	-	neg	-	-	neg
a No TTR (or no Ta for the next column)
T: type strain
