# Supplementary material for: Robust design of LAMP assays for in-field detection of major bacterial vascular diseases of banana
Source: PLoS One. 2026 Jul 16;21(7):e0337387. doi: 10.1371/journal.pone.0337387 (PMC13375027; doi:10.1371/journal.pone.0337387)
Supplement: S4 Table — The selection was performed using the “gene phyloprofile “ tool of the Microscope plateform (Genoscope, France). The strains corresponding to genomes publicly available on the platform (https://mage.genoscope.cns.fr/microscope/home/index.php) are bolded. Genome accession found on NCBI were also added. (XLSX) [file pone.0337387.s009.xlsx]

## Sheet: Feuil1
Table S4. target and non target genomes used for diagnostic markers selection. The selection was performed using the "gene phyloprofile " tool of the Microscope plateform (Genoscope, France). The strains corresponding to genomes publicly available on the platform (https://mage.genoscope.cns.fr/microscope/home/index.php) are written in bold. Genome accession found on NCBI were also added.
MOKO	Strain	Genome accession	Taxon		Phyl.	seq.		BBD	Strain	Genome accession	Taxon		Phyl.		BXW	Strain	Genome accession	Taxon
		Genome accession				status				Genome accession							Genome accession
Target	Molk2	NZ_CAHW00000000.2	Ralstonia solanacearum		IIB	3		target	R229	PRJNA53879	Ralstonia syzygii subsp. celebenensis		IV		target	NCPPB 4379	CP034655.1	Xanthomonas vasicola pv. musacearum
Target	CFBP 1416	NZ_CDLX00000000.1	Ralstonia solanacearum		IIB	3		non target	R24	PRJNA53877	Ralstonia syzygii subsp. syzygii		IV		target	NCPPB 2005	AKBE01000000	Xanthomonas vasicola pv. musacearum
Target	CIP 417	NZ_CDMD01000001.1	Ralstonia solanacearum		IIB	3		non target	PSI07	FP885906.2	Ralstonia syzygii subsp. indonesiensis		IV		target	NCPPB 4394	AKBJ00000000	Xanthomonas vasicola pv. musacearum
Target	UW 179	NZ_CDLZ01000001.1	Ralstonia solanacearum		IIB	4		non target	CMR 15	FP885895.1	Ralstonia pseudosolanacarum		III		target	BCC 250	NZ_QEMK00000000.2	Xanthomonas vasicola pv. musacearum
Target	UW 163	NZ_CP012939.1	Ralstonia solanacearum		IIB	4		non target	GMI 1000	NC_003295	Ralstonia pseudosolanacarum		I		target	BCC 282	NZ_RRCQ00000000.1	Xanthomonas vasicola pv. musacearum
Target	PO82	CP002819.1	Ralstonia solanacearum		IIB	4		non target	CFBP 3059	JXBA00000000.1	Ralstonia pseudosolanacarum		I		target	NCPPB2251	LGTY00000000.2	Xanthomonas vasicola pv. musacearum
Target	Grenada 9-1	NZ_CDLW01000001.1	Ralstonia solanacearum		IIA	6		non target	VT0801	VOST00000000.1	Ralstonia pseudosolanacarum		I		target	Kenyan	AGFQ00000000.1	Xanthomonas vasicola pv. musacearum
Target	UW 181	NZ_CDSB01000001.1	Ralstonia solanacearum		IIA	6		non target	CFBP 2957	NZ_CP115952.1	Ralstonia solanacearum		IIA		target	NCPPB4381	ACHT00000000.1	Xanthomonas vasicola pv. musacearum
Target	IBSBF 1900	NZ_CDRW01000001.1	Ralstonia solanacearum		IIA	24		non target	K60	NZ_NCTK00000000.1	Ralstonia solanacearum		IIA		non target	KACC 10331	AE013598.1	Xanthomonas oryzae pv. oryzae
Target	B50	NZ_CDMA01000001.1	Ralstonia solanacearum		IIA	24		non target	Grenada 9-1	NZ_CDLW01000001.1	Ralstonia solanacearum		IIA		non target	PXO99A	NC_010717.2	Xanthomonas oryzae pv. oryzae
non target	CFBP 2957	NZ_CP115952.1	Ralstonia solanacearum		IIA	36		non target	UW 181	NZ_CDSB01000001.1	Ralstonia solanacearum		IIA		non target	B07-007	CP016878.1	Xanthomonas hortorum
non target	K60	NZ_NCTK00000000.1	Ralstonia solanacearum		IIA	7		non target	B50	NZ_CDMA01000001.1	Ralstonia solanacearum		IIA		non target	LM 16735	NZ_SMEC00000000.1	Xanthomonas hortorum pv. vitians
non target	CFBP 7014	NZ_CDRJ00000000.1	Ralstonia solanacearum		IIB	4-NPB		non target	IBSBF 1900	NZ_CDRW01000001.1	Ralstonia solanacearum		IIA		non target	569	NZ_LNTA01000276.1	Xanthomonas translucens
non target	CFBP 6783	NZ_JXAZ00000000.1	Ralstonia solanacearum		IIB	4-NPB		non target	Ipo1609	NZ_CDGL000000000.1	Ralstonia solanacearum		IIB		non target	CFBP 2541	NZ_JWHD00000000.1	Xanthomonas translucens pv. cerealis
non target	IBSBF 1503	NZ_CDLY01000001.1	Ralstonia solanacearum		IIB	4-NPB		non target	Molk2	NZ_CAHW00000000.2	Ralstonia solanacearum		IIB		non target	SAM119	CP028127.1	Xanthomonas vasicola pv. vasculorum
non target	Ipo1609	NZ_CDGL000000000.1	Ralstonia solanacearum		IIB	1		non target	CFBP 1416	NZ_CDLX00000000.1	Ralstonia solanacearum		IIB		non target	X01	NZ_DUWT00000000.1	Xanthomonas vasicola pv. zeae
non target	CFBP 3858	CDQJ00000000.1	Ralstonia solanacearum		IIB	1		non target	CIP 417	NZ_CDMD01000001.1	Ralstonia solanacearum		IIB		non target	NCPPB 989	JSCA00000000	Xanthomonas vasicola
non target	UY031	CP012687.1	Ralstonia solanacearum		IIB	1		non target	CFBP 6783	NZ_JXAZ00000000.1	Ralstonia solanacearum		IIB		non target	str.8004	CP155948.1	Xanthomonas campestris pv. campestris
non target	GMI1000	NC_003295	Ralstonia pseudosolanacarum		I			non target	IBSBF 1503	NZ_CDLY01000001.1	Ralstonia solanacearum		IIB		non target	str. ATCC 33913	NC_003902.1	Xanthomonas campestris pv. campestris
non target	CMR15	FP885895.1	Ralstonia pseudosolanacarum		III			non target	CFBP 3858	NZ_CDQJ00000000.1	Ralstonia solanacearum		IIB		non target	str.B100	AM920689.1	Xanthomonas campestris pv. campestris
non target	PSI07	FP885906.2	Ralstonia syzygii subsp. indonesiensis		IV	69		non target	CFBP 7014	NZ_CDRJ00000000.1	Ralstonia solanacearum		IIB		non target	85-10	NC_007508.1	Xanthomonas campestris pv. vesicatoria
non target	R229	PRJNA53879	Ralstonia syzygii subsp. celebenensis		IV			non target	UY031	CP012687.1	Ralstonia solanacearum		IIB		non target	306	NC_003919.1	Xanthomonas citri pv. citri
non target	R24	PRJNA53877	Ralstonia syzygii subsp. syzygii		IV			non target	JMP134	NC_007347.1	Ralstonia eutropha				non target	MAFF 311018	NC_007705.1	Xanthomonas oryzae pv. oryzae
								non target	H16	NC_008313.1	Ralstonia eutropha				non target	BLS 256	NC_017267.2	Xanthomonas oryzae pv. oryzicola
								non target	12J	NC_010682.1	Ralstonia picketii				non target	NCPP B702	ACHS00000000.1	Xanthomonas campestris pv. vasculorum
															non target	ICPB 11122	ACPX00000000.1	Xanthomonas fuscans subsp. aurantifolii
															non target	ICPB 10535	ACPY00000000.1	Xanthomonas fuscans subsp. aurantifolii
															non target	ATCC 35937	NZ_AEQV00000000.1	Xanthomonas vesicatoria
															non target	91-118	NZ_CP019725.1	Xanthomonas perforans
															non target	ATCC 19865	NZ_JARGBF000000000.1	Xanthomonas gardneri
															non target	LMG 695	NZ_JPYB00000000.1	Xanthomonas phaseoli pv. dieffenbachiae
															non target	ATCC 49119	CP094243.1	Xanthomonas phaseoli pv. phaseoli
															non target	LMG 982	NZ_JPYE00000000.1	Xanthomonas axonopodis pv. axonopodis
															non target	LMG 12749	NZ_JPUN00000000.2	Xanthomonas euvesicatoria
