# Supplementary material for: Robust design of LAMP assays for in-field detection of major bacterial vascular diseases of banana
Source: PLoS One. 2026 Jul 16;21(7):e0337387. doi: 10.1371/journal.pone.0337387 (PMC13375027; doi:10.1371/journal.pone.0337387)
Supplement: S5 Table — (XLSX) [file pone.0337387.s010.xlsx]

## Sheet: Feuil1
Table S5.	Selected DNA targets
	genome	source	Selected DNA target	Alternative
BBD	ICMP10001 (R229)	https://mage.genoscope.cns.fr/microscope/mage/viewer.php?O_id=537	BDBv6_50108	BDBv6_60001
			putative hemolysin activation/secretion protein	protein of unknown function
			1665 bp	1245 bp
BXW	NCPPB4379	https://mage.genoscope.cns.fr/microscope/mage/viewer.php?O_id=16449	KWO_005740	KWO_019835
			histone-like nucleoid-structuring protein	hypothetical protein
			405 bp	369 pb
MOKO IIA	B50	Private genome in the Genoscope database	RALB5v2_2960030	RALB5v2_200021
		corresponding NCBI genome regions:	4871752..4872390 in B50 scaffold RALB5v1 CDMA01000001.1	4912512..4913453 in B50 scaffold RALB5v1 CDMA01000001
			conserved protein of unknown function	plasmid replication region DNA-binding protein
			639 bp	942 bp
MOKO IIB	PO82	https://mage.genoscope.cns.fr/microscope/mage/viewer.php?O_id=1220	RSPO_c00972	RSPO_c00967
			conserved zinc ribbon domain-containing protein	conserved protein of unknown function
			540 bp	645 bp
