# Supplementary material for: Robust design of LAMP assays for in-field detection of major bacterial vascular diseases of banana
Source: PLoS One. 2026 Jul 16;21(7):e0337387. doi: 10.1371/journal.pone.0337387 (PMC13375027; doi:10.1371/journal.pone.0337387)
Supplement: S6 Table — (XLSX) [file pone.0337387.s011.xlsx]

## Sheet: XVM
Accession	Fasta file	Origin	BUSCO Completeness	BUSCO duplication score	ANI name Full lenght	Species (and pv.)	Assembly BioSample name	Amplicon XVM occurence	Amplicon XVM Variant	Identity (%) over all priming sites	Identity (%) F3	Identity (%) FIP-F2	Identity (%) LB	Identity (%) FIP-F1c	Identity(%) STEM1F	Identity (%) BIP-B2	Identity (%) LF	Identity (%) BIP-B1c	Identity (%) B3
GCA_000159815.1	GCA_000159815.1.fna	NCBI	95.1	0	Xanthomonas vasicola	Xanthomonas vasicola pv. musacearum	NCPPB 4381	1	1	100.00	100.00	100.00	100.00	100.00	100.00	100.00	100.00	100.00	100.00
GCA_000277875.1	GCA_000277875.1.fna	NCBI	98.6	0	Xanthomonas vasicola	Xanthomonas vasicola pv. musacearum	NCPPB 2005	1	1	100.00	100.00	100.00	100.00	100.00	100.00	100.00	100.00	100.00	100.00
GCA_000277895.2	GCA_000277895.2.fna	NCBI	99.5	0	Xanthomonas vasicola	Xanthomonas vasicola pv. musacearum	NCPPB 4379	1	1	100.00	100.00	100.00	100.00	100.00	100.00	100.00	100.00	100.00	100.00
GCA_000277915.1	GCA_000277915.1.fna	NCBI	97.5	0	Xanthomonas vasicola	Xanthomonas vasicola pv. musacearum	NCPPB 4380	1	1	100.00	100.00	100.00	100.00	100.00	100.00	100.00	100.00	100.00	100.00
GCA_000277955.1	GCA_000277955.1.fna	NCBI	98.7	0	Xanthomonas vasicola	Xanthomonas vasicola pv. musacearum	NCPPB 4392	1	1	100.00	100.00	100.00	100.00	100.00	100.00	100.00	100.00	100.00	100.00
GCA_000277975.1	GCA_000277975.1.fna	NCBI	96.2	0	Xanthomonas vasicola	Xanthomonas vasicola pv. musacearum	NCPPB 4394	1	1	100.00	100.00	100.00	100.00	100.00	100.00	100.00	100.00	100.00	100.00
GCA_001189905.2	GCA_001189905.2.fna	NCBI	99.5	0	Xanthomonas vasicola	Xanthomonas vasicola pv. musacearum	NCPPB 2251	1	1	100.00	100.00	100.00	100.00	100.00	100.00	100.00	100.00	100.00	100.00
GCA_003312605.3	GCA_003312605.3.fna	NCBI	99.3	0	Xanthomonas vasicola	Xanthomonas vasicola pv. musacearum	R5P	1	1	100.00	100.00	100.00	100.00	100.00	100.00	100.00	100.00	100.00	100.00
GCA_003312615.2	GCA_003312615.2.fna	NCBI	99.2	0	Xanthomonas vasicola	Xanthomonas vasicola pv. musacearum	BCC280	1	1	100.00	100.00	100.00	100.00	100.00	100.00	100.00	100.00	100.00	100.00
GCA_003312625.2	GCA_003312625.2.fna	NCBI	99.3	0	Xanthomonas vasicola	Xanthomonas vasicola pv. musacearum	BCC281	1	1	100.00	100.00	100.00	100.00	100.00	100.00	100.00	100.00	100.00	100.00
GCA_003312635.3	GCA_003312635.3.fna	NCBI	98.3	0	Xanthomonas vasicola	Xanthomonas vasicola pv. musacearum	SY103C	1	1	100.00	100.00	100.00	100.00	100.00	100.00	100.00	100.00	100.00	100.00
GCA_003312685.2	GCA_003312685.2.fna	NCBI	99.4	0	Xanthomonas vasicola	Xanthomonas vasicola pv. musacearum	BCC278	1	1	100.00	100.00	100.00	100.00	100.00	100.00	100.00	100.00	100.00	100.00
GCA_003312695.2	GCA_003312695.2.fna	NCBI	99.3	0	Xanthomonas vasicola	Xanthomonas vasicola pv. musacearum	BCC274	1	1	100.00	100.00	100.00	100.00	100.00	100.00	100.00	100.00	100.00	100.00
GCA_003312705.2	GCA_003312705.2.fna	NCBI	99.4	0	Xanthomonas vasicola	Xanthomonas vasicola pv. musacearum	BCC265	1	1	100.00	100.00	100.00	100.00	100.00	100.00	100.00	100.00	100.00	100.00
GCA_003312715.2	GCA_003312715.2.fna	NCBI	99.4	0	Xanthomonas vasicola	Xanthomonas vasicola pv. musacearum	BCC248	1	1	100.00	100.00	100.00	100.00	100.00	100.00	100.00	100.00	100.00	100.00
GCA_003312765.2	GCA_003312765.2.fna	NCBI	99.4	0	Xanthomonas vasicola	Xanthomonas vasicola pv. musacearum	BCC247	1	1	100.00	100.00	100.00	100.00	100.00	100.00	100.00	100.00	100.00	100.00
GCA_003312775.3	GCA_003312775.3.fna	NCBI	99.5	0	Xanthomonas vasicola	Xanthomonas vasicola pv. musacearum	BCC246	1	1	100.00	100.00	100.00	100.00	100.00	100.00	100.00	100.00	100.00	100.00
GCA_003312785.2	GCA_003312785.2.fna	NCBI	99.1	0	Xanthomonas vasicola	Xanthomonas vasicola pv. musacearum	BCC210	1	1	100.00	100.00	100.00	100.00	100.00	100.00	100.00	100.00	100.00	100.00
GCA_003312795.4	GCA_003312795.4.fna	NCBI	99.3	0	Xanthomonas vasicola	Xanthomonas vasicola pv. musacearum	4W4	1	1	100.00	100.00	100.00	100.00	100.00	100.00	100.00	100.00	100.00	100.00
GCA_003312845.2	GCA_003312845.2.fna	NCBI	99.5	0	Xanthomonas vasicola	Xanthomonas vasicola pv. musacearum	BCC250	1	1	100.00	100.00	100.00	100.00	100.00	100.00	100.00	100.00	100.00	100.00
GCA_003862455.1	GCA_003862455.1.fna	NCBI	99.2	0	Xanthomonas vasicola	Xanthomonas vasicola pv. musacearum	E52	1	1	100.00	100.00	100.00	100.00	100.00	100.00	100.00	100.00	100.00	100.00
GCA_003932615.1	GCA_003932615.1.fna	NCBI	99.4	0	Xanthomonas vasicola	Xanthomonas vasicola pv. musacearum	BCC282	1	1	100.00	100.00	100.00	100.00	100.00	100.00	100.00	100.00	100.00	100.00
GCA_019209705.1	GCA_019209705.1.fna	NCBI	99.4	0	Xanthomonas vasicola	Xanthomonas vasicola pv. musacearum	NCPPB 4378	1	1	100.00	100.00	100.00	100.00	100.00	100.00	100.00	100.00	100.00	100.00
GCA_019209735.1	GCA_019209735.1.fna	NCBI	99.4	0	Xanthomonas vasicola	Xanthomonas vasicola pv. musacearum	NCPPB 4390	1	1	100.00	100.00	100.00	100.00	100.00	100.00	100.00	100.00	100.00	100.00
GCA_002019345.1	GCA_002019345.1.fna	NCBI	97.8	0	Xanthomonas axonopodis	Xanthomonas axonopodis	LMG9045	1	2	84.74	78.95	75.00	88.00	90.91	100.00	88.89	72.73	75.00	89.47
GCA_037145635.1	GCA_037145635.1.fna	NCBI	99.9	0	Lysobacteraceae bacterium USHLN149	Lysobacteraceae bacterium	USHLN149	1	3	81.05	84.21	60.00	88.00	81.82	92.00	88.89	77.27	80.00	73.68
GCA_002940645.1	GCA_002940645.1.fna	NCBI	99.8	0.1	Xanthomonas axonopodis	Xanthomonas axonopodis	CFBP2524	1	4	81.58	84.21	75.00	76.00	77.27	92.00	83.33	86.36	80.00	78.95
GCA_017745355.1	GCA_017745355.1.fna	NCBI	99.8	0.1	Xanthomonas axonopodis	Xanthomonas axonopodis	CFBP2524	1	4	81.58	84.21	75.00	76.00	77.27	92.00	83.33	86.36	80.00	78.95
GCA_017745495.1	GCA_017745495.1.fna	NCBI	99.8	0.1	Xanthomonas axonopodis	Xanthomonas axonopodis	NBC96	1	4	81.58	84.21	75.00	76.00	77.27	92.00	83.33	86.36	80.00	78.95
GCA_020880215.1	GCA_020880215.1.fna	NCBI	99.6	0.1	Xanthomonas phaseoli	Xanthomonas phaseoli	JB1	1	4	81.58	84.21	75.00	76.00	77.27	92.00	83.33	86.36	80.00	78.95
GCA_001276975.2	GCA_001276975.2.fna	NCBI	98.9	0	Xanthomonas oryzae	Xanthomonas oryzae	NCPPB4346	1	5	81.82	84.21	65.00	88.00	90.91	100.00	77.78	68.18	75.00	81.25
GCA_000505565.1	GCA_000505565.1.fna	NCBI	99.1	0	Xanthomonas hortorum	Xanthomonas hortorum	M081	1	6	75.00	80.00	60.00	60.00	90.91	80.00	100.00	72.73	55.00	81.25
GCA_028750135.1	GCA_028750135.1.fna	NCBI	99.9	0	Xanthomonas campestris	Xanthomonas campestris	3054	1	7	74.87	80.00	60.00	60.00	90.91	80.00	100.00	72.73	55.00	78.95
GCA_030053635.1	GCA_030053635.1.fna	NCBI	97.7	0	Xanthomonas campestris	Xanthomonas campestris	GBBC 3139	1	7	74.87	80.00	60.00	60.00	90.91	80.00	100.00	72.73	55.00	78.95
GCA_035011825.1	GCA_035011825.1.fna	NCBI	99.6	0	Xanthomonas campestris	Xanthomonas campestris	WHRI 8522	1	7	74.87	80.00	60.00	60.00	90.91	80.00	100.00	72.73	55.00	78.95
GCA_041520805.1	GCA_041520805.1.fna	NCBI	99.7	0	Xanthomonas campestris	Xanthomonas campestris	WHRI 10268	1	7	74.87	80.00	60.00	60.00	90.91	80.00	100.00	72.73	55.00	78.95
GCA_903978255.1	GCA_903978255.1.fna	NCBI	98.7	0	Xanthomonas hortorum	Xanthomonas hortorum	CFBP 7900	1	7	74.87	80.00	60.00	60.00	90.91	80.00	100.00	72.73	55.00	78.95
GCA_024499015.1	GCA_024499015.1.fna	NCBI	99	0	Xanthomonas hortorum	Xanthomonas hortorum	OSU493	1	8	75.54	81.25	65.00	60.00	90.91	80.00	100.00	72.73	55.00	81.25
GCA_012922215.1	GCA_012922215.1.fna	NCBI	99.8	0	Xanthomonas hortorum	Xanthomonas hortorum	CFBP2533	1	9	75.40	78.95	65.00	60.00	90.91	80.00	100.00	72.73	55.00	81.25
GCA_023721235.1	GCA_023721235.1.fna	NCBI	99.7	0	Xanthomonas hortorum	Xanthomonas hortorum	OSU519	1	9	75.40	78.95	65.00	60.00	90.91	80.00	100.00	72.73	55.00	81.25
GCA_023721255.1	GCA_023721255.1.fna	NCBI	99.8	0	Xanthomonas hortorum	Xanthomonas hortorum	OSU495	1	9	75.40	78.95	65.00	60.00	90.91	80.00	100.00	72.73	55.00	81.25
GCA_023721275.1	GCA_023721275.1.fna	NCBI	99.7	0	Xanthomonas hortorum	Xanthomonas hortorum	OSU509	1	9	75.40	78.95	65.00	60.00	90.91	80.00	100.00	72.73	55.00	81.25
GCA_023721285.1	GCA_023721285.1.fna	NCBI	99.6	0	Xanthomonas hortorum	Xanthomonas hortorum	OSU517	1	9	75.40	78.95	65.00	60.00	90.91	80.00	100.00	72.73	55.00	81.25
GCA_023721355.1	GCA_023721355.1.fna	NCBI	99.9	0	Xanthomonas hortorum	Xanthomonas hortorum	OSU497	1	9	75.40	78.95	65.00	60.00	90.91	80.00	100.00	72.73	55.00	81.25
GCA_023721435.1	GCA_023721435.1.fna	NCBI	99.8	0	Xanthomonas hortorum	Xanthomonas hortorum	OSU503	1	9	75.40	78.95	65.00	60.00	90.91	80.00	100.00	72.73	55.00	81.25
GCA_023721545.1	GCA_023721545.1.fna	NCBI	99.1	0	Xanthomonas hortorum	Xanthomonas hortorum	OSU772	1	9	75.40	78.95	65.00	60.00	90.91	80.00	100.00	72.73	55.00	81.25
GCA_023721575.1	GCA_023721575.1.fna	NCBI	99.6	0	Xanthomonas hortorum	Xanthomonas hortorum	OSU771	1	9	75.40	78.95	65.00	60.00	90.91	80.00	100.00	72.73	55.00	81.25
GCA_023721675.1	GCA_023721675.1.fna	NCBI	99.7	0	Xanthomonas hortorum	Xanthomonas hortorum	OSU512	1	9	75.40	78.95	65.00	60.00	90.91	80.00	100.00	72.73	55.00	81.25
GCA_024498995.1	GCA_024498995.1.fna	NCBI	95.2	0.1	Xanthomonas hortorum	Xanthomonas hortorum	OSU498	1	9	75.40	78.95	65.00	60.00	90.91	80.00	100.00	72.73	55.00	81.25
GCA_025466165.1	GCA_025466165.1.fna	NCBI	99.9	0	Xanthomonas hortorum	Xanthomonas hortorum	X-5	1	9	75.40	78.95	65.00	60.00	90.91	80.00	100.00	72.73	55.00	81.25
GCA_028370135.1	GCA_028370135.1.fna	NCBI	99.8	0	Xanthomonas hortorum	Xanthomonas hortorum	305	1	9	75.40	78.95	65.00	60.00	90.91	80.00	100.00	72.73	55.00	81.25
GCA_028580335.1	GCA_028580335.1.fna	NCBI	99.9	0	Xanthomonas hortorum	Xanthomonas hortorum	22-337	1	9	75.40	78.95	65.00	60.00	90.91	80.00	100.00	72.73	55.00	81.25
GCA_028580345.1	GCA_028580345.1.fna	NCBI	99.7	0	Xanthomonas hortorum	Xanthomonas hortorum	22-335	1	9	75.40	78.95	65.00	60.00	90.91	80.00	100.00	72.73	55.00	81.25
GCA_028580395.1	GCA_028580395.1.fna	NCBI	99.9	0	Xanthomonas hortorum	Xanthomonas hortorum	22-333	1	9	75.40	78.95	65.00	60.00	90.91	80.00	100.00	72.73	55.00	81.25
GCA_028580455.1	GCA_028580455.1.fna	NCBI	99.9	0	Xanthomonas hortorum	Xanthomonas hortorum	22-336	1	9	75.40	78.95	65.00	60.00	90.91	80.00	100.00	72.73	55.00	81.25
GCA_028580535.1	GCA_028580535.1.fna	NCBI	99.9	0	Xanthomonas hortorum	Xanthomonas hortorum	22-329A	1	9	75.40	78.95	65.00	60.00	90.91	80.00	100.00	72.73	55.00	81.25
GCA_028580555.1	GCA_028580555.1.fna	NCBI	99.9	0	Xanthomonas hortorum	Xanthomonas hortorum	22-316	1	9	75.40	78.95	65.00	60.00	90.91	80.00	100.00	72.73	55.00	81.25
GCA_028580615.1	GCA_028580615.1.fna	NCBI	99.9	0	Xanthomonas hortorum	Xanthomonas hortorum	22-317	1	9	75.40	78.95	65.00	60.00	90.91	80.00	100.00	72.73	55.00	81.25
GCA_028580635.1	GCA_028580635.1.fna	NCBI	99.9	0	Xanthomonas hortorum	Xanthomonas hortorum	22-314	1	9	75.40	78.95	65.00	60.00	90.91	80.00	100.00	72.73	55.00	81.25
GCA_028580685.1	GCA_028580685.1.fna	NCBI	99.9	0	Xanthomonas hortorum	Xanthomonas hortorum	22-310	1	9	75.40	78.95	65.00	60.00	90.91	80.00	100.00	72.73	55.00	81.25
GCA_028580695.1	GCA_028580695.1.fna	NCBI	99.9	0	Xanthomonas hortorum	Xanthomonas hortorum	22-309	1	9	75.40	78.95	65.00	60.00	90.91	80.00	100.00	72.73	55.00	81.25
GCA_028580755.1	GCA_028580755.1.fna	NCBI	99.9	0	Xanthomonas hortorum	Xanthomonas hortorum	22-303	1	9	75.40	78.95	65.00	60.00	90.91	80.00	100.00	72.73	55.00	81.25
GCA_028580795.1	GCA_028580795.1.fna	NCBI	99.9	0	Xanthomonas hortorum	Xanthomonas hortorum	22-300	1	9	75.40	78.95	65.00	60.00	90.91	80.00	100.00	72.73	55.00	81.25
GCA_028580805.1	GCA_028580805.1.fna	NCBI	99.9	0	Xanthomonas hortorum	Xanthomonas hortorum	22-299	1	9	75.40	78.95	65.00	60.00	90.91	80.00	100.00	72.73	55.00	81.25
GCA_028580905.1	GCA_028580905.1.fna	NCBI	99.9	0	Xanthomonas hortorum	Xanthomonas hortorum	22-302	1	9	75.40	78.95	65.00	60.00	90.91	80.00	100.00	72.73	55.00	81.25
GCA_033441615.1	GCA_033441615.1.fna	NCBI	99.9	0	Xanthomonas hortorum	Xanthomonas hortorum	22-331	1	9	75.40	78.95	65.00	60.00	90.91	80.00	100.00	72.73	55.00	81.25
GCA_033441715.1	GCA_033441715.1.fna	NCBI	99.8	0	Xanthomonas hortorum	Xanthomonas hortorum	22-324	1	9	75.40	78.95	65.00	60.00	90.91	80.00	100.00	72.73	55.00	81.25
GCA_033441905.1	GCA_033441905.1.fna	NCBI	99.8	0	Xanthomonas hortorum	Xanthomonas hortorum	22-315	1	9	75.40	78.95	65.00	60.00	90.91	80.00	100.00	72.73	55.00	81.25
GCA_040201865.1	GCA_040201865.1.fna	NCBI	99.7	0	Xanthomonas hortorum	Xanthomonas hortorum	WHRI 5635	1	9	75.40	78.95	65.00	60.00	90.91	80.00	100.00	72.73	55.00	81.25
GCA_040202055.1	GCA_040202055.1.fna	NCBI	99.7	0	Xanthomonas hortorum	Xanthomonas hortorum	WHRI 5642	1	9	75.40	78.95	65.00	60.00	90.91	80.00	100.00	72.73	55.00	81.25
GCA_903978215.1	GCA_903978215.1.fna	NCBI	99.7	0	Xanthomonas hortorum	Xanthomonas hortorum	CFBP 2533	1	9	75.40	78.95	65.00	60.00	90.91	80.00	100.00	72.73	55.00	81.25
GCA_021353095.1	GCA_021353095.1.fna	NCBI	99.8	0	Xanthomonas hortorum	Xanthomonas hortorum	CFBP 2533	1	10	75.26	78.95	65.00	60.00	90.91	80.00	100.00	72.73	55.00	78.95
GCA_023721095.1	GCA_023721095.1.fna	NCBI	99.4	0	Xanthomonas hortorum	Xanthomonas hortorum	OSU521	1	10	75.26	78.95	65.00	60.00	90.91	80.00	100.00	72.73	55.00	78.95
GCA_023721175.1	GCA_023721175.1.fna	NCBI	99.9	0	Xanthomonas hortorum	Xanthomonas hortorum	OSU508	1	10	75.26	78.95	65.00	60.00	90.91	80.00	100.00	72.73	55.00	78.95
GCA_023721185.1	GCA_023721185.1.fna	NCBI	99.9	0	Xanthomonas hortorum	Xanthomonas hortorum	OSU520	1	10	75.26	78.95	65.00	60.00	90.91	80.00	100.00	72.73	55.00	78.95
GCA_023721215.1	GCA_023721215.1.fna	NCBI	99.2	0	Xanthomonas hortorum	Xanthomonas hortorum	OSU518	1	10	75.26	78.95	65.00	60.00	90.91	80.00	100.00	72.73	55.00	78.95
GCA_023721395.1	GCA_023721395.1.fna	NCBI	99.7	0	Xanthomonas hortorum	Xanthomonas hortorum	OSU504	1	10	75.26	78.95	65.00	60.00	90.91	80.00	100.00	72.73	55.00	78.95
GCA_023721495.1	GCA_023721495.1.fna	NCBI	99.2	0	Xanthomonas hortorum	Xanthomonas hortorum	OSU499	1	10	75.26	78.95	65.00	60.00	90.91	80.00	100.00	72.73	55.00	78.95
GCA_023721515.1	GCA_023721515.1.fna	NCBI	99.8	0	Xanthomonas hortorum	Xanthomonas hortorum	OSU775	1	10	75.26	78.95	65.00	60.00	90.91	80.00	100.00	72.73	55.00	78.95
GCA_023721585.1	GCA_023721585.1.fna	NCBI	99.6	0	Xanthomonas hortorum	Xanthomonas hortorum	OSU773	1	10	75.26	78.95	65.00	60.00	90.91	80.00	100.00	72.73	55.00	78.95
GCA_023721635.1	GCA_023721635.1.fna	NCBI	99.9	0	Xanthomonas hortorum	Xanthomonas hortorum	OSU511	1	10	75.26	78.95	65.00	60.00	90.91	80.00	100.00	72.73	55.00	78.95
GCA_023721775.1	GCA_023721775.1.fna	NCBI	99.8	0	Xanthomonas hortorum	Xanthomonas hortorum	OSU507	1	10	75.26	78.95	65.00	60.00	90.91	80.00	100.00	72.73	55.00	78.95
GCA_025466195.1	GCA_025466195.1.fna	NCBI	99.9	0	Xanthomonas hortorum	Xanthomonas hortorum	X-7	1	10	75.26	78.95	65.00	60.00	90.91	80.00	100.00	72.73	55.00	78.95
GCA_025466235.1	GCA_025466235.1.fna	NCBI	99.9	0	Xanthomonas hortorum	Xanthomonas hortorum	X-1	1	10	75.26	78.95	65.00	60.00	90.91	80.00	100.00	72.73	55.00	78.95
GCA_028580405.1	GCA_028580405.1.fna	NCBI	99.9	0	Xanthomonas hortorum	Xanthomonas hortorum	22-330	1	10	75.26	78.95	65.00	60.00	90.91	80.00	100.00	72.73	55.00	78.95
GCA_028580435.1	GCA_028580435.1.fna	NCBI	99.9	0	Xanthomonas hortorum	Xanthomonas hortorum	22-332	1	10	75.26	78.95	65.00	60.00	90.91	80.00	100.00	72.73	55.00	78.95
GCA_028580465.1	GCA_028580465.1.fna	NCBI	99.9	0	Xanthomonas hortorum	Xanthomonas hortorum	22-334	1	10	75.26	78.95	65.00	60.00	90.91	80.00	100.00	72.73	55.00	78.95
GCA_028580475.1	GCA_028580475.1.fna	NCBI	99.9	0	Xanthomonas hortorum	Xanthomonas hortorum	22-329B	1	10	75.26	78.95	65.00	60.00	90.91	80.00	100.00	72.73	55.00	78.95
GCA_028580515.1	GCA_028580515.1.fna	NCBI	99.9	0	Xanthomonas hortorum	Xanthomonas hortorum	22-320	1	10	75.26	78.95	65.00	60.00	90.91	80.00	100.00	72.73	55.00	78.95
GCA_028580545.1	GCA_028580545.1.fna	NCBI	99.7	0	Xanthomonas hortorum	Xanthomonas hortorum	22-318	1	10	75.26	78.95	65.00	60.00	90.91	80.00	100.00	72.73	55.00	78.95
GCA_028580565.1	GCA_028580565.1.fna	NCBI	99.9	0	Xanthomonas hortorum	Xanthomonas hortorum	22-319	1	10	75.26	78.95	65.00	60.00	90.91	80.00	100.00	72.73	55.00	78.95
GCA_028580655.1	GCA_028580655.1.fna	NCBI	99.9	0	Xanthomonas hortorum	Xanthomonas hortorum	22-312	1	10	75.26	78.95	65.00	60.00	90.91	80.00	100.00	72.73	55.00	78.95
GCA_028580675.1	GCA_028580675.1.fna	NCBI	99.9	0	Xanthomonas hortorum	Xanthomonas hortorum	22-311	1	10	75.26	78.95	65.00	60.00	90.91	80.00	100.00	72.73	55.00	78.95
GCA_028580715.1	GCA_028580715.1.fna	NCBI	99.9	0	Xanthomonas hortorum	Xanthomonas hortorum	22-304	1	10	75.26	78.95	65.00	60.00	90.91	80.00	100.00	72.73	55.00	78.95
GCA_028580775.1	GCA_028580775.1.fna	NCBI	99.9	0	Xanthomonas hortorum	Xanthomonas hortorum	22-301	1	10	75.26	78.95	65.00	60.00	90.91	80.00	100.00	72.73	55.00	78.95
GCA_033441885.1	GCA_033441885.1.fna	NCBI	99.8	0	Xanthomonas hortorum	Xanthomonas hortorum	22-322	1	10	75.26	78.95	65.00	60.00	90.91	80.00	100.00	72.73	55.00	78.95
GCA_040201875.1	GCA_040201875.1.fna	NCBI	99.7	0	Xanthomonas hortorum	Xanthomonas hortorum	WHRI 5649	1	10	75.26	78.95	65.00	60.00	90.91	80.00	100.00	72.73	55.00	78.95
GCA_040201895.1	GCA_040201895.1.fna	NCBI	99.6	0	Xanthomonas hortorum	Xanthomonas hortorum	WHRI 5644	1	10	75.26	78.95	65.00	60.00	90.91	80.00	100.00	72.73	55.00	78.95
GCA_040201995.1	GCA_040201995.1.fna	NCBI	99.6	0	Xanthomonas hortorum	Xanthomonas hortorum	WHRI 5616	1	10	75.26	78.95	65.00	60.00	90.91	80.00	100.00	72.73	55.00	78.95
GCA_017746145.1	GCA_017746145.1.fna	NCBI	99.4	0	Xanthomonas sp. D_99	Xanthomonas sp.	D-99	1	11	73.40	85.00	55.00	60.00	81.82	76.00	100.00	72.73	55.00	81.25
GCA_035011895.1	GCA_035011895.1.fna	NCBI	99.9	0	Xanthomonas campestris	Xanthomonas campestris	WHRI 8890	1	11	73.40	85.00	55.00	60.00	81.82	76.00	100.00	72.73	55.00	81.25
GCA_035012445.1	GCA_035012445.1.fna	NCBI	99.9	0	Xanthomonas campestris	Xanthomonas campestris	WHRI 8881	1	12	73.30	85.00	55.00	60.00	81.82	76.00	100.00	72.73	55.00	78.95
GCA_000007145.1	GCA_000007145.1.fna	NCBI	99.7	0	Xanthomonas campestris	Xanthomonas campestris	ATCC 33913	#N/A	#N/A	#N/A	#N/A	#N/A	#N/A	#N/A	#N/A	#N/A	#N/A	#N/A	#N/A
GCA_000007165.1	GCA_000007165.1.fna	NCBI	99.7	0	Xanthomonas citri	Xanthomonas citri	306	#N/A	#N/A	#N/A	#N/A	#N/A	#N/A	#N/A	#N/A	#N/A	#N/A	#N/A	#N/A
GCA_000007385.1	GCA_000007385.1.fna	NCBI	97.2	0	Xanthomonas oryzae	Xanthomonas oryzae	KACC10331	#N/A	#N/A	#N/A	#N/A	#N/A	#N/A	#N/A	#N/A	#N/A	#N/A	#N/A	#N/A
GCA_000009165.1	GCA_000009165.1.fna	NCBI	99.3	0.2	Xanthomonas euvesicatoria	Xanthomonas euvesicatoria	85-10	#N/A	#N/A	#N/A	#N/A	#N/A	#N/A	#N/A	#N/A	#N/A	#N/A	#N/A	#N/A
GCA_000010025.1	GCA_000010025.1.fna	NCBI	98.8	0	Xanthomonas oryzae	Xanthomonas oryzae	MAFF 311018	#N/A	#N/A	#N/A	#N/A	#N/A	#N/A	#N/A	#N/A	#N/A	#N/A	#N/A	#N/A
GCA_000012105.1	GCA_000012105.1.fna	NCBI	99.7	0	Xanthomonas campestris	Xanthomonas campestris	8004	#N/A	#N/A	#N/A	#N/A	#N/A	#N/A	#N/A	#N/A	#N/A	#N/A	#N/A	#N/A
GCA_000019585.2	GCA_000019585.2.fna	NCBI	98.8	2.9	Xanthomonas oryzae	Xanthomonas oryzae	PXO99A	#N/A	#N/A	#N/A	#N/A	#N/A	#N/A	#N/A	#N/A	#N/A	#N/A	#N/A	#N/A
GCA_000020665.1	GCA_000020665.1.fna	NCBI	99.9	0.3	Stenotrophomonas maltophilia	Stenotrophomonas maltophilia	R551-3	#N/A	#N/A	#N/A	#N/A	#N/A	#N/A	#N/A	#N/A	#N/A	#N/A	#N/A	#N/A
GCA_000070605.1	GCA_000070605.1.fna	NCBI	99.8	0	Xanthomonas campestris	Xanthomonas campestris	B100	#N/A	#N/A	#N/A	#N/A	#N/A	#N/A	#N/A	#N/A	#N/A	#N/A	#N/A	#N/A
GCA_000072485.1	GCA_000072485.1.fna	NCBI	100	0.3	Stenotrophomonas maltophilia	Stenotrophomonas maltophilia	#N/A	#N/A	#N/A	#N/A	#N/A	#N/A	#N/A	#N/A	#N/A	#N/A	#N/A	#N/A	#N/A
GCA_000087965.1	GCA_000087965.1.fna	NCBI	97.9	0.1	Xanthomonas albilineans	Xanthomonas albilineans	GPE PC73	#N/A	#N/A	#N/A	#N/A	#N/A	#N/A	#N/A	#N/A	#N/A	#N/A	#N/A	#N/A
GCA_000158575.1	GCA_000158575.1.fna	NCBI	99.7	0.2	Stenotrophomonas sp. SKA14	Stenotrophomonas sp.	SKA14	#N/A	#N/A	#N/A	#N/A	#N/A	#N/A	#N/A	#N/A	#N/A	#N/A	#N/A	#N/A
GCA_000159795.2	GCA_000159795.2.fna	NCBI	98.4	0	Xanthomonas vasicola	Xanthomonas vasicola	NCPPB 702	#N/A	#N/A	#N/A	#N/A	#N/A	#N/A	#N/A	#N/A	#N/A	#N/A	#N/A	#N/A
GCA_000168315.3	GCA_000168315.3.fna	NCBI	98.8	0	Xanthomonas oryzae	Xanthomonas oryzae	BLS256	#N/A	#N/A	#N/A	#N/A	#N/A	#N/A	#N/A	#N/A	#N/A	#N/A	#N/A	#N/A
GCA_000175135.1	GCA_000175135.1.fna	NCBI	98.1	0.2	Xanthomonas citri	Xanthomonas citri	ICPB 11122	#N/A	#N/A	#N/A	#N/A	#N/A	#N/A	#N/A	#N/A	#N/A	#N/A	#N/A	#N/A
GCA_000175155.1	GCA_000175155.1.fna	NCBI	97.7	0.1	Xanthomonas citri	Xanthomonas citri	ICPB 10535	#N/A	#N/A	#N/A	#N/A	#N/A	#N/A	#N/A	#N/A	#N/A	#N/A	#N/A	#N/A
GCA_000185965.1	GCA_000185965.1.fna	NCBI	98.7	0.1	Pseudoxanthomonas suwonensis	Pseudoxanthomonas suwonensis	45302	#N/A	#N/A	#N/A	#N/A	#N/A	#N/A	#N/A	#N/A	#N/A	#N/A	#N/A	#N/A
GCA_000192025.2	GCA_000192025.2.fna	NCBI	98	1.6	Xanthomonas vesicatoria	Xanthomonas vesicatoria	ATCC 35937	#N/A	#N/A	#N/A	#N/A	#N/A	#N/A	#N/A	#N/A	#N/A	#N/A	#N/A	#N/A
GCA_000192045.3	GCA_000192045.3.fna	NCBI	99.8	0	Xanthomonas perforans	Xanthomonas perforans	91-118	#N/A	#N/A	#N/A	#N/A	#N/A	#N/A	#N/A	#N/A	#N/A	#N/A	#N/A	#N/A
GCA_000192065.2	GCA_000192065.2.fna	NCBI	98.5	3.2	Xanthomonas hortorum	Xanthomonas hortorum	ATCC 19865	#N/A	#N/A	#N/A	#N/A	#N/A	#N/A	#N/A	#N/A	#N/A	#N/A	#N/A	#N/A
GCA_000212755.3	GCA_000212755.3.fna	NCBI	98.7	0.1	Xanthomonas oryzae	Xanthomonas oryzae	X11-5A	#N/A	#N/A	#N/A	#N/A	#N/A	#N/A	#N/A	#N/A	#N/A	#N/A	#N/A	#N/A
GCA_000221965.1	GCA_000221965.1.fna	NCBI	99.8	0	Xanthomonas campestris	Xanthomonas campestris	756C	#N/A	#N/A	#N/A	#N/A	#N/A	#N/A	#N/A	#N/A	#N/A	#N/A	#N/A	#N/A
GCA_000223885.1	GCA_000223885.1.fna	NCBI	99.8	0.2	Stenotrophomonas maltophilia	Stenotrophomonas maltophilia	JV3	#N/A	#N/A	#N/A	#N/A	#N/A	#N/A	#N/A	#N/A	#N/A	#N/A	#N/A	#N/A
GCA_000225915.1	GCA_000225915.1.fna	NCBI	99.7	0	Xanthomonas euvesicatoria	Xanthomonas euvesicatoria	F1	#N/A	#N/A	#N/A	#N/A	#N/A	#N/A	#N/A	#N/A	#N/A	#N/A	#N/A	#N/A
GCA_000225975.2	GCA_000225975.2.fna	NCBI	97.8	0.1	Xanthomonas sacchari	Xanthomonas sacchari	NCPPB 4393	#N/A	#N/A	#N/A	#N/A	#N/A	#N/A	#N/A	#N/A	#N/A	#N/A	#N/A	#N/A
GCA_000233915.4	GCA_000233915.4.fna	NCBI	97.1	0	Pseudoxanthomonas spadix	Pseudoxanthomonas spadix	BD-a59	#N/A	#N/A	#N/A	#N/A	#N/A	#N/A	#N/A	#N/A	#N/A	#N/A	#N/A	#N/A
GCA_000258575.2	GCA_000258575.2.fna	NCBI	99.8	0.1	Stenotrophomonas geniculata	Stenotrophomonas geniculata	N1	#N/A	#N/A	#N/A	#N/A	#N/A	#N/A	#N/A	#N/A	#N/A	#N/A	#N/A	#N/A
GCA_000263335.1	GCA_000263335.1.fna	NCBI	99.2	0	Xanthomonas citri	Xanthomonas citri	LMG 941	#N/A	#N/A	#N/A	#N/A	#N/A	#N/A	#N/A	#N/A	#N/A	#N/A	#N/A	#N/A
GCA_000263835.1	GCA_000263835.1.fna	NCBI	99.7	0	Xanthomonas campestris	Xanthomonas campestris	JX	#N/A	#N/A	#N/A	#N/A	#N/A	#N/A	#N/A	#N/A	#N/A	#N/A	#N/A	#N/A
GCA_000265565.1	GCA_000265565.1.fna	NCBI	99.5	0	Xanthomonas phaseoli	Xanthomonas phaseoli	UA303	#N/A	#N/A	#N/A	#N/A	#N/A	#N/A	#N/A	#N/A	#N/A	#N/A	#N/A	#N/A
GCA_000265585.1	GCA_000265585.1.fna	NCBI	99.4	0	Xanthomonas phaseoli	Xanthomonas phaseoli	UA226	#N/A	#N/A	#N/A	#N/A	#N/A	#N/A	#N/A	#N/A	#N/A	#N/A	#N/A	#N/A
GCA_000265605.1	GCA_000265605.1.fna	NCBI	99.7	0	Xanthomonas phaseoli	Xanthomonas phaseoli	ORST17	#N/A	#N/A	#N/A	#N/A	#N/A	#N/A	#N/A	#N/A	#N/A	#N/A	#N/A	#N/A
GCA_000265625.1	GCA_000265625.1.fna	NCBI	95.6	0.1	Xanthomonas phaseoli	Xanthomonas phaseoli	IBSBF 2666	#N/A	#N/A	#N/A	#N/A	#N/A	#N/A	#N/A	#N/A	#N/A	#N/A	#N/A	#N/A
GCA_000265645.1	GCA_000265645.1.fna	NCBI	96.1	0	Xanthomonas phaseoli	Xanthomonas phaseoli	IBSBF 2665	#N/A	#N/A	#N/A	#N/A	#N/A	#N/A	#N/A	#N/A	#N/A	#N/A	#N/A	#N/A
GCA_000265685.1	GCA_000265685.1.fna	NCBI	99.6	0.1	Xanthomonas phaseoli	Xanthomonas phaseoli	IBSBF 436	#N/A	#N/A	#N/A	#N/A	#N/A	#N/A	#N/A	#N/A	#N/A	#N/A	#N/A	#N/A
GCA_000265725.1	GCA_000265725.1.fna	NCBI	99.6	0	Xanthomonas phaseoli	Xanthomonas phaseoli	IBSBF 356	#N/A	#N/A	#N/A	#N/A	#N/A	#N/A	#N/A	#N/A	#N/A	#N/A	#N/A	#N/A
GCA_000265745.1	GCA_000265745.1.fna	NCBI	99.5	0.1	Xanthomonas phaseoli	Xanthomonas phaseoli	IBSBF 320	#N/A	#N/A	#N/A	#N/A	#N/A	#N/A	#N/A	#N/A	#N/A	#N/A	#N/A	#N/A
GCA_000265765.1	GCA_000265765.1.fna	NCBI	99.6	0	Xanthomonas phaseoli	Xanthomonas phaseoli	AT6B	#N/A	#N/A	#N/A	#N/A	#N/A	#N/A	#N/A	#N/A	#N/A	#N/A	#N/A	#N/A
GCA_000265785.1	GCA_000265785.1.fna	NCBI	99.7	0	Xanthomonas phaseoli	Xanthomonas phaseoli	AFNC1360	#N/A	#N/A	#N/A	#N/A	#N/A	#N/A	#N/A	#N/A	#N/A	#N/A	#N/A	#N/A
GCA_000265805.1	GCA_000265805.1.fna	NCBI	99.6	0	Xanthomonas phaseoli	Xanthomonas phaseoli	CFBP1851	#N/A	#N/A	#N/A	#N/A	#N/A	#N/A	#N/A	#N/A	#N/A	#N/A	#N/A	#N/A
GCA_000265825.1	GCA_000265825.1.fna	NCBI	99.6	0	Xanthomonas phaseoli	Xanthomonas phaseoli	CIO1	#N/A	#N/A	#N/A	#N/A	#N/A	#N/A	#N/A	#N/A	#N/A	#N/A	#N/A	#N/A
GCA_000265845.1	GCA_000265845.1.fna	NCBI	99.3	0	Xanthomonas phaseoli	Xanthomonas phaseoli	CIO151	#N/A	#N/A	#N/A	#N/A	#N/A	#N/A	#N/A	#N/A	#N/A	#N/A	#N/A	#N/A
GCA_000265885.1	GCA_000265885.1.fna	NCBI	99.4	0.1	Xanthomonas phaseoli	Xanthomonas phaseoli	IBSBF 1411	#N/A	#N/A	#N/A	#N/A	#N/A	#N/A	#N/A	#N/A	#N/A	#N/A	#N/A	#N/A
GCA_000265925.1	GCA_000265925.1.fna	NCBI	99.5	0.1	Xanthomonas phaseoli	Xanthomonas phaseoli	IBSBF 2345	#N/A	#N/A	#N/A	#N/A	#N/A	#N/A	#N/A	#N/A	#N/A	#N/A	#N/A	#N/A
GCA_000265945.1	GCA_000265945.1.fna	NCBI	99.5	0.1	Xanthomonas phaseoli	Xanthomonas phaseoli	IBSBF 2346	#N/A	#N/A	#N/A	#N/A	#N/A	#N/A	#N/A	#N/A	#N/A	#N/A	#N/A	#N/A
GCA_000265985.1	GCA_000265985.1.fna	NCBI	99.7	0.1	Xanthomonas phaseoli	Xanthomonas phaseoli	IBSBF 2539	#N/A	#N/A	#N/A	#N/A	#N/A	#N/A	#N/A	#N/A	#N/A	#N/A	#N/A	#N/A
GCA_000266005.1	GCA_000266005.1.fna	NCBI	99.5	0.1	Xanthomonas phaseoli	Xanthomonas phaseoli	IBSBF 2672	#N/A	#N/A	#N/A	#N/A	#N/A	#N/A	#N/A	#N/A	#N/A	#N/A	#N/A	#N/A
GCA_000266025.1	GCA_000266025.1.fna	NCBI	97.5	0.1	Xanthomonas phaseoli	Xanthomonas phaseoli	IBSBF 2673	#N/A	#N/A	#N/A	#N/A	#N/A	#N/A	#N/A	#N/A	#N/A	#N/A	#N/A	#N/A
GCA_000266045.1	GCA_000266045.1.fna	NCBI	99.5	0	Xanthomonas phaseoli	Xanthomonas phaseoli	IBSBF 278	#N/A	#N/A	#N/A	#N/A	#N/A	#N/A	#N/A	#N/A	#N/A	#N/A	#N/A	#N/A
GCA_000266085.1	GCA_000266085.1.fna	NCBI	99.5	0.1	Xanthomonas phaseoli	Xanthomonas phaseoli	IBSBF 2816	#N/A	#N/A	#N/A	#N/A	#N/A	#N/A	#N/A	#N/A	#N/A	#N/A	#N/A	#N/A
GCA_000266105.2	GCA_000266105.2.fna	NCBI	99.5	0	Xanthomonas phaseoli	Xanthomonas phaseoli	IBSBF 2818	#N/A	#N/A	#N/A	#N/A	#N/A	#N/A	#N/A	#N/A	#N/A	#N/A	#N/A	#N/A
GCA_000266145.1	GCA_000266145.1.fna	NCBI	99.6	0.1	Xanthomonas phaseoli	Xanthomonas phaseoli	IBSBF 2820	#N/A	#N/A	#N/A	#N/A	#N/A	#N/A	#N/A	#N/A	#N/A	#N/A	#N/A	#N/A
GCA_000266165.1	GCA_000266165.1.fna	NCBI	99.6	0.1	Xanthomonas phaseoli	Xanthomonas phaseoli	IBSBF 2821	#N/A	#N/A	#N/A	#N/A	#N/A	#N/A	#N/A	#N/A	#N/A	#N/A	#N/A	#N/A
GCA_000266185.1	GCA_000266185.1.fna	NCBI	95.1	0	Xanthomonas phaseoli	Xanthomonas phaseoli	IBSBF 2822	#N/A	#N/A	#N/A	#N/A	#N/A	#N/A	#N/A	#N/A	#N/A	#N/A	#N/A	#N/A
GCA_000266205.1	GCA_000266205.1.fna	NCBI	99.6	0	Xanthomonas phaseoli	Xanthomonas phaseoli	IBSBF 285	#N/A	#N/A	#N/A	#N/A	#N/A	#N/A	#N/A	#N/A	#N/A	#N/A	#N/A	#N/A
GCA_000266225.1	GCA_000266225.1.fna	NCBI	99.3	0	Xanthomonas phaseoli	Xanthomonas phaseoli	IBSBF 289	#N/A	#N/A	#N/A	#N/A	#N/A	#N/A	#N/A	#N/A	#N/A	#N/A	#N/A	#N/A
GCA_000266245.1	GCA_000266245.1.fna	NCBI	99.5	0.1	Xanthomonas phaseoli	Xanthomonas phaseoli	IBSBF 725	#N/A	#N/A	#N/A	#N/A	#N/A	#N/A	#N/A	#N/A	#N/A	#N/A	#N/A	#N/A
GCA_000266265.1	GCA_000266265.1.fna	NCBI	99.6	0.1	Xanthomonas phaseoli	Xanthomonas phaseoli	IBSBF 726	#N/A	#N/A	#N/A	#N/A	#N/A	#N/A	#N/A	#N/A	#N/A	#N/A	#N/A	#N/A
GCA_000266285.1	GCA_000266285.1.fna	NCBI	99.2	0	Xanthomonas phaseoli	Xanthomonas phaseoli	NCPPB 1159	#N/A	#N/A	#N/A	#N/A	#N/A	#N/A	#N/A	#N/A	#N/A	#N/A	#N/A	#N/A
GCA_000266325.1	GCA_000266325.1.fna	NCBI	99.5	0	Xanthomonas phaseoli	Xanthomonas phaseoli	ORST X27	#N/A	#N/A	#N/A	#N/A	#N/A	#N/A	#N/A	#N/A	#N/A	#N/A	#N/A	#N/A
GCA_000266345.1	GCA_000266345.1.fna	NCBI	97.4	0.1	Xanthomonas phaseoli	Xanthomonas phaseoli	ThaiXam	#N/A	#N/A	#N/A	#N/A	#N/A	#N/A	#N/A	#N/A	#N/A	#N/A	#N/A	#N/A
GCA_000266365.1	GCA_000266365.1.fna	NCBI	99.3	0	Xanthomonas phaseoli	Xanthomonas phaseoli	UA536	#N/A	#N/A	#N/A	#N/A	#N/A	#N/A	#N/A	#N/A	#N/A	#N/A	#N/A	#N/A
GCA_000266385.1	GCA_000266385.1.fna	NCBI	99.6	0	Xanthomonas phaseoli	Xanthomonas phaseoli	UA556	#N/A	#N/A	#N/A	#N/A	#N/A	#N/A	#N/A	#N/A	#N/A	#N/A	#N/A	#N/A
GCA_000266405.1	GCA_000266405.1.fna	NCBI	99.2	0	Xanthomonas phaseoli	Xanthomonas phaseoli	UA560	#N/A	#N/A	#N/A	#N/A	#N/A	#N/A	#N/A	#N/A	#N/A	#N/A	#N/A	#N/A
GCA_000266425.1	GCA_000266425.1.fna	NCBI	99.6	0	Xanthomonas phaseoli	Xanthomonas phaseoli	UA686	#N/A	#N/A	#N/A	#N/A	#N/A	#N/A	#N/A	#N/A	#N/A	#N/A	#N/A	#N/A
GCA_000266445.1	GCA_000266445.1.fna	NCBI	99.6	0.3	Xanthomonas phaseoli	Xanthomonas phaseoli	UG21	#N/A	#N/A	#N/A	#N/A	#N/A	#N/A	#N/A	#N/A	#N/A	#N/A	#N/A	#N/A
GCA_000266465.1	GCA_000266465.1.fna	NCBI	99.6	0	Xanthomonas phaseoli	Xanthomonas phaseoli	UG23	#N/A	#N/A	#N/A	#N/A	#N/A	#N/A	#N/A	#N/A	#N/A	#N/A	#N/A	#N/A
GCA_000266485.1	GCA_000266485.1.fna	NCBI	99.6	0	Xanthomonas phaseoli	Xanthomonas phaseoli	UG24	#N/A	#N/A	#N/A	#N/A	#N/A	#N/A	#N/A	#N/A	#N/A	#N/A	#N/A	#N/A
GCA_000266505.1	GCA_000266505.1.fna	NCBI	99.6	0	Xanthomonas phaseoli	Xanthomonas phaseoli	UG27	#N/A	#N/A	#N/A	#N/A	#N/A	#N/A	#N/A	#N/A	#N/A	#N/A	#N/A	#N/A
GCA_000266545.1	GCA_000266545.1.fna	NCBI	99.6	0	Xanthomonas phaseoli	Xanthomonas phaseoli	UG39	#N/A	#N/A	#N/A	#N/A	#N/A	#N/A	#N/A	#N/A	#N/A	#N/A	#N/A	#N/A
GCA_000266565.1	GCA_000266565.1.fna	NCBI	99.6	0	Xanthomonas phaseoli	Xanthomonas phaseoli	UG43	#N/A	#N/A	#N/A	#N/A	#N/A	#N/A	#N/A	#N/A	#N/A	#N/A	#N/A	#N/A
GCA_000266585.1	GCA_000266585.1.fna	NCBI	99.7	0	Xanthomonas phaseoli	Xanthomonas phaseoli	UG44	#N/A	#N/A	#N/A	#N/A	#N/A	#N/A	#N/A	#N/A	#N/A	#N/A	#N/A	#N/A
GCA_000266605.1	GCA_000266605.1.fna	NCBI	97.5	0	Xanthomonas phaseoli	Xanthomonas phaseoli	UG45	#N/A	#N/A	#N/A	#N/A	#N/A	#N/A	#N/A	#N/A	#N/A	#N/A	#N/A	#N/A
GCA_000266625.1	GCA_000266625.1.fna	NCBI	99.6	0	Xanthomonas phaseoli	Xanthomonas phaseoli	UG51	#N/A	#N/A	#N/A	#N/A	#N/A	#N/A	#N/A	#N/A	#N/A	#N/A	#N/A	#N/A
GCA_000266645.1	GCA_000266645.1.fna	NCBI	99.5	0	Xanthomonas phaseoli	Xanthomonas phaseoli	Xam1134	#N/A	#N/A	#N/A	#N/A	#N/A	#N/A	#N/A	#N/A	#N/A	#N/A	#N/A	#N/A
GCA_000266665.1	GCA_000266665.1.fna	NCBI	99.1	0	Xanthomonas phaseoli	Xanthomonas phaseoli	Xam668	#N/A	#N/A	#N/A	#N/A	#N/A	#N/A	#N/A	#N/A	#N/A	#N/A	#N/A	#N/A
GCA_000266685.1	GCA_000266685.1.fna	NCBI	99.3	0.1	Xanthomonas phaseoli	Xanthomonas phaseoli	Xam669	#N/A	#N/A	#N/A	#N/A	#N/A	#N/A	#N/A	#N/A	#N/A	#N/A	#N/A	#N/A
GCA_000266705.1	GCA_000266705.1.fna	NCBI	99.4	0	Xanthomonas phaseoli	Xanthomonas phaseoli	Xam672	#N/A	#N/A	#N/A	#N/A	#N/A	#N/A	#N/A	#N/A	#N/A	#N/A	#N/A	#N/A
GCA_000266725.1	GCA_000266725.1.fna	NCBI	98	0	Xanthomonas phaseoli	Xanthomonas phaseoli	Xam678	#N/A	#N/A	#N/A	#N/A	#N/A	#N/A	#N/A	#N/A	#N/A	#N/A	#N/A	#N/A
GCA_000266745.1	GCA_000266745.1.fna	NCBI	99.4	0.1	Xanthomonas phaseoli	Xanthomonas phaseoli	IBSBF 2667	#N/A	#N/A	#N/A	#N/A	#N/A	#N/A	#N/A	#N/A	#N/A	#N/A	#N/A	#N/A
GCA_000266765.1	GCA_000266765.1.fna	NCBI	99.6	0.1	Xanthomonas phaseoli	Xanthomonas phaseoli	IBSBF 2670	#N/A	#N/A	#N/A	#N/A	#N/A	#N/A	#N/A	#N/A	#N/A	#N/A	#N/A	#N/A
GCA_000266805.1	GCA_000266805.1.fna	NCBI	99.3	0	Xanthomonas phaseoli	Xanthomonas phaseoli	UA323	#N/A	#N/A	#N/A	#N/A	#N/A	#N/A	#N/A	#N/A	#N/A	#N/A	#N/A	#N/A
GCA_000266825.1	GCA_000266825.1.fna	NCBI	99.7	0	Xanthomonas phaseoli	Xanthomonas phaseoli	UA306	#N/A	#N/A	#N/A	#N/A	#N/A	#N/A	#N/A	#N/A	#N/A	#N/A	#N/A	#N/A
GCA_000266845.1	GCA_000266845.1.fna	NCBI	99.5	0	Xanthomonas phaseoli	Xanthomonas phaseoli	UA324	#N/A	#N/A	#N/A	#N/A	#N/A	#N/A	#N/A	#N/A	#N/A	#N/A	#N/A	#N/A
GCA_000277995.1	GCA_000277995.1.fna	NCBI	97	0	Xanthomonas vasicola	Xanthomonas vasicola	NCPPB 1326	#N/A	#N/A	#N/A	#N/A	#N/A	#N/A	#N/A	#N/A	#N/A	#N/A	#N/A	#N/A
GCA_000278015.1	GCA_000278015.1.fna	NCBI	97.8	0	Xanthomonas vasicola	Xanthomonas vasicola	NCPPB 1381	#N/A	#N/A	#N/A	#N/A	#N/A	#N/A	#N/A	#N/A	#N/A	#N/A	#N/A	#N/A
GCA_000278035.1	GCA_000278035.1.fna	NCBI	98.9	0	Xanthomonas vasicola	Xanthomonas vasicola	NCPPB 206	#N/A	#N/A	#N/A	#N/A	#N/A	#N/A	#N/A	#N/A	#N/A	#N/A	#N/A	#N/A
GCA_000278055.2	GCA_000278055.2.fna	NCBI	99.8	0.3	Xanthomonas vasicola	Xanthomonas vasicola	NCPPB 890	#N/A	#N/A	#N/A	#N/A	#N/A	#N/A	#N/A	#N/A	#N/A	#N/A	#N/A	#N/A
GCA_000283075.1	GCA_000283075.1.fna	NCBI	96.2	0.1	Pseudoxanthomonas sp. GW2	Pseudoxanthomonas sp.	GW2	#N/A	#N/A	#N/A	#N/A	#N/A	#N/A	#N/A	#N/A	#N/A	#N/A	#N/A	#N/A
GCA_000284595.1	GCA_000284595.1.fna	NCBI	99.9	0.3	Stenotrophomonas maltophilia	Stenotrophomonas maltophilia	D457	#N/A	#N/A	#N/A	#N/A	#N/A	#N/A	#N/A	#N/A	#N/A	#N/A	#N/A	#N/A
GCA_000285775.1	GCA_000285775.1.fna	NCBI	98.5	0	Xanthomonas citri	Xanthomonas citri	LMG 859	#N/A	#N/A	#N/A	#N/A	#N/A	#N/A	#N/A	#N/A	#N/A	#N/A	#N/A	#N/A
GCA_000287935.1	GCA_000287935.1.fna	NCBI	99.8	0.3	Stenotrophomonas maltophilia	Stenotrophomonas maltophilia	Ab55555	#N/A	#N/A	#N/A	#N/A	#N/A	#N/A	#N/A	#N/A	#N/A	#N/A	#N/A	#N/A
GCA_000306055.1	GCA_000306055.1.fna	NCBI	95.7	0	Xanthomonas arboricola	Xanthomonas arboricola	NCPPB 1447	#N/A	#N/A	#N/A	#N/A	#N/A	#N/A	#N/A	#N/A	#N/A	#N/A	#N/A	#N/A
GCA_000308335.1	GCA_000308335.1.fna	NCBI	99.4	0.2	Stenotrophomonas maltophilia	Stenotrophomonas maltophilia	PML168	#N/A	#N/A	#N/A	#N/A	#N/A	#N/A	#N/A	#N/A	#N/A	#N/A	#N/A	#N/A
GCA_000309905.1	GCA_000309905.1.fna	NCBI	99	0	Xanthomonas citri	Xanthomonas citri	GSPB1386	#N/A	#N/A	#N/A	#N/A	#N/A	#N/A	#N/A	#N/A	#N/A	#N/A	#N/A	#N/A
GCA_000309925.1	GCA_000309925.1.fna	NCBI	99.1	0	Xanthomonas citri	Xanthomonas citri	GSPB22388	#N/A	#N/A	#N/A	#N/A	#N/A	#N/A	#N/A	#N/A	#N/A	#N/A	#N/A	#N/A
GCA_000321125.4	GCA_000321125.4.fna	NCBI	99.8	0	Xanthomonas campestris	Xanthomonas campestris	Xca5	#N/A	#N/A	#N/A	#N/A	#N/A	#N/A	#N/A	#N/A	#N/A	#N/A	#N/A	#N/A
GCA_000334075.1	GCA_000334075.1.fna	NCBI	96.8	0.1	Xanthomonas translucens	Xanthomonas translucens	DAR61454	#N/A	#N/A	#N/A	#N/A	#N/A	#N/A	#N/A	#N/A	#N/A	#N/A	#N/A	#N/A
GCA_000336385.3	GCA_000336385.3.fna	NCBI	98.6	0.2	Lysobacter antibioticus	Lysobacter antibioticus	HS124	#N/A	#N/A	#N/A	#N/A	#N/A	#N/A	#N/A	#N/A	#N/A	#N/A	#N/A	#N/A
GCA_000344215.1	GCA_000344215.1.fna	NCBI	99.6	0.3	Stenotrophomonas maltophilia	Stenotrophomonas maltophilia	EPM1	#N/A	#N/A	#N/A	#N/A	#N/A	#N/A	#N/A	#N/A	#N/A	#N/A	#N/A	#N/A
GCA_000346445.1	GCA_000346445.1.fna	NCBI	98.4	0.1	Stenotrophomonas maltophilia	Stenotrophomonas maltophilia	AU12-09	#N/A	#N/A	#N/A	#N/A	#N/A	#N/A	#N/A	#N/A	#N/A	#N/A	#N/A	#N/A
GCA_000348585.1	GCA_000348585.1.fna	NCBI	98.4	0.1	Xanthomonas axonopodis	Xanthomonas axonopodis	Xac29-1	#N/A	#N/A	#N/A	#N/A	#N/A	#N/A	#N/A	#N/A	#N/A	#N/A	#N/A	#N/A
GCA_000349225.1	GCA_000349225.1.fna	NCBI	99.5	0	Xanthomonas citri	Xanthomonas citri	Aw12879	#N/A	#N/A	#N/A	#N/A	#N/A	#N/A	#N/A	#N/A	#N/A	#N/A	#N/A	#N/A
GCA_000355635.2	GCA_000355635.2.fna	NCBI	98.7	0	Xanthomonas arboricola	Xanthomonas arboricola	NCCB 100457	#N/A	#N/A	#N/A	#N/A	#N/A	#N/A	#N/A	#N/A	#N/A	#N/A	#N/A	#N/A
GCA_000376745.1	GCA_000376745.1.fna	NCBI	97.8	0.1	Xanthomonas fragariae	Xanthomonas fragariae	LMG 25863	#N/A	#N/A	#N/A	#N/A	#N/A	#N/A	#N/A	#N/A	#N/A	#N/A	#N/A	#N/A
GCA_000382065.1	GCA_000382065.1.fna	NCBI	99.8	0.1	Stenotrophomonas hibiscicola	Stenotrophomonas hibiscicola	ATCC 19867	#N/A	#N/A	#N/A	#N/A	#N/A	#N/A	#N/A	#N/A	#N/A	#N/A	#N/A	#N/A
GCA_000401735.2	GCA_000401735.2.fna	NCBI	99.9	0.2	Xanthomonas campestris	Xanthomonas campestris	CN14	#N/A	#N/A	#N/A	#N/A	#N/A	#N/A	#N/A	#N/A	#N/A	#N/A	#N/A	#N/A
GCA_000403555.2	GCA_000403555.2.fna	NCBI	99.6	0.2	Xanthomonas campestris	Xanthomonas campestris	CN16	#N/A	#N/A	#N/A	#N/A	#N/A	#N/A	#N/A	#N/A	#N/A	#N/A	#N/A	#N/A
GCA_000403575.2	GCA_000403575.2.fna	NCBI	99.7	0	Xanthomonas campestris	Xanthomonas campestris	CN15	#N/A	#N/A	#N/A	#N/A	#N/A	#N/A	#N/A	#N/A	#N/A	#N/A	#N/A	#N/A
GCA_000420545.1	GCA_000420545.1.fna	NCBI	97.8	0.2	Arenimonas oryziterrae	Arenimonas oryziterrae	DSM 21050	#N/A	#N/A	#N/A	#N/A	#N/A	#N/A	#N/A	#N/A	#N/A	#N/A	#N/A	#N/A
GCA_000422305.1	GCA_000422305.1.fna	NCBI	98.6	0.2	Luteimonas mephitis	Luteimonas mephitis	DSM 12574	#N/A	#N/A	#N/A	#N/A	#N/A	#N/A	#N/A	#N/A	#N/A	#N/A	#N/A	#N/A
GCA_000423325.1	GCA_000423325.1.fna	NCBI	97.4	0.1	Novilysobacter defluvii	Novilysobacter defluvii	DSM 18482	#N/A	#N/A	#N/A	#N/A	#N/A	#N/A	#N/A	#N/A	#N/A	#N/A	#N/A	#N/A
GCA_000423885.1	GCA_000423885.1.fna	NCBI	97.6	0.3	Thermomonas fusca	Thermomonas fusca	DSM 15424	#N/A	#N/A	#N/A	#N/A	#N/A	#N/A	#N/A	#N/A	#N/A	#N/A	#N/A	#N/A
GCA_000426365.1	GCA_000426365.1.fna	NCBI	97.1	0	Arenimonas composti	Arenimonas composti	DSM 18010	#N/A	#N/A	#N/A	#N/A	#N/A	#N/A	#N/A	#N/A	#N/A	#N/A	#N/A	#N/A
GCA_000429065.1	GCA_000429065.1.fna	NCBI	95.7	0.3	Silanimonas lenta	Silanimonas lenta	DSM 16282	#N/A	#N/A	#N/A	#N/A	#N/A	#N/A	#N/A	#N/A	#N/A	#N/A	#N/A	#N/A
GCA_000454505.1	GCA_000454505.1.fna	NCBI	99.5	0	Xanthomonas citri	Xanthomonas citri	X18	#N/A	#N/A	#N/A	#N/A	#N/A	#N/A	#N/A	#N/A	#N/A	#N/A	#N/A	#N/A
GCA_000454525.1	GCA_000454525.1.fna	NCBI	99.7	0	Xanthomonas citri	Xanthomonas citri	X20	#N/A	#N/A	#N/A	#N/A	#N/A	#N/A	#N/A	#N/A	#N/A	#N/A	#N/A	#N/A
GCA_000454545.1	GCA_000454545.1.fna	NCBI	99.7	0	Xanthomonas cassavae	Xanthomonas cassavae	CFBP 4642	#N/A	#N/A	#N/A	#N/A	#N/A	#N/A	#N/A	#N/A	#N/A	#N/A	#N/A	#N/A
GCA_000455625.1	GCA_000455625.1.fna	NCBI	97.8	0.3	Stenotrophomonas maltophilia	Stenotrophomonas maltophilia	stmalt0435	#N/A	#N/A	#N/A	#N/A	#N/A	#N/A	#N/A	#N/A	#N/A	#N/A	#N/A	#N/A
GCA_000455685.1	GCA_000455685.1.fna	NCBI	98	0.2	Stenotrophomonas maltophilia	Stenotrophomonas maltophilia	MF89	#N/A	#N/A	#N/A	#N/A	#N/A	#N/A	#N/A	#N/A	#N/A	#N/A	#N/A	#N/A
GCA_000472505.1	GCA_000472505.1.fna	NCBI	99.2	0.2	Luteimonas sp. J29	Luteimonas sp.	J29	#N/A	#N/A	#N/A	#N/A	#N/A	#N/A	#N/A	#N/A	#N/A	#N/A	#N/A	#N/A
GCA_000482445.1	GCA_000482445.1.fna	NCBI	98.8	0	Xanthomonas oryzae	Xanthomonas oryzae	ATCC 35933	#N/A	#N/A	#N/A	#N/A	#N/A	#N/A	#N/A	#N/A	#N/A	#N/A	#N/A	#N/A
GCA_000488895.1	GCA_000488895.1.fna	NCBI	99.8	0.1	Xanthomonas citri	Xanthomonas citri	CFBP 7119	#N/A	#N/A	#N/A	#N/A	#N/A	#N/A	#N/A	#N/A	#N/A	#N/A	#N/A	#N/A
GCA_000488955.1	GCA_000488955.1.fna	NCBI	99.8	0	Xanthomonas euvesicatoria	Xanthomonas euvesicatoria	CFBP 3836	#N/A	#N/A	#N/A	#N/A	#N/A	#N/A	#N/A	#N/A	#N/A	#N/A	#N/A	#N/A
GCA_000495275.1	GCA_000495275.1.fna	NCBI	99.8	0.2	Xanthomonas citri	Xanthomonas citri	CFBP 2526	#N/A	#N/A	#N/A	#N/A	#N/A	#N/A	#N/A	#N/A	#N/A	#N/A	#N/A	#N/A
GCA_000499565.1	GCA_000499565.1.fna	NCBI	98.8	0.2	Stenotrophomonas maltophilia	Stenotrophomonas maltophilia	stmalt0377	#N/A	#N/A	#N/A	#N/A	#N/A	#N/A	#N/A	#N/A	#N/A	#N/A	#N/A	#N/A
GCA_000510725.1	GCA_000510725.1.fna	NCBI	98.4	0.1	Pseudoxanthomonas sp. J31	Pseudoxanthomonas sp.	J31	#N/A	#N/A	#N/A	#N/A	#N/A	#N/A	#N/A	#N/A	#N/A	#N/A	#N/A	#N/A
GCA_000511585.1	GCA_000511585.1.fna	NCBI	95.9	0	Xanthomonas oryzae	Xanthomonas oryzae	NAI8	#N/A	#N/A	#N/A	#N/A	#N/A	#N/A	#N/A	#N/A	#N/A	#N/A	#N/A	#N/A
GCA_000513955.1	GCA_000513955.1.fna	NCBI	99.2	0.2	Pseudoxanthomonas suwonensis	Pseudoxanthomonas suwonensis	J47	#N/A	#N/A	#N/A	#N/A	#N/A	#N/A	#N/A	#N/A	#N/A	#N/A	#N/A	#N/A
GCA_000513995.1	GCA_000513995.1.fna	NCBI	99.3	0.2	Pseudoxanthomonas sp. J35	Pseudoxanthomonas sp.	J35	#N/A	#N/A	#N/A	#N/A	#N/A	#N/A	#N/A	#N/A	#N/A	#N/A	#N/A	#N/A
GCA_000519025.1	GCA_000519025.1.fna	NCBI	99.1	0.1	Pseudoxanthomonas suwonensis	Pseudoxanthomonas suwonensis	J43	#N/A	#N/A	#N/A	#N/A	#N/A	#N/A	#N/A	#N/A	#N/A	#N/A	#N/A	#N/A
GCA_000526975.1	GCA_000526975.1.fna	NCBI	98.8	0.1	Pseudoxanthomonas suwonensis	Pseudoxanthomonas suwonensis	J42	#N/A	#N/A	#N/A	#N/A	#N/A	#N/A	#N/A	#N/A	#N/A	#N/A	#N/A	#N/A
GCA_000543365.1	GCA_000543365.1.fna	NCBI	99.9	0.1	Stenotrophomonas maltophilia	Stenotrophomonas maltophilia	5BA-I-2	#N/A	#N/A	#N/A	#N/A	#N/A	#N/A	#N/A	#N/A	#N/A	#N/A	#N/A	#N/A
GCA_000559025.1	GCA_000559025.1.fna	NCBI	97.1	0	Luteimonas huabeiensis	Luteimonas huabeiensis	HB2	#N/A	#N/A	#N/A	#N/A	#N/A	#N/A	#N/A	#N/A	#N/A	#N/A	#N/A	#N/A
GCA_000559125.1	GCA_000559125.1.fna	NCBI	99.8	0.2	Xanthomonas citri	Xanthomonas citri	8ra	#N/A	#N/A	#N/A	#N/A	#N/A	#N/A	#N/A	#N/A	#N/A	#N/A	#N/A	#N/A
GCA_000585435.1	GCA_000585435.1.fna	NCBI	97.7	0	Xanthomonas arboricola	Xanthomonas arboricola	3004	#N/A	#N/A	#N/A	#N/A	#N/A	#N/A	#N/A	#N/A	#N/A	#N/A	#N/A	#N/A
GCA_000588855.1	GCA_000588855.1.fna	NCBI	99.7	0	Xanthomonas phaseoli	Xanthomonas phaseoli	CFBP 6546	#N/A	#N/A	#N/A	#N/A	#N/A	#N/A	#N/A	#N/A	#N/A	#N/A	#N/A	#N/A
GCA_000589875.1	GCA_000589875.1.fna	NCBI	99.6	0	Xanthomonas campestris	Xanthomonas campestris	CFBP 6865R	#N/A	#N/A	#N/A	#N/A	#N/A	#N/A	#N/A	#N/A	#N/A	#N/A	#N/A	#N/A
GCA_000589895.1	GCA_000589895.1.fna	NCBI	98.8	0	Xanthomonas campestris	Xanthomonas campestris	CFBP 1712	#N/A	#N/A	#N/A	#N/A	#N/A	#N/A	#N/A	#N/A	#N/A	#N/A	#N/A	#N/A
GCA_000589915.1	GCA_000589915.1.fna	NCBI	99.9	0	Xanthomonas campestris	Xanthomonas campestris	CFBP 1869	#N/A	#N/A	#N/A	#N/A	#N/A	#N/A	#N/A	#N/A	#N/A	#N/A	#N/A	#N/A
GCA_000589935.1	GCA_000589935.1.fna	NCBI	99.5	0.8	Xanthomonas campestris	Xanthomonas campestris	CFBP 4954	#N/A	#N/A	#N/A	#N/A	#N/A	#N/A	#N/A	#N/A	#N/A	#N/A	#N/A	#N/A
GCA_000589955.1	GCA_000589955.1.fna	NCBI	99.7	0.1	Xanthomonas campestris	Xanthomonas campestris	CFBP 4955	#N/A	#N/A	#N/A	#N/A	#N/A	#N/A	#N/A	#N/A	#N/A	#N/A	#N/A	#N/A
GCA_000589975.1	GCA_000589975.1.fna	NCBI	99.7	0	Xanthomonas campestris	Xanthomonas campestris	CFBP 5130	#N/A	#N/A	#N/A	#N/A	#N/A	#N/A	#N/A	#N/A	#N/A	#N/A	#N/A	#N/A
GCA_000589995.1	GCA_000589995.1.fna	NCBI	98.9	0	Xanthomonas campestris	Xanthomonas campestris	CFBP 5683	#N/A	#N/A	#N/A	#N/A	#N/A	#N/A	#N/A	#N/A	#N/A	#N/A	#N/A	#N/A
GCA_000590075.1	GCA_000590075.1.fna	NCBI	99.5	0	Xanthomonas campestris	Xanthomonas campestris	CFBP 5817	#N/A	#N/A	#N/A	#N/A	#N/A	#N/A	#N/A	#N/A	#N/A	#N/A	#N/A	#N/A
GCA_000590095.1	GCA_000590095.1.fna	NCBI	99.4	0	Xanthomonas campestris	Xanthomonas campestris	CFBP 1713	#N/A	#N/A	#N/A	#N/A	#N/A	#N/A	#N/A	#N/A	#N/A	#N/A	#N/A	#N/A
GCA_000590115.1	GCA_000590115.1.fna	NCBI	99.9	0	Xanthomonas campestris	Xanthomonas campestris	CN01	#N/A	#N/A	#N/A	#N/A	#N/A	#N/A	#N/A	#N/A	#N/A	#N/A	#N/A	#N/A
GCA_000590195.1	GCA_000590195.1.fna	NCBI	99.5	0	Xanthomonas campestris	Xanthomonas campestris	CN10	#N/A	#N/A	#N/A	#N/A	#N/A	#N/A	#N/A	#N/A	#N/A	#N/A	#N/A	#N/A
GCA_000590235.1	GCA_000590235.1.fna	NCBI	99.7	0.2	Xanthomonas citri	Xanthomonas citri	CFBP 6996	#N/A	#N/A	#N/A	#N/A	#N/A	#N/A	#N/A	#N/A	#N/A	#N/A	#N/A	#N/A
GCA_000590255.1	GCA_000590255.1.fna	NCBI	99.7	0	Xanthomonas campestris	Xanthomonas campestris	CFBP 12824	#N/A	#N/A	#N/A	#N/A	#N/A	#N/A	#N/A	#N/A	#N/A	#N/A	#N/A	#N/A
GCA_000590275.1	GCA_000590275.1.fna	NCBI	99.7	0	Xanthomonas campestris	Xanthomonas campestris	CFBP 1124	#N/A	#N/A	#N/A	#N/A	#N/A	#N/A	#N/A	#N/A	#N/A	#N/A	#N/A	#N/A
GCA_000590295.1	GCA_000590295.1.fna	NCBI	99.3	0	Xanthomonas campestris	Xanthomonas campestris	147	#N/A	#N/A	#N/A	#N/A	#N/A	#N/A	#N/A	#N/A	#N/A	#N/A	#N/A	#N/A
GCA_000590315.1	GCA_000590315.1.fna	NCBI	99.8	0.1	Xanthomonas campestris	Xanthomonas campestris	CFBP 1606R	#N/A	#N/A	#N/A	#N/A	#N/A	#N/A	#N/A	#N/A	#N/A	#N/A	#N/A	#N/A
GCA_000590335.1	GCA_000590335.1.fna	NCBI	99.8	0.1	Xanthomonas campestris	Xanthomonas campestris	CFBP 2527R	#N/A	#N/A	#N/A	#N/A	#N/A	#N/A	#N/A	#N/A	#N/A	#N/A	#N/A	#N/A
GCA_000590355.1	GCA_000590355.1.fna	NCBI	99.9	0	Xanthomonas campestris	Xanthomonas campestris	CFBP 5828R	#N/A	#N/A	#N/A	#N/A	#N/A	#N/A	#N/A	#N/A	#N/A	#N/A	#N/A	#N/A
GCA_000590375.1	GCA_000590375.1.fna	NCBI	99.9	0.9	Xanthomonas campestris	Xanthomonas campestris	CFBP 5825R	#N/A	#N/A	#N/A	#N/A	#N/A	#N/A	#N/A	#N/A	#N/A	#N/A	#N/A	#N/A
GCA_000597745.1	GCA_000597745.1.fna	NCBI	97.4	0.2	Stenotrophomonas maltophilia	Stenotrophomonas maltophilia	MTCC 434	#N/A	#N/A	#N/A	#N/A	#N/A	#N/A	#N/A	#N/A	#N/A	#N/A	#N/A	#N/A
GCA_000604005.2	GCA_000604005.2.fna	NCBI	98.5	0.3	Lysobacter capsici	Lysobacter capsici	AZ78	#N/A	#N/A	#N/A	#N/A	#N/A	#N/A	#N/A	#N/A	#N/A	#N/A	#N/A	#N/A
GCA_000611735.2	GCA_000611735.2.fna	NCBI	99.4	0.2	Stenotrophomonas maltophilia	Stenotrophomonas maltophilia	M30	#N/A	#N/A	#N/A	#N/A	#N/A	#N/A	#N/A	#N/A	#N/A	#N/A	#N/A	#N/A
GCA_000613205.1	GCA_000613205.1.fna	NCBI	99.9	0.1	Stenotrophomonas indicatrix	Stenotrophomonas indicatrix	SeITE02	#N/A	#N/A	#N/A	#N/A	#N/A	#N/A	#N/A	#N/A	#N/A	#N/A	#N/A	#N/A
GCA_000632045.1	GCA_000632045.1.fna	NCBI	99.9	0.2	Stenotrophomonas sp. RIT309	Stenotrophomonas sp.	RIT309	#N/A	#N/A	#N/A	#N/A	#N/A	#N/A	#N/A	#N/A	#N/A	#N/A	#N/A	#N/A
GCA_000661955.1	GCA_000661955.1.fna	NCBI	100	0.1	Stenotrophomonas rhizophila	Stenotrophomonas rhizophila	DSM 14405	#N/A	#N/A	#N/A	#N/A	#N/A	#N/A	#N/A	#N/A	#N/A	#N/A	#N/A	#N/A
GCA_000723725.2	GCA_000723725.2.fna	NCBI	99.7	0	Xanthomonas citri	Xanthomonas citri	LMG 965	#N/A	#N/A	#N/A	#N/A	#N/A	#N/A	#N/A	#N/A	#N/A	#N/A	#N/A	#N/A
GCA_000724905.2	GCA_000724905.2.fna	NCBI	98.3	0.1	Xanthomonas axonopodis	Xanthomonas axonopodis	NCPPB 900	#N/A	#N/A	#N/A	#N/A	#N/A	#N/A	#N/A	#N/A	#N/A	#N/A	#N/A	#N/A
GCA_000724915.1	GCA_000724915.1.fna	NCBI	99.5	0	Xanthomonas arboricola	Xanthomonas arboricola	NCPPB 1630	#N/A	#N/A	#N/A	#N/A	#N/A	#N/A	#N/A	#N/A	#N/A	#N/A	#N/A	#N/A
GCA_000724925.1	GCA_000724925.1.fna	NCBI	99.9	0	Xanthomonas arboricola	Xanthomonas arboricola	NCPPB 1832	#N/A	#N/A	#N/A	#N/A	#N/A	#N/A	#N/A	#N/A	#N/A	#N/A	#N/A	#N/A
GCA_000730305.1	GCA_000730305.1.fna	NCBI	99.8	0	Xanthomonas euvesicatoria	Xanthomonas euvesicatoria	CFBP 6369	#N/A	#N/A	#N/A	#N/A	#N/A	#N/A	#N/A	#N/A	#N/A	#N/A	#N/A	#N/A
GCA_000731095.1	GCA_000731095.1.fna	NCBI	99.5	0.2	Lysobacter antibioticus	Lysobacter antibioticus	45456	#N/A	#N/A	#N/A	#N/A	#N/A	#N/A	#N/A	#N/A	#N/A	#N/A	#N/A	#N/A
GCA_000741885.1	GCA_000741885.1.fna	NCBI	99.5	0	Xanthomonas citri	Xanthomonas citri	CFBP4884	#N/A	#N/A	#N/A	#N/A	#N/A	#N/A	#N/A	#N/A	#N/A	#N/A	#N/A	#N/A
GCA_000742995.1	GCA_000742995.1.fna	NCBI	99.9	0.2	Stenotrophomonas maltophilia	Stenotrophomonas maltophilia	13637	#N/A	#N/A	#N/A	#N/A	#N/A	#N/A	#N/A	#N/A	#N/A	#N/A	#N/A	#N/A
GCA_000743535.1	GCA_000743535.1.fna	NCBI	98	0.1	Arenimonas donghaensis	Arenimonas donghaensis	HO3-R19	#N/A	#N/A	#N/A	#N/A	#N/A	#N/A	#N/A	#N/A	#N/A	#N/A	#N/A	#N/A
GCA_000747075.1	GCA_000747075.1.fna	NCBI	96	0.2	Arenimonas malthae	Arenimonas malthae	CC-JY-1	#N/A	#N/A	#N/A	#N/A	#N/A	#N/A	#N/A	#N/A	#N/A	#N/A	#N/A	#N/A
GCA_000747135.1	GCA_000747135.1.fna	NCBI	97.8	0.2	Arenimonas oryziterrae	Arenimonas oryziterrae	YC6267	#N/A	#N/A	#N/A	#N/A	#N/A	#N/A	#N/A	#N/A	#N/A	#N/A	#N/A	#N/A
GCA_000747155.1	GCA_000747155.1.fna	NCBI	98.2	0.2	Arenimonas metalli	Arenimonas metalli	CF5-1	#N/A	#N/A	#N/A	#N/A	#N/A	#N/A	#N/A	#N/A	#N/A	#N/A	#N/A	#N/A
GCA_000747175.1	GCA_000747175.1.fna	NCBI	96.3	0	Arenimonas composti	Arenimonas composti	TR7-09	#N/A	#N/A	#N/A	#N/A	#N/A	#N/A	#N/A	#N/A	#N/A	#N/A	#N/A	#N/A
GCA_000758465.1	GCA_000758465.1.fna	NCBI	99.8	0.3	Stenotrophomonas maltophilia	Stenotrophomonas maltophilia	53	#N/A	#N/A	#N/A	#N/A	#N/A	#N/A	#N/A	#N/A	#N/A	#N/A	#N/A	#N/A
GCA_000764855.1	GCA_000764855.1.fna	NCBI	99.7	0	Xanthomonas cannabis	Xanthomonas cannabis	Nyagatare	#N/A	#N/A	#N/A	#N/A	#N/A	#N/A	#N/A	#N/A	#N/A	#N/A	#N/A	#N/A
GCA_000764875.2	GCA_000764875.2.fna	NCBI	99.2	0.1	Xanthomonas citri	Xanthomonas citri	NCPPB 670	#N/A	#N/A	#N/A	#N/A	#N/A	#N/A	#N/A	#N/A	#N/A	#N/A	#N/A	#N/A
GCA_000768335.1	GCA_000768335.1.fna	NCBI	98.7	0.1	Novilysobacter arseniciresistens	Novilysobacter arseniciresistens	ZS79	#N/A	#N/A	#N/A	#N/A	#N/A	#N/A	#N/A	#N/A	#N/A	#N/A	#N/A	#N/A
GCA_000768345.1	GCA_000768345.1.fna	NCBI	98.8	0.3	Novilysobacter concretionis	Novilysobacter concretionis	Ko07	#N/A	#N/A	#N/A	#N/A	#N/A	#N/A	#N/A	#N/A	#N/A	#N/A	#N/A	#N/A
GCA_000768355.1	GCA_000768355.1.fna	NCBI	98.6	0.1	Aerolutibacter daejeonensis	Aerolutibacter daejeonensis	GH1-9	#N/A	#N/A	#N/A	#N/A	#N/A	#N/A	#N/A	#N/A	#N/A	#N/A	#N/A	#N/A
GCA_000770355.2	GCA_000770355.2.fna	NCBI	99.7	0	Xanthomonas vasicola	Xanthomonas vasicola	NCPPB 2649	#N/A	#N/A	#N/A	#N/A	#N/A	#N/A	#N/A	#N/A	#N/A	#N/A	#N/A	#N/A
GCA_000770795.1	GCA_000770795.1.fna	NCBI	98.3	0.3	Noviluteimonas dokdonensis	Noviluteimonas dokdonensis	DS-58	#N/A	#N/A	#N/A	#N/A	#N/A	#N/A	#N/A	#N/A	#N/A	#N/A	#N/A	#N/A
GCA_000772695.1	GCA_000772695.1.fna	NCBI	99.5	0	Xanthomonas vasicola	Xanthomonas vasicola	NCPPB 1241	#N/A	#N/A	#N/A	#N/A	#N/A	#N/A	#N/A	#N/A	#N/A	#N/A	#N/A	#N/A
GCA_000772705.2	GCA_000772705.2.fna	NCBI	99.5	0	Xanthomonas vasicola	Xanthomonas vasicola	NCPPB 2417	#N/A	#N/A	#N/A	#N/A	#N/A	#N/A	#N/A	#N/A	#N/A	#N/A	#N/A	#N/A
GCA_000772715.2	GCA_000772715.2.fna	NCBI	99.4	0.3	Xanthomonas vasicola	Xanthomonas vasicola	NCPPB 1060	#N/A	#N/A	#N/A	#N/A	#N/A	#N/A	#N/A	#N/A	#N/A	#N/A	#N/A	#N/A
GCA_000772725.1	GCA_000772725.1.fna	NCBI	99.1	0	Xanthomonas vasicola	Xanthomonas vasicola	NCPPB 1396	#N/A	#N/A	#N/A	#N/A	#N/A	#N/A	#N/A	#N/A	#N/A	#N/A	#N/A	#N/A
GCA_000772775.3	GCA_000772775.3.fna	NCBI	99.5	0	Xanthomonas vasicola	Xanthomonas vasicola	NCPPB 902	#N/A	#N/A	#N/A	#N/A	#N/A	#N/A	#N/A	#N/A	#N/A	#N/A	#N/A	#N/A
GCA_000772785.1	GCA_000772785.1.fna	NCBI	99.5	0	Xanthomonas vasicola	Xanthomonas vasicola	NCPPB 1395	#N/A	#N/A	#N/A	#N/A	#N/A	#N/A	#N/A	#N/A	#N/A	#N/A	#N/A	#N/A
GCA_000772795.1	GCA_000772795.1.fna	NCBI	99.3	0	Xanthomonas vasicola	Xanthomonas vasicola	NCPPB 989	#N/A	#N/A	#N/A	#N/A	#N/A	#N/A	#N/A	#N/A	#N/A	#N/A	#N/A	#N/A
GCA_000774005.1	GCA_000774005.1.fna	NCBI	95.7	0	Xanthomonas vasicola	Xanthomonas vasicola	NCPPB 1394	#N/A	#N/A	#N/A	#N/A	#N/A	#N/A	#N/A	#N/A	#N/A	#N/A	#N/A	#N/A
GCA_000774025.2	GCA_000774025.2.fna	NCBI	97.9	0.3	Xanthomonas citri	Xanthomonas citri	NCPPB 1402	#N/A	#N/A	#N/A	#N/A	#N/A	#N/A	#N/A	#N/A	#N/A	#N/A	#N/A	#N/A
GCA_000774035.2	GCA_000774035.2.fna	NCBI	99.3	0	Xanthomonas phaseoli	Xanthomonas phaseoli	NCPPB 3035	#N/A	#N/A	#N/A	#N/A	#N/A	#N/A	#N/A	#N/A	#N/A	#N/A	#N/A	#N/A
GCA_000775185.2	GCA_000775185.2.fna	NCBI	99.5	0	Xanthomonas citri	Xanthomonas citri	NCPPB 1654	#N/A	#N/A	#N/A	#N/A	#N/A	#N/A	#N/A	#N/A	#N/A	#N/A	#N/A	#N/A
GCA_000775195.2	GCA_000775195.2.fna	NCBI	99.2	0	Xanthomonas citri	Xanthomonas citri	NCPPB 2665	#N/A	#N/A	#N/A	#N/A	#N/A	#N/A	#N/A	#N/A	#N/A	#N/A	#N/A	#N/A
GCA_000775205.2	GCA_000775205.2.fna	NCBI	99.2	1.9	Xanthomonas phaseoli	Xanthomonas phaseoli	NCPPB 1158	#N/A	#N/A	#N/A	#N/A	#N/A	#N/A	#N/A	#N/A	#N/A	#N/A	#N/A	#N/A
GCA_000775215.2	GCA_000775215.2.fna	NCBI	99.4	0	Xanthomonas citri	Xanthomonas citri	NCPPB 1433	#N/A	#N/A	#N/A	#N/A	#N/A	#N/A	#N/A	#N/A	#N/A	#N/A	#N/A	#N/A
GCA_000785925.2	GCA_000785925.2.fna	NCBI	99.7	0	Xanthomonas phaseoli	Xanthomonas phaseoli	NCPPB 1646	#N/A	#N/A	#N/A	#N/A	#N/A	#N/A	#N/A	#N/A	#N/A	#N/A	#N/A	#N/A
GCA_000785935.2	GCA_000785935.2.fna	NCBI	99.4	0	Xanthomonas phaseoli	Xanthomonas phaseoli	NCPPB 1420	#N/A	#N/A	#N/A	#N/A	#N/A	#N/A	#N/A	#N/A	#N/A	#N/A	#N/A	#N/A
GCA_000785945.2	GCA_000785945.2.fna	NCBI	99.5	0	Xanthomonas phaseoli	Xanthomonas phaseoli	NCPPB 301	#N/A	#N/A	#N/A	#N/A	#N/A	#N/A	#N/A	#N/A	#N/A	#N/A	#N/A	#N/A
GCA_000786915.2	GCA_000786915.2.fna	NCBI	99.3	0.1	Xanthomonas phaseoli	Xanthomonas phaseoli	NCPPB 1495	#N/A	#N/A	#N/A	#N/A	#N/A	#N/A	#N/A	#N/A	#N/A	#N/A	#N/A	#N/A
GCA_000786925.2	GCA_000786925.2.fna	NCBI	99.4	0.2	Xanthomonas citri	Xanthomonas citri	NCPPB 3660	#N/A	#N/A	#N/A	#N/A	#N/A	#N/A	#N/A	#N/A	#N/A	#N/A	#N/A	#N/A
GCA_000786935.2	GCA_000786935.2.fna	NCBI	99.5	0.2	Xanthomonas citri	Xanthomonas citri	NCPPB 1058	#N/A	#N/A	#N/A	#N/A	#N/A	#N/A	#N/A	#N/A	#N/A	#N/A	#N/A	#N/A
GCA_000786945.2	GCA_000786945.2.fna	NCBI	99.4	0.2	Xanthomonas citri	Xanthomonas citri	NCPPB 1056	#N/A	#N/A	#N/A	#N/A	#N/A	#N/A	#N/A	#N/A	#N/A	#N/A	#N/A	#N/A
GCA_000786995.2	GCA_000786995.2.fna	NCBI	99.3	0.2	Xanthomonas phaseoli	Xanthomonas phaseoli	NCPPB 2064	#N/A	#N/A	#N/A	#N/A	#N/A	#N/A	#N/A	#N/A	#N/A	#N/A	#N/A	#N/A
GCA_000788075.2	GCA_000788075.2.fna	NCBI	99.5	0.2	Xanthomonas citri	Xanthomonas citri	NCPPB 381	#N/A	#N/A	#N/A	#N/A	#N/A	#N/A	#N/A	#N/A	#N/A	#N/A	#N/A	#N/A
GCA_000788095.1	GCA_000788095.1.fna	NCBI	99.6	0.1	Stenotrophomonas maltophilia	Stenotrophomonas maltophilia	B418	#N/A	#N/A	#N/A	#N/A	#N/A	#N/A	#N/A	#N/A	#N/A	#N/A	#N/A	#N/A
GCA_000802325.1	GCA_000802325.1.fna	NCBI	97.6	0.1	Xanthomonas euvesicatoria	Xanthomonas euvesicatoria	66b	#N/A	#N/A	#N/A	#N/A	#N/A	#N/A	#N/A	#N/A	#N/A	#N/A	#N/A	#N/A
GCA_000802345.1	GCA_000802345.1.fna	NCBI	97.7	0	Xanthomonas euvesicatoria	Xanthomonas euvesicatoria	83M	#N/A	#N/A	#N/A	#N/A	#N/A	#N/A	#N/A	#N/A	#N/A	#N/A	#N/A	#N/A
GCA_000802365.1	GCA_000802365.1.fna	NCBI	99	0	Xanthomonas cannabis	Xanthomonas cannabis	NCPPB 2877	#N/A	#N/A	#N/A	#N/A	#N/A	#N/A	#N/A	#N/A	#N/A	#N/A	#N/A	#N/A
GCA_000802405.1	GCA_000802405.1.fna	NCBI	98.5	0.1	Xanthomonas cannabis	Xanthomonas cannabis	NCPPB 3753	#N/A	#N/A	#N/A	#N/A	#N/A	#N/A	#N/A	#N/A	#N/A	#N/A	#N/A	#N/A
GCA_000803145.1	GCA_000803145.1.fna	NCBI	97.5	0	Xanthomonas vesicatoria	Xanthomonas vesicatoria	53M	#N/A	#N/A	#N/A	#N/A	#N/A	#N/A	#N/A	#N/A	#N/A	#N/A	#N/A	#N/A
GCA_000803155.1	GCA_000803155.1.fna	NCBI	97.8	0	Xanthomonas vesicatoria	Xanthomonas vesicatoria	15b	#N/A	#N/A	#N/A	#N/A	#N/A	#N/A	#N/A	#N/A	#N/A	#N/A	#N/A	#N/A
GCA_000807145.1	GCA_000807145.1.fna	NCBI	99.1	0.1	Xanthomonas translucens	Xanthomonas translucens	CFBP 2541	#N/A	#N/A	#N/A	#N/A	#N/A	#N/A	#N/A	#N/A	#N/A	#N/A	#N/A	#N/A
GCA_000807875.2	GCA_000807875.2.fna	NCBI	99.4	0.1	Xanthomonas phaseoli	Xanthomonas phaseoli	NCPPB 1713	#N/A	#N/A	#N/A	#N/A	#N/A	#N/A	#N/A	#N/A	#N/A	#N/A	#N/A	#N/A
GCA_000808655.2	GCA_000808655.2.fna	NCBI	99.4	0.2	Xanthomonas phaseoli	Xanthomonas phaseoli	NCPPB 557	#N/A	#N/A	#N/A	#N/A	#N/A	#N/A	#N/A	#N/A	#N/A	#N/A	#N/A	#N/A
GCA_000808675.2	GCA_000808675.2.fna	NCBI	99.6	0	Xanthomonas phaseoli	Xanthomonas phaseoli	NCPPB 1811	#N/A	#N/A	#N/A	#N/A	#N/A	#N/A	#N/A	#N/A	#N/A	#N/A	#N/A	#N/A
GCA_000808695.2	GCA_000808695.2.fna	NCBI	99.5	0	Xanthomonas phaseoli	Xanthomonas phaseoli	NCPPB 1680	#N/A	#N/A	#N/A	#N/A	#N/A	#N/A	#N/A	#N/A	#N/A	#N/A	#N/A	#N/A
GCA_000808715.2	GCA_000808715.2.fna	NCBI	99.5	0	Xanthomonas phaseoli	Xanthomonas phaseoli	NCPPB 220	#N/A	#N/A	#N/A	#N/A	#N/A	#N/A	#N/A	#N/A	#N/A	#N/A	#N/A	#N/A
GCA_000808735.2	GCA_000808735.2.fna	NCBI	99.5	0	Xanthomonas phaseoli	Xanthomonas phaseoli	NCPPB 1138	#N/A	#N/A	#N/A	#N/A	#N/A	#N/A	#N/A	#N/A	#N/A	#N/A	#N/A	#N/A
GCA_000815185.1	GCA_000815185.1.fna	NCBI	97.3	0.1	Xanthomonas sacchari	Xanthomonas sacchari	R1	#N/A	#N/A	#N/A	#N/A	#N/A	#N/A	#N/A	#N/A	#N/A	#N/A	#N/A	#N/A
GCA_000816885.1	GCA_000816885.1.fna	NCBI	99.6	0	Xanthomonas citri	Xanthomonas citri	#N/A	#N/A	#N/A	#N/A	#N/A	#N/A	#N/A	#N/A	#N/A	#N/A	#N/A	#N/A	#N/A
GCA_000817715.3	GCA_000817715.3.fna	NCBI	99.5	0	Xanthomonas citri	Xanthomonas citri	X621	#N/A	#N/A	#N/A	#N/A	#N/A	#N/A	#N/A	#N/A	#N/A	#N/A	#N/A	#N/A
GCA_000818835.2	GCA_000818835.2.fna	NCBI	98.1	0.2	Xanthomonas phaseoli	Xanthomonas phaseoli	NCPPB 556	#N/A	#N/A	#N/A	#N/A	#N/A	#N/A	#N/A	#N/A	#N/A	#N/A	#N/A	#N/A
GCA_000825185.2	GCA_000825185.2.fna	NCBI	99.4	0	Xanthomonas citri	Xanthomonas citri	JJ10-1	#N/A	#N/A	#N/A	#N/A	#N/A	#N/A	#N/A	#N/A	#N/A	#N/A	#N/A	#N/A
GCA_000825205.2	GCA_000825205.2.fna	NCBI	98.4	0	Xanthomonas citri	Xanthomonas citri	LG98	#N/A	#N/A	#N/A	#N/A	#N/A	#N/A	#N/A	#N/A	#N/A	#N/A	#N/A	#N/A
GCA_000825225.2	GCA_000825225.2.fna	NCBI	98.7	0	Xanthomonas citri	Xanthomonas citri	JK143-11	#N/A	#N/A	#N/A	#N/A	#N/A	#N/A	#N/A	#N/A	#N/A	#N/A	#N/A	#N/A
GCA_000825245.2	GCA_000825245.2.fna	NCBI	98.8	0	Xanthomonas citri	Xanthomonas citri	LB100-1	#N/A	#N/A	#N/A	#N/A	#N/A	#N/A	#N/A	#N/A	#N/A	#N/A	#N/A	#N/A
GCA_000825265.2	GCA_000825265.2.fna	NCBI	98.4	0	Xanthomonas citri	Xanthomonas citri	JK4-1	#N/A	#N/A	#N/A	#N/A	#N/A	#N/A	#N/A	#N/A	#N/A	#N/A	#N/A	#N/A
GCA_000825285.2	GCA_000825285.2.fna	NCBI	96.7	0	Xanthomonas citri	Xanthomonas citri	LG115	#N/A	#N/A	#N/A	#N/A	#N/A	#N/A	#N/A	#N/A	#N/A	#N/A	#N/A	#N/A
GCA_000825305.2	GCA_000825305.2.fna	NCBI	99	0	Xanthomonas citri	Xanthomonas citri	LG117	#N/A	#N/A	#N/A	#N/A	#N/A	#N/A	#N/A	#N/A	#N/A	#N/A	#N/A	#N/A
GCA_000825325.2	GCA_000825325.2.fna	NCBI	98.6	0	Xanthomonas citri	Xanthomonas citri	JS581	#N/A	#N/A	#N/A	#N/A	#N/A	#N/A	#N/A	#N/A	#N/A	#N/A	#N/A	#N/A
GCA_000825345.2	GCA_000825345.2.fna	NCBI	98	0.2	Xanthomonas citri	Xanthomonas citri	NCPPB 3607	#N/A	#N/A	#N/A	#N/A	#N/A	#N/A	#N/A	#N/A	#N/A	#N/A	#N/A	#N/A
GCA_000825365.2	GCA_000825365.2.fna	NCBI	98.8	0	Xanthomonas citri	Xanthomonas citri	LH37-1	#N/A	#N/A	#N/A	#N/A	#N/A	#N/A	#N/A	#N/A	#N/A	#N/A	#N/A	#N/A
GCA_000825385.2	GCA_000825385.2.fna	NCBI	98.9	0	Xanthomonas citri	Xanthomonas citri	NCPPB 3612	#N/A	#N/A	#N/A	#N/A	#N/A	#N/A	#N/A	#N/A	#N/A	#N/A	#N/A	#N/A
GCA_000827975.2	GCA_000827975.2.fna	NCBI	99.7	0.1	Xanthomonas phaseoli	Xanthomonas phaseoli	XCP123	#N/A	#N/A	#N/A	#N/A	#N/A	#N/A	#N/A	#N/A	#N/A	#N/A	#N/A	#N/A
GCA_000827985.2	GCA_000827985.2.fna	NCBI	99.2	0.1	Xanthomonas citri	Xanthomonas citri	XCP631	#N/A	#N/A	#N/A	#N/A	#N/A	#N/A	#N/A	#N/A	#N/A	#N/A	#N/A	#N/A
GCA_000829945.2	GCA_000829945.2.fna	NCBI	98.8	0	Xanthomonas citri	Xanthomonas citri	JM35-2	#N/A	#N/A	#N/A	#N/A	#N/A	#N/A	#N/A	#N/A	#N/A	#N/A	#N/A	#N/A
GCA_000831625.1	GCA_000831625.1.fna	NCBI	96.7	0.2	Xanthomonas sacchari	Xanthomonas sacchari	LMG 476	#N/A	#N/A	#N/A	#N/A	#N/A	#N/A	#N/A	#N/A	#N/A	#N/A	#N/A	#N/A
GCA_000834105.1	GCA_000834105.1.fna	NCBI	98	0.1	Stenotrophomonas maltophilia	Stenotrophomonas maltophilia	ZBG7B	#N/A	#N/A	#N/A	#N/A	#N/A	#N/A	#N/A	#N/A	#N/A	#N/A	#N/A	#N/A
GCA_000834675.1	GCA_000834675.1.fna	NCBI	99.7	0	Xanthomonas campestris	Xanthomonas campestris	LMCP11	#N/A	#N/A	#N/A	#N/A	#N/A	#N/A	#N/A	#N/A	#N/A	#N/A	#N/A	#N/A
GCA_000855665.1	GCA_000855665.1.fna	NCBI	96.8	0.2	Lysobacter sp. A03	Lysobacter sp.	A03	#N/A	#N/A	#N/A	#N/A	#N/A	#N/A	#N/A	#N/A	#N/A	#N/A	#N/A	#N/A
GCA_000877275.1	GCA_000877275.1.fna	NCBI	99.1	0.2	Stenotrophomonas maltophilia	Stenotrophomonas maltophilia	WJ66	#N/A	#N/A	#N/A	#N/A	#N/A	#N/A	#N/A	#N/A	#N/A	#N/A	#N/A	#N/A
GCA_000940825.1	GCA_000940825.1.fna	NCBI	98.5	0.1	Xanthomonas oryzae	Xanthomonas oryzae	CFBP7342	#N/A	#N/A	#N/A	#N/A	#N/A	#N/A	#N/A	#N/A	#N/A	#N/A	#N/A	#N/A
GCA_000948075.1	GCA_000948075.1.fna	NCBI	98.8	0	Xanthomonas oryzae	Xanthomonas oryzae	PXO86	#N/A	#N/A	#N/A	#N/A	#N/A	#N/A	#N/A	#N/A	#N/A	#N/A	#N/A	#N/A
GCA_000950845.1	GCA_000950845.1.fna	NCBI	99.3	0	Xanthomonas citri	Xanthomonas citri	AS270	#N/A	#N/A	#N/A	#N/A	#N/A	#N/A	#N/A	#N/A	#N/A	#N/A	#N/A	#N/A
GCA_000950855.1	GCA_000950855.1.fna	NCBI	99.2	0	Xanthomonas citri	Xanthomonas citri	AS9	#N/A	#N/A	#N/A	#N/A	#N/A	#N/A	#N/A	#N/A	#N/A	#N/A	#N/A	#N/A
GCA_000950875.1	GCA_000950875.1.fna	NCBI	99.3	0	Xanthomonas citri	Xanthomonas citri	AS8	#N/A	#N/A	#N/A	#N/A	#N/A	#N/A	#N/A	#N/A	#N/A	#N/A	#N/A	#N/A
GCA_000961155.1	GCA_000961155.1.fna	NCBI	99.7	0	Xanthomonas citri	Xanthomonas citri	UI7	#N/A	#N/A	#N/A	#N/A	#N/A	#N/A	#N/A	#N/A	#N/A	#N/A	#N/A	#N/A
GCA_000961175.1	GCA_000961175.1.fna	NCBI	99.7	0	Xanthomonas citri	Xanthomonas citri	UI6	#N/A	#N/A	#N/A	#N/A	#N/A	#N/A	#N/A	#N/A	#N/A	#N/A	#N/A	#N/A
GCA_000961195.1	GCA_000961195.1.fna	NCBI	99.7	0	Xanthomonas citri	Xanthomonas citri	NT17	#N/A	#N/A	#N/A	#N/A	#N/A	#N/A	#N/A	#N/A	#N/A	#N/A	#N/A	#N/A
GCA_000961215.1	GCA_000961215.1.fna	NCBI	99.6	0	Xanthomonas citri	Xanthomonas citri	MN12	#N/A	#N/A	#N/A	#N/A	#N/A	#N/A	#N/A	#N/A	#N/A	#N/A	#N/A	#N/A
GCA_000961235.1	GCA_000961235.1.fna	NCBI	99.6	0	Xanthomonas citri	Xanthomonas citri	MN11	#N/A	#N/A	#N/A	#N/A	#N/A	#N/A	#N/A	#N/A	#N/A	#N/A	#N/A	#N/A
GCA_000961255.1	GCA_000961255.1.fna	NCBI	99.6	0	Xanthomonas citri	Xanthomonas citri	MN10	#N/A	#N/A	#N/A	#N/A	#N/A	#N/A	#N/A	#N/A	#N/A	#N/A	#N/A	#N/A
GCA_000961275.1	GCA_000961275.1.fna	NCBI	99.7	0	Xanthomonas citri	Xanthomonas citri	MF20	#N/A	#N/A	#N/A	#N/A	#N/A	#N/A	#N/A	#N/A	#N/A	#N/A	#N/A	#N/A
GCA_000961295.1	GCA_000961295.1.fna	NCBI	99.7	0	Xanthomonas citri	Xanthomonas citri	JX5	#N/A	#N/A	#N/A	#N/A	#N/A	#N/A	#N/A	#N/A	#N/A	#N/A	#N/A	#N/A
GCA_000961315.1	GCA_000961315.1.fna	NCBI	99.7	0	Xanthomonas citri	Xanthomonas citri	JX4	#N/A	#N/A	#N/A	#N/A	#N/A	#N/A	#N/A	#N/A	#N/A	#N/A	#N/A	#N/A
GCA_000961335.1	GCA_000961335.1.fna	NCBI	99.7	0	Xanthomonas citri	Xanthomonas citri	GD3	#N/A	#N/A	#N/A	#N/A	#N/A	#N/A	#N/A	#N/A	#N/A	#N/A	#N/A	#N/A
GCA_000961355.1	GCA_000961355.1.fna	NCBI	99.7	0	Xanthomonas citri	Xanthomonas citri	GD2	#N/A	#N/A	#N/A	#N/A	#N/A	#N/A	#N/A	#N/A	#N/A	#N/A	#N/A	#N/A
GCA_000961375.1	GCA_000961375.1.fna	NCBI	99.7	0	Xanthomonas citri	Xanthomonas citri	FB19	#N/A	#N/A	#N/A	#N/A	#N/A	#N/A	#N/A	#N/A	#N/A	#N/A	#N/A	#N/A
GCA_000961395.1	GCA_000961395.1.fna	NCBI	99.7	0	Xanthomonas citri	Xanthomonas citri	BL18	#N/A	#N/A	#N/A	#N/A	#N/A	#N/A	#N/A	#N/A	#N/A	#N/A	#N/A	#N/A
GCA_000961415.1	GCA_000961415.1.fna	NCBI	99.7	0	Xanthomonas citri	Xanthomonas citri	5208	#N/A	#N/A	#N/A	#N/A	#N/A	#N/A	#N/A	#N/A	#N/A	#N/A	#N/A	#N/A
GCA_000961435.1	GCA_000961435.1.fna	NCBI	99.5	0	Xanthomonas citri	Xanthomonas citri	AW13	#N/A	#N/A	#N/A	#N/A	#N/A	#N/A	#N/A	#N/A	#N/A	#N/A	#N/A	#N/A
GCA_000961455.1	GCA_000961455.1.fna	NCBI	99.4	0	Xanthomonas citri	Xanthomonas citri	AW14	#N/A	#N/A	#N/A	#N/A	#N/A	#N/A	#N/A	#N/A	#N/A	#N/A	#N/A	#N/A
GCA_000961475.1	GCA_000961475.1.fna	NCBI	99.5	0	Xanthomonas citri	Xanthomonas citri	AW15	#N/A	#N/A	#N/A	#N/A	#N/A	#N/A	#N/A	#N/A	#N/A	#N/A	#N/A	#N/A
GCA_000961495.1	GCA_000961495.1.fna	NCBI	99.5	0	Xanthomonas citri	Xanthomonas citri	AW16	#N/A	#N/A	#N/A	#N/A	#N/A	#N/A	#N/A	#N/A	#N/A	#N/A	#N/A	#N/A
GCA_000962915.1	GCA_000962915.1.fna	NCBI	97.9	0.1	Xanthomonas albilineans	Xanthomonas albilineans	HVO082	#N/A	#N/A	#N/A	#N/A	#N/A	#N/A	#N/A	#N/A	#N/A	#N/A	#N/A	#N/A
GCA_000962925.1	GCA_000962925.1.fna	NCBI	97.7	0.1	Xanthomonas albilineans	Xanthomonas albilineans	PNG130	#N/A	#N/A	#N/A	#N/A	#N/A	#N/A	#N/A	#N/A	#N/A	#N/A	#N/A	#N/A
GCA_000962935.1	GCA_000962935.1.fna	NCBI	97.9	0.1	Xanthomonas albilineans	Xanthomonas albilineans	GPE PC17	#N/A	#N/A	#N/A	#N/A	#N/A	#N/A	#N/A	#N/A	#N/A	#N/A	#N/A	#N/A
GCA_000962945.1	GCA_000962945.1.fna	NCBI	97.8	0.1	Xanthomonas albilineans	Xanthomonas albilineans	LKA070	#N/A	#N/A	#N/A	#N/A	#N/A	#N/A	#N/A	#N/A	#N/A	#N/A	#N/A	#N/A
GCA_000962995.1	GCA_000962995.1.fna	NCBI	97.8	0.1	Xanthomonas albilineans	Xanthomonas albilineans	FIJ080	#N/A	#N/A	#N/A	#N/A	#N/A	#N/A	#N/A	#N/A	#N/A	#N/A	#N/A	#N/A
GCA_000963005.1	GCA_000963005.1.fna	NCBI	97.5	0.1	Xanthomonas sp. GPE 39	Xanthomonas sp.	GPE 39	#N/A	#N/A	#N/A	#N/A	#N/A	#N/A	#N/A	#N/A	#N/A	#N/A	#N/A	#N/A
GCA_000963025.1	GCA_000963025.1.fna	NCBI	97.8	0.1	Xanthomonas albilineans	Xanthomonas albilineans	GPE PC86	#N/A	#N/A	#N/A	#N/A	#N/A	#N/A	#N/A	#N/A	#N/A	#N/A	#N/A	#N/A
GCA_000963055.1	GCA_000963055.1.fna	NCBI	97.4	0.1	Xanthomonas albilineans	Xanthomonas albilineans	HVO005	#N/A	#N/A	#N/A	#N/A	#N/A	#N/A	#N/A	#N/A	#N/A	#N/A	#N/A	#N/A
GCA_000963065.1	GCA_000963065.1.fna	NCBI	97.9	0.1	Xanthomonas albilineans	Xanthomonas albilineans	GAB266	#N/A	#N/A	#N/A	#N/A	#N/A	#N/A	#N/A	#N/A	#N/A	#N/A	#N/A	#N/A
GCA_000963075.1	GCA_000963075.1.fna	NCBI	97.9	0.1	Xanthomonas albilineans	Xanthomonas albilineans	MTQ032	#N/A	#N/A	#N/A	#N/A	#N/A	#N/A	#N/A	#N/A	#N/A	#N/A	#N/A	#N/A
GCA_000963115.1	GCA_000963115.1.fna	NCBI	97.7	0.4	Xanthomonas albilineans	Xanthomonas albilineans	REU174	#N/A	#N/A	#N/A	#N/A	#N/A	#N/A	#N/A	#N/A	#N/A	#N/A	#N/A	#N/A
GCA_000963135.1	GCA_000963135.1.fna	NCBI	97.8	0.1	Xanthomonas albilineans	Xanthomonas albilineans	REU209	#N/A	#N/A	#N/A	#N/A	#N/A	#N/A	#N/A	#N/A	#N/A	#N/A	#N/A	#N/A
GCA_000963145.1	GCA_000963145.1.fna	NCBI	97.8	0.1	Xanthomonas albilineans	Xanthomonas albilineans	USA048	#N/A	#N/A	#N/A	#N/A	#N/A	#N/A	#N/A	#N/A	#N/A	#N/A	#N/A	#N/A
GCA_000963155.1	GCA_000963155.1.fna	NCBI	97.8	0.1	Xanthomonas albilineans	Xanthomonas albilineans	Xa23R1	#N/A	#N/A	#N/A	#N/A	#N/A	#N/A	#N/A	#N/A	#N/A	#N/A	#N/A	#N/A
GCA_000963195.1	GCA_000963195.1.fna	NCBI	97.9	0.1	Xanthomonas albilineans	Xanthomonas albilineans	XaFL07-1	#N/A	#N/A	#N/A	#N/A	#N/A	#N/A	#N/A	#N/A	#N/A	#N/A	#N/A	#N/A
GCA_000963215.1	GCA_000963215.1.fna	NCBI	97.2	3.2	Xanthomonas sp. MUS 060	Xanthomonas sp.	MUS 060	#N/A	#N/A	#N/A	#N/A	#N/A	#N/A	#N/A	#N/A	#N/A	#N/A	#N/A	#N/A
GCA_000969685.1	GCA_000969685.1.fna	NCBI	99.4	0	Xanthomonas citri	Xanthomonas citri	4834-R	#N/A	#N/A	#N/A	#N/A	#N/A	#N/A	#N/A	#N/A	#N/A	#N/A	#N/A	#N/A
GCA_000972335.1	GCA_000972335.1.fna	NCBI	97.3	0.3	Stenotrophomonas maltophilia	Stenotrophomonas maltophilia	BR12	#N/A	#N/A	#N/A	#N/A	#N/A	#N/A	#N/A	#N/A	#N/A	#N/A	#N/A	#N/A
GCA_000972745.1	GCA_000972745.1.fna	NCBI	99.7	0	Xanthomonas arboricola	Xanthomonas arboricola	17	#N/A	#N/A	#N/A	#N/A	#N/A	#N/A	#N/A	#N/A	#N/A	#N/A	#N/A	#N/A
GCA_000972865.1	GCA_000972865.1.fna	NCBI	99.5	0.2	Pseudoxanthomonas suwonensis	Pseudoxanthomonas suwonensis	J1	#N/A	#N/A	#N/A	#N/A	#N/A	#N/A	#N/A	#N/A	#N/A	#N/A	#N/A	#N/A
GCA_000978875.1	GCA_000978875.1.fna	NCBI	99.6	0.3	Stenotrophomonas maltophilia	Stenotrophomonas maltophilia	UV74	#N/A	#N/A	#N/A	#N/A	#N/A	#N/A	#N/A	#N/A	#N/A	#N/A	#N/A	#N/A
GCA_000987985.1	GCA_000987985.1.fna	NCBI	99.5	0.3	Lysobacter capsici	Lysobacter capsici	X2-3	#N/A	#N/A	#N/A	#N/A	#N/A	#N/A	#N/A	#N/A	#N/A	#N/A	#N/A	#N/A
GCA_001008805.1	GCA_001008805.1.fna	NCBI	99.2	0	Xanthomonas euvesicatoria	Xanthomonas euvesicatoria	329	#N/A	#N/A	#N/A	#N/A	#N/A	#N/A	#N/A	#N/A	#N/A	#N/A	#N/A	#N/A
GCA_001008815.1	GCA_001008815.1.fna	NCBI	99.4	0.2	Xanthomonas euvesicatoria	Xanthomonas euvesicatoria	206	#N/A	#N/A	#N/A	#N/A	#N/A	#N/A	#N/A	#N/A	#N/A	#N/A	#N/A	#N/A
GCA_001008825.1	GCA_001008825.1.fna	NCBI	99.4	0.1	Xanthomonas euvesicatoria	Xanthomonas euvesicatoria	515	#N/A	#N/A	#N/A	#N/A	#N/A	#N/A	#N/A	#N/A	#N/A	#N/A	#N/A	#N/A
GCA_001008835.1	GCA_001008835.1.fna	NCBI	99.3	0.1	Xanthomonas euvesicatoria	Xanthomonas euvesicatoria	526	#N/A	#N/A	#N/A	#N/A	#N/A	#N/A	#N/A	#N/A	#N/A	#N/A	#N/A	#N/A
GCA_001008885.1	GCA_001008885.1.fna	NCBI	99.3	0.1	Xanthomonas euvesicatoria	Xanthomonas euvesicatoria	586	#N/A	#N/A	#N/A	#N/A	#N/A	#N/A	#N/A	#N/A	#N/A	#N/A	#N/A	#N/A
GCA_001008895.1	GCA_001008895.1.fna	NCBI	99.4	0	Xanthomonas euvesicatoria	Xanthomonas euvesicatoria	679	#N/A	#N/A	#N/A	#N/A	#N/A	#N/A	#N/A	#N/A	#N/A	#N/A	#N/A	#N/A
GCA_001008905.1	GCA_001008905.1.fna	NCBI	99.4	0	Xanthomonas euvesicatoria	Xanthomonas euvesicatoria	681	#N/A	#N/A	#N/A	#N/A	#N/A	#N/A	#N/A	#N/A	#N/A	#N/A	#N/A	#N/A
GCA_001008915.1	GCA_001008915.1.fna	NCBI	99.4	0.1	Xanthomonas euvesicatoria	Xanthomonas euvesicatoria	678	#N/A	#N/A	#N/A	#N/A	#N/A	#N/A	#N/A	#N/A	#N/A	#N/A	#N/A	#N/A
GCA_001008965.1	GCA_001008965.1.fna	NCBI	99.4	0.1	Xanthomonas euvesicatoria	Xanthomonas euvesicatoria	259	#N/A	#N/A	#N/A	#N/A	#N/A	#N/A	#N/A	#N/A	#N/A	#N/A	#N/A	#N/A
GCA_001008975.1	GCA_001008975.1.fna	NCBI	99.4	0.1	Xanthomonas euvesicatoria	Xanthomonas euvesicatoria	199	#N/A	#N/A	#N/A	#N/A	#N/A	#N/A	#N/A	#N/A	#N/A	#N/A	#N/A	#N/A
GCA_001008985.1	GCA_001008985.1.fna	NCBI	99.4	0.1	Xanthomonas euvesicatoria	Xanthomonas euvesicatoria	315	#N/A	#N/A	#N/A	#N/A	#N/A	#N/A	#N/A	#N/A	#N/A	#N/A	#N/A	#N/A
GCA_001008995.1	GCA_001008995.1.fna	NCBI	99.3	0.1	Xanthomonas euvesicatoria	Xanthomonas euvesicatoria	354	#N/A	#N/A	#N/A	#N/A	#N/A	#N/A	#N/A	#N/A	#N/A	#N/A	#N/A	#N/A
GCA_001009045.1	GCA_001009045.1.fna	NCBI	99.3	0.1	Xanthomonas euvesicatoria	Xanthomonas euvesicatoria	376	#N/A	#N/A	#N/A	#N/A	#N/A	#N/A	#N/A	#N/A	#N/A	#N/A	#N/A	#N/A
GCA_001009055.1	GCA_001009055.1.fna	NCBI	99.3	0.1	Xanthomonas euvesicatoria	Xanthomonas euvesicatoria	455	#N/A	#N/A	#N/A	#N/A	#N/A	#N/A	#N/A	#N/A	#N/A	#N/A	#N/A	#N/A
GCA_001009075.1	GCA_001009075.1.fna	NCBI	99.3	0.1	Xanthomonas euvesicatoria	Xanthomonas euvesicatoria	490	#N/A	#N/A	#N/A	#N/A	#N/A	#N/A	#N/A	#N/A	#N/A	#N/A	#N/A	#N/A
GCA_001009095.1	GCA_001009095.1.fna	NCBI	99.4	0.1	Xanthomonas euvesicatoria	Xanthomonas euvesicatoria	683	#N/A	#N/A	#N/A	#N/A	#N/A	#N/A	#N/A	#N/A	#N/A	#N/A	#N/A	#N/A
GCA_001009125.1	GCA_001009125.1.fna	NCBI	99.4	0.1	Xanthomonas euvesicatoria	Xanthomonas euvesicatoria	684	#N/A	#N/A	#N/A	#N/A	#N/A	#N/A	#N/A	#N/A	#N/A	#N/A	#N/A	#N/A
GCA_001009135.1	GCA_001009135.1.fna	NCBI	99.3	0.1	Xanthomonas euvesicatoria	Xanthomonas euvesicatoria	685	#N/A	#N/A	#N/A	#N/A	#N/A	#N/A	#N/A	#N/A	#N/A	#N/A	#N/A	#N/A
GCA_001009165.1	GCA_001009165.1.fna	NCBI	99.4	0.1	Xanthomonas euvesicatoria	Xanthomonas euvesicatoria	F4-2	#N/A	#N/A	#N/A	#N/A	#N/A	#N/A	#N/A	#N/A	#N/A	#N/A	#N/A	#N/A
GCA_001009175.1	GCA_001009175.1.fna	NCBI	99.4	0.1	Xanthomonas euvesicatoria	Xanthomonas euvesicatoria	H3-2	#N/A	#N/A	#N/A	#N/A	#N/A	#N/A	#N/A	#N/A	#N/A	#N/A	#N/A	#N/A
GCA_001009205.1	GCA_001009205.1.fna	NCBI	99.3	0.1	Xanthomonas euvesicatoria	Xanthomonas euvesicatoria	689	#N/A	#N/A	#N/A	#N/A	#N/A	#N/A	#N/A	#N/A	#N/A	#N/A	#N/A	#N/A
GCA_001009215.1	GCA_001009215.1.fna	NCBI	99.4	0.1	Xanthomonas euvesicatoria	Xanthomonas euvesicatoria	695	#N/A	#N/A	#N/A	#N/A	#N/A	#N/A	#N/A	#N/A	#N/A	#N/A	#N/A	#N/A
GCA_001009245.1	GCA_001009245.1.fna	NCBI	99.3	0.1	Xanthomonas euvesicatoria	Xanthomonas euvesicatoria	G4-1	#N/A	#N/A	#N/A	#N/A	#N/A	#N/A	#N/A	#N/A	#N/A	#N/A	#N/A	#N/A
GCA_001009255.1	GCA_001009255.1.fna	NCBI	99.4	0.1	Xanthomonas euvesicatoria	Xanthomonas euvesicatoria	L3-2	#N/A	#N/A	#N/A	#N/A	#N/A	#N/A	#N/A	#N/A	#N/A	#N/A	#N/A	#N/A
GCA_001009285.1	GCA_001009285.1.fna	NCBI	95.4	0	Xanthomonas hortorum	Xanthomonas hortorum	SM406-11	#N/A	#N/A	#N/A	#N/A	#N/A	#N/A	#N/A	#N/A	#N/A	#N/A	#N/A	#N/A
GCA_001009295.1	GCA_001009295.1.fna	NCBI	99.5	0	Xanthomonas hortorum	Xanthomonas hortorum	SM234-10	#N/A	#N/A	#N/A	#N/A	#N/A	#N/A	#N/A	#N/A	#N/A	#N/A	#N/A	#N/A
GCA_001009315.1	GCA_001009315.1.fna	NCBI	96.9	0	Xanthomonas hortorum	Xanthomonas hortorum	SM413-11	#N/A	#N/A	#N/A	#N/A	#N/A	#N/A	#N/A	#N/A	#N/A	#N/A	#N/A	#N/A
GCA_001009325.1	GCA_001009325.1.fna	NCBI	99.7	0	Xanthomonas hortorum	Xanthomonas hortorum	SM605-11	#N/A	#N/A	#N/A	#N/A	#N/A	#N/A	#N/A	#N/A	#N/A	#N/A	#N/A	#N/A
GCA_001009365.1	GCA_001009365.1.fna	NCBI	99.7	0	Xanthomonas perforans	Xanthomonas perforans	Xp5-6	#N/A	#N/A	#N/A	#N/A	#N/A	#N/A	#N/A	#N/A	#N/A	#N/A	#N/A	#N/A
GCA_001009385.1	GCA_001009385.1.fna	NCBI	99.7	0.1	Xanthomonas perforans	Xanthomonas perforans	Xp7-12	#N/A	#N/A	#N/A	#N/A	#N/A	#N/A	#N/A	#N/A	#N/A	#N/A	#N/A	#N/A
GCA_001009395.1	GCA_001009395.1.fna	NCBI	99.8	0.1	Xanthomonas perforans	Xanthomonas perforans	Xp9-5	#N/A	#N/A	#N/A	#N/A	#N/A	#N/A	#N/A	#N/A	#N/A	#N/A	#N/A	#N/A
GCA_001009405.1	GCA_001009405.1.fna	NCBI	99.8	0.1	Xanthomonas perforans	Xanthomonas perforans	Xp10-13	#N/A	#N/A	#N/A	#N/A	#N/A	#N/A	#N/A	#N/A	#N/A	#N/A	#N/A	#N/A
GCA_001009445.1	GCA_001009445.1.fna	NCBI	99.8	0.1	Xanthomonas perforans	Xanthomonas perforans	Xp11-2	#N/A	#N/A	#N/A	#N/A	#N/A	#N/A	#N/A	#N/A	#N/A	#N/A	#N/A	#N/A
GCA_001009465.1	GCA_001009465.1.fna	NCBI	99.7	0.1	Xanthomonas perforans	Xanthomonas perforans	Xp15-11	#N/A	#N/A	#N/A	#N/A	#N/A	#N/A	#N/A	#N/A	#N/A	#N/A	#N/A	#N/A
GCA_001009475.1	GCA_001009475.1.fna	NCBI	98.9	0.1	Xanthomonas perforans	Xanthomonas perforans	GEV839	#N/A	#N/A	#N/A	#N/A	#N/A	#N/A	#N/A	#N/A	#N/A	#N/A	#N/A	#N/A
GCA_001009485.1	GCA_001009485.1.fna	NCBI	99.1	0.1	Xanthomonas perforans	Xanthomonas perforans	GEV872	#N/A	#N/A	#N/A	#N/A	#N/A	#N/A	#N/A	#N/A	#N/A	#N/A	#N/A	#N/A
GCA_001009525.1	GCA_001009525.1.fna	NCBI	99.7	0	Xanthomonas hortorum	Xanthomonas hortorum	SM194-10	#N/A	#N/A	#N/A	#N/A	#N/A	#N/A	#N/A	#N/A	#N/A	#N/A	#N/A	#N/A
GCA_001009535.1	GCA_001009535.1.fna	NCBI	99.2	0	Xanthomonas hortorum	Xanthomonas hortorum	SM177-10	#N/A	#N/A	#N/A	#N/A	#N/A	#N/A	#N/A	#N/A	#N/A	#N/A	#N/A	#N/A
GCA_001009545.1	GCA_001009545.1.fna	NCBI	99.1	0.1	Xanthomonas perforans	Xanthomonas perforans	GEV893	#N/A	#N/A	#N/A	#N/A	#N/A	#N/A	#N/A	#N/A	#N/A	#N/A	#N/A	#N/A
GCA_001009585.1	GCA_001009585.1.fna	NCBI	99.2	0	Xanthomonas hortorum	Xanthomonas hortorum	SM182-10	#N/A	#N/A	#N/A	#N/A	#N/A	#N/A	#N/A	#N/A	#N/A	#N/A	#N/A	#N/A
GCA_001009605.1	GCA_001009605.1.fna	NCBI	99	0	Xanthomonas hortorum	Xanthomonas hortorum	SM220-10	#N/A	#N/A	#N/A	#N/A	#N/A	#N/A	#N/A	#N/A	#N/A	#N/A	#N/A	#N/A
GCA_001009615.1	GCA_001009615.1.fna	NCBI	98.5	0	Xanthomonas hortorum	Xanthomonas hortorum	SM795-12	#N/A	#N/A	#N/A	#N/A	#N/A	#N/A	#N/A	#N/A	#N/A	#N/A	#N/A	#N/A
GCA_001009625.1	GCA_001009625.1.fna	NCBI	99.7	0	Xanthomonas hortorum	Xanthomonas hortorum	SM775-12	#N/A	#N/A	#N/A	#N/A	#N/A	#N/A	#N/A	#N/A	#N/A	#N/A	#N/A	#N/A
GCA_001009665.1	GCA_001009665.1.fna	NCBI	96.5	0.1	Xanthomonas perforans	Xanthomonas perforans	Xp4B	#N/A	#N/A	#N/A	#N/A	#N/A	#N/A	#N/A	#N/A	#N/A	#N/A	#N/A	#N/A
GCA_001009675.1	GCA_001009675.1.fna	NCBI	99.7	0.1	Xanthomonas perforans	Xanthomonas perforans	Xp3-15	#N/A	#N/A	#N/A	#N/A	#N/A	#N/A	#N/A	#N/A	#N/A	#N/A	#N/A	#N/A
GCA_001009685.1	GCA_001009685.1.fna	NCBI	99.8	0.1	Xanthomonas perforans	Xanthomonas perforans	Xp8-16	#N/A	#N/A	#N/A	#N/A	#N/A	#N/A	#N/A	#N/A	#N/A	#N/A	#N/A	#N/A
GCA_001009705.1	GCA_001009705.1.fna	NCBI	99.8	0.1	Xanthomonas perforans	Xanthomonas perforans	Xp4-20	#N/A	#N/A	#N/A	#N/A	#N/A	#N/A	#N/A	#N/A	#N/A	#N/A	#N/A	#N/A
GCA_001009745.1	GCA_001009745.1.fna	NCBI	99.7	0	Xanthomonas perforans	Xanthomonas perforans	Xp17-12	#N/A	#N/A	#N/A	#N/A	#N/A	#N/A	#N/A	#N/A	#N/A	#N/A	#N/A	#N/A
GCA_001009765.1	GCA_001009765.1.fna	NCBI	99.8	0.1	Xanthomonas perforans	Xanthomonas perforans	Xp18-15	#N/A	#N/A	#N/A	#N/A	#N/A	#N/A	#N/A	#N/A	#N/A	#N/A	#N/A	#N/A
GCA_001009785.1	GCA_001009785.1.fna	NCBI	96.5	0.1	Xanthomonas perforans	Xanthomonas perforans	Xp2010	#N/A	#N/A	#N/A	#N/A	#N/A	#N/A	#N/A	#N/A	#N/A	#N/A	#N/A	#N/A
GCA_001009795.1	GCA_001009795.1.fna	NCBI	98.5	0.1	Xanthomonas perforans	Xanthomonas perforans	GEV904	#N/A	#N/A	#N/A	#N/A	#N/A	#N/A	#N/A	#N/A	#N/A	#N/A	#N/A	#N/A
GCA_001009825.1	GCA_001009825.1.fna	NCBI	99.2	0.1	Xanthomonas perforans	Xanthomonas perforans	GEV909	#N/A	#N/A	#N/A	#N/A	#N/A	#N/A	#N/A	#N/A	#N/A	#N/A	#N/A	#N/A
GCA_001009845.1	GCA_001009845.1.fna	NCBI	98.8	0.1	Xanthomonas perforans	Xanthomonas perforans	GEV936	#N/A	#N/A	#N/A	#N/A	#N/A	#N/A	#N/A	#N/A	#N/A	#N/A	#N/A	#N/A
GCA_001009855.1	GCA_001009855.1.fna	NCBI	99.2	0.1	Xanthomonas perforans	Xanthomonas perforans	GEV915	#N/A	#N/A	#N/A	#N/A	#N/A	#N/A	#N/A	#N/A	#N/A	#N/A	#N/A	#N/A
GCA_001009865.1	GCA_001009865.1.fna	NCBI	98.9	0.1	Xanthomonas perforans	Xanthomonas perforans	GEV917	#N/A	#N/A	#N/A	#N/A	#N/A	#N/A	#N/A	#N/A	#N/A	#N/A	#N/A	#N/A
GCA_001009885.1	GCA_001009885.1.fna	NCBI	99	0.1	Xanthomonas perforans	Xanthomonas perforans	GEV940	#N/A	#N/A	#N/A	#N/A	#N/A	#N/A	#N/A	#N/A	#N/A	#N/A	#N/A	#N/A
GCA_001009925.1	GCA_001009925.1.fna	NCBI	99.2	0.1	Xanthomonas perforans	Xanthomonas perforans	GEV1054	#N/A	#N/A	#N/A	#N/A	#N/A	#N/A	#N/A	#N/A	#N/A	#N/A	#N/A	#N/A
GCA_001009935.1	GCA_001009935.1.fna	NCBI	99.3	0.8	Xanthomonas perforans	Xanthomonas perforans	GEV1044	#N/A	#N/A	#N/A	#N/A	#N/A	#N/A	#N/A	#N/A	#N/A	#N/A	#N/A	#N/A
GCA_001009945.1	GCA_001009945.1.fna	NCBI	99.8	0.1	Xanthomonas perforans	Xanthomonas perforans	TB6	#N/A	#N/A	#N/A	#N/A	#N/A	#N/A	#N/A	#N/A	#N/A	#N/A	#N/A	#N/A
GCA_001009955.1	GCA_001009955.1.fna	NCBI	99.8	0.1	Xanthomonas perforans	Xanthomonas perforans	TB9	#N/A	#N/A	#N/A	#N/A	#N/A	#N/A	#N/A	#N/A	#N/A	#N/A	#N/A	#N/A
GCA_001010005.1	GCA_001010005.1.fna	NCBI	99.1	0.6	Xanthomonas perforans	Xanthomonas perforans	GEV993	#N/A	#N/A	#N/A	#N/A	#N/A	#N/A	#N/A	#N/A	#N/A	#N/A	#N/A	#N/A
GCA_001010015.1	GCA_001010015.1.fna	NCBI	99.2	0.1	Xanthomonas perforans	Xanthomonas perforans	GEV968	#N/A	#N/A	#N/A	#N/A	#N/A	#N/A	#N/A	#N/A	#N/A	#N/A	#N/A	#N/A
GCA_001010025.2	GCA_001010025.2.fna	NCBI	99.5	0.1	Xanthomonas perforans	Xanthomonas perforans	GEV1001	#N/A	#N/A	#N/A	#N/A	#N/A	#N/A	#N/A	#N/A	#N/A	#N/A	#N/A	#N/A
GCA_001010035.1	GCA_001010035.1.fna	NCBI	99	0.2	Xanthomonas perforans	Xanthomonas perforans	GEV1026	#N/A	#N/A	#N/A	#N/A	#N/A	#N/A	#N/A	#N/A	#N/A	#N/A	#N/A	#N/A
GCA_001010085.1	GCA_001010085.1.fna	NCBI	98.9	0.1	Xanthomonas perforans	Xanthomonas perforans	GEV1063	#N/A	#N/A	#N/A	#N/A	#N/A	#N/A	#N/A	#N/A	#N/A	#N/A	#N/A	#N/A
GCA_001010095.1	GCA_001010095.1.fna	NCBI	99.4	0.1	Xanthomonas euvesicatoria	Xanthomonas euvesicatoria	181	#N/A	#N/A	#N/A	#N/A	#N/A	#N/A	#N/A	#N/A	#N/A	#N/A	#N/A	#N/A
GCA_001010105.1	GCA_001010105.1.fna	NCBI	99.8	0.1	Xanthomonas perforans	Xanthomonas perforans	TB15	#N/A	#N/A	#N/A	#N/A	#N/A	#N/A	#N/A	#N/A	#N/A	#N/A	#N/A	#N/A
GCA_001013475.1	GCA_001013475.1.fna	NCBI	99.6	0	Xanthomonas arboricola	Xanthomonas arboricola	CFBP 2528	#N/A	#N/A	#N/A	#N/A	#N/A	#N/A	#N/A	#N/A	#N/A	#N/A	#N/A	#N/A
GCA_001013485.1	GCA_001013485.1.fna	NCBI	99.7	0	Xanthomonas arboricola	Xanthomonas arboricola	CFBP 7634	#N/A	#N/A	#N/A	#N/A	#N/A	#N/A	#N/A	#N/A	#N/A	#N/A	#N/A	#N/A
GCA_001013495.1	GCA_001013495.1.fna	NCBI	99.3	0	Xanthomonas arboricola	Xanthomonas arboricola	CFBP 7179	#N/A	#N/A	#N/A	#N/A	#N/A	#N/A	#N/A	#N/A	#N/A	#N/A	#N/A	#N/A
GCA_001013505.1	GCA_001013505.1.fna	NCBI	99.9	0	Xanthomonas arboricola	Xanthomonas arboricola	CFBP 7651	#N/A	#N/A	#N/A	#N/A	#N/A	#N/A	#N/A	#N/A	#N/A	#N/A	#N/A	#N/A
GCA_001014645.1	GCA_001014645.1.fna	NCBI	98.5	0.3	Luteimonas sp. FCS_9	Luteimonas sp.	FCS-9	#N/A	#N/A	#N/A	#N/A	#N/A	#N/A	#N/A	#N/A	#N/A	#N/A	#N/A	#N/A
GCA_001021915.1	GCA_001021915.1.fna	NCBI	98.5	0	Xanthomonas oryzae	Xanthomonas oryzae	YM15	#N/A	#N/A	#N/A	#N/A	#N/A	#N/A	#N/A	#N/A	#N/A	#N/A	#N/A	#N/A
GCA_001021935.1	GCA_001021935.1.fna	NCBI	99.5	0.1	Xanthomonas translucens	Xanthomonas translucens	Xtu 4699	#N/A	#N/A	#N/A	#N/A	#N/A	#N/A	#N/A	#N/A	#N/A	#N/A	#N/A	#N/A
GCA_001028285.3	GCA_001028285.3.fna	NCBI	99.7	0	Xanthomonas citri	Xanthomonas citri	jx-6	#N/A	#N/A	#N/A	#N/A	#N/A	#N/A	#N/A	#N/A	#N/A	#N/A	#N/A	#N/A
GCA_001042735.1	GCA_001042735.1.fna	NCBI	98.8	0	Xanthomonas oryzae	Xanthomonas oryzae	CFBP2286	#N/A	#N/A	#N/A	#N/A	#N/A	#N/A	#N/A	#N/A	#N/A	#N/A	#N/A	#N/A
GCA_001042745.1	GCA_001042745.1.fna	NCBI	98.8	0	Xanthomonas oryzae	Xanthomonas oryzae	B8-12	#N/A	#N/A	#N/A	#N/A	#N/A	#N/A	#N/A	#N/A	#N/A	#N/A	#N/A	#N/A
GCA_001042775.1	GCA_001042775.1.fna	NCBI	98.7	0	Xanthomonas oryzae	Xanthomonas oryzae	BLS279	#N/A	#N/A	#N/A	#N/A	#N/A	#N/A	#N/A	#N/A	#N/A	#N/A	#N/A	#N/A
GCA_001042795.1	GCA_001042795.1.fna	NCBI	98.8	0	Xanthomonas oryzae	Xanthomonas oryzae	BXOR1	#N/A	#N/A	#N/A	#N/A	#N/A	#N/A	#N/A	#N/A	#N/A	#N/A	#N/A	#N/A
GCA_001042815.1	GCA_001042815.1.fna	NCBI	98.7	0	Xanthomonas oryzae	Xanthomonas oryzae	CFBP7331	#N/A	#N/A	#N/A	#N/A	#N/A	#N/A	#N/A	#N/A	#N/A	#N/A	#N/A	#N/A
GCA_001042835.1	GCA_001042835.1.fna	NCBI	98.7	0	Xanthomonas oryzae	Xanthomonas oryzae	CFBP7341	#N/A	#N/A	#N/A	#N/A	#N/A	#N/A	#N/A	#N/A	#N/A	#N/A	#N/A	#N/A
GCA_001042855.1	GCA_001042855.1.fna	NCBI	98.7	0	Xanthomonas oryzae	Xanthomonas oryzae	L8	#N/A	#N/A	#N/A	#N/A	#N/A	#N/A	#N/A	#N/A	#N/A	#N/A	#N/A	#N/A
GCA_001042875.1	GCA_001042875.1.fna	NCBI	98.4	0	Xanthomonas oryzae	Xanthomonas oryzae	RS105	#N/A	#N/A	#N/A	#N/A	#N/A	#N/A	#N/A	#N/A	#N/A	#N/A	#N/A	#N/A
GCA_001043115.1	GCA_001043115.1.fna	NCBI	99.8	0.1	Xanthomonas sp. NCPPB 1128	Xanthomonas sp.	NCPPB 1128	#N/A	#N/A	#N/A	#N/A	#N/A	#N/A	#N/A	#N/A	#N/A	#N/A	#N/A	#N/A
GCA_001068535.1	GCA_001068535.1.fna	NCBI	99.6	0.2	Stenotrophomonas maltophilia	Stenotrophomonas maltophilia	1030_SMAL	#N/A	#N/A	#N/A	#N/A	#N/A	#N/A	#N/A	#N/A	#N/A	#N/A	#N/A	#N/A
GCA_001068765.1	GCA_001068765.1.fna	NCBI	99.7	0.1	Stenotrophomonas maltophilia	Stenotrophomonas maltophilia	1162_SMAL	#N/A	#N/A	#N/A	#N/A	#N/A	#N/A	#N/A	#N/A	#N/A	#N/A	#N/A	#N/A
GCA_001068915.1	GCA_001068915.1.fna	NCBI	99.8	0.2	Stenotrophomonas maltophilia	Stenotrophomonas maltophilia	1253_SMAL	#N/A	#N/A	#N/A	#N/A	#N/A	#N/A	#N/A	#N/A	#N/A	#N/A	#N/A	#N/A
GCA_001068965.1	GCA_001068965.1.fna	NCBI	98.8	0.1	Stenotrophomonas maltophilia	Stenotrophomonas maltophilia	1275_SMAL	#N/A	#N/A	#N/A	#N/A	#N/A	#N/A	#N/A	#N/A	#N/A	#N/A	#N/A	#N/A
GCA_001069005.1	GCA_001069005.1.fna	NCBI	99.3	0.2	Stenotrophomonas maltophilia	Stenotrophomonas maltophilia	1297_SMAL	#N/A	#N/A	#N/A	#N/A	#N/A	#N/A	#N/A	#N/A	#N/A	#N/A	#N/A	#N/A
GCA_001069105.1	GCA_001069105.1.fna	NCBI	98.4	0.1	Stenotrophomonas maltophilia	Stenotrophomonas maltophilia	1025_SMAL	#N/A	#N/A	#N/A	#N/A	#N/A	#N/A	#N/A	#N/A	#N/A	#N/A	#N/A	#N/A
GCA_001069235.1	GCA_001069235.1.fna	NCBI	98.7	0.2	Stenotrophomonas maltophilia	Stenotrophomonas maltophilia	1136_SMAL	#N/A	#N/A	#N/A	#N/A	#N/A	#N/A	#N/A	#N/A	#N/A	#N/A	#N/A	#N/A
GCA_001069295.1	GCA_001069295.1.fna	NCBI	99.1	0	Stenotrophomonas maltophilia	Stenotrophomonas maltophilia	1149_SMAL	#N/A	#N/A	#N/A	#N/A	#N/A	#N/A	#N/A	#N/A	#N/A	#N/A	#N/A	#N/A
GCA_001069345.1	GCA_001069345.1.fna	NCBI	99.3	0.2	Stenotrophomonas maltophilia	Stenotrophomonas maltophilia	1182_SMAL	#N/A	#N/A	#N/A	#N/A	#N/A	#N/A	#N/A	#N/A	#N/A	#N/A	#N/A	#N/A
GCA_001069405.1	GCA_001069405.1.fna	NCBI	98.9	0.1	Stenotrophomonas maltophilia	Stenotrophomonas maltophilia	1247_SMAL	#N/A	#N/A	#N/A	#N/A	#N/A	#N/A	#N/A	#N/A	#N/A	#N/A	#N/A	#N/A
GCA_001069435.1	GCA_001069435.1.fna	NCBI	98.4	0.2	Stenotrophomonas maltophilia	Stenotrophomonas maltophilia	1265_SMAL	#N/A	#N/A	#N/A	#N/A	#N/A	#N/A	#N/A	#N/A	#N/A	#N/A	#N/A	#N/A
GCA_001069555.1	GCA_001069555.1.fna	NCBI	99.8	0.2	Stenotrophomonas maltophilia	Stenotrophomonas maltophilia	1303_SMAL	#N/A	#N/A	#N/A	#N/A	#N/A	#N/A	#N/A	#N/A	#N/A	#N/A	#N/A	#N/A
GCA_001069565.1	GCA_001069565.1.fna	NCBI	99.8	0.2	Stenotrophomonas maltophilia	Stenotrophomonas maltophilia	1302_SMAL	#N/A	#N/A	#N/A	#N/A	#N/A	#N/A	#N/A	#N/A	#N/A	#N/A	#N/A	#N/A
GCA_001069595.1	GCA_001069595.1.fna	NCBI	99.4	0.1	Stenotrophomonas maltophilia	Stenotrophomonas maltophilia	1304_SMAL	#N/A	#N/A	#N/A	#N/A	#N/A	#N/A	#N/A	#N/A	#N/A	#N/A	#N/A	#N/A
GCA_001069605.1	GCA_001069605.1.fna	NCBI	99.8	0.2	Stenotrophomonas maltophilia	Stenotrophomonas maltophilia	1305.rep1_SMAL	#N/A	#N/A	#N/A	#N/A	#N/A	#N/A	#N/A	#N/A	#N/A	#N/A	#N/A	#N/A
GCA_001069615.1	GCA_001069615.1.fna	NCBI	99.9	0.2	Stenotrophomonas maltophilia	Stenotrophomonas maltophilia	1305.rep2_SMAL	#N/A	#N/A	#N/A	#N/A	#N/A	#N/A	#N/A	#N/A	#N/A	#N/A	#N/A	#N/A
GCA_001069645.1	GCA_001069645.1.fna	NCBI	99.9	0.2	Stenotrophomonas maltophilia	Stenotrophomonas maltophilia	131_SMAL	#N/A	#N/A	#N/A	#N/A	#N/A	#N/A	#N/A	#N/A	#N/A	#N/A	#N/A	#N/A
GCA_001069685.1	GCA_001069685.1.fna	NCBI	99.4	0.4	Stenotrophomonas maltophilia	Stenotrophomonas maltophilia	1318_SMAL	#N/A	#N/A	#N/A	#N/A	#N/A	#N/A	#N/A	#N/A	#N/A	#N/A	#N/A	#N/A
GCA_001069715.1	GCA_001069715.1.fna	NCBI	99.6	0.2	Stenotrophomonas maltophilia	Stenotrophomonas maltophilia	1338_SMAL	#N/A	#N/A	#N/A	#N/A	#N/A	#N/A	#N/A	#N/A	#N/A	#N/A	#N/A	#N/A
GCA_001069755.1	GCA_001069755.1.fna	NCBI	96.4	0.1	Stenotrophomonas maltophilia	Stenotrophomonas maltophilia	1339_SMAL	#N/A	#N/A	#N/A	#N/A	#N/A	#N/A	#N/A	#N/A	#N/A	#N/A	#N/A	#N/A
GCA_001070185.1	GCA_001070185.1.fna	NCBI	99.5	0.1	Stenotrophomonas maltophilia	Stenotrophomonas maltophilia	1100_SMAL	#N/A	#N/A	#N/A	#N/A	#N/A	#N/A	#N/A	#N/A	#N/A	#N/A	#N/A	#N/A
GCA_001070325.1	GCA_001070325.1.fna	NCBI	99.5	0.2	Stenotrophomonas maltophilia	Stenotrophomonas maltophilia	1189_SMAL	#N/A	#N/A	#N/A	#N/A	#N/A	#N/A	#N/A	#N/A	#N/A	#N/A	#N/A	#N/A
GCA_001070785.1	GCA_001070785.1.fna	NCBI	97.4	0.2	Stenotrophomonas maltophilia	Stenotrophomonas maltophilia	259_SMAL	#N/A	#N/A	#N/A	#N/A	#N/A	#N/A	#N/A	#N/A	#N/A	#N/A	#N/A	#N/A
GCA_001070865.1	GCA_001070865.1.fna	NCBI	99.7	0.5	Stenotrophomonas maltophilia	Stenotrophomonas maltophilia	32_SMAL	#N/A	#N/A	#N/A	#N/A	#N/A	#N/A	#N/A	#N/A	#N/A	#N/A	#N/A	#N/A
GCA_001070945.1	GCA_001070945.1.fna	NCBI	99.6	0.4	Stenotrophomonas maltophilia	Stenotrophomonas maltophilia	36_SMAL	#N/A	#N/A	#N/A	#N/A	#N/A	#N/A	#N/A	#N/A	#N/A	#N/A	#N/A	#N/A
GCA_001071045.1	GCA_001071045.1.fna	NCBI	99.8	0.1	Stenotrophomonas maltophilia	Stenotrophomonas maltophilia	411_SMAL	#N/A	#N/A	#N/A	#N/A	#N/A	#N/A	#N/A	#N/A	#N/A	#N/A	#N/A	#N/A
GCA_001071065.1	GCA_001071065.1.fna	NCBI	99.4	0.1	Stenotrophomonas maltophilia	Stenotrophomonas maltophilia	419_SMAL	#N/A	#N/A	#N/A	#N/A	#N/A	#N/A	#N/A	#N/A	#N/A	#N/A	#N/A	#N/A
GCA_001071115.1	GCA_001071115.1.fna	NCBI	99.7	0.3	Stenotrophomonas maltophilia	Stenotrophomonas maltophilia	447_SMAL	#N/A	#N/A	#N/A	#N/A	#N/A	#N/A	#N/A	#N/A	#N/A	#N/A	#N/A	#N/A
GCA_001071175.1	GCA_001071175.1.fna	NCBI	99.6	0.2	Stenotrophomonas maltophilia	Stenotrophomonas maltophilia	485_SMAL	#N/A	#N/A	#N/A	#N/A	#N/A	#N/A	#N/A	#N/A	#N/A	#N/A	#N/A	#N/A
GCA_001071195.1	GCA_001071195.1.fna	NCBI	99.6	0.2	Stenotrophomonas maltophilia	Stenotrophomonas maltophilia	498_SMAL	#N/A	#N/A	#N/A	#N/A	#N/A	#N/A	#N/A	#N/A	#N/A	#N/A	#N/A	#N/A
GCA_001071285.1	GCA_001071285.1.fna	NCBI	99.9	0.2	Stenotrophomonas maltophilia	Stenotrophomonas maltophilia	539_SMAL	#N/A	#N/A	#N/A	#N/A	#N/A	#N/A	#N/A	#N/A	#N/A	#N/A	#N/A	#N/A
GCA_001071335.1	GCA_001071335.1.fna	NCBI	99.6	0.4	Stenotrophomonas maltophilia	Stenotrophomonas maltophilia	543_SMAL	#N/A	#N/A	#N/A	#N/A	#N/A	#N/A	#N/A	#N/A	#N/A	#N/A	#N/A	#N/A
GCA_001071345.1	GCA_001071345.1.fna	NCBI	99.7	0.5	Stenotrophomonas maltophilia	Stenotrophomonas maltophilia	544_SMAL	#N/A	#N/A	#N/A	#N/A	#N/A	#N/A	#N/A	#N/A	#N/A	#N/A	#N/A	#N/A
GCA_001071475.1	GCA_001071475.1.fna	NCBI	98.4	0.2	Stenotrophomonas maltophilia	Stenotrophomonas maltophilia	638_SMAL	#N/A	#N/A	#N/A	#N/A	#N/A	#N/A	#N/A	#N/A	#N/A	#N/A	#N/A	#N/A
GCA_001071655.1	GCA_001071655.1.fna	NCBI	99.8	0.1	Stenotrophomonas maltophilia	Stenotrophomonas maltophilia	179_SMAL	#N/A	#N/A	#N/A	#N/A	#N/A	#N/A	#N/A	#N/A	#N/A	#N/A	#N/A	#N/A
GCA_001071815.1	GCA_001071815.1.fna	NCBI	99.9	0.1	Stenotrophomonas maltophilia	Stenotrophomonas maltophilia	22_SMAL	#N/A	#N/A	#N/A	#N/A	#N/A	#N/A	#N/A	#N/A	#N/A	#N/A	#N/A	#N/A
GCA_001072155.1	GCA_001072155.1.fna	NCBI	99	0.4	Stenotrophomonas maltophilia	Stenotrophomonas maltophilia	30_SMAL	#N/A	#N/A	#N/A	#N/A	#N/A	#N/A	#N/A	#N/A	#N/A	#N/A	#N/A	#N/A
GCA_001072195.1	GCA_001072195.1.fna	NCBI	100	0.3	Stenotrophomonas maltophilia	Stenotrophomonas maltophilia	305_SMAL	#N/A	#N/A	#N/A	#N/A	#N/A	#N/A	#N/A	#N/A	#N/A	#N/A	#N/A	#N/A
GCA_001072215.1	GCA_001072215.1.fna	NCBI	99.2	0.4	Stenotrophomonas maltophilia	Stenotrophomonas maltophilia	31_SMAL	#N/A	#N/A	#N/A	#N/A	#N/A	#N/A	#N/A	#N/A	#N/A	#N/A	#N/A	#N/A
GCA_001072355.1	GCA_001072355.1.fna	NCBI	99.1	0.1	Stenotrophomonas maltophilia	Stenotrophomonas maltophilia	334_SMAL	#N/A	#N/A	#N/A	#N/A	#N/A	#N/A	#N/A	#N/A	#N/A	#N/A	#N/A	#N/A
GCA_001072535.1	GCA_001072535.1.fna	NCBI	99.8	0.3	Stenotrophomonas maltophilia	Stenotrophomonas maltophilia	363_SMAL	#N/A	#N/A	#N/A	#N/A	#N/A	#N/A	#N/A	#N/A	#N/A	#N/A	#N/A	#N/A
GCA_001072635.1	GCA_001072635.1.fna	NCBI	99.8	0.2	Stenotrophomonas maltophilia	Stenotrophomonas maltophilia	372_SMAL	#N/A	#N/A	#N/A	#N/A	#N/A	#N/A	#N/A	#N/A	#N/A	#N/A	#N/A	#N/A
GCA_001072655.1	GCA_001072655.1.fna	NCBI	99.4	0.1	Stenotrophomonas maltophilia	Stenotrophomonas maltophilia	376_SMAL	#N/A	#N/A	#N/A	#N/A	#N/A	#N/A	#N/A	#N/A	#N/A	#N/A	#N/A	#N/A
GCA_001072845.1	GCA_001072845.1.fna	NCBI	99.7	0.4	Stenotrophomonas maltophilia	Stenotrophomonas maltophilia	416_SMAL	#N/A	#N/A	#N/A	#N/A	#N/A	#N/A	#N/A	#N/A	#N/A	#N/A	#N/A	#N/A
GCA_001072915.1	GCA_001072915.1.fna	NCBI	99.9	0.4	Stenotrophomonas maltophilia	Stenotrophomonas maltophilia	424_SMAL	#N/A	#N/A	#N/A	#N/A	#N/A	#N/A	#N/A	#N/A	#N/A	#N/A	#N/A	#N/A
GCA_001073045.1	GCA_001073045.1.fna	NCBI	99.9	0.1	Stenotrophomonas maltophilia	Stenotrophomonas maltophilia	453_SMAL	#N/A	#N/A	#N/A	#N/A	#N/A	#N/A	#N/A	#N/A	#N/A	#N/A	#N/A	#N/A
GCA_001073225.1	GCA_001073225.1.fna	NCBI	99.7	0.2	Stenotrophomonas maltophilia	Stenotrophomonas maltophilia	517_SMAL	#N/A	#N/A	#N/A	#N/A	#N/A	#N/A	#N/A	#N/A	#N/A	#N/A	#N/A	#N/A
GCA_001073355.1	GCA_001073355.1.fna	NCBI	98.9	0	Stenotrophomonas maltophilia	Stenotrophomonas maltophilia	553_SMAL	#N/A	#N/A	#N/A	#N/A	#N/A	#N/A	#N/A	#N/A	#N/A	#N/A	#N/A	#N/A
GCA_001074685.1	GCA_001074685.1.fna	NCBI	98.9	0.1	Stenotrophomonas maltophilia	Stenotrophomonas maltophilia	860_SMAL	#N/A	#N/A	#N/A	#N/A	#N/A	#N/A	#N/A	#N/A	#N/A	#N/A	#N/A	#N/A
GCA_001074705.1	GCA_001074705.1.fna	NCBI	99.8	0.2	Stenotrophomonas maltophilia	Stenotrophomonas maltophilia	862_SMAL	#N/A	#N/A	#N/A	#N/A	#N/A	#N/A	#N/A	#N/A	#N/A	#N/A	#N/A	#N/A
GCA_001074785.1	GCA_001074785.1.fna	NCBI	98.2	0.4	Stenotrophomonas maltophilia	Stenotrophomonas maltophilia	882_SMAL	#N/A	#N/A	#N/A	#N/A	#N/A	#N/A	#N/A	#N/A	#N/A	#N/A	#N/A	#N/A
GCA_001075145.1	GCA_001075145.1.fna	NCBI	95.3	0.1	Stenotrophomonas maltophilia	Stenotrophomonas maltophilia	847.rep2_SMAL	#N/A	#N/A	#N/A	#N/A	#N/A	#N/A	#N/A	#N/A	#N/A	#N/A	#N/A	#N/A
GCA_001075175.1	GCA_001075175.1.fna	NCBI	99.6	0.2	Stenotrophomonas maltophilia	Stenotrophomonas maltophilia	854_SMAL	#N/A	#N/A	#N/A	#N/A	#N/A	#N/A	#N/A	#N/A	#N/A	#N/A	#N/A	#N/A
GCA_001075245.1	GCA_001075245.1.fna	NCBI	99.8	0.4	Stenotrophomonas maltophilia	Stenotrophomonas maltophilia	892_SMAL	#N/A	#N/A	#N/A	#N/A	#N/A	#N/A	#N/A	#N/A	#N/A	#N/A	#N/A	#N/A
GCA_001075445.1	GCA_001075445.1.fna	NCBI	99.7	0.2	Stenotrophomonas maltophilia	Stenotrophomonas maltophilia	941_SMAL	#N/A	#N/A	#N/A	#N/A	#N/A	#N/A	#N/A	#N/A	#N/A	#N/A	#N/A	#N/A
GCA_001075475.1	GCA_001075475.1.fna	NCBI	99.8	0.2	Stenotrophomonas maltophilia	Stenotrophomonas maltophilia	951_SMAL	#N/A	#N/A	#N/A	#N/A	#N/A	#N/A	#N/A	#N/A	#N/A	#N/A	#N/A	#N/A
GCA_001075485.1	GCA_001075485.1.fna	NCBI	99.7	0.2	Stenotrophomonas maltophilia	Stenotrophomonas maltophilia	952_SMAL	#N/A	#N/A	#N/A	#N/A	#N/A	#N/A	#N/A	#N/A	#N/A	#N/A	#N/A	#N/A
GCA_001075985.1	GCA_001075985.1.fna	NCBI	99.6	0.1	Stenotrophomonas maltophilia	Stenotrophomonas maltophilia	942_SMAL	#N/A	#N/A	#N/A	#N/A	#N/A	#N/A	#N/A	#N/A	#N/A	#N/A	#N/A	#N/A
GCA_001186415.1	GCA_001186415.1.fna	NCBI	99.7	0	Xanthomonas campestris	Xanthomonas campestris	ICMP 21080	#N/A	#N/A	#N/A	#N/A	#N/A	#N/A	#N/A	#N/A	#N/A	#N/A	#N/A	#N/A
GCA_001186465.1	GCA_001186465.1.fna	NCBI	99.5	0.2	Xanthomonas campestris	Xanthomonas campestris	ICMP 4013	#N/A	#N/A	#N/A	#N/A	#N/A	#N/A	#N/A	#N/A	#N/A	#N/A	#N/A	#N/A
GCA_001237985.1	GCA_001237985.1.fna	NCBI	99.7	0.1	Xanthomonas arboricola	Xanthomonas arboricola	Xaj 417	#N/A	#N/A	#N/A	#N/A	#N/A	#N/A	#N/A	#N/A	#N/A	#N/A	#N/A	#N/A
GCA_001264265.1	GCA_001264265.1.fna	NCBI	98.6	0.2	Xanthomonas arboricola	Xanthomonas arboricola	CFSAN033079	#N/A	#N/A	#N/A	#N/A	#N/A	#N/A	#N/A	#N/A	#N/A	#N/A	#N/A	#N/A
GCA_001264275.1	GCA_001264275.1.fna	NCBI	98.7	0.3	Xanthomonas arboricola	Xanthomonas arboricola	CFSAN033080	#N/A	#N/A	#N/A	#N/A	#N/A	#N/A	#N/A	#N/A	#N/A	#N/A	#N/A	#N/A
GCA_001264285.1	GCA_001264285.1.fna	NCBI	98	0.1	Xanthomonas arboricola	Xanthomonas arboricola	CFSAN033077	#N/A	#N/A	#N/A	#N/A	#N/A	#N/A	#N/A	#N/A	#N/A	#N/A	#N/A	#N/A
GCA_001264295.1	GCA_001264295.1.fna	NCBI	99.2	0.1	Xanthomonas arboricola	Xanthomonas arboricola	CFSAN033078	#N/A	#N/A	#N/A	#N/A	#N/A	#N/A	#N/A	#N/A	#N/A	#N/A	#N/A	#N/A
GCA_001264345.1	GCA_001264345.1.fna	NCBI	99.4	0.1	Xanthomonas arboricola	Xanthomonas arboricola	CFSAN033081	#N/A	#N/A	#N/A	#N/A	#N/A	#N/A	#N/A	#N/A	#N/A	#N/A	#N/A	#N/A
GCA_001264355.1	GCA_001264355.1.fna	NCBI	99.6	0.3	Xanthomonas arboricola	Xanthomonas arboricola	CFSAN033082	#N/A	#N/A	#N/A	#N/A	#N/A	#N/A	#N/A	#N/A	#N/A	#N/A	#N/A	#N/A
GCA_001264385.1	GCA_001264385.1.fna	NCBI	99.1	0.1	Xanthomonas arboricola	Xanthomonas arboricola	CFSAN033083	#N/A	#N/A	#N/A	#N/A	#N/A	#N/A	#N/A	#N/A	#N/A	#N/A	#N/A	#N/A
GCA_001264425.1	GCA_001264425.1.fna	NCBI	99.4	0.1	Xanthomonas arboricola	Xanthomonas arboricola	CFSAN033085	#N/A	#N/A	#N/A	#N/A	#N/A	#N/A	#N/A	#N/A	#N/A	#N/A	#N/A	#N/A
GCA_001264435.1	GCA_001264435.1.fna	NCBI	99.1	0.3	Xanthomonas arboricola	Xanthomonas arboricola	CFSAN033084	#N/A	#N/A	#N/A	#N/A	#N/A	#N/A	#N/A	#N/A	#N/A	#N/A	#N/A	#N/A
GCA_001264465.1	GCA_001264465.1.fna	NCBI	99.5	0.1	Xanthomonas arboricola	Xanthomonas arboricola	CFSAN033086	#N/A	#N/A	#N/A	#N/A	#N/A	#N/A	#N/A	#N/A	#N/A	#N/A	#N/A	#N/A
GCA_001266515.1	GCA_001266515.1.fna	NCBI	98.7	0.1	Xanthomonas arboricola	Xanthomonas arboricola	CFSAN033087	#N/A	#N/A	#N/A	#N/A	#N/A	#N/A	#N/A	#N/A	#N/A	#N/A	#N/A	#N/A
GCA_001266525.1	GCA_001266525.1.fna	NCBI	98.9	0.3	Xanthomonas arboricola	Xanthomonas arboricola	CFSAN033088	#N/A	#N/A	#N/A	#N/A	#N/A	#N/A	#N/A	#N/A	#N/A	#N/A	#N/A	#N/A
GCA_001266535.1	GCA_001266535.1.fna	NCBI	99.1	0.1	Xanthomonas arboricola	Xanthomonas arboricola	CFSAN033089	#N/A	#N/A	#N/A	#N/A	#N/A	#N/A	#N/A	#N/A	#N/A	#N/A	#N/A	#N/A
GCA_001269865.1	GCA_001269865.1.fna	NCBI	98	0.1	Xanthomonas translucens	Xanthomonas translucens	CFBP 2053	#N/A	#N/A	#N/A	#N/A	#N/A	#N/A	#N/A	#N/A	#N/A	#N/A	#N/A	#N/A
GCA_001274595.1	GCA_001274595.1.fna	NCBI	99.8	0.1	Stenotrophomonas maltophilia	Stenotrophomonas maltophilia	ISMMS3	#N/A	#N/A	#N/A	#N/A	#N/A	#N/A	#N/A	#N/A	#N/A	#N/A	#N/A	#N/A
GCA_001274655.1	GCA_001274655.1.fna	NCBI	99.8	0.1	Stenotrophomonas maltophilia	Stenotrophomonas maltophilia	ISMMS2	#N/A	#N/A	#N/A	#N/A	#N/A	#N/A	#N/A	#N/A	#N/A	#N/A	#N/A	#N/A
GCA_001274675.1	GCA_001274675.1.fna	NCBI	99.8	0.1	Stenotrophomonas maltophilia	Stenotrophomonas maltophilia	ISMMS2R	#N/A	#N/A	#N/A	#N/A	#N/A	#N/A	#N/A	#N/A	#N/A	#N/A	#N/A	#N/A
GCA_001275075.1	GCA_001275075.1.fna	NCBI	99.4	1.3	Stenotrophomonas maltophilia	Stenotrophomonas maltophilia	ISMMS5	#N/A	#N/A	#N/A	#N/A	#N/A	#N/A	#N/A	#N/A	#N/A	#N/A	#N/A	#N/A
GCA_001275085.1	GCA_001275085.1.fna	NCBI	99.7	0.2	Stenotrophomonas maltophilia	Stenotrophomonas maltophilia	ISMMS4	#N/A	#N/A	#N/A	#N/A	#N/A	#N/A	#N/A	#N/A	#N/A	#N/A	#N/A	#N/A
GCA_001275095.1	GCA_001275095.1.fna	NCBI	99.4	0.3	Stenotrophomonas maltophilia	Stenotrophomonas maltophilia	ISMMS6	#N/A	#N/A	#N/A	#N/A	#N/A	#N/A	#N/A	#N/A	#N/A	#N/A	#N/A	#N/A
GCA_001276185.1	GCA_001276185.1.fna	NCBI	99.8	0.4	Stenotrophomonas maltophilia	Stenotrophomonas maltophilia	C11	#N/A	#N/A	#N/A	#N/A	#N/A	#N/A	#N/A	#N/A	#N/A	#N/A	#N/A	#N/A
GCA_001276305.1	GCA_001276305.1.fna	NCBI	98.8	0.1	Stenotrophomonas maltophilia	Stenotrophomonas maltophilia	A2	#N/A	#N/A	#N/A	#N/A	#N/A	#N/A	#N/A	#N/A	#N/A	#N/A	#N/A	#N/A
GCA_001276345.1	GCA_001276345.1.fna	NCBI	99.7	0.1	Stenotrophomonas maltophilia	Stenotrophomonas maltophilia	B1	#N/A	#N/A	#N/A	#N/A	#N/A	#N/A	#N/A	#N/A	#N/A	#N/A	#N/A	#N/A
GCA_001276355.1	GCA_001276355.1.fna	NCBI	99.7	0.2	Stenotrophomonas maltophilia	Stenotrophomonas maltophilia	B4	#N/A	#N/A	#N/A	#N/A	#N/A	#N/A	#N/A	#N/A	#N/A	#N/A	#N/A	#N/A
GCA_001276385.1	GCA_001276385.1.fna	NCBI	99.4	0.1	Stenotrophomonas maltophilia	Stenotrophomonas maltophilia	B5	#N/A	#N/A	#N/A	#N/A	#N/A	#N/A	#N/A	#N/A	#N/A	#N/A	#N/A	#N/A
GCA_001277045.1	GCA_001277045.1.fna	NCBI	98.8	0	Xanthomonas oryzae	Xanthomonas oryzae	X11-5A	#N/A	#N/A	#N/A	#N/A	#N/A	#N/A	#N/A	#N/A	#N/A	#N/A	#N/A	#N/A
GCA_001277055.1	GCA_001277055.1.fna	NCBI	98.8	0	Xanthomonas oryzae	Xanthomonas oryzae	CIX44	#N/A	#N/A	#N/A	#N/A	#N/A	#N/A	#N/A	#N/A	#N/A	#N/A	#N/A	#N/A
GCA_001277095.1	GCA_001277095.1.fna	NCBI	98.7	0	Xanthomonas oryzae	Xanthomonas oryzae	CFPB1947	#N/A	#N/A	#N/A	#N/A	#N/A	#N/A	#N/A	#N/A	#N/A	#N/A	#N/A	#N/A
GCA_001282765.1	GCA_001282765.1.fna	NCBI	99.2	0.1	Xanthomonas translucens	Xanthomonas translucens	#N/A	#N/A	#N/A	#N/A	#N/A	#N/A	#N/A	#N/A	#N/A	#N/A	#N/A	#N/A	#N/A
GCA_001282805.1	GCA_001282805.1.fna	NCBI	99.6	0.1	Xanthomonas translucens	Xanthomonas translucens	#N/A	#N/A	#N/A	#N/A	#N/A	#N/A	#N/A	#N/A	#N/A	#N/A	#N/A	#N/A	#N/A
GCA_001282885.1	GCA_001282885.1.fna	NCBI	99.1	0.1	Xanthomonas translucens	Xanthomonas translucens	#N/A	#N/A	#N/A	#N/A	#N/A	#N/A	#N/A	#N/A	#N/A	#N/A	#N/A	#N/A	#N/A
GCA_001286925.1	GCA_001286925.1.fna	NCBI	99.4	0.3	Stenotrophomonas maltophilia	Stenotrophomonas maltophilia	#N/A	#N/A	#N/A	#N/A	#N/A	#N/A	#N/A	#N/A	#N/A	#N/A	#N/A	#N/A	#N/A
GCA_001293445.1	GCA_001293445.1.fna	NCBI	99.5	0	Xanthomonas campestris	Xanthomonas campestris	17	#N/A	#N/A	#N/A	#N/A	#N/A	#N/A	#N/A	#N/A	#N/A	#N/A	#N/A	#N/A
GCA_001297005.1	GCA_001297005.1.fna	NCBI	99.2	0.2	Stenotrophomonas maltophilia	Stenotrophomonas maltophilia	OC194	#N/A	#N/A	#N/A	#N/A	#N/A	#N/A	#N/A	#N/A	#N/A	#N/A	#N/A	#N/A
GCA_001304695.1	GCA_001304695.1.fna	NCBI	96.7	0.4	Xanthomonas axonopodis	Xanthomonas axonopodis	DSM 3585	#N/A	#N/A	#N/A	#N/A	#N/A	#N/A	#N/A	#N/A	#N/A	#N/A	#N/A	#N/A
GCA_001306955.1	GCA_001306955.1.fna	NCBI	97.1	0	Xanthomonas arboricola	Xanthomonas arboricola	IVIA 2626.1	#N/A	#N/A	#N/A	#N/A	#N/A	#N/A	#N/A	#N/A	#N/A	#N/A	#N/A	#N/A
GCA_001306965.1	GCA_001306965.1.fna	NCBI	98.9	0	Xanthomonas arboricola	Xanthomonas arboricola	CITA 44	#N/A	#N/A	#N/A	#N/A	#N/A	#N/A	#N/A	#N/A	#N/A	#N/A	#N/A	#N/A
GCA_001306995.1	GCA_001306995.1.fna	NCBI	99.4	0.1	Xanthomonas sp. Mitacek01	Xanthomonas sp.	Mitacek01	#N/A	#N/A	#N/A	#N/A	#N/A	#N/A	#N/A	#N/A	#N/A	#N/A	#N/A	#N/A
GCA_001314305.1	GCA_001314305.1.fna	NCBI	98.5	0.2	Stenotrophomonas acidaminiphila	Stenotrophomonas acidaminiphila	ZAC14D2_NAIMI4_2	#N/A	#N/A	#N/A	#N/A	#N/A	#N/A	#N/A	#N/A	#N/A	#N/A	#N/A	#N/A
GCA_001372255.1	GCA_001372255.1.fna	NCBI	99.5	0	Xanthomonas campestris	Xanthomonas campestris	#N/A	#N/A	#N/A	#N/A	#N/A	#N/A	#N/A	#N/A	#N/A	#N/A	#N/A	#N/A	#N/A
GCA_001401535.2	GCA_001401535.2.fna	NCBI	99.3	0	Xanthomonas phaseoli	Xanthomonas phaseoli	LMG 25940	#N/A	#N/A	#N/A	#N/A	#N/A	#N/A	#N/A	#N/A	#N/A	#N/A	#N/A	#N/A
GCA_001401545.2	GCA_001401545.2.fna	NCBI	99.7	0	Xanthomonas citri	Xanthomonas citri	LMG 7399	#N/A	#N/A	#N/A	#N/A	#N/A	#N/A	#N/A	#N/A	#N/A	#N/A	#N/A	#N/A
GCA_001401675.2	GCA_001401675.2.fna	NCBI	99.4	0.1	Xanthomonas euvesicatoria	Xanthomonas euvesicatoria	LMG 12749	#N/A	#N/A	#N/A	#N/A	#N/A	#N/A	#N/A	#N/A	#N/A	#N/A	#N/A	#N/A
GCA_001402235.1	GCA_001402235.1.fna	NCBI	96.4	0	Xanthomonas phaseoli	Xanthomonas phaseoli	LMG 695	#N/A	#N/A	#N/A	#N/A	#N/A	#N/A	#N/A	#N/A	#N/A	#N/A	#N/A	#N/A
GCA_001412025.2	GCA_001412025.2.fna	NCBI	98.7	0	Xanthomonas phaseoli	Xanthomonas phaseoli	LMG 9055	#N/A	#N/A	#N/A	#N/A	#N/A	#N/A	#N/A	#N/A	#N/A	#N/A	#N/A	#N/A
GCA_001422025.1	GCA_001422025.1.fna	NCBI	98.8	0.2	Stenotrophomonas sp. Leaf70	Stenotrophomonas sp.	Leaf70	#N/A	#N/A	#N/A	#N/A	#N/A	#N/A	#N/A	#N/A	#N/A	#N/A	#N/A	#N/A
GCA_001423495.1	GCA_001423495.1.fna	NCBI	100	0	Xanthomonas sp. Leaf131	Xanthomonas sp.	Leaf131	#N/A	#N/A	#N/A	#N/A	#N/A	#N/A	#N/A	#N/A	#N/A	#N/A	#N/A	#N/A
GCA_001423585.1	GCA_001423585.1.fna	NCBI	99.7	0	Xanthomonas sp. Leaf148	Xanthomonas sp.	Leaf148	#N/A	#N/A	#N/A	#N/A	#N/A	#N/A	#N/A	#N/A	#N/A	#N/A	#N/A	#N/A
GCA_001427065.1	GCA_001427065.1.fna	NCBI	99.8	0	Lysobacter sp. Root559	Lysobacter sp.	Root559	#N/A	#N/A	#N/A	#N/A	#N/A	#N/A	#N/A	#N/A	#N/A	#N/A	#N/A	#N/A
GCA_001427225.1	GCA_001427225.1.fna	NCBI	99.8	0	Lysobacter sp. Root494	Lysobacter sp.	Root494	#N/A	#N/A	#N/A	#N/A	#N/A	#N/A	#N/A	#N/A	#N/A	#N/A	#N/A	#N/A
GCA_001427505.1	GCA_001427505.1.fna	NCBI	99.9	0	Lysobacter sp. Root604	Lysobacter sp.	Root604	#N/A	#N/A	#N/A	#N/A	#N/A	#N/A	#N/A	#N/A	#N/A	#N/A	#N/A	#N/A
GCA_001427585.1	GCA_001427585.1.fna	NCBI	99.9	0.4	Pseudoxanthomonas sp. Root630	Pseudoxanthomonas sp.	Root630	#N/A	#N/A	#N/A	#N/A	#N/A	#N/A	#N/A	#N/A	#N/A	#N/A	#N/A	#N/A
GCA_001427635.1	GCA_001427635.1.fna	NCBI	99.9	0	Pseudoxanthomonas sp. Root65	Pseudoxanthomonas sp.	Root65	#N/A	#N/A	#N/A	#N/A	#N/A	#N/A	#N/A	#N/A	#N/A	#N/A	#N/A	#N/A
GCA_001427715.1	GCA_001427715.1.fna	NCBI	100	0	Lysobacter sp. Root667	Lysobacter sp.	Root667	#N/A	#N/A	#N/A	#N/A	#N/A	#N/A	#N/A	#N/A	#N/A	#N/A	#N/A	#N/A
GCA_001427785.1	GCA_001427785.1.fna	NCBI	99.5	0.3	Lysobacter sp. Root690	Lysobacter sp.	Root690	#N/A	#N/A	#N/A	#N/A	#N/A	#N/A	#N/A	#N/A	#N/A	#N/A	#N/A	#N/A
GCA_001428685.1	GCA_001428685.1.fna	NCBI	99.7	0	Lysobacter sp. Root76	Lysobacter sp.	Root76	#N/A	#N/A	#N/A	#N/A	#N/A	#N/A	#N/A	#N/A	#N/A	#N/A	#N/A	#N/A
GCA_001429315.1	GCA_001429315.1.fna	NCBI	100	0	Lysobacter sp. Root96	Lysobacter sp.	Root96	#N/A	#N/A	#N/A	#N/A	#N/A	#N/A	#N/A	#N/A	#N/A	#N/A	#N/A	#N/A
GCA_001429345.1	GCA_001429345.1.fna	NCBI	100	0	Lysobacter sp. Root983	Lysobacter sp.	Root983	#N/A	#N/A	#N/A	#N/A	#N/A	#N/A	#N/A	#N/A	#N/A	#N/A	#N/A	#N/A
GCA_001429785.1	GCA_001429785.1.fna	NCBI	100	0	Lysobacter sp. Root916	Lysobacter sp.	Root916	#N/A	#N/A	#N/A	#N/A	#N/A	#N/A	#N/A	#N/A	#N/A	#N/A	#N/A	#N/A
GCA_001431405.1	GCA_001431405.1.fna	NCBI	99.2	0.1	Pseudoxanthomonas dokdonensis	Pseudoxanthomonas dokdonensis	DSM 21858	#N/A	#N/A	#N/A	#N/A	#N/A	#N/A	#N/A	#N/A	#N/A	#N/A	#N/A	#N/A
GCA_001431415.1	GCA_001431415.1.fna	NCBI	98.3	0.2	Stenotrophomonas humi	Stenotrophomonas humi	DSM 18929	#N/A	#N/A	#N/A	#N/A	#N/A	#N/A	#N/A	#N/A	#N/A	#N/A	#N/A	#N/A
GCA_001431425.1	GCA_001431425.1.fna	NCBI	95.1	0.1	Stenotrophomonas nitritireducens	Stenotrophomonas nitritireducens	DSM 12575	#N/A	#N/A	#N/A	#N/A	#N/A	#N/A	#N/A	#N/A	#N/A	#N/A	#N/A	#N/A
GCA_001431465.1	GCA_001431465.1.fna	NCBI	97.6	0.1	Stenotrophomonas terrae	Stenotrophomonas terrae	DSM 18941	#N/A	#N/A	#N/A	#N/A	#N/A	#N/A	#N/A	#N/A	#N/A	#N/A	#N/A	#N/A
GCA_001431485.1	GCA_001431485.1.fna	NCBI	96.5	0.3	Stenotrophomonas ginsengisoli	Stenotrophomonas ginsengisoli	DSM 24757	#N/A	#N/A	#N/A	#N/A	#N/A	#N/A	#N/A	#N/A	#N/A	#N/A	#N/A	#N/A
GCA_001431505.1	GCA_001431505.1.fna	NCBI	98.7	0.2	Stenotrophomonas daejeonensis	Stenotrophomonas daejeonensis	JCM 16244	#N/A	#N/A	#N/A	#N/A	#N/A	#N/A	#N/A	#N/A	#N/A	#N/A	#N/A	#N/A
GCA_001431525.1	GCA_001431525.1.fna	NCBI	96	0.3	Stenotrophomonas koreensis	Stenotrophomonas koreensis	DSM 17805	#N/A	#N/A	#N/A	#N/A	#N/A	#N/A	#N/A	#N/A	#N/A	#N/A	#N/A	#N/A
GCA_001431535.1	GCA_001431535.1.fna	NCBI	98	0.2	Stenotrophomonas chelatiphaga	Stenotrophomonas chelatiphaga	DSM 21508	#N/A	#N/A	#N/A	#N/A	#N/A	#N/A	#N/A	#N/A	#N/A	#N/A	#N/A	#N/A
GCA_001431565.1	GCA_001431565.1.fna	NCBI	98.5	0.1	Stenotrophomonas pavanii	Stenotrophomonas pavanii	DSM 25135	#N/A	#N/A	#N/A	#N/A	#N/A	#N/A	#N/A	#N/A	#N/A	#N/A	#N/A	#N/A
GCA_001431585.1	GCA_001431585.1.fna	NCBI	99.1	0.1	Stenotrophomonas pictorum	Stenotrophomonas pictorum	JCM 9942	#N/A	#N/A	#N/A	#N/A	#N/A	#N/A	#N/A	#N/A	#N/A	#N/A	#N/A	#N/A
GCA_001431625.1	GCA_001431625.1.fna	NCBI	99.2	0.2	Stenotrophomonas geniculata	Stenotrophomonas geniculata	JCM 13324	#N/A	#N/A	#N/A	#N/A	#N/A	#N/A	#N/A	#N/A	#N/A	#N/A	#N/A	#N/A
GCA_001431645.1	GCA_001431645.1.fna	NCBI	97.1	0.1	Stenotrophomonas panacihumi	Stenotrophomonas panacihumi	JCM 16536	#N/A	#N/A	#N/A	#N/A	#N/A	#N/A	#N/A	#N/A	#N/A	#N/A	#N/A	#N/A
GCA_001431665.1	GCA_001431665.1.fna	NCBI	99.4	0.1	Stenotrophomonas maltophilia	Stenotrophomonas maltophilia	LMG 978	#N/A	#N/A	#N/A	#N/A	#N/A	#N/A	#N/A	#N/A	#N/A	#N/A	#N/A	#N/A
GCA_001431675.1	GCA_001431675.1.fna	NCBI	97.1	0.3	Stenotrophomonas maltophilia	Stenotrophomonas maltophilia	LMG 22072	#N/A	#N/A	#N/A	#N/A	#N/A	#N/A	#N/A	#N/A	#N/A	#N/A	#N/A	#N/A
GCA_001442515.1	GCA_001442515.1.fna	NCBI	99.4	0.3	Lysobacter enzymogenes	Lysobacter enzymogenes	C3	#N/A	#N/A	#N/A	#N/A	#N/A	#N/A	#N/A	#N/A	#N/A	#N/A	#N/A	#N/A
GCA_001442535.1	GCA_001442535.1.fna	NCBI	98.6	0.2	Lysobacter antibioticus	Lysobacter antibioticus	ATCC 29479	#N/A	#N/A	#N/A	#N/A	#N/A	#N/A	#N/A	#N/A	#N/A	#N/A	#N/A	#N/A
GCA_001442745.1	GCA_001442745.1.fna	NCBI	99.8	0.2	Lysobacter antibioticus	Lysobacter antibioticus	76	#N/A	#N/A	#N/A	#N/A	#N/A	#N/A	#N/A	#N/A	#N/A	#N/A	#N/A	#N/A
GCA_001442785.1	GCA_001442785.1.fna	NCBI	99.4	0.3	Lysobacter capsici	Lysobacter capsici	55	#N/A	#N/A	#N/A	#N/A	#N/A	#N/A	#N/A	#N/A	#N/A	#N/A	#N/A	#N/A
GCA_001442805.1	GCA_001442805.1.fna	NCBI	99.7	0.3	Lysobacter gummosus	Lysobacter gummosus	3.2.11	#N/A	#N/A	#N/A	#N/A	#N/A	#N/A	#N/A	#N/A	#N/A	#N/A	#N/A	#N/A
GCA_001455835.1	GCA_001455835.1.fna	NCBI	99.4	1	Xanthomonas translucens	Xanthomonas translucens	LB5	#N/A	#N/A	#N/A	#N/A	#N/A	#N/A	#N/A	#N/A	#N/A	#N/A	#N/A	#N/A
GCA_001461905.1	GCA_001461905.1.fna	NCBI	99.6	2.1	Xanthomonas translucens	Xanthomonas translucens	CS2	#N/A	#N/A	#N/A	#N/A	#N/A	#N/A	#N/A	#N/A	#N/A	#N/A	#N/A	#N/A
GCA_001461915.1	GCA_001461915.1.fna	NCBI	99.6	0.1	Xanthomonas translucens	Xanthomonas translucens	CS22	#N/A	#N/A	#N/A	#N/A	#N/A	#N/A	#N/A	#N/A	#N/A	#N/A	#N/A	#N/A
GCA_001461925.1	GCA_001461925.1.fna	NCBI	99.3	0.5	Xanthomonas translucens	Xanthomonas translucens	CR31	#N/A	#N/A	#N/A	#N/A	#N/A	#N/A	#N/A	#N/A	#N/A	#N/A	#N/A	#N/A
GCA_001461975.1	GCA_001461975.1.fna	NCBI	98.2	0.3	Xanthomonas translucens	Xanthomonas translucens	CS4	#N/A	#N/A	#N/A	#N/A	#N/A	#N/A	#N/A	#N/A	#N/A	#N/A	#N/A	#N/A
GCA_001461995.1	GCA_001461995.1.fna	NCBI	99.5	0.1	Xanthomonas translucens	Xanthomonas translucens	LG54	#N/A	#N/A	#N/A	#N/A	#N/A	#N/A	#N/A	#N/A	#N/A	#N/A	#N/A	#N/A
GCA_001462005.1	GCA_001462005.1.fna	NCBI	99.5	7.6	Xanthomonas translucens	Xanthomonas translucens	LB10	#N/A	#N/A	#N/A	#N/A	#N/A	#N/A	#N/A	#N/A	#N/A	#N/A	#N/A	#N/A
GCA_001462065.1	GCA_001462065.1.fna	NCBI	96.7	0.1	Xanthomonas translucens	Xanthomonas translucens	XT5770	#N/A	#N/A	#N/A	#N/A	#N/A	#N/A	#N/A	#N/A	#N/A	#N/A	#N/A	#N/A
GCA_001462075.1	GCA_001462075.1.fna	NCBI	95.7	1	Xanthomonas translucens	Xanthomonas translucens	LW16	#N/A	#N/A	#N/A	#N/A	#N/A	#N/A	#N/A	#N/A	#N/A	#N/A	#N/A	#N/A
GCA_001462095.1	GCA_001462095.1.fna	NCBI	98.7	5.5	Xanthomonas translucens	Xanthomonas translucens	LG48	#N/A	#N/A	#N/A	#N/A	#N/A	#N/A	#N/A	#N/A	#N/A	#N/A	#N/A	#N/A
GCA_001462145.1	GCA_001462145.1.fna	NCBI	99.2	0.1	Xanthomonas translucens	Xanthomonas translucens	XT5791	#N/A	#N/A	#N/A	#N/A	#N/A	#N/A	#N/A	#N/A	#N/A	#N/A	#N/A	#N/A
GCA_001462155.1	GCA_001462155.1.fna	NCBI	99.6	2	Xanthomonas translucens	Xanthomonas translucens	XT5523	#N/A	#N/A	#N/A	#N/A	#N/A	#N/A	#N/A	#N/A	#N/A	#N/A	#N/A	#N/A
GCA_001466505.1	GCA_001466505.1.fna	NCBI	98.7	0	Xanthomonas oryzae	Xanthomonas oryzae	AXO1947	#N/A	#N/A	#N/A	#N/A	#N/A	#N/A	#N/A	#N/A	#N/A	#N/A	#N/A	#N/A
GCA_001469445.1	GCA_001469445.1.fna	NCBI	97	0	Xanthomonas vesicatoria	Xanthomonas vesicatoria	LMG 919	#N/A	#N/A	#N/A	#N/A	#N/A	#N/A	#N/A	#N/A	#N/A	#N/A	#N/A	#N/A
GCA_001469465.1	GCA_001469465.1.fna	NCBI	98	0	Xanthomonas vesicatoria	Xanthomonas vesicatoria	LMG 920	#N/A	#N/A	#N/A	#N/A	#N/A	#N/A	#N/A	#N/A	#N/A	#N/A	#N/A	#N/A
GCA_001482195.1	GCA_001482195.1.fna	NCBI	99.1	0.2	Luteimonas abyssi	Luteimonas abyssi	XH031	#N/A	#N/A	#N/A	#N/A	#N/A	#N/A	#N/A	#N/A	#N/A	#N/A	#N/A	#N/A
GCA_001482665.1	GCA_001482665.1.fna	NCBI	98.5	0.1	Xanthomonas phaseoli	Xanthomonas phaseoli	LMG784	#N/A	#N/A	#N/A	#N/A	#N/A	#N/A	#N/A	#N/A	#N/A	#N/A	#N/A	#N/A
GCA_001487915.2	GCA_001487915.2.fna	NCBI	99.7	0	Xanthomonas citri	Xanthomonas citri	#N/A	#N/A	#N/A	#N/A	#N/A	#N/A	#N/A	#N/A	#N/A	#N/A	#N/A	#N/A	#N/A
GCA_001488315.2	GCA_001488315.2.fna	NCBI	99.4	0	Xanthomonas citri	Xanthomonas citri	#N/A	#N/A	#N/A	#N/A	#N/A	#N/A	#N/A	#N/A	#N/A	#N/A	#N/A	#N/A	#N/A
GCA_001489275.2	GCA_001489275.2.fna	NCBI	99.6	0	Xanthomonas citri	Xanthomonas citri	#N/A	#N/A	#N/A	#N/A	#N/A	#N/A	#N/A	#N/A	#N/A	#N/A	#N/A	#N/A	#N/A
GCA_001489975.2	GCA_001489975.2.fna	NCBI	99.7	0	Xanthomonas citri	Xanthomonas citri	#N/A	#N/A	#N/A	#N/A	#N/A	#N/A	#N/A	#N/A	#N/A	#N/A	#N/A	#N/A	#N/A
GCA_001490135.2	GCA_001490135.2.fna	NCBI	99.1	0	Xanthomonas citri	Xanthomonas citri	#N/A	#N/A	#N/A	#N/A	#N/A	#N/A	#N/A	#N/A	#N/A	#N/A	#N/A	#N/A	#N/A
GCA_001490855.2	GCA_001490855.2.fna	NCBI	99.6	0	Xanthomonas citri	Xanthomonas citri	#N/A	#N/A	#N/A	#N/A	#N/A	#N/A	#N/A	#N/A	#N/A	#N/A	#N/A	#N/A	#N/A
GCA_001492055.2	GCA_001492055.2.fna	NCBI	99.2	0	Xanthomonas citri	Xanthomonas citri	#N/A	#N/A	#N/A	#N/A	#N/A	#N/A	#N/A	#N/A	#N/A	#N/A	#N/A	#N/A	#N/A
GCA_001492595.2	GCA_001492595.2.fna	NCBI	99.7	0	Xanthomonas citri	Xanthomonas citri	#N/A	#N/A	#N/A	#N/A	#N/A	#N/A	#N/A	#N/A	#N/A	#N/A	#N/A	#N/A	#N/A
GCA_001492615.2	GCA_001492615.2.fna	NCBI	99.4	0	Xanthomonas citri	Xanthomonas citri	#N/A	#N/A	#N/A	#N/A	#N/A	#N/A	#N/A	#N/A	#N/A	#N/A	#N/A	#N/A	#N/A
GCA_001494115.2	GCA_001494115.2.fna	NCBI	99.6	0	Xanthomonas citri	Xanthomonas citri	#N/A	#N/A	#N/A	#N/A	#N/A	#N/A	#N/A	#N/A	#N/A	#N/A	#N/A	#N/A	#N/A
GCA_001494255.2	GCA_001494255.2.fna	NCBI	99.2	0	Xanthomonas citri	Xanthomonas citri	#N/A	#N/A	#N/A	#N/A	#N/A	#N/A	#N/A	#N/A	#N/A	#N/A	#N/A	#N/A	#N/A
GCA_001494675.2	GCA_001494675.2.fna	NCBI	98.6	0	Xanthomonas citri	Xanthomonas citri	#N/A	#N/A	#N/A	#N/A	#N/A	#N/A	#N/A	#N/A	#N/A	#N/A	#N/A	#N/A	#N/A
GCA_001494775.2	GCA_001494775.2.fna	NCBI	99.5	0.2	Xanthomonas citri	Xanthomonas citri	#N/A	#N/A	#N/A	#N/A	#N/A	#N/A	#N/A	#N/A	#N/A	#N/A	#N/A	#N/A	#N/A
GCA_001495295.2	GCA_001495295.2.fna	NCBI	99.5	0	Xanthomonas citri	Xanthomonas citri	#N/A	#N/A	#N/A	#N/A	#N/A	#N/A	#N/A	#N/A	#N/A	#N/A	#N/A	#N/A	#N/A
GCA_001495715.2	GCA_001495715.2.fna	NCBI	99.6	0.2	Xanthomonas citri	Xanthomonas citri	#N/A	#N/A	#N/A	#N/A	#N/A	#N/A	#N/A	#N/A	#N/A	#N/A	#N/A	#N/A	#N/A
GCA_001495935.2	GCA_001495935.2.fna	NCBI	99.7	0	Xanthomonas citri	Xanthomonas citri	#N/A	#N/A	#N/A	#N/A	#N/A	#N/A	#N/A	#N/A	#N/A	#N/A	#N/A	#N/A	#N/A
GCA_001496535.2	GCA_001496535.2.fna	NCBI	99.7	0	Xanthomonas citri	Xanthomonas citri	#N/A	#N/A	#N/A	#N/A	#N/A	#N/A	#N/A	#N/A	#N/A	#N/A	#N/A	#N/A	#N/A
GCA_001496995.1	GCA_001496995.1.fna	NCBI	99.3	0.9	Xanthomonas citri	Xanthomonas citri	#N/A	#N/A	#N/A	#N/A	#N/A	#N/A	#N/A	#N/A	#N/A	#N/A	#N/A	#N/A	#N/A
GCA_001497855.1	GCA_001497855.1.fna	NCBI	95.5	0	Xanthomonas citri	Xanthomonas citri	NCPPB 3213	#N/A	#N/A	#N/A	#N/A	#N/A	#N/A	#N/A	#N/A	#N/A	#N/A	#N/A	#N/A
GCA_001498875.2	GCA_001498875.2.fna	NCBI	99.7	0	Xanthomonas citri	Xanthomonas citri	#N/A	#N/A	#N/A	#N/A	#N/A	#N/A	#N/A	#N/A	#N/A	#N/A	#N/A	#N/A	#N/A
GCA_001499695.1	GCA_001499695.1.fna	NCBI	99.4	0.1	Stenotrophomonas maltophilia	Stenotrophomonas maltophilia	#N/A	#N/A	#N/A	#N/A	#N/A	#N/A	#N/A	#N/A	#N/A	#N/A	#N/A	#N/A	#N/A
GCA_001499715.1	GCA_001499715.1.fna	NCBI	99.5	0.1	Stenotrophomonas maltophilia	Stenotrophomonas maltophilia	#N/A	#N/A	#N/A	#N/A	#N/A	#N/A	#N/A	#N/A	#N/A	#N/A	#N/A	#N/A	#N/A
GCA_001499755.1	GCA_001499755.1.fna	NCBI	99.9	0.1	Stenotrophomonas indicatrix	Stenotrophomonas indicatrix	#N/A	#N/A	#N/A	#N/A	#N/A	#N/A	#N/A	#N/A	#N/A	#N/A	#N/A	#N/A	#N/A
GCA_001518895.1	GCA_001518895.1.fna	NCBI	98.7	0	Xanthomonas oryzae	Xanthomonas oryzae	PXO83	#N/A	#N/A	#N/A	#N/A	#N/A	#N/A	#N/A	#N/A	#N/A	#N/A	#N/A	#N/A
GCA_001542395.1	GCA_001542395.1.fna	NCBI	99.6	4.4	Stenotrophomonas maltophilia	Stenotrophomonas maltophilia	PG157	#N/A	#N/A	#N/A	#N/A	#N/A	#N/A	#N/A	#N/A	#N/A	#N/A	#N/A	#N/A
GCA_001556105.1	GCA_001556105.1.fna	NCBI	97.3	0.3	Pseudoxanthomonas mexicana	Pseudoxanthomonas mexicana	CCH9-G4	#N/A	#N/A	#N/A	#N/A	#N/A	#N/A	#N/A	#N/A	#N/A	#N/A	#N/A	#N/A
GCA_001562215.1	GCA_001562215.1.fna	NCBI	98.9	0.5	Stenotrophomonas sp. KCTC 12332	Stenotrophomonas sp.	YM1	#N/A	#N/A	#N/A	#N/A	#N/A	#N/A	#N/A	#N/A	#N/A	#N/A	#N/A	#N/A
GCA_001564415.1	GCA_001564415.1.fna	NCBI	99.3	0	Xanthomonas phaseoli	Xanthomonas phaseoli	LMG 695	#N/A	#N/A	#N/A	#N/A	#N/A	#N/A	#N/A	#N/A	#N/A	#N/A	#N/A	#N/A
GCA_001580555.1	GCA_001580555.1.fna	NCBI	98.9	0.2	Stenotrophomonas sp. DDT_1	Stenotrophomonas sp.	DDT-1	#N/A	#N/A	#N/A	#N/A	#N/A	#N/A	#N/A	#N/A	#N/A	#N/A	#N/A	#N/A
GCA_001591205.1	GCA_001591205.1.fna	NCBI	99.9	0.2	Stenotrophomonas maltophilia	Stenotrophomonas maltophilia	NBRC 14161	#N/A	#N/A	#N/A	#N/A	#N/A	#N/A	#N/A	#N/A	#N/A	#N/A	#N/A	#N/A
GCA_001595975.1	GCA_001595975.1.fna	NCBI	99.9	0.1	Stenotrophomonas maltophilia	Stenotrophomonas maltophilia	CBF10-1	#N/A	#N/A	#N/A	#N/A	#N/A	#N/A	#N/A	#N/A	#N/A	#N/A	#N/A	#N/A
GCA_001610795.1	GCA_001610795.1.fna	NCBI	99	0	Xanthomonas citri	Xanthomonas citri	FDC 1559	#N/A	#N/A	#N/A	#N/A	#N/A	#N/A	#N/A	#N/A	#N/A	#N/A	#N/A	#N/A
GCA_001610815.1	GCA_001610815.1.fna	NCBI	98.6	0	Xanthomonas citri	Xanthomonas citri	FDC 1609	#N/A	#N/A	#N/A	#N/A	#N/A	#N/A	#N/A	#N/A	#N/A	#N/A	#N/A	#N/A
GCA_001610915.1	GCA_001610915.1.fna	NCBI	99	0	Xanthomonas citri	Xanthomonas citri	1566	#N/A	#N/A	#N/A	#N/A	#N/A	#N/A	#N/A	#N/A	#N/A	#N/A	#N/A	#N/A
GCA_001619675.1	GCA_001619675.1.fna	NCBI	99.6	0.4	Stenotrophomonas maltophilia	Stenotrophomonas maltophilia	F2	#N/A	#N/A	#N/A	#N/A	#N/A	#N/A	#N/A	#N/A	#N/A	#N/A	#N/A	#N/A
GCA_001640215.1	GCA_001640215.1.fna	NCBI	98.8	0	Xanthomonas phaseoli	Xanthomonas phaseoli	LMG 9055	#N/A	#N/A	#N/A	#N/A	#N/A	#N/A	#N/A	#N/A	#N/A	#N/A	#N/A	#N/A
GCA_001642575.1	GCA_001642575.1.fna	NCBI	99.8	0.1	Xanthomonas floridensis	Xanthomonas floridensis	WHRI 8848	#N/A	#N/A	#N/A	#N/A	#N/A	#N/A	#N/A	#N/A	#N/A	#N/A	#N/A	#N/A
GCA_001643295.1	GCA_001643295.1.fna	NCBI	99.2	0.1	Xanthomonas arboricola	Xanthomonas arboricola	J303	#N/A	#N/A	#N/A	#N/A	#N/A	#N/A	#N/A	#N/A	#N/A	#N/A	#N/A	#N/A
GCA_001651505.1	GCA_001651505.1.fna	NCBI	99.7	0.1	Stenotrophomonas maltophilia	Stenotrophomonas maltophilia	ISMMS7	#N/A	#N/A	#N/A	#N/A	#N/A	#N/A	#N/A	#N/A	#N/A	#N/A	#N/A	#N/A
GCA_001659895.1	GCA_001659895.1.fna	NCBI	99.2	0.1	Xanthomonas translucens	Xanthomonas translucens	UPB455	#N/A	#N/A	#N/A	#N/A	#N/A	#N/A	#N/A	#N/A	#N/A	#N/A	#N/A	#N/A
GCA_001659905.1	GCA_001659905.1.fna	NCBI	98.4	0.1	Xanthomonas translucens	Xanthomonas translucens	UPB437	#N/A	#N/A	#N/A	#N/A	#N/A	#N/A	#N/A	#N/A	#N/A	#N/A	#N/A	#N/A
GCA_001659965.1	GCA_001659965.1.fna	NCBI	99.4	0.1	Xanthomonas translucens	Xanthomonas translucens	B99	#N/A	#N/A	#N/A	#N/A	#N/A	#N/A	#N/A	#N/A	#N/A	#N/A	#N/A	#N/A
GCA_001660815.1	GCA_001660815.1.fna	NCBI	99.9	0	Xanthomonas nasturtii	Xanthomonas nasturtii	WHRI 8853	#N/A	#N/A	#N/A	#N/A	#N/A	#N/A	#N/A	#N/A	#N/A	#N/A	#N/A	#N/A
GCA_001674995.1	GCA_001674995.1.fna	NCBI	96.2	0	Xanthomonas arboricola	Xanthomonas arboricola	CITA 124	#N/A	#N/A	#N/A	#N/A	#N/A	#N/A	#N/A	#N/A	#N/A	#N/A	#N/A	#N/A
GCA_001675005.1	GCA_001675005.1.fna	NCBI	98.6	0.1	Xanthomonas arboricola	Xanthomonas arboricola	CITA 14	#N/A	#N/A	#N/A	#N/A	#N/A	#N/A	#N/A	#N/A	#N/A	#N/A	#N/A	#N/A
GCA_001676295.1	GCA_001676295.1.fna	NCBI	99.7	0.3	Stenotrophomonas maltophilia	Stenotrophomonas maltophilia	Sm32COP	#N/A	#N/A	#N/A	#N/A	#N/A	#N/A	#N/A	#N/A	#N/A	#N/A	#N/A	#N/A
GCA_001676315.1	GCA_001676315.1.fna	NCBI	99.8	0.1	Stenotrophomonas maltophilia	Stenotrophomonas maltophilia	Sm41DVV	#N/A	#N/A	#N/A	#N/A	#N/A	#N/A	#N/A	#N/A	#N/A	#N/A	#N/A	#N/A
GCA_001676375.1	GCA_001676375.1.fna	NCBI	99.9	0.1	Stenotrophomonas maltophilia	Stenotrophomonas maltophilia	SmF3	#N/A	#N/A	#N/A	#N/A	#N/A	#N/A	#N/A	#N/A	#N/A	#N/A	#N/A	#N/A
GCA_001676385.1	GCA_001676385.1.fna	NCBI	98.5	0.1	Stenotrophomonas maltophilia	Stenotrophomonas maltophilia	Sm46PAILV	#N/A	#N/A	#N/A	#N/A	#N/A	#N/A	#N/A	#N/A	#N/A	#N/A	#N/A	#N/A
GCA_001676395.1	GCA_001676395.1.fna	NCBI	99.8	0.3	Stenotrophomonas maltophilia	Stenotrophomonas maltophilia	SmF22	#N/A	#N/A	#N/A	#N/A	#N/A	#N/A	#N/A	#N/A	#N/A	#N/A	#N/A	#N/A
GCA_001676435.1	GCA_001676435.1.fna	NCBI	99.9	0.1	Stenotrophomonas maltophilia	Stenotrophomonas maltophilia	SmCVFa1	#N/A	#N/A	#N/A	#N/A	#N/A	#N/A	#N/A	#N/A	#N/A	#N/A	#N/A	#N/A
GCA_001676445.1	GCA_001676445.1.fna	NCBI	96.1	0.1	Stenotrophomonas maltophilia	Stenotrophomonas maltophilia	SmSOFb1	#N/A	#N/A	#N/A	#N/A	#N/A	#N/A	#N/A	#N/A	#N/A	#N/A	#N/A	#N/A
GCA_001691315.1	GCA_001691315.1.fna	NCBI	96.5	0.1	Xanthomonas euvesicatoria	Xanthomonas euvesicatoria	LMG 667	#N/A	#N/A	#N/A	#N/A	#N/A	#N/A	#N/A	#N/A	#N/A	#N/A	#N/A	#N/A
GCA_001691325.1	GCA_001691325.1.fna	NCBI	96.4	0.1	Xanthomonas euvesicatoria	Xanthomonas euvesicatoria	LMG 905	#N/A	#N/A	#N/A	#N/A	#N/A	#N/A	#N/A	#N/A	#N/A	#N/A	#N/A	#N/A
GCA_001691345.1	GCA_001691345.1.fna	NCBI	96.5	0	Xanthomonas euvesicatoria	Xanthomonas euvesicatoria	LMG 909	#N/A	#N/A	#N/A	#N/A	#N/A	#N/A	#N/A	#N/A	#N/A	#N/A	#N/A	#N/A
GCA_001691375.1	GCA_001691375.1.fna	NCBI	96.4	0	Xanthomonas euvesicatoria	Xanthomonas euvesicatoria	LMG 933	#N/A	#N/A	#N/A	#N/A	#N/A	#N/A	#N/A	#N/A	#N/A	#N/A	#N/A	#N/A
GCA_001691385.1	GCA_001691385.1.fna	NCBI	97.5	0	Xanthomonas euvesicatoria	Xanthomonas euvesicatoria	LMG 918	#N/A	#N/A	#N/A	#N/A	#N/A	#N/A	#N/A	#N/A	#N/A	#N/A	#N/A	#N/A
GCA_001693455.1	GCA_001693455.1.fna	NCBI	98.7	0.3	Stenotrophomonas maltophilia	Stenotrophomonas maltophilia	SBo1	#N/A	#N/A	#N/A	#N/A	#N/A	#N/A	#N/A	#N/A	#N/A	#N/A	#N/A	#N/A
GCA_001700965.1	GCA_001700965.1.fna	NCBI	99.2	0.5	Stenotrophomonas nitritireducens	Stenotrophomonas nitritireducens	2001	#N/A	#N/A	#N/A	#N/A	#N/A	#N/A	#N/A	#N/A	#N/A	#N/A	#N/A	#N/A
GCA_001704155.1	GCA_001704155.1.fna	NCBI	99.8	0	Stenotrophomonas rhizophila	Stenotrophomonas rhizophila	QL-P4	#N/A	#N/A	#N/A	#N/A	#N/A	#N/A	#N/A	#N/A	#N/A	#N/A	#N/A	#N/A
GCA_001705545.1	GCA_001705545.1.fna	NCBI	97.8	0	Xanthomonas fragariae	Xanthomonas fragariae	not applicable	#N/A	#N/A	#N/A	#N/A	#N/A	#N/A	#N/A	#N/A	#N/A	#N/A	#N/A	#N/A
GCA_001705565.1	GCA_001705565.1.fna	NCBI	97.8	0	Xanthomonas fragariae	Xanthomonas fragariae	not applicable	#N/A	#N/A	#N/A	#N/A	#N/A	#N/A	#N/A	#N/A	#N/A	#N/A	#N/A	#N/A
GCA_001705825.1	GCA_001705825.1.fna	NCBI	99.7	0	Xanthomonas campestris	Xanthomonas campestris	LMG 8031	#N/A	#N/A	#N/A	#N/A	#N/A	#N/A	#N/A	#N/A	#N/A	#N/A	#N/A	#N/A
GCA_001707115.1	GCA_001707115.1.fna	NCBI	97.8	0.1	Xanthomonas translucens	Xanthomonas translucens	NCPPB1943	#N/A	#N/A	#N/A	#N/A	#N/A	#N/A	#N/A	#N/A	#N/A	#N/A	#N/A	#N/A
GCA_001707195.1	GCA_001707195.1.fna	NCBI	97.8	0.1	Xanthomonas translucens	Xanthomonas translucens	NARK-1	#N/A	#N/A	#N/A	#N/A	#N/A	#N/A	#N/A	#N/A	#N/A	#N/A	#N/A	#N/A
GCA_001707285.1	GCA_001707285.1.fna	NCBI	95.9	0.1	Xanthomonas translucens	Xanthomonas translucens	CNC2-P4	#N/A	#N/A	#N/A	#N/A	#N/A	#N/A	#N/A	#N/A	#N/A	#N/A	#N/A	#N/A
GCA_001707335.1	GCA_001707335.1.fna	NCBI	95.2	0.1	Xanthomonas translucens	Xanthomonas translucens	Utah5-P1	#N/A	#N/A	#N/A	#N/A	#N/A	#N/A	#N/A	#N/A	#N/A	#N/A	#N/A	#N/A
GCA_001717465.1	GCA_001717465.1.fna	NCBI	96.2	0	Luteimonas sp. JM171	Luteimonas sp.	JM171	#N/A	#N/A	#N/A	#N/A	#N/A	#N/A	#N/A	#N/A	#N/A	#N/A	#N/A	#N/A
GCA_001719145.1	GCA_001719145.1.fna	NCBI	99.6	0	Xanthomonas citri	Xanthomonas citri	MSCT	#N/A	#N/A	#N/A	#N/A	#N/A	#N/A	#N/A	#N/A	#N/A	#N/A	#N/A	#N/A
GCA_001724815.1	GCA_001724815.1.fna	NCBI	97.3	0.3	Arenimonas sp. SCN 70_307	Arenimonas sp.	#N/A	#N/A	#N/A	#N/A	#N/A	#N/A	#N/A	#N/A	#N/A	#N/A	#N/A	#N/A	#N/A
GCA_001725155.1	GCA_001725155.1.fna	NCBI	98.5	0.3	Lysobacteraceae bacterium SCN 69_320	Lysobacteraceae bacterium	#N/A	#N/A	#N/A	#N/A	#N/A	#N/A	#N/A	#N/A	#N/A	#N/A	#N/A	#N/A	#N/A
GCA_001725595.1	GCA_001725595.1.fna	NCBI	97.7	0.3	Lysobacteraceae bacterium SCN 69_25	Lysobacteraceae bacterium	#N/A	#N/A	#N/A	#N/A	#N/A	#N/A	#N/A	#N/A	#N/A	#N/A	#N/A	#N/A	#N/A
GCA_001741965.1	GCA_001741965.1.fna	NCBI	99.8	0	Xanthomonas arboricola	Xanthomonas arboricola	CFBP 3894	#N/A	#N/A	#N/A	#N/A	#N/A	#N/A	#N/A	#N/A	#N/A	#N/A	#N/A	#N/A
GCA_001746595.1	GCA_001746595.1.fna	NCBI	98.7	0	Xanthomonas oryzae	Xanthomonas oryzae	PXO71	#N/A	#N/A	#N/A	#N/A	#N/A	#N/A	#N/A	#N/A	#N/A	#N/A	#N/A	#N/A
GCA_001746615.1	GCA_001746615.1.fna	NCBI	98.6	0.2	Xanthomonas oryzae	Xanthomonas oryzae	PXO145	#N/A	#N/A	#N/A	#N/A	#N/A	#N/A	#N/A	#N/A	#N/A	#N/A	#N/A	#N/A
GCA_001746635.1	GCA_001746635.1.fna	NCBI	98.8	0.4	Xanthomonas oryzae	Xanthomonas oryzae	PXO211	#N/A	#N/A	#N/A	#N/A	#N/A	#N/A	#N/A	#N/A	#N/A	#N/A	#N/A	#N/A
GCA_001746655.1	GCA_001746655.1.fna	NCBI	98.4	0	Xanthomonas oryzae	Xanthomonas oryzae	PXO236	#N/A	#N/A	#N/A	#N/A	#N/A	#N/A	#N/A	#N/A	#N/A	#N/A	#N/A	#N/A
GCA_001746675.1	GCA_001746675.1.fna	NCBI	98.4	0	Xanthomonas oryzae	Xanthomonas oryzae	PXO282	#N/A	#N/A	#N/A	#N/A	#N/A	#N/A	#N/A	#N/A	#N/A	#N/A	#N/A	#N/A
GCA_001746695.1	GCA_001746695.1.fna	NCBI	98.6	0	Xanthomonas oryzae	Xanthomonas oryzae	PXO524	#N/A	#N/A	#N/A	#N/A	#N/A	#N/A	#N/A	#N/A	#N/A	#N/A	#N/A	#N/A
GCA_001746715.1	GCA_001746715.1.fna	NCBI	98.8	0	Xanthomonas oryzae	Xanthomonas oryzae	PXO563	#N/A	#N/A	#N/A	#N/A	#N/A	#N/A	#N/A	#N/A	#N/A	#N/A	#N/A	#N/A
GCA_001746735.1	GCA_001746735.1.fna	NCBI	98.6	0	Xanthomonas oryzae	Xanthomonas oryzae	PXO602	#N/A	#N/A	#N/A	#N/A	#N/A	#N/A	#N/A	#N/A	#N/A	#N/A	#N/A	#N/A
GCA_001753585.1	GCA_001753585.1.fna	NCBI	99.4	0.2	Xanthomonas citri	Xanthomonas citri	12609	#N/A	#N/A	#N/A	#N/A	#N/A	#N/A	#N/A	#N/A	#N/A	#N/A	#N/A	#N/A
GCA_001753645.1	GCA_001753645.1.fna	NCBI	97.7	0	Stenotrophomonas sp. BIIR7	Stenotrophomonas sp.	BIIR7	#N/A	#N/A	#N/A	#N/A	#N/A	#N/A	#N/A	#N/A	#N/A	#N/A	#N/A	#N/A
GCA_001806305.1	GCA_001806305.1.fna	NCBI	99.4	0.1	Stenotrophomonas sp. LM091	Stenotrophomonas sp.	LM091	#N/A	#N/A	#N/A	#N/A	#N/A	#N/A	#N/A	#N/A	#N/A	#N/A	#N/A	#N/A
GCA_001807865.1	GCA_001807865.1.fna	NCBI	99.2	0.1	Stenotrophomonas sp. HMSC10F06	Stenotrophomonas sp.	HMSC10F06	#N/A	#N/A	#N/A	#N/A	#N/A	#N/A	#N/A	#N/A	#N/A	#N/A	#N/A	#N/A
GCA_001807895.1	GCA_001807895.1.fna	NCBI	99.3	0.1	Stenotrophomonas sp. HMSC10F07	Stenotrophomonas sp.	HMSC10F07	#N/A	#N/A	#N/A	#N/A	#N/A	#N/A	#N/A	#N/A	#N/A	#N/A	#N/A	#N/A
GCA_001854145.2	GCA_001854145.2.fna	NCBI	99.7	0.2	Xanthomonas citri	Xanthomonas citri	8ra	#N/A	#N/A	#N/A	#N/A	#N/A	#N/A	#N/A	#N/A	#N/A	#N/A	#N/A	#N/A
GCA_001854165.1	GCA_001854165.1.fna	NCBI	99.2	0.2	Xanthomonas euvesicatoria	Xanthomonas euvesicatoria	85-10	#N/A	#N/A	#N/A	#N/A	#N/A	#N/A	#N/A	#N/A	#N/A	#N/A	#N/A	#N/A
GCA_001858265.1	GCA_001858265.1.fna	NCBI	99.9	0.3	Stenotrophomonas maltophilia	Stenotrophomonas maltophilia	R5G	#N/A	#N/A	#N/A	#N/A	#N/A	#N/A	#N/A	#N/A	#N/A	#N/A	#N/A	#N/A
GCA_001866065.1	GCA_001866065.1.fna	NCBI	99.8	0.1	Stenotrophomonas maltophilia	Stenotrophomonas maltophilia	DT1	#N/A	#N/A	#N/A	#N/A	#N/A	#N/A	#N/A	#N/A	#N/A	#N/A	#N/A	#N/A
GCA_001889565.1	GCA_001889565.1.fna	NCBI	99.7	0.1	Stenotrophomonas maltophilia	Stenotrophomonas maltophilia	missing	#N/A	#N/A	#N/A	#N/A	#N/A	#N/A	#N/A	#N/A	#N/A	#N/A	#N/A	#N/A
GCA_001899865.1	GCA_001899865.1.fna	NCBI	98.3	0.1	Stenotrophomonas sp. 69_14	Stenotrophomonas sp.	#N/A	#N/A	#N/A	#N/A	#N/A	#N/A	#N/A	#N/A	#N/A	#N/A	#N/A	#N/A	#N/A
GCA_001908725.1	GCA_001908725.1.fna	NCBI	99.2	0	Xanthomonas vesicatoria	Xanthomonas vesicatoria	LMG911	#N/A	#N/A	#N/A	#N/A	#N/A	#N/A	#N/A	#N/A	#N/A	#N/A	#N/A	#N/A
GCA_001908755.1	GCA_001908755.1.fna	NCBI	99.7	0	Xanthomonas hortorum	Xanthomonas hortorum	JS749-3	#N/A	#N/A	#N/A	#N/A	#N/A	#N/A	#N/A	#N/A	#N/A	#N/A	#N/A	#N/A
GCA_001908775.1	GCA_001908775.1.fna	NCBI	99	0	Xanthomonas hortorum	Xanthomonas hortorum	ICMP 7383	#N/A	#N/A	#N/A	#N/A	#N/A	#N/A	#N/A	#N/A	#N/A	#N/A	#N/A	#N/A
GCA_001908795.1	GCA_001908795.1.fna	NCBI	99.2	0.2	Xanthomonas euvesicatoria	Xanthomonas euvesicatoria	LMG930	#N/A	#N/A	#N/A	#N/A	#N/A	#N/A	#N/A	#N/A	#N/A	#N/A	#N/A	#N/A
GCA_001908815.1	GCA_001908815.1.fna	NCBI	99.7	0	Xanthomonas vesicatoria	Xanthomonas vesicatoria	LM159	#N/A	#N/A	#N/A	#N/A	#N/A	#N/A	#N/A	#N/A	#N/A	#N/A	#N/A	#N/A
GCA_001908855.1	GCA_001908855.1.fna	NCBI	99.7	0	Xanthomonas perforans	Xanthomonas perforans	LH3	#N/A	#N/A	#N/A	#N/A	#N/A	#N/A	#N/A	#N/A	#N/A	#N/A	#N/A	#N/A
GCA_001922045.1	GCA_001922045.1.fna	NCBI	99.7	0	Xanthomonas citri	Xanthomonas citri	LL074-4	#N/A	#N/A	#N/A	#N/A	#N/A	#N/A	#N/A	#N/A	#N/A	#N/A	#N/A	#N/A
GCA_001922065.1	GCA_001922065.1.fna	NCBI	99.6	0	Xanthomonas citri	Xanthomonas citri	LH276	#N/A	#N/A	#N/A	#N/A	#N/A	#N/A	#N/A	#N/A	#N/A	#N/A	#N/A	#N/A
GCA_001922085.1	GCA_001922085.1.fna	NCBI	99.7	0	Xanthomonas citri	Xanthomonas citri	LJ207-7	#N/A	#N/A	#N/A	#N/A	#N/A	#N/A	#N/A	#N/A	#N/A	#N/A	#N/A	#N/A
GCA_001922105.1	GCA_001922105.1.fna	NCBI	99.6	0	Xanthomonas citri	Xanthomonas citri	LH201	#N/A	#N/A	#N/A	#N/A	#N/A	#N/A	#N/A	#N/A	#N/A	#N/A	#N/A	#N/A
GCA_001927305.1	GCA_001927305.1.fna	NCBI	97.8	0	Xanthomonas oryzae	Xanthomonas oryzae	BXO439	#N/A	#N/A	#N/A	#N/A	#N/A	#N/A	#N/A	#N/A	#N/A	#N/A	#N/A	#N/A
GCA_001927315.1	GCA_001927315.1.fna	NCBI	97.6	0	Xanthomonas oryzae	Xanthomonas oryzae	BXO6	#N/A	#N/A	#N/A	#N/A	#N/A	#N/A	#N/A	#N/A	#N/A	#N/A	#N/A	#N/A
GCA_001927325.1	GCA_001927325.1.fna	NCBI	97.2	0	Xanthomonas oryzae	Xanthomonas oryzae	BXO2	#N/A	#N/A	#N/A	#N/A	#N/A	#N/A	#N/A	#N/A	#N/A	#N/A	#N/A	#N/A
GCA_001927335.1	GCA_001927335.1.fna	NCBI	98.4	0.1	Xanthomonas oryzae	Xanthomonas oryzae	BXO407	#N/A	#N/A	#N/A	#N/A	#N/A	#N/A	#N/A	#N/A	#N/A	#N/A	#N/A	#N/A
GCA_001927385.1	GCA_001927385.1.fna	NCBI	97.9	0	Xanthomonas oryzae	Xanthomonas oryzae	BXO554	#N/A	#N/A	#N/A	#N/A	#N/A	#N/A	#N/A	#N/A	#N/A	#N/A	#N/A	#N/A
GCA_001927395.1	GCA_001927395.1.fna	NCBI	97.4	0	Xanthomonas oryzae	Xanthomonas oryzae	BXO25	#N/A	#N/A	#N/A	#N/A	#N/A	#N/A	#N/A	#N/A	#N/A	#N/A	#N/A	#N/A
GCA_001927405.2	GCA_001927405.2.fna	NCBI	98.4	0	Xanthomonas oryzae	Xanthomonas oryzae	BXO1	#N/A	#N/A	#N/A	#N/A	#N/A	#N/A	#N/A	#N/A	#N/A	#N/A	#N/A	#N/A
GCA_001927415.1	GCA_001927415.1.fna	NCBI	98.4	0	Xanthomonas oryzae	Xanthomonas oryzae	BXO8	#N/A	#N/A	#N/A	#N/A	#N/A	#N/A	#N/A	#N/A	#N/A	#N/A	#N/A	#N/A
GCA_001927465.1	GCA_001927465.1.fna	NCBI	97.6	0.7	Xanthomonas oryzae	Xanthomonas oryzae	BXO33	#N/A	#N/A	#N/A	#N/A	#N/A	#N/A	#N/A	#N/A	#N/A	#N/A	#N/A	#N/A
GCA_001927475.1	GCA_001927475.1.fna	NCBI	97.3	0	Xanthomonas oryzae	Xanthomonas oryzae	BXO34	#N/A	#N/A	#N/A	#N/A	#N/A	#N/A	#N/A	#N/A	#N/A	#N/A	#N/A	#N/A
GCA_001927495.1	GCA_001927495.1.fna	NCBI	97.5	0	Xanthomonas oryzae	Xanthomonas oryzae	BXO416	#N/A	#N/A	#N/A	#N/A	#N/A	#N/A	#N/A	#N/A	#N/A	#N/A	#N/A	#N/A
GCA_001927505.1	GCA_001927505.1.fna	NCBI	97.8	0	Xanthomonas oryzae	Xanthomonas oryzae	BXO432	#N/A	#N/A	#N/A	#N/A	#N/A	#N/A	#N/A	#N/A	#N/A	#N/A	#N/A	#N/A
GCA_001927545.2	GCA_001927545.2.fna	NCBI	98.4	0	Xanthomonas oryzae	Xanthomonas oryzae	BXO447	#N/A	#N/A	#N/A	#N/A	#N/A	#N/A	#N/A	#N/A	#N/A	#N/A	#N/A	#N/A
GCA_001927555.1	GCA_001927555.1.fna	NCBI	97.1	0	Xanthomonas oryzae	Xanthomonas oryzae	BXO454	#N/A	#N/A	#N/A	#N/A	#N/A	#N/A	#N/A	#N/A	#N/A	#N/A	#N/A	#N/A
GCA_001927575.1	GCA_001927575.1.fna	NCBI	97.7	0	Xanthomonas oryzae	Xanthomonas oryzae	BXO571	#N/A	#N/A	#N/A	#N/A	#N/A	#N/A	#N/A	#N/A	#N/A	#N/A	#N/A	#N/A
GCA_001927605.1	GCA_001927605.1.fna	NCBI	97.8	0	Xanthomonas oryzae	Xanthomonas oryzae	BXO589	#N/A	#N/A	#N/A	#N/A	#N/A	#N/A	#N/A	#N/A	#N/A	#N/A	#N/A	#N/A
GCA_001927615.1	GCA_001927615.1.fna	NCBI	97.8	0	Xanthomonas oryzae	Xanthomonas oryzae	BXO471	#N/A	#N/A	#N/A	#N/A	#N/A	#N/A	#N/A	#N/A	#N/A	#N/A	#N/A	#N/A
GCA_001927625.1	GCA_001927625.1.fna	NCBI	97.6	0	Xanthomonas oryzae	Xanthomonas oryzae	BXO557	#N/A	#N/A	#N/A	#N/A	#N/A	#N/A	#N/A	#N/A	#N/A	#N/A	#N/A	#N/A
GCA_001927635.1	GCA_001927635.1.fna	NCBI	97.2	0	Xanthomonas oryzae	Xanthomonas oryzae	BXO559	#N/A	#N/A	#N/A	#N/A	#N/A	#N/A	#N/A	#N/A	#N/A	#N/A	#N/A	#N/A
GCA_001927685.1	GCA_001927685.1.fna	NCBI	98.1	0	Xanthomonas oryzae	Xanthomonas oryzae	DXO-015	#N/A	#N/A	#N/A	#N/A	#N/A	#N/A	#N/A	#N/A	#N/A	#N/A	#N/A	#N/A
GCA_001927695.1	GCA_001927695.1.fna	NCBI	98	0	Xanthomonas oryzae	Xanthomonas oryzae	DXO-044	#N/A	#N/A	#N/A	#N/A	#N/A	#N/A	#N/A	#N/A	#N/A	#N/A	#N/A	#N/A
GCA_001927705.1	GCA_001927705.1.fna	NCBI	96.7	0	Xanthomonas oryzae	Xanthomonas oryzae	DXO-27	#N/A	#N/A	#N/A	#N/A	#N/A	#N/A	#N/A	#N/A	#N/A	#N/A	#N/A	#N/A
GCA_001927725.2	GCA_001927725.2.fna	NCBI	98.7	0	Xanthomonas oryzae	Xanthomonas oryzae	DXO-50	#N/A	#N/A	#N/A	#N/A	#N/A	#N/A	#N/A	#N/A	#N/A	#N/A	#N/A	#N/A
GCA_001927765.1	GCA_001927765.1.fna	NCBI	98.3	0	Xanthomonas oryzae	Xanthomonas oryzae	DXO-089	#N/A	#N/A	#N/A	#N/A	#N/A	#N/A	#N/A	#N/A	#N/A	#N/A	#N/A	#N/A
GCA_001927775.1	GCA_001927775.1.fna	NCBI	97.7	0	Xanthomonas oryzae	Xanthomonas oryzae	DXO-122	#N/A	#N/A	#N/A	#N/A	#N/A	#N/A	#N/A	#N/A	#N/A	#N/A	#N/A	#N/A
GCA_001927785.1	GCA_001927785.1.fna	NCBI	97.5	0	Xanthomonas oryzae	Xanthomonas oryzae	DXO-131	#N/A	#N/A	#N/A	#N/A	#N/A	#N/A	#N/A	#N/A	#N/A	#N/A	#N/A	#N/A
GCA_001927795.2	GCA_001927795.2.fna	NCBI	98.4	0	Xanthomonas oryzae	Xanthomonas oryzae	DXO-133	#N/A	#N/A	#N/A	#N/A	#N/A	#N/A	#N/A	#N/A	#N/A	#N/A	#N/A	#N/A
GCA_001927845.1	GCA_001927845.1.fna	NCBI	98.4	0	Xanthomonas oryzae	Xanthomonas oryzae	DXO-165	#N/A	#N/A	#N/A	#N/A	#N/A	#N/A	#N/A	#N/A	#N/A	#N/A	#N/A	#N/A
GCA_001927855.2	GCA_001927855.2.fna	NCBI	98.8	0	Xanthomonas oryzae	Xanthomonas oryzae	DXO-174	#N/A	#N/A	#N/A	#N/A	#N/A	#N/A	#N/A	#N/A	#N/A	#N/A	#N/A	#N/A
GCA_001927865.1	GCA_001927865.1.fna	NCBI	98.2	0	Xanthomonas oryzae	Xanthomonas oryzae	DXO-203	#N/A	#N/A	#N/A	#N/A	#N/A	#N/A	#N/A	#N/A	#N/A	#N/A	#N/A	#N/A
GCA_001927875.1	GCA_001927875.1.fna	NCBI	98.4	0	Xanthomonas oryzae	Xanthomonas oryzae	DXO-216	#N/A	#N/A	#N/A	#N/A	#N/A	#N/A	#N/A	#N/A	#N/A	#N/A	#N/A	#N/A
GCA_001927925.1	GCA_001927925.1.fna	NCBI	98.2	0	Xanthomonas oryzae	Xanthomonas oryzae	DXO-242	#N/A	#N/A	#N/A	#N/A	#N/A	#N/A	#N/A	#N/A	#N/A	#N/A	#N/A	#N/A
GCA_001927935.1	GCA_001927935.1.fna	NCBI	97.5	0	Xanthomonas oryzae	Xanthomonas oryzae	DXO-331	#N/A	#N/A	#N/A	#N/A	#N/A	#N/A	#N/A	#N/A	#N/A	#N/A	#N/A	#N/A
GCA_001927945.1	GCA_001927945.1.fna	NCBI	98	0	Xanthomonas oryzae	Xanthomonas oryzae	DXO-246	#N/A	#N/A	#N/A	#N/A	#N/A	#N/A	#N/A	#N/A	#N/A	#N/A	#N/A	#N/A
GCA_001927955.1	GCA_001927955.1.fna	NCBI	97.6	0	Xanthomonas oryzae	Xanthomonas oryzae	DXO-397	#N/A	#N/A	#N/A	#N/A	#N/A	#N/A	#N/A	#N/A	#N/A	#N/A	#N/A	#N/A
GCA_001928005.2	GCA_001928005.2.fna	NCBI	98.3	0	Xanthomonas oryzae	Xanthomonas oryzae	IXO74	#N/A	#N/A	#N/A	#N/A	#N/A	#N/A	#N/A	#N/A	#N/A	#N/A	#N/A	#N/A
GCA_001928015.1	GCA_001928015.1.fna	NCBI	97.9	0	Xanthomonas oryzae	Xanthomonas oryzae	IXO89	#N/A	#N/A	#N/A	#N/A	#N/A	#N/A	#N/A	#N/A	#N/A	#N/A	#N/A	#N/A
GCA_001928025.1	GCA_001928025.1.fna	NCBI	98.2	0	Xanthomonas oryzae	Xanthomonas oryzae	IXO93	#N/A	#N/A	#N/A	#N/A	#N/A	#N/A	#N/A	#N/A	#N/A	#N/A	#N/A	#N/A
GCA_001928035.2	GCA_001928035.2.fna	NCBI	98.7	0	Xanthomonas oryzae	Xanthomonas oryzae	IXO98	#N/A	#N/A	#N/A	#N/A	#N/A	#N/A	#N/A	#N/A	#N/A	#N/A	#N/A	#N/A
GCA_001928085.1	GCA_001928085.1.fna	NCBI	98.3	0.2	Xanthomonas oryzae	Xanthomonas oryzae	IXO99	#N/A	#N/A	#N/A	#N/A	#N/A	#N/A	#N/A	#N/A	#N/A	#N/A	#N/A	#N/A
GCA_001928095.2	GCA_001928095.2.fna	NCBI	98.9	0	Xanthomonas oryzae	Xanthomonas oryzae	IXO134	#N/A	#N/A	#N/A	#N/A	#N/A	#N/A	#N/A	#N/A	#N/A	#N/A	#N/A	#N/A
GCA_001928105.1	GCA_001928105.1.fna	NCBI	98.3	0	Xanthomonas oryzae	Xanthomonas oryzae	IXO151	#N/A	#N/A	#N/A	#N/A	#N/A	#N/A	#N/A	#N/A	#N/A	#N/A	#N/A	#N/A
GCA_001928135.1	GCA_001928135.1.fna	NCBI	98.2	0	Xanthomonas oryzae	Xanthomonas oryzae	IXO159	#N/A	#N/A	#N/A	#N/A	#N/A	#N/A	#N/A	#N/A	#N/A	#N/A	#N/A	#N/A
GCA_001928165.2	GCA_001928165.2.fna	NCBI	98.8	0	Xanthomonas oryzae	Xanthomonas oryzae	IXO220	#N/A	#N/A	#N/A	#N/A	#N/A	#N/A	#N/A	#N/A	#N/A	#N/A	#N/A	#N/A
GCA_001928175.2	GCA_001928175.2.fna	NCBI	98.6	0	Xanthomonas oryzae	Xanthomonas oryzae	IXO221	#N/A	#N/A	#N/A	#N/A	#N/A	#N/A	#N/A	#N/A	#N/A	#N/A	#N/A	#N/A
GCA_001928185.1	GCA_001928185.1.fna	NCBI	98.3	0	Xanthomonas oryzae	Xanthomonas oryzae	IXO278	#N/A	#N/A	#N/A	#N/A	#N/A	#N/A	#N/A	#N/A	#N/A	#N/A	#N/A	#N/A
GCA_001928215.2	GCA_001928215.2.fna	NCBI	98.7	0	Xanthomonas oryzae	Xanthomonas oryzae	BXO512	#N/A	#N/A	#N/A	#N/A	#N/A	#N/A	#N/A	#N/A	#N/A	#N/A	#N/A	#N/A
GCA_001928245.1	GCA_001928245.1.fna	NCBI	98	0	Xanthomonas oryzae	Xanthomonas oryzae	BXO558	#N/A	#N/A	#N/A	#N/A	#N/A	#N/A	#N/A	#N/A	#N/A	#N/A	#N/A	#N/A
GCA_001928255.1	GCA_001928255.1.fna	NCBI	98	0	Xanthomonas oryzae	Xanthomonas oryzae	BXO582	#N/A	#N/A	#N/A	#N/A	#N/A	#N/A	#N/A	#N/A	#N/A	#N/A	#N/A	#N/A
GCA_001928265.1	GCA_001928265.1.fna	NCBI	96.7	0	Xanthomonas oryzae	Xanthomonas oryzae	BXO590	#N/A	#N/A	#N/A	#N/A	#N/A	#N/A	#N/A	#N/A	#N/A	#N/A	#N/A	#N/A
GCA_001928285.1	GCA_001928285.1.fna	NCBI	98.3	0.1	Xanthomonas oryzae	Xanthomonas oryzae	DXO-012	#N/A	#N/A	#N/A	#N/A	#N/A	#N/A	#N/A	#N/A	#N/A	#N/A	#N/A	#N/A
GCA_001928325.1	GCA_001928325.1.fna	NCBI	97.3	0	Xanthomonas oryzae	Xanthomonas oryzae	DXO-052	#N/A	#N/A	#N/A	#N/A	#N/A	#N/A	#N/A	#N/A	#N/A	#N/A	#N/A	#N/A
GCA_001928345.1	GCA_001928345.1.fna	NCBI	97.8	0	Xanthomonas oryzae	Xanthomonas oryzae	DXO-116	#N/A	#N/A	#N/A	#N/A	#N/A	#N/A	#N/A	#N/A	#N/A	#N/A	#N/A	#N/A
GCA_001928355.2	GCA_001928355.2.fna	NCBI	98.6	0	Xanthomonas oryzae	Xanthomonas oryzae	DXO-091	#N/A	#N/A	#N/A	#N/A	#N/A	#N/A	#N/A	#N/A	#N/A	#N/A	#N/A	#N/A
GCA_001928365.1	GCA_001928365.1.fna	NCBI	98.5	0	Xanthomonas oryzae	Xanthomonas oryzae	DXO-129	#N/A	#N/A	#N/A	#N/A	#N/A	#N/A	#N/A	#N/A	#N/A	#N/A	#N/A	#N/A
GCA_001928405.1	GCA_001928405.1.fna	NCBI	97.6	0	Xanthomonas oryzae	Xanthomonas oryzae	DXO-150	#N/A	#N/A	#N/A	#N/A	#N/A	#N/A	#N/A	#N/A	#N/A	#N/A	#N/A	#N/A
GCA_001928415.1	GCA_001928415.1.fna	NCBI	98.6	0	Xanthomonas oryzae	Xanthomonas oryzae	DXO-170	#N/A	#N/A	#N/A	#N/A	#N/A	#N/A	#N/A	#N/A	#N/A	#N/A	#N/A	#N/A
GCA_001928425.1	GCA_001928425.1.fna	NCBI	97.8	0	Xanthomonas oryzae	Xanthomonas oryzae	DXO-181	#N/A	#N/A	#N/A	#N/A	#N/A	#N/A	#N/A	#N/A	#N/A	#N/A	#N/A	#N/A
GCA_001928445.1	GCA_001928445.1.fna	NCBI	97.6	0	Xanthomonas oryzae	Xanthomonas oryzae	DXO-200	#N/A	#N/A	#N/A	#N/A	#N/A	#N/A	#N/A	#N/A	#N/A	#N/A	#N/A	#N/A
GCA_001928485.2	GCA_001928485.2.fna	NCBI	98.8	0	Xanthomonas oryzae	Xanthomonas oryzae	DXO-206	#N/A	#N/A	#N/A	#N/A	#N/A	#N/A	#N/A	#N/A	#N/A	#N/A	#N/A	#N/A
GCA_001928495.1	GCA_001928495.1.fna	NCBI	98.4	0	Xanthomonas oryzae	Xanthomonas oryzae	DXO-226	#N/A	#N/A	#N/A	#N/A	#N/A	#N/A	#N/A	#N/A	#N/A	#N/A	#N/A	#N/A
GCA_001928515.1	GCA_001928515.1.fna	NCBI	97.8	0	Xanthomonas oryzae	Xanthomonas oryzae	DXO-248	#N/A	#N/A	#N/A	#N/A	#N/A	#N/A	#N/A	#N/A	#N/A	#N/A	#N/A	#N/A
GCA_001928525.2	GCA_001928525.2.fna	NCBI	98.9	0	Xanthomonas oryzae	Xanthomonas oryzae	DXO-233	#N/A	#N/A	#N/A	#N/A	#N/A	#N/A	#N/A	#N/A	#N/A	#N/A	#N/A	#N/A
GCA_001928565.1	GCA_001928565.1.fna	NCBI	98	0.1	Xanthomonas oryzae	Xanthomonas oryzae	DXO-369	#N/A	#N/A	#N/A	#N/A	#N/A	#N/A	#N/A	#N/A	#N/A	#N/A	#N/A	#N/A
GCA_001928585.2	GCA_001928585.2.fna	NCBI	98.7	0	Xanthomonas oryzae	Xanthomonas oryzae	IXO35	#N/A	#N/A	#N/A	#N/A	#N/A	#N/A	#N/A	#N/A	#N/A	#N/A	#N/A	#N/A
GCA_001928605.1	GCA_001928605.1.fna	NCBI	98.2	0	Xanthomonas oryzae	Xanthomonas oryzae	IXO90	#N/A	#N/A	#N/A	#N/A	#N/A	#N/A	#N/A	#N/A	#N/A	#N/A	#N/A	#N/A
GCA_001928615.1	GCA_001928615.1.fna	NCBI	98.4	0	Xanthomonas oryzae	Xanthomonas oryzae	IXO92	#N/A	#N/A	#N/A	#N/A	#N/A	#N/A	#N/A	#N/A	#N/A	#N/A	#N/A	#N/A
GCA_001928625.2	GCA_001928625.2.fna	NCBI	97.3	0	Xanthomonas oryzae	Xanthomonas oryzae	IXO97	#N/A	#N/A	#N/A	#N/A	#N/A	#N/A	#N/A	#N/A	#N/A	#N/A	#N/A	#N/A
GCA_001928665.1	GCA_001928665.1.fna	NCBI	98	0	Xanthomonas oryzae	Xanthomonas oryzae	IXO189	#N/A	#N/A	#N/A	#N/A	#N/A	#N/A	#N/A	#N/A	#N/A	#N/A	#N/A	#N/A
GCA_001928675.1	GCA_001928675.1.fna	NCBI	98.3	0.2	Xanthomonas oryzae	Xanthomonas oryzae	IXO141	#N/A	#N/A	#N/A	#N/A	#N/A	#N/A	#N/A	#N/A	#N/A	#N/A	#N/A	#N/A
GCA_001928685.1	GCA_001928685.1.fna	NCBI	98	0	Xanthomonas oryzae	Xanthomonas oryzae	IXO222	#N/A	#N/A	#N/A	#N/A	#N/A	#N/A	#N/A	#N/A	#N/A	#N/A	#N/A	#N/A
GCA_001928695.2	GCA_001928695.2.fna	NCBI	98.8	0	Xanthomonas oryzae	Xanthomonas oryzae	IXO365	#N/A	#N/A	#N/A	#N/A	#N/A	#N/A	#N/A	#N/A	#N/A	#N/A	#N/A	#N/A
GCA_001928745.1	GCA_001928745.1.fna	NCBI	98.1	0.1	Xanthomonas oryzae	Xanthomonas oryzae	IXO367	#N/A	#N/A	#N/A	#N/A	#N/A	#N/A	#N/A	#N/A	#N/A	#N/A	#N/A	#N/A
GCA_001928755.1	GCA_001928755.1.fna	NCBI	98.3	0	Xanthomonas oryzae	Xanthomonas oryzae	IXO411	#N/A	#N/A	#N/A	#N/A	#N/A	#N/A	#N/A	#N/A	#N/A	#N/A	#N/A	#N/A
GCA_001928765.1	GCA_001928765.1.fna	NCBI	98.6	0.1	Xanthomonas oryzae	Xanthomonas oryzae	IXO390	#N/A	#N/A	#N/A	#N/A	#N/A	#N/A	#N/A	#N/A	#N/A	#N/A	#N/A	#N/A
GCA_001928775.1	GCA_001928775.1.fna	NCBI	98.1	0	Xanthomonas oryzae	Xanthomonas oryzae	IXO414	#N/A	#N/A	#N/A	#N/A	#N/A	#N/A	#N/A	#N/A	#N/A	#N/A	#N/A	#N/A
GCA_001928825.2	GCA_001928825.2.fna	NCBI	98.8	0	Xanthomonas oryzae	Xanthomonas oryzae	IXO493	#N/A	#N/A	#N/A	#N/A	#N/A	#N/A	#N/A	#N/A	#N/A	#N/A	#N/A	#N/A
GCA_001928835.2	GCA_001928835.2.fna	NCBI	98.9	0	Xanthomonas oryzae	Xanthomonas oryzae	IXO597	#N/A	#N/A	#N/A	#N/A	#N/A	#N/A	#N/A	#N/A	#N/A	#N/A	#N/A	#N/A
GCA_001928845.1	GCA_001928845.1.fna	NCBI	98.4	0	Xanthomonas oryzae	Xanthomonas oryzae	IXO603	#N/A	#N/A	#N/A	#N/A	#N/A	#N/A	#N/A	#N/A	#N/A	#N/A	#N/A	#N/A
GCA_001928855.1	GCA_001928855.1.fna	NCBI	98.3	0	Xanthomonas oryzae	Xanthomonas oryzae	IXO599	#N/A	#N/A	#N/A	#N/A	#N/A	#N/A	#N/A	#N/A	#N/A	#N/A	#N/A	#N/A
GCA_001928905.2	GCA_001928905.2.fna	NCBI	98.7	0	Xanthomonas oryzae	Xanthomonas oryzae	IXO608	#N/A	#N/A	#N/A	#N/A	#N/A	#N/A	#N/A	#N/A	#N/A	#N/A	#N/A	#N/A
GCA_001928915.1	GCA_001928915.1.fna	NCBI	98.4	0	Xanthomonas oryzae	Xanthomonas oryzae	IXO620	#N/A	#N/A	#N/A	#N/A	#N/A	#N/A	#N/A	#N/A	#N/A	#N/A	#N/A	#N/A
GCA_001928935.1	GCA_001928935.1.fna	NCBI	97.2	0	Xanthomonas oryzae	Xanthomonas oryzae	IXO621	#N/A	#N/A	#N/A	#N/A	#N/A	#N/A	#N/A	#N/A	#N/A	#N/A	#N/A	#N/A
GCA_001928945.1	GCA_001928945.1.fna	NCBI	97.8	0.1	Xanthomonas oryzae	Xanthomonas oryzae	IXO627	#N/A	#N/A	#N/A	#N/A	#N/A	#N/A	#N/A	#N/A	#N/A	#N/A	#N/A	#N/A
GCA_001928985.2	GCA_001928985.2.fna	NCBI	98.8	0	Xanthomonas oryzae	Xanthomonas oryzae	IXO630	#N/A	#N/A	#N/A	#N/A	#N/A	#N/A	#N/A	#N/A	#N/A	#N/A	#N/A	#N/A
GCA_001928995.2	GCA_001928995.2.fna	NCBI	98.8	0	Xanthomonas oryzae	Xanthomonas oryzae	IXO639	#N/A	#N/A	#N/A	#N/A	#N/A	#N/A	#N/A	#N/A	#N/A	#N/A	#N/A	#N/A
GCA_001929005.2	GCA_001929005.2.fna	NCBI	98.7	0	Xanthomonas oryzae	Xanthomonas oryzae	IXO645	#N/A	#N/A	#N/A	#N/A	#N/A	#N/A	#N/A	#N/A	#N/A	#N/A	#N/A	#N/A
GCA_001929015.2	GCA_001929015.2.fna	NCBI	98.7	0	Xanthomonas oryzae	Xanthomonas oryzae	IXO644	#N/A	#N/A	#N/A	#N/A	#N/A	#N/A	#N/A	#N/A	#N/A	#N/A	#N/A	#N/A
GCA_001929065.2	GCA_001929065.2.fna	NCBI	98.8	0	Xanthomonas oryzae	Xanthomonas oryzae	IXO651	#N/A	#N/A	#N/A	#N/A	#N/A	#N/A	#N/A	#N/A	#N/A	#N/A	#N/A	#N/A
GCA_001929075.2	GCA_001929075.2.fna	NCBI	98.7	0	Xanthomonas oryzae	Xanthomonas oryzae	IXO675	#N/A	#N/A	#N/A	#N/A	#N/A	#N/A	#N/A	#N/A	#N/A	#N/A	#N/A	#N/A
GCA_001929085.2	GCA_001929085.2.fna	NCBI	98.6	0	Xanthomonas oryzae	Xanthomonas oryzae	IXO685	#N/A	#N/A	#N/A	#N/A	#N/A	#N/A	#N/A	#N/A	#N/A	#N/A	#N/A	#N/A
GCA_001929095.2	GCA_001929095.2.fna	NCBI	98.7	0	Xanthomonas oryzae	Xanthomonas oryzae	IXO704	#N/A	#N/A	#N/A	#N/A	#N/A	#N/A	#N/A	#N/A	#N/A	#N/A	#N/A	#N/A
GCA_001929145.1	GCA_001929145.1.fna	NCBI	98	0	Xanthomonas oryzae	Xanthomonas oryzae	IXO725	#N/A	#N/A	#N/A	#N/A	#N/A	#N/A	#N/A	#N/A	#N/A	#N/A	#N/A	#N/A
GCA_001929155.2	GCA_001929155.2.fna	NCBI	98.7	0	Xanthomonas oryzae	Xanthomonas oryzae	IXO792	#N/A	#N/A	#N/A	#N/A	#N/A	#N/A	#N/A	#N/A	#N/A	#N/A	#N/A	#N/A
GCA_001929165.2	GCA_001929165.2.fna	NCBI	98.7	0	Xanthomonas oryzae	Xanthomonas oryzae	IXO842	#N/A	#N/A	#N/A	#N/A	#N/A	#N/A	#N/A	#N/A	#N/A	#N/A	#N/A	#N/A
GCA_001929185.1	GCA_001929185.1.fna	NCBI	97.6	0	Xanthomonas oryzae	Xanthomonas oryzae	IXO812	#N/A	#N/A	#N/A	#N/A	#N/A	#N/A	#N/A	#N/A	#N/A	#N/A	#N/A	#N/A
GCA_001929225.1	GCA_001929225.1.fna	NCBI	98.2	0.1	Xanthomonas oryzae	Xanthomonas oryzae	IXO884	#N/A	#N/A	#N/A	#N/A	#N/A	#N/A	#N/A	#N/A	#N/A	#N/A	#N/A	#N/A
GCA_001929235.2	GCA_001929235.2.fna	NCBI	98.5	0	Xanthomonas oryzae	Xanthomonas oryzae	IXO1088	#N/A	#N/A	#N/A	#N/A	#N/A	#N/A	#N/A	#N/A	#N/A	#N/A	#N/A	#N/A
GCA_001929245.2	GCA_001929245.2.fna	NCBI	98.5	0	Xanthomonas oryzae	Xanthomonas oryzae	IXO1104	#N/A	#N/A	#N/A	#N/A	#N/A	#N/A	#N/A	#N/A	#N/A	#N/A	#N/A	#N/A
GCA_001929255.1	GCA_001929255.1.fna	NCBI	97.7	0	Xanthomonas oryzae	Xanthomonas oryzae	IXO1221	#N/A	#N/A	#N/A	#N/A	#N/A	#N/A	#N/A	#N/A	#N/A	#N/A	#N/A	#N/A
GCA_001929305.1	GCA_001929305.1.fna	NCBI	98	0	Xanthomonas oryzae	Xanthomonas oryzae	BXOR1	#N/A	#N/A	#N/A	#N/A	#N/A	#N/A	#N/A	#N/A	#N/A	#N/A	#N/A	#N/A
GCA_001939825.1	GCA_001939825.1.fna	NCBI	99.8	0.1	Stenotrophomonas sp. TD3	Stenotrophomonas sp.	TD3	#N/A	#N/A	#N/A	#N/A	#N/A	#N/A	#N/A	#N/A	#N/A	#N/A	#N/A	#N/A
GCA_001939965.1	GCA_001939965.1.fna	NCBI	99.3	0.3	Xanthomonas citri	Xanthomonas citri	LM199	#N/A	#N/A	#N/A	#N/A	#N/A	#N/A	#N/A	#N/A	#N/A	#N/A	#N/A	#N/A
GCA_001939985.1	GCA_001939985.1.fna	NCBI	99.4	0	Xanthomonas citri	Xanthomonas citri	LM180	#N/A	#N/A	#N/A	#N/A	#N/A	#N/A	#N/A	#N/A	#N/A	#N/A	#N/A	#N/A
GCA_001956275.1	GCA_001956275.1.fna	NCBI	98.8	0	Xanthomonas citri	Xanthomonas citri	NIGEB-386	#N/A	#N/A	#N/A	#N/A	#N/A	#N/A	#N/A	#N/A	#N/A	#N/A	#N/A	#N/A
GCA_001974485.1	GCA_001974485.1.fna	NCBI	98.6	0	Xanthomonas oryzae	Xanthomonas oryzae	LMG 9585	#N/A	#N/A	#N/A	#N/A	#N/A	#N/A	#N/A	#N/A	#N/A	#N/A	#N/A	#N/A
GCA_001974685.1	GCA_001974685.1.fna	NCBI	99.9	0.2	Stenotrophomonas sp. MB339	Stenotrophomonas sp.	MB339	#N/A	#N/A	#N/A	#N/A	#N/A	#N/A	#N/A	#N/A	#N/A	#N/A	#N/A	#N/A
GCA_001976075.1	GCA_001976075.1.fna	NCBI	99.8	0	Xanthomonas perforans	Xanthomonas perforans	CFBP 7293	#N/A	#N/A	#N/A	#N/A	#N/A	#N/A	#N/A	#N/A	#N/A	#N/A	#N/A	#N/A
GCA_001997185.1	GCA_001997185.1.fna	NCBI	99.2	0.2	Stenotrophomonas maltophilia	Stenotrophomonas maltophilia	ATCC 13637	#N/A	#N/A	#N/A	#N/A	#N/A	#N/A	#N/A	#N/A	#N/A	#N/A	#N/A	#N/A
GCA_002018575.1	GCA_002018575.1.fna	NCBI	97.7	0	Xanthomonas citri	Xanthomonas citri	LMG9322	#N/A	#N/A	#N/A	#N/A	#N/A	#N/A	#N/A	#N/A	#N/A	#N/A	#N/A	#N/A
GCA_002019075.1	GCA_002019075.1.fna	NCBI	97.7	0.1	Xanthomonas campestris	Xanthomonas campestris	LMG543	#N/A	#N/A	#N/A	#N/A	#N/A	#N/A	#N/A	#N/A	#N/A	#N/A	#N/A	#N/A
GCA_002019095.1	GCA_002019095.1.fna	NCBI	99	0	Xanthomonas axonopodis	Xanthomonas axonopodis	LMG548	#N/A	#N/A	#N/A	#N/A	#N/A	#N/A	#N/A	#N/A	#N/A	#N/A	#N/A	#N/A
GCA_002019105.1	GCA_002019105.1.fna	NCBI	97.3	0.2	Xanthomonas axonopodis	Xanthomonas axonopodis	LMG558	#N/A	#N/A	#N/A	#N/A	#N/A	#N/A	#N/A	#N/A	#N/A	#N/A	#N/A	#N/A
GCA_002019125.1	GCA_002019125.1.fna	NCBI	99.2	0.2	Xanthomonas citri	Xanthomonas citri	LMG712	#N/A	#N/A	#N/A	#N/A	#N/A	#N/A	#N/A	#N/A	#N/A	#N/A	#N/A	#N/A
GCA_002019155.1	GCA_002019155.1.fna	NCBI	98.5	0	Xanthomonas axonopodis	Xanthomonas axonopodis	LMG753	#N/A	#N/A	#N/A	#N/A	#N/A	#N/A	#N/A	#N/A	#N/A	#N/A	#N/A	#N/A
GCA_002019165.1	GCA_002019165.1.fna	NCBI	98.5	0	Xanthomonas campestris	Xanthomonas campestris	LMG9048	#N/A	#N/A	#N/A	#N/A	#N/A	#N/A	#N/A	#N/A	#N/A	#N/A	#N/A	#N/A
GCA_002019195.1	GCA_002019195.1.fna	NCBI	97.2	0	Xanthomonas campestris	Xanthomonas campestris	LMG9057	#N/A	#N/A	#N/A	#N/A	#N/A	#N/A	#N/A	#N/A	#N/A	#N/A	#N/A	#N/A
GCA_002019215.1	GCA_002019215.1.fna	NCBI	98.8	0.1	Xanthomonas axonopodis	Xanthomonas axonopodis	LMG9050	#N/A	#N/A	#N/A	#N/A	#N/A	#N/A	#N/A	#N/A	#N/A	#N/A	#N/A	#N/A
GCA_002019225.1	GCA_002019225.1.fna	NCBI	98.8	0.1	Xanthomonas cissicola	Xanthomonas cissicola	LMG21719	#N/A	#N/A	#N/A	#N/A	#N/A	#N/A	#N/A	#N/A	#N/A	#N/A	#N/A	#N/A
GCA_002019255.1	GCA_002019255.1.fna	NCBI	98.2	0	Xanthomonas citri	Xanthomonas citri	LMG761	#N/A	#N/A	#N/A	#N/A	#N/A	#N/A	#N/A	#N/A	#N/A	#N/A	#N/A	#N/A
GCA_002019265.2	GCA_002019265.2.fna	NCBI	99.2	0.2	Xanthomonas citri	Xanthomonas citri	LMG696	#N/A	#N/A	#N/A	#N/A	#N/A	#N/A	#N/A	#N/A	#N/A	#N/A	#N/A	#N/A
GCA_002019295.1	GCA_002019295.1.fna	NCBI	99.1	0.1	Xanthomonas campestris	Xanthomonas campestris	LMG940	#N/A	#N/A	#N/A	#N/A	#N/A	#N/A	#N/A	#N/A	#N/A	#N/A	#N/A	#N/A
GCA_002019305.1	GCA_002019305.1.fna	NCBI	99.4	0	Xanthomonas campestris	Xanthomonas campestris	LMG939	#N/A	#N/A	#N/A	#N/A	#N/A	#N/A	#N/A	#N/A	#N/A	#N/A	#N/A	#N/A
GCA_002019335.1	GCA_002019335.1.fna	NCBI	98.7	0	Xanthomonas campestris	Xanthomonas campestris	LMG954	#N/A	#N/A	#N/A	#N/A	#N/A	#N/A	#N/A	#N/A	#N/A	#N/A	#N/A	#N/A
GCA_002019375.1	GCA_002019375.1.fna	NCBI	98.2	0	Xanthomonas axonopodis	Xanthomonas axonopodis	LMG9049	#N/A	#N/A	#N/A	#N/A	#N/A	#N/A	#N/A	#N/A	#N/A	#N/A	#N/A	#N/A
GCA_002019395.2	GCA_002019395.2.fna	NCBI	99.4	0	Xanthomonas campestris	Xanthomonas campestris	LMG9044	#N/A	#N/A	#N/A	#N/A	#N/A	#N/A	#N/A	#N/A	#N/A	#N/A	#N/A	#N/A
GCA_002023005.1	GCA_002023005.1.fna	NCBI	98.6	1.9	Xanthomonas oryzae	Xanthomonas oryzae	XF89b	#N/A	#N/A	#N/A	#N/A	#N/A	#N/A	#N/A	#N/A	#N/A	#N/A	#N/A	#N/A
GCA_002024615.2	GCA_002024615.2.fna	NCBI	99.4	0.4	Lysobacter enzymogenes	Lysobacter enzymogenes	B25	#N/A	#N/A	#N/A	#N/A	#N/A	#N/A	#N/A	#N/A	#N/A	#N/A	#N/A	#N/A
GCA_002025605.1	GCA_002025605.1.fna	NCBI	99.9	0.1	Stenotrophomonas maltophilia	Stenotrophomonas maltophilia	AA1	#N/A	#N/A	#N/A	#N/A	#N/A	#N/A	#N/A	#N/A	#N/A	#N/A	#N/A	#N/A
GCA_002079965.1	GCA_002079965.1.fna	NCBI	99.7	0	Xanthomonas citri	Xanthomonas citri	FDC 1561	#N/A	#N/A	#N/A	#N/A	#N/A	#N/A	#N/A	#N/A	#N/A	#N/A	#N/A	#N/A
GCA_002138415.1	GCA_002138415.1.fna	NCBI	99.8	0.1	Stenotrophomonas maltophilia	Stenotrophomonas maltophilia	OUC_Est10	#N/A	#N/A	#N/A	#N/A	#N/A	#N/A	#N/A	#N/A	#N/A	#N/A	#N/A	#N/A
GCA_002139955.1	GCA_002139955.1.fna	NCBI	99.7	0.3	Xanthomonas citri	Xanthomonas citri	TX160149	#N/A	#N/A	#N/A	#N/A	#N/A	#N/A	#N/A	#N/A	#N/A	#N/A	#N/A	#N/A
GCA_002139975.1	GCA_002139975.1.fna	NCBI	99.8	0.3	Xanthomonas citri	Xanthomonas citri	TX160042	#N/A	#N/A	#N/A	#N/A	#N/A	#N/A	#N/A	#N/A	#N/A	#N/A	#N/A	#N/A
GCA_002139995.1	GCA_002139995.1.fna	NCBI	99.7	0.3	Xanthomonas citri	Xanthomonas citri	TX160197	#N/A	#N/A	#N/A	#N/A	#N/A	#N/A	#N/A	#N/A	#N/A	#N/A	#N/A	#N/A
GCA_002163775.1	GCA_002163775.1.fna	NCBI	99.8	0.1	Xanthomonas citri	Xanthomonas citri	45334	#N/A	#N/A	#N/A	#N/A	#N/A	#N/A	#N/A	#N/A	#N/A	#N/A	#N/A	#N/A
GCA_002189395.1	GCA_002189395.1.fna	NCBI	98	0.1	Xanthomonas oryzae	Xanthomonas oryzae	BAI15	#N/A	#N/A	#N/A	#N/A	#N/A	#N/A	#N/A	#N/A	#N/A	#N/A	#N/A	#N/A
GCA_002189435.1	GCA_002189435.1.fna	NCBI	98.3	0	Xanthomonas oryzae	Xanthomonas oryzae	BAI20	#N/A	#N/A	#N/A	#N/A	#N/A	#N/A	#N/A	#N/A	#N/A	#N/A	#N/A	#N/A
GCA_002189465.1	GCA_002189465.1.fna	NCBI	97.2	0.1	Xanthomonas oryzae	Xanthomonas oryzae	BAI21	#N/A	#N/A	#N/A	#N/A	#N/A	#N/A	#N/A	#N/A	#N/A	#N/A	#N/A	#N/A
GCA_002189545.2	GCA_002189545.2.fna	NCBI	99.5	0.2	Stenotrophomonas maltophilia	Stenotrophomonas maltophilia	AB550	#N/A	#N/A	#N/A	#N/A	#N/A	#N/A	#N/A	#N/A	#N/A	#N/A	#N/A	#N/A
GCA_002189565.1	GCA_002189565.1.fna	NCBI	99.9	0.1	Stenotrophomonas maltophilia	Stenotrophomonas maltophilia	SB275	#N/A	#N/A	#N/A	#N/A	#N/A	#N/A	#N/A	#N/A	#N/A	#N/A	#N/A	#N/A
GCA_002191955.1	GCA_002191955.1.fna	NCBI	99.7	0	Xanthomonas vasicola	Xanthomonas vasicola	SAM119	#N/A	#N/A	#N/A	#N/A	#N/A	#N/A	#N/A	#N/A	#N/A	#N/A	#N/A	#N/A
GCA_002191965.1	GCA_002191965.1.fna	NCBI	99.7	0	Xanthomonas vasicola	Xanthomonas vasicola	NE744	#N/A	#N/A	#N/A	#N/A	#N/A	#N/A	#N/A	#N/A	#N/A	#N/A	#N/A	#N/A
GCA_002192255.1	GCA_002192255.1.fna	NCBI	99.9	0.2	Stenotrophomonas sp. WZN_1	Stenotrophomonas sp.	WZN-1	#N/A	#N/A	#N/A	#N/A	#N/A	#N/A	#N/A	#N/A	#N/A	#N/A	#N/A	#N/A
GCA_002205155.1	GCA_002205155.1.fna	NCBI	99.4	0.1	Stenotrophomonas maltophilia	Stenotrophomonas maltophilia	M16356	#N/A	#N/A	#N/A	#N/A	#N/A	#N/A	#N/A	#N/A	#N/A	#N/A	#N/A	#N/A
GCA_002205165.1	GCA_002205165.1.fna	NCBI	99.9	0.1	Stenotrophomonas maltophilia	Stenotrophomonas maltophilia	13146	#N/A	#N/A	#N/A	#N/A	#N/A	#N/A	#N/A	#N/A	#N/A	#N/A	#N/A	#N/A
GCA_002205175.1	GCA_002205175.1.fna	NCBI	99.9	0.3	Stenotrophomonas maltophilia	Stenotrophomonas maltophilia	163919	#N/A	#N/A	#N/A	#N/A	#N/A	#N/A	#N/A	#N/A	#N/A	#N/A	#N/A	#N/A
GCA_002205215.1	GCA_002205215.1.fna	NCBI	99.8	1.6	Stenotrophomonas maltophilia	Stenotrophomonas maltophilia	594	#N/A	#N/A	#N/A	#N/A	#N/A	#N/A	#N/A	#N/A	#N/A	#N/A	#N/A	#N/A
GCA_002205225.1	GCA_002205225.1.fna	NCBI	99.5	0.3	Stenotrophomonas maltophilia	Stenotrophomonas maltophilia	S2722A9	#N/A	#N/A	#N/A	#N/A	#N/A	#N/A	#N/A	#N/A	#N/A	#N/A	#N/A	#N/A
GCA_002205245.1	GCA_002205245.1.fna	NCBI	98.9	0.1	Stenotrophomonas maltophilia	Stenotrophomonas maltophilia	910	#N/A	#N/A	#N/A	#N/A	#N/A	#N/A	#N/A	#N/A	#N/A	#N/A	#N/A	#N/A
GCA_002205275.1	GCA_002205275.1.fna	NCBI	99.5	0.5	Stenotrophomonas maltophilia	Stenotrophomonas maltophilia	1038	#N/A	#N/A	#N/A	#N/A	#N/A	#N/A	#N/A	#N/A	#N/A	#N/A	#N/A	#N/A
GCA_002205295.1	GCA_002205295.1.fna	NCBI	99.6	0.2	Stenotrophomonas maltophilia	Stenotrophomonas maltophilia	7141307	#N/A	#N/A	#N/A	#N/A	#N/A	#N/A	#N/A	#N/A	#N/A	#N/A	#N/A	#N/A
GCA_002205885.1	GCA_002205885.1.fna	NCBI	99.2	0.4	Stenotrophomonas pavanii	Stenotrophomonas pavanii	S18795	#N/A	#N/A	#N/A	#N/A	#N/A	#N/A	#N/A	#N/A	#N/A	#N/A	#N/A	#N/A
GCA_002208885.2	GCA_002208885.2.fna	NCBI	99.8	0.3	Stenotrophomonas maltophilia	Stenotrophomonas maltophilia	FDAARGOS_325	#N/A	#N/A	#N/A	#N/A	#N/A	#N/A	#N/A	#N/A	#N/A	#N/A	#N/A	#N/A
GCA_002218245.1	GCA_002218245.1.fna	NCBI	99.6	0.3	Xanthomonas citri	Xanthomonas citri	CFBP7111	#N/A	#N/A	#N/A	#N/A	#N/A	#N/A	#N/A	#N/A	#N/A	#N/A	#N/A	#N/A
GCA_002218265.1	GCA_002218265.1.fna	NCBI	99.7	0.1	Xanthomonas citri	Xanthomonas citri	CFBP7112	#N/A	#N/A	#N/A	#N/A	#N/A	#N/A	#N/A	#N/A	#N/A	#N/A	#N/A	#N/A
GCA_002218285.1	GCA_002218285.1.fna	NCBI	99.7	0	Xanthomonas citri	Xanthomonas citri	CFBP7113	#N/A	#N/A	#N/A	#N/A	#N/A	#N/A	#N/A	#N/A	#N/A	#N/A	#N/A	#N/A
GCA_002224525.1	GCA_002224525.1.fna	NCBI	98.8	0	Xanthomonas citri	Xanthomonas citri	XcmH1005	#N/A	#N/A	#N/A	#N/A	#N/A	#N/A	#N/A	#N/A	#N/A	#N/A	#N/A	#N/A
GCA_002224545.1	GCA_002224545.1.fna	NCBI	99.5	0	Xanthomonas citri	Xanthomonas citri	XcmN1003	#N/A	#N/A	#N/A	#N/A	#N/A	#N/A	#N/A	#N/A	#N/A	#N/A	#N/A	#N/A
GCA_002240395.1	GCA_002240395.1.fna	NCBI	96.4	0.2	Xanthomonas citri	Xanthomonas citri	XC01	#N/A	#N/A	#N/A	#N/A	#N/A	#N/A	#N/A	#N/A	#N/A	#N/A	#N/A	#N/A
GCA_002276905.1	GCA_002276905.1.fna	NCBI	99.8	0	Stenotrophomonas rhizophila	Stenotrophomonas rhizophila	OG2	#N/A	#N/A	#N/A	#N/A	#N/A	#N/A	#N/A	#N/A	#N/A	#N/A	#N/A	#N/A
GCA_002277735.1	GCA_002277735.1.fna	NCBI	99.8	1.8	Stenotrophomonas maltophilia	Stenotrophomonas maltophilia	DF07	#N/A	#N/A	#N/A	#N/A	#N/A	#N/A	#N/A	#N/A	#N/A	#N/A	#N/A	#N/A
GCA_002285515.1	GCA_002285515.1.fna	NCBI	99.8	0	Xanthomonas hortorum	Xanthomonas hortorum	B07-007	#N/A	#N/A	#N/A	#N/A	#N/A	#N/A	#N/A	#N/A	#N/A	#N/A	#N/A	#N/A
GCA_002288565.1	GCA_002288565.1.fna	NCBI	99.6	0	Xanthomonas citri	Xanthomonas citri	AR81009	#N/A	#N/A	#N/A	#N/A	#N/A	#N/A	#N/A	#N/A	#N/A	#N/A	#N/A	#N/A
GCA_002288585.1	GCA_002288585.1.fna	NCBI	99.4	0	Xanthomonas citri	Xanthomonas citri	MS14003	#N/A	#N/A	#N/A	#N/A	#N/A	#N/A	#N/A	#N/A	#N/A	#N/A	#N/A	#N/A
GCA_002294385.1	GCA_002294385.1.fna	NCBI	97.8	0.1	Stenotrophomonas sp. UBA878	Stenotrophomonas sp.	#N/A	#N/A	#N/A	#N/A	#N/A	#N/A	#N/A	#N/A	#N/A	#N/A	#N/A	#N/A	#N/A
GCA_002294505.1	GCA_002294505.1.fna	NCBI	97.1	0.1	Stenotrophomonas maltophilia	Stenotrophomonas maltophilia	#N/A	#N/A	#N/A	#N/A	#N/A	#N/A	#N/A	#N/A	#N/A	#N/A	#N/A	#N/A	#N/A
GCA_002296355.1	GCA_002296355.1.fna	NCBI	96.4	0.2	Stenotrophomonas maltophilia	Stenotrophomonas maltophilia	#N/A	#N/A	#N/A	#N/A	#N/A	#N/A	#N/A	#N/A	#N/A	#N/A	#N/A	#N/A	#N/A
GCA_002307375.1	GCA_002307375.1.fna	NCBI	99.1	0.1	Lysobacteraceae bacterium NML93_0399	Lysobacteraceae bacterium	NML93-0399	#N/A	#N/A	#N/A	#N/A	#N/A	#N/A	#N/A	#N/A	#N/A	#N/A	#N/A	#N/A
GCA_002308015.1	GCA_002308015.1.fna	NCBI	99.4	0.3	Stenotrophomonas maltophilia	Stenotrophomonas maltophilia	#N/A	#N/A	#N/A	#N/A	#N/A	#N/A	#N/A	#N/A	#N/A	#N/A	#N/A	#N/A	#N/A
GCA_002309515.1	GCA_002309515.1.fna	NCBI	98.8	2.8	Xanthomonas citri	Xanthomonas citri	Xff49	#N/A	#N/A	#N/A	#N/A	#N/A	#N/A	#N/A	#N/A	#N/A	#N/A	#N/A	#N/A
GCA_002322825.1	GCA_002322825.1.fna	NCBI	97.3	0.2	Stenotrophomonas maltophilia	Stenotrophomonas maltophilia	#N/A	#N/A	#N/A	#N/A	#N/A	#N/A	#N/A	#N/A	#N/A	#N/A	#N/A	#N/A	#N/A
GCA_002322835.1	GCA_002322835.1.fna	NCBI	96	0.3	Stenotrophomonas sp. UBA1577	Stenotrophomonas sp.	#N/A	#N/A	#N/A	#N/A	#N/A	#N/A	#N/A	#N/A	#N/A	#N/A	#N/A	#N/A	#N/A
GCA_002324865.1	GCA_002324865.1.fna	NCBI	99.1	0.2	Lysobacteraceae bacterium NML93_0831	Lysobacteraceae bacterium	NML93-0831	#N/A	#N/A	#N/A	#N/A	#N/A	#N/A	#N/A	#N/A	#N/A	#N/A	#N/A	#N/A
GCA_002324875.1	GCA_002324875.1.fna	NCBI	98.6	0.2	Lysobacteraceae bacterium NML93_0793	Lysobacteraceae bacterium	NML93-0793	#N/A	#N/A	#N/A	#N/A	#N/A	#N/A	#N/A	#N/A	#N/A	#N/A	#N/A	#N/A
GCA_002324915.1	GCA_002324915.1.fna	NCBI	98.6	0.2	Lysobacteraceae bacterium NML93_0792	Lysobacteraceae bacterium	NML93-0792	#N/A	#N/A	#N/A	#N/A	#N/A	#N/A	#N/A	#N/A	#N/A	#N/A	#N/A	#N/A
GCA_002327105.1	GCA_002327105.1.fna	NCBI	99.2	0.2	Luteimonas chenhongjianii	Luteimonas chenhongjianii	100111	#N/A	#N/A	#N/A	#N/A	#N/A	#N/A	#N/A	#N/A	#N/A	#N/A	#N/A	#N/A
GCA_002329155.1	GCA_002329155.1.fna	NCBI	97	0.1	Stenotrophomonas sp. UBA2124	Stenotrophomonas sp.	#N/A	#N/A	#N/A	#N/A	#N/A	#N/A	#N/A	#N/A	#N/A	#N/A	#N/A	#N/A	#N/A
GCA_002331405.1	GCA_002331405.1.fna	NCBI	97.8	0.1	Stenotrophomonas sp. UBA2118	Stenotrophomonas sp.	#N/A	#N/A	#N/A	#N/A	#N/A	#N/A	#N/A	#N/A	#N/A	#N/A	#N/A	#N/A	#N/A
GCA_002331685.1	GCA_002331685.1.fna	NCBI	95.8	0.1	Stenotrophomonas sp. UBA2123	Stenotrophomonas sp.	#N/A	#N/A	#N/A	#N/A	#N/A	#N/A	#N/A	#N/A	#N/A	#N/A	#N/A	#N/A	#N/A
GCA_002333345.1	GCA_002333345.1.fna	NCBI	99	0.1	Stenotrophomonas maltophilia	Stenotrophomonas maltophilia	#N/A	#N/A	#N/A	#N/A	#N/A	#N/A	#N/A	#N/A	#N/A	#N/A	#N/A	#N/A	#N/A
GCA_002345355.1	GCA_002345355.1.fna	NCBI	95.6	0	Stenotrophomonas maltophilia	Stenotrophomonas maltophilia	#N/A	#N/A	#N/A	#N/A	#N/A	#N/A	#N/A	#N/A	#N/A	#N/A	#N/A	#N/A	#N/A
GCA_002352995.1	GCA_002352995.1.fna	NCBI	98	0.2	Stenotrophomonas sp. UBA1867	Stenotrophomonas sp.	#N/A	#N/A	#N/A	#N/A	#N/A	#N/A	#N/A	#N/A	#N/A	#N/A	#N/A	#N/A	#N/A
GCA_002355295.1	GCA_002355295.1.fna	NCBI	99.5	0.3	Lysobacter capsici	Lysobacter capsici	KNU-14	#N/A	#N/A	#N/A	#N/A	#N/A	#N/A	#N/A	#N/A	#N/A	#N/A	#N/A	#N/A
GCA_002355975.1	GCA_002355975.1.fna	NCBI	99.7	0.2	Lysobacter enzymogenes	Lysobacter enzymogenes	M497-1	#N/A	#N/A	#N/A	#N/A	#N/A	#N/A	#N/A	#N/A	#N/A	#N/A	#N/A	#N/A
GCA_002359895.1	GCA_002359895.1.fna	NCBI	98	0.3	Stenotrophomonas sp. UBA2629	Stenotrophomonas sp.	#N/A	#N/A	#N/A	#N/A	#N/A	#N/A	#N/A	#N/A	#N/A	#N/A	#N/A	#N/A	#N/A
GCA_002362895.1	GCA_002362895.1.fna	NCBI	97.8	0.1	Stenotrophomonas sp. UBA3238	Stenotrophomonas sp.	#N/A	#N/A	#N/A	#N/A	#N/A	#N/A	#N/A	#N/A	#N/A	#N/A	#N/A	#N/A	#N/A
GCA_002363375.1	GCA_002363375.1.fna	NCBI	97.9	0.2	Stenotrophomonas sp. UBA3236	Stenotrophomonas sp.	#N/A	#N/A	#N/A	#N/A	#N/A	#N/A	#N/A	#N/A	#N/A	#N/A	#N/A	#N/A	#N/A
GCA_002363385.1	GCA_002363385.1.fna	NCBI	99	0.2	Stenotrophomonas maltophilia	Stenotrophomonas maltophilia	#N/A	#N/A	#N/A	#N/A	#N/A	#N/A	#N/A	#N/A	#N/A	#N/A	#N/A	#N/A	#N/A
GCA_002364755.1	GCA_002364755.1.fna	NCBI	96.1	0.1	Stenotrophomonas maltophilia	Stenotrophomonas maltophilia	#N/A	#N/A	#N/A	#N/A	#N/A	#N/A	#N/A	#N/A	#N/A	#N/A	#N/A	#N/A	#N/A
GCA_002365065.1	GCA_002365065.1.fna	NCBI	98.8	0.1	Stenotrophomonas maltophilia	Stenotrophomonas maltophilia	#N/A	#N/A	#N/A	#N/A	#N/A	#N/A	#N/A	#N/A	#N/A	#N/A	#N/A	#N/A	#N/A
GCA_002377295.1	GCA_002377295.1.fna	NCBI	96.5	0.1	Stenotrophomonas maltophilia	Stenotrophomonas maltophilia	#N/A	#N/A	#N/A	#N/A	#N/A	#N/A	#N/A	#N/A	#N/A	#N/A	#N/A	#N/A	#N/A
GCA_002378065.1	GCA_002378065.1.fna	NCBI	95.4	0.1	Stenotrophomonas sp. UBA3473	Stenotrophomonas sp.	#N/A	#N/A	#N/A	#N/A	#N/A	#N/A	#N/A	#N/A	#N/A	#N/A	#N/A	#N/A	#N/A
GCA_002384285.1	GCA_002384285.1.fna	NCBI	98.7	0.1	Stenotrophomonas maltophilia	Stenotrophomonas maltophilia	#N/A	#N/A	#N/A	#N/A	#N/A	#N/A	#N/A	#N/A	#N/A	#N/A	#N/A	#N/A	#N/A
GCA_002387865.1	GCA_002387865.1.fna	NCBI	95.4	0.2	Stenotrophomonas maltophilia	Stenotrophomonas maltophilia	#N/A	#N/A	#N/A	#N/A	#N/A	#N/A	#N/A	#N/A	#N/A	#N/A	#N/A	#N/A	#N/A
GCA_002389805.1	GCA_002389805.1.fna	NCBI	97.5	0.3	Stenotrophomonas maltophilia	Stenotrophomonas maltophilia	#N/A	#N/A	#N/A	#N/A	#N/A	#N/A	#N/A	#N/A	#N/A	#N/A	#N/A	#N/A	#N/A
GCA_002389885.1	GCA_002389885.1.fna	NCBI	98.8	0.1	Stenotrophomonas maltophilia	Stenotrophomonas maltophilia	#N/A	#N/A	#N/A	#N/A	#N/A	#N/A	#N/A	#N/A	#N/A	#N/A	#N/A	#N/A	#N/A
GCA_002415825.1	GCA_002415825.1.fna	NCBI	96.8	0.2	Stenotrophomonas maltophilia	Stenotrophomonas maltophilia	#N/A	#N/A	#N/A	#N/A	#N/A	#N/A	#N/A	#N/A	#N/A	#N/A	#N/A	#N/A	#N/A
GCA_002420585.1	GCA_002420585.1.fna	NCBI	95.1	0.1	Stenotrophomonas maltophilia	Stenotrophomonas maltophilia	#N/A	#N/A	#N/A	#N/A	#N/A	#N/A	#N/A	#N/A	#N/A	#N/A	#N/A	#N/A	#N/A
GCA_002439195.1	GCA_002439195.1.fna	NCBI	95.5	0.3	Stenotrophomonas maltophilia	Stenotrophomonas maltophilia	#N/A	#N/A	#N/A	#N/A	#N/A	#N/A	#N/A	#N/A	#N/A	#N/A	#N/A	#N/A	#N/A
GCA_002440325.1	GCA_002440325.1.fna	NCBI	96.4	0.3	Stenotrophomonas maltophilia	Stenotrophomonas maltophilia	#N/A	#N/A	#N/A	#N/A	#N/A	#N/A	#N/A	#N/A	#N/A	#N/A	#N/A	#N/A	#N/A
GCA_002440715.1	GCA_002440715.1.fna	NCBI	97.4	0.2	Stenotrophomonas maltophilia	Stenotrophomonas maltophilia	#N/A	#N/A	#N/A	#N/A	#N/A	#N/A	#N/A	#N/A	#N/A	#N/A	#N/A	#N/A	#N/A
GCA_002453345.1	GCA_002453345.1.fna	NCBI	95.9	0.1	Stenotrophomonas maltophilia	Stenotrophomonas maltophilia	#N/A	#N/A	#N/A	#N/A	#N/A	#N/A	#N/A	#N/A	#N/A	#N/A	#N/A	#N/A	#N/A
GCA_002469625.1	GCA_002469625.1.fna	NCBI	96.5	0.1	Stenotrophomonas maltophilia	Stenotrophomonas maltophilia	#N/A	#N/A	#N/A	#N/A	#N/A	#N/A	#N/A	#N/A	#N/A	#N/A	#N/A	#N/A	#N/A
GCA_002470085.1	GCA_002470085.1.fna	NCBI	99	0.3	Stenotrophomonas maltophilia	Stenotrophomonas maltophilia	#N/A	#N/A	#N/A	#N/A	#N/A	#N/A	#N/A	#N/A	#N/A	#N/A	#N/A	#N/A	#N/A
GCA_002472785.1	GCA_002472785.1.fna	NCBI	97.8	0.1	Stenotrophomonas acidaminiphila	Stenotrophomonas acidaminiphila	#N/A	#N/A	#N/A	#N/A	#N/A	#N/A	#N/A	#N/A	#N/A	#N/A	#N/A	#N/A	#N/A
GCA_002477025.1	GCA_002477025.1.fna	NCBI	96.3	0.2	Stenotrophomonas maltophilia	Stenotrophomonas maltophilia	#N/A	#N/A	#N/A	#N/A	#N/A	#N/A	#N/A	#N/A	#N/A	#N/A	#N/A	#N/A	#N/A
GCA_002478195.1	GCA_002478195.1.fna	NCBI	95.2	0.1	Stenotrophomonas maltophilia	Stenotrophomonas maltophilia	#N/A	#N/A	#N/A	#N/A	#N/A	#N/A	#N/A	#N/A	#N/A	#N/A	#N/A	#N/A	#N/A
GCA_002479535.1	GCA_002479535.1.fna	NCBI	96	0.1	Stenotrophomonas maltophilia	Stenotrophomonas maltophilia	#N/A	#N/A	#N/A	#N/A	#N/A	#N/A	#N/A	#N/A	#N/A	#N/A	#N/A	#N/A	#N/A
GCA_002482325.1	GCA_002482325.1.fna	NCBI	95.1	0.1	Stenotrophomonas maltophilia	Stenotrophomonas maltophilia	#N/A	#N/A	#N/A	#N/A	#N/A	#N/A	#N/A	#N/A	#N/A	#N/A	#N/A	#N/A	#N/A
GCA_002490275.1	GCA_002490275.1.fna	NCBI	99.7	0	Xanthomonas vasicola	Xanthomonas vasicola	Arg-1A	#N/A	#N/A	#N/A	#N/A	#N/A	#N/A	#N/A	#N/A	#N/A	#N/A	#N/A	#N/A
GCA_002501375.1	GCA_002501375.1.fna	NCBI	97.3	0.1	Stenotrophomonas maltophilia	Stenotrophomonas maltophilia	#N/A	#N/A	#N/A	#N/A	#N/A	#N/A	#N/A	#N/A	#N/A	#N/A	#N/A	#N/A	#N/A
GCA_002564485.1	GCA_002564485.1.fna	NCBI	99.7	0	Xanthomonas citri	Xanthomonas citri	CCRMXCV 80	#N/A	#N/A	#N/A	#N/A	#N/A	#N/A	#N/A	#N/A	#N/A	#N/A	#N/A	#N/A
GCA_002688625.1	GCA_002688625.1.fna	NCBI	99.5	0.1	Xanthomonas citri	Xanthomonas citri	CFBP 2913	#N/A	#N/A	#N/A	#N/A	#N/A	#N/A	#N/A	#N/A	#N/A	#N/A	#N/A	#N/A
GCA_002738625.1	GCA_002738625.1.fna	NCBI	99.7	0.3	Stenotrophomonas maltophilia	Stenotrophomonas maltophilia	ZC_2005	#N/A	#N/A	#N/A	#N/A	#N/A	#N/A	#N/A	#N/A	#N/A	#N/A	#N/A	#N/A
GCA_002738635.1	GCA_002738635.1.fna	NCBI	99.8	0.1	Stenotrophomonas maltophilia	Stenotrophomonas maltophilia	ZC_2007	#N/A	#N/A	#N/A	#N/A	#N/A	#N/A	#N/A	#N/A	#N/A	#N/A	#N/A	#N/A
GCA_002738665.1	GCA_002738665.1.fna	NCBI	99.7	0.1	Stenotrophomonas maltophilia	Stenotrophomonas maltophilia	ZC_2006	#N/A	#N/A	#N/A	#N/A	#N/A	#N/A	#N/A	#N/A	#N/A	#N/A	#N/A	#N/A
GCA_002738675.1	GCA_002738675.1.fna	NCBI	99.6	0.1	Stenotrophomonas maltophilia	Stenotrophomonas maltophilia	ZC_2004	#N/A	#N/A	#N/A	#N/A	#N/A	#N/A	#N/A	#N/A	#N/A	#N/A	#N/A	#N/A
GCA_002738705.1	GCA_002738705.1.fna	NCBI	99.7	0.1	Stenotrophomonas maltophilia	Stenotrophomonas maltophilia	ZC_2008	#N/A	#N/A	#N/A	#N/A	#N/A	#N/A	#N/A	#N/A	#N/A	#N/A	#N/A	#N/A
GCA_002738715.1	GCA_002738715.1.fna	NCBI	99.6	0.1	Stenotrophomonas maltophilia	Stenotrophomonas maltophilia	ZC_2009	#N/A	#N/A	#N/A	#N/A	#N/A	#N/A	#N/A	#N/A	#N/A	#N/A	#N/A	#N/A
GCA_002738725.1	GCA_002738725.1.fna	NCBI	99.7	0.3	Stenotrophomonas maltophilia	Stenotrophomonas maltophilia	ZC_2010	#N/A	#N/A	#N/A	#N/A	#N/A	#N/A	#N/A	#N/A	#N/A	#N/A	#N/A	#N/A
GCA_002738765.1	GCA_002738765.1.fna	NCBI	99.5	0.3	Stenotrophomonas maltophilia	Stenotrophomonas maltophilia	ZC_2011	#N/A	#N/A	#N/A	#N/A	#N/A	#N/A	#N/A	#N/A	#N/A	#N/A	#N/A	#N/A
GCA_002738785.1	GCA_002738785.1.fna	NCBI	99.6	0.1	Stenotrophomonas maltophilia	Stenotrophomonas maltophilia	ZC_2012_STM2	#N/A	#N/A	#N/A	#N/A	#N/A	#N/A	#N/A	#N/A	#N/A	#N/A	#N/A	#N/A
GCA_002738805.1	GCA_002738805.1.fna	NCBI	99.8	0.1	Stenotrophomonas maltophilia	Stenotrophomonas maltophilia	ZC_2013_STM2	#N/A	#N/A	#N/A	#N/A	#N/A	#N/A	#N/A	#N/A	#N/A	#N/A	#N/A	#N/A
GCA_002738815.1	GCA_002738815.1.fna	NCBI	99.5	0.3	Stenotrophomonas maltophilia	Stenotrophomonas maltophilia	ZC_2013_STM1	#N/A	#N/A	#N/A	#N/A	#N/A	#N/A	#N/A	#N/A	#N/A	#N/A	#N/A	#N/A
GCA_002738825.1	GCA_002738825.1.fna	NCBI	99.8	0.3	Stenotrophomonas maltophilia	Stenotrophomonas maltophilia	ZC_2012_STM1	#N/A	#N/A	#N/A	#N/A	#N/A	#N/A	#N/A	#N/A	#N/A	#N/A	#N/A	#N/A
GCA_002738845.1	GCA_002738845.1.fna	NCBI	99.8	0.1	Stenotrophomonas maltophilia	Stenotrophomonas maltophilia	ZC_2014	#N/A	#N/A	#N/A	#N/A	#N/A	#N/A	#N/A	#N/A	#N/A	#N/A	#N/A	#N/A
GCA_002738885.1	GCA_002738885.1.fna	NCBI	99.8	0.2	Stenotrophomonas maltophilia	Stenotrophomonas maltophilia	CV_2003_STM2	#N/A	#N/A	#N/A	#N/A	#N/A	#N/A	#N/A	#N/A	#N/A	#N/A	#N/A	#N/A
GCA_002738905.1	GCA_002738905.1.fna	NCBI	99.7	0.3	Stenotrophomonas maltophilia	Stenotrophomonas maltophilia	CV_2003_STM1	#N/A	#N/A	#N/A	#N/A	#N/A	#N/A	#N/A	#N/A	#N/A	#N/A	#N/A	#N/A
GCA_002738915.1	GCA_002738915.1.fna	NCBI	99.8	0.2	Stenotrophomonas maltophilia	Stenotrophomonas maltophilia	CV_2005	#N/A	#N/A	#N/A	#N/A	#N/A	#N/A	#N/A	#N/A	#N/A	#N/A	#N/A	#N/A
GCA_002738925.1	GCA_002738925.1.fna	NCBI	99.8	0.2	Stenotrophomonas maltophilia	Stenotrophomonas maltophilia	CV_2006_STM1	#N/A	#N/A	#N/A	#N/A	#N/A	#N/A	#N/A	#N/A	#N/A	#N/A	#N/A	#N/A
GCA_002738965.1	GCA_002738965.1.fna	NCBI	99.7	0.2	Stenotrophomonas maltophilia	Stenotrophomonas maltophilia	CV_2006_STM2	#N/A	#N/A	#N/A	#N/A	#N/A	#N/A	#N/A	#N/A	#N/A	#N/A	#N/A	#N/A
GCA_002738985.1	GCA_002738985.1.fna	NCBI	99.8	0.2	Stenotrophomonas maltophilia	Stenotrophomonas maltophilia	CV_2008	#N/A	#N/A	#N/A	#N/A	#N/A	#N/A	#N/A	#N/A	#N/A	#N/A	#N/A	#N/A
GCA_002739005.1	GCA_002739005.1.fna	NCBI	99.5	0.1	Stenotrophomonas maltophilia	Stenotrophomonas maltophilia	TG_2006_STM1	#N/A	#N/A	#N/A	#N/A	#N/A	#N/A	#N/A	#N/A	#N/A	#N/A	#N/A	#N/A
GCA_002739015.1	GCA_002739015.1.fna	NCBI	99.6	0.2	Stenotrophomonas maltophilia	Stenotrophomonas maltophilia	CV_2007	#N/A	#N/A	#N/A	#N/A	#N/A	#N/A	#N/A	#N/A	#N/A	#N/A	#N/A	#N/A
GCA_002739025.1	GCA_002739025.1.fna	NCBI	99.5	0.1	Stenotrophomonas maltophilia	Stenotrophomonas maltophilia	TG_2005	#N/A	#N/A	#N/A	#N/A	#N/A	#N/A	#N/A	#N/A	#N/A	#N/A	#N/A	#N/A
GCA_002739065.1	GCA_002739065.1.fna	NCBI	99.5	0.1	Stenotrophomonas maltophilia	Stenotrophomonas maltophilia	TG_2006_STM2	#N/A	#N/A	#N/A	#N/A	#N/A	#N/A	#N/A	#N/A	#N/A	#N/A	#N/A	#N/A
GCA_002739075.1	GCA_002739075.1.fna	NCBI	99.4	0.1	Stenotrophomonas maltophilia	Stenotrophomonas maltophilia	TG_2007_STM1	#N/A	#N/A	#N/A	#N/A	#N/A	#N/A	#N/A	#N/A	#N/A	#N/A	#N/A	#N/A
GCA_002739095.1	GCA_002739095.1.fna	NCBI	99.4	0.1	Stenotrophomonas maltophilia	Stenotrophomonas maltophilia	TG_2007_STM2	#N/A	#N/A	#N/A	#N/A	#N/A	#N/A	#N/A	#N/A	#N/A	#N/A	#N/A	#N/A
GCA_002739105.1	GCA_002739105.1.fna	NCBI	99.2	0.1	Stenotrophomonas maltophilia	Stenotrophomonas maltophilia	TG_2009_STM1	#N/A	#N/A	#N/A	#N/A	#N/A	#N/A	#N/A	#N/A	#N/A	#N/A	#N/A	#N/A
GCA_002739145.1	GCA_002739145.1.fna	NCBI	99.4	0.1	Stenotrophomonas maltophilia	Stenotrophomonas maltophilia	TG_2012_STM2	#N/A	#N/A	#N/A	#N/A	#N/A	#N/A	#N/A	#N/A	#N/A	#N/A	#N/A	#N/A
GCA_002739155.1	GCA_002739155.1.fna	NCBI	99.7	0.1	Stenotrophomonas maltophilia	Stenotrophomonas maltophilia	Fma_2005_STM1	#N/A	#N/A	#N/A	#N/A	#N/A	#N/A	#N/A	#N/A	#N/A	#N/A	#N/A	#N/A
GCA_002739175.1	GCA_002739175.1.fna	NCBI	99.8	0.1	Stenotrophomonas maltophilia	Stenotrophomonas maltophilia	Fma_2008_STM2	#N/A	#N/A	#N/A	#N/A	#N/A	#N/A	#N/A	#N/A	#N/A	#N/A	#N/A	#N/A
GCA_002739195.1	GCA_002739195.1.fna	NCBI	99.8	0.1	Stenotrophomonas maltophilia	Stenotrophomonas maltophilia	Fma_2009	#N/A	#N/A	#N/A	#N/A	#N/A	#N/A	#N/A	#N/A	#N/A	#N/A	#N/A	#N/A
GCA_002739225.1	GCA_002739225.1.fna	NCBI	99.5	0.1	Stenotrophomonas maltophilia	Stenotrophomonas maltophilia	Fma_2010_STM1	#N/A	#N/A	#N/A	#N/A	#N/A	#N/A	#N/A	#N/A	#N/A	#N/A	#N/A	#N/A
GCA_002739235.1	GCA_002739235.1.fna	NCBI	99.6	0.1	Stenotrophomonas maltophilia	Stenotrophomonas maltophilia	Fma_2010_STM2	#N/A	#N/A	#N/A	#N/A	#N/A	#N/A	#N/A	#N/A	#N/A	#N/A	#N/A	#N/A
GCA_002739255.1	GCA_002739255.1.fna	NCBI	99.5	0.1	Stenotrophomonas maltophilia	Stenotrophomonas maltophilia	AV_2010	#N/A	#N/A	#N/A	#N/A	#N/A	#N/A	#N/A	#N/A	#N/A	#N/A	#N/A	#N/A
GCA_002739275.1	GCA_002739275.1.fna	NCBI	99.6	0.2	Stenotrophomonas maltophilia	Stenotrophomonas maltophilia	AV_2011	#N/A	#N/A	#N/A	#N/A	#N/A	#N/A	#N/A	#N/A	#N/A	#N/A	#N/A	#N/A
GCA_002739305.1	GCA_002739305.1.fna	NCBI	99.6	0.2	Stenotrophomonas maltophilia	Stenotrophomonas maltophilia	AV_2012_STM1	#N/A	#N/A	#N/A	#N/A	#N/A	#N/A	#N/A	#N/A	#N/A	#N/A	#N/A	#N/A
GCA_002739315.1	GCA_002739315.1.fna	NCBI	99.8	0.2	Stenotrophomonas maltophilia	Stenotrophomonas maltophilia	GC_2008_colA	#N/A	#N/A	#N/A	#N/A	#N/A	#N/A	#N/A	#N/A	#N/A	#N/A	#N/A	#N/A
GCA_002739345.1	GCA_002739345.1.fna	NCBI	99.5	0.2	Stenotrophomonas maltophilia	Stenotrophomonas maltophilia	GC_2008_colB	#N/A	#N/A	#N/A	#N/A	#N/A	#N/A	#N/A	#N/A	#N/A	#N/A	#N/A	#N/A
GCA_002739365.1	GCA_002739365.1.fna	NCBI	99.5	0.2	Stenotrophomonas maltophilia	Stenotrophomonas maltophilia	GC_2009	#N/A	#N/A	#N/A	#N/A	#N/A	#N/A	#N/A	#N/A	#N/A	#N/A	#N/A	#N/A
GCA_002739375.1	GCA_002739375.1.fna	NCBI	99.8	0.2	Stenotrophomonas maltophilia	Stenotrophomonas maltophilia	GC_2012_STM2	#N/A	#N/A	#N/A	#N/A	#N/A	#N/A	#N/A	#N/A	#N/A	#N/A	#N/A	#N/A
GCA_002739395.1	GCA_002739395.1.fna	NCBI	99.7	0.2	Stenotrophomonas maltophilia	Stenotrophomonas maltophilia	GC_2011	#N/A	#N/A	#N/A	#N/A	#N/A	#N/A	#N/A	#N/A	#N/A	#N/A	#N/A	#N/A
GCA_002739405.1	GCA_002739405.1.fna	NCBI	99.7	0.2	Stenotrophomonas maltophilia	Stenotrophomonas maltophilia	GC_2013_STM1	#N/A	#N/A	#N/A	#N/A	#N/A	#N/A	#N/A	#N/A	#N/A	#N/A	#N/A	#N/A
GCA_002739445.1	GCA_002739445.1.fna	NCBI	99.8	0.2	Stenotrophomonas maltophilia	Stenotrophomonas maltophilia	GC_2013_STM2	#N/A	#N/A	#N/A	#N/A	#N/A	#N/A	#N/A	#N/A	#N/A	#N/A	#N/A	#N/A
GCA_002739455.1	GCA_002739455.1.fna	NCBI	99.8	0.1	Stenotrophomonas maltophilia	Stenotrophomonas maltophilia	MC_2010_STM1	#N/A	#N/A	#N/A	#N/A	#N/A	#N/A	#N/A	#N/A	#N/A	#N/A	#N/A	#N/A
GCA_002739465.1	GCA_002739465.1.fna	NCBI	99.9	0.2	Stenotrophomonas maltophilia	Stenotrophomonas maltophilia	MC_2010_STM2	#N/A	#N/A	#N/A	#N/A	#N/A	#N/A	#N/A	#N/A	#N/A	#N/A	#N/A	#N/A
GCA_002739505.1	GCA_002739505.1.fna	NCBI	99.5	0.2	Stenotrophomonas maltophilia	Stenotrophomonas maltophilia	MC_2011_STM2	#N/A	#N/A	#N/A	#N/A	#N/A	#N/A	#N/A	#N/A	#N/A	#N/A	#N/A	#N/A
GCA_002739525.1	GCA_002739525.1.fna	NCBI	99.9	0.2	Stenotrophomonas maltophilia	Stenotrophomonas maltophilia	BB_2011	#N/A	#N/A	#N/A	#N/A	#N/A	#N/A	#N/A	#N/A	#N/A	#N/A	#N/A	#N/A
GCA_002739535.1	GCA_002739535.1.fna	NCBI	99.8	0.2	Stenotrophomonas maltophilia	Stenotrophomonas maltophilia	CV_2010	#N/A	#N/A	#N/A	#N/A	#N/A	#N/A	#N/A	#N/A	#N/A	#N/A	#N/A	#N/A
GCA_002739555.1	GCA_002739555.1.fna	NCBI	99.8	0.1	Stenotrophomonas maltophilia	Stenotrophomonas maltophilia	CV_2013	#N/A	#N/A	#N/A	#N/A	#N/A	#N/A	#N/A	#N/A	#N/A	#N/A	#N/A	#N/A
GCA_002739585.1	GCA_002739585.1.fna	NCBI	99.7	0.3	Stenotrophomonas maltophilia	Stenotrophomonas maltophilia	MS_2003_STM2	#N/A	#N/A	#N/A	#N/A	#N/A	#N/A	#N/A	#N/A	#N/A	#N/A	#N/A	#N/A
GCA_002739595.1	GCA_002739595.1.fna	NCBI	99.8	0.3	Stenotrophomonas maltophilia	Stenotrophomonas maltophilia	MS_2003_STM1	#N/A	#N/A	#N/A	#N/A	#N/A	#N/A	#N/A	#N/A	#N/A	#N/A	#N/A	#N/A
GCA_002739605.1	GCA_002739605.1.fna	NCBI	99.5	0.1	Stenotrophomonas maltophilia	Stenotrophomonas maltophilia	MS_2006	#N/A	#N/A	#N/A	#N/A	#N/A	#N/A	#N/A	#N/A	#N/A	#N/A	#N/A	#N/A
GCA_002739625.1	GCA_002739625.1.fna	NCBI	99.8	0.1	Stenotrophomonas maltophilia	Stenotrophomonas maltophilia	MS_2008	#N/A	#N/A	#N/A	#N/A	#N/A	#N/A	#N/A	#N/A	#N/A	#N/A	#N/A	#N/A
GCA_002739665.1	GCA_002739665.1.fna	NCBI	100	0.3	Stenotrophomonas maltophilia	Stenotrophomonas maltophilia	MS_2010	#N/A	#N/A	#N/A	#N/A	#N/A	#N/A	#N/A	#N/A	#N/A	#N/A	#N/A	#N/A
GCA_002739675.1	GCA_002739675.1.fna	NCBI	99.8	0.1	Stenotrophomonas maltophilia	Stenotrophomonas maltophilia	MS_2009	#N/A	#N/A	#N/A	#N/A	#N/A	#N/A	#N/A	#N/A	#N/A	#N/A	#N/A	#N/A
GCA_002739685.1	GCA_002739685.1.fna	NCBI	100	0.3	Stenotrophomonas maltophilia	Stenotrophomonas maltophilia	MS_2011	#N/A	#N/A	#N/A	#N/A	#N/A	#N/A	#N/A	#N/A	#N/A	#N/A	#N/A	#N/A
GCA_002739715.1	GCA_002739715.1.fna	NCBI	99.9	0.3	Stenotrophomonas maltophilia	Stenotrophomonas maltophilia	MS_2012	#N/A	#N/A	#N/A	#N/A	#N/A	#N/A	#N/A	#N/A	#N/A	#N/A	#N/A	#N/A
GCA_002739745.1	GCA_002739745.1.fna	NCBI	99.9	0.2	Stenotrophomonas maltophilia	Stenotrophomonas maltophilia	MS_2013	#N/A	#N/A	#N/A	#N/A	#N/A	#N/A	#N/A	#N/A	#N/A	#N/A	#N/A	#N/A
GCA_002739755.1	GCA_002739755.1.fna	NCBI	99.8	0.2	Stenotrophomonas maltophilia	Stenotrophomonas maltophilia	MS_2014	#N/A	#N/A	#N/A	#N/A	#N/A	#N/A	#N/A	#N/A	#N/A	#N/A	#N/A	#N/A
GCA_002739775.1	GCA_002739775.1.fna	NCBI	99.9	0.2	Stenotrophomonas maltophilia	Stenotrophomonas maltophilia	TG_2004	#N/A	#N/A	#N/A	#N/A	#N/A	#N/A	#N/A	#N/A	#N/A	#N/A	#N/A	#N/A
GCA_002739785.1	GCA_002739785.1.fna	NCBI	99.3	0.1	Stenotrophomonas maltophilia	Stenotrophomonas maltophilia	TG_2008_STM1	#N/A	#N/A	#N/A	#N/A	#N/A	#N/A	#N/A	#N/A	#N/A	#N/A	#N/A	#N/A
GCA_002739825.1	GCA_002739825.1.fna	NCBI	99.5	0.1	Stenotrophomonas maltophilia	Stenotrophomonas maltophilia	TG_2008_STM2	#N/A	#N/A	#N/A	#N/A	#N/A	#N/A	#N/A	#N/A	#N/A	#N/A	#N/A	#N/A
GCA_002739835.1	GCA_002739835.1.fna	NCBI	99.1	0.1	Stenotrophomonas maltophilia	Stenotrophomonas maltophilia	TG_2009_STM2	#N/A	#N/A	#N/A	#N/A	#N/A	#N/A	#N/A	#N/A	#N/A	#N/A	#N/A	#N/A
GCA_002739855.1	GCA_002739855.1.fna	NCBI	99.6	0.1	Stenotrophomonas maltophilia	Stenotrophomonas maltophilia	TG_2012_STM1	#N/A	#N/A	#N/A	#N/A	#N/A	#N/A	#N/A	#N/A	#N/A	#N/A	#N/A	#N/A
GCA_002739875.1	GCA_002739875.1.fna	NCBI	98.9	0.1	Stenotrophomonas maltophilia	Stenotrophomonas maltophilia	TG_2013	#N/A	#N/A	#N/A	#N/A	#N/A	#N/A	#N/A	#N/A	#N/A	#N/A	#N/A	#N/A
GCA_002739905.1	GCA_002739905.1.fna	NCBI	99	0.1	Stenotrophomonas maltophilia	Stenotrophomonas maltophilia	TG_2014_STM1	#N/A	#N/A	#N/A	#N/A	#N/A	#N/A	#N/A	#N/A	#N/A	#N/A	#N/A	#N/A
GCA_002739915.1	GCA_002739915.1.fna	NCBI	99.6	0.1	Stenotrophomonas maltophilia	Stenotrophomonas maltophilia	Fma_2007	#N/A	#N/A	#N/A	#N/A	#N/A	#N/A	#N/A	#N/A	#N/A	#N/A	#N/A	#N/A
GCA_002739945.1	GCA_002739945.1.fna	NCBI	99	1.3	Stenotrophomonas maltophilia	Stenotrophomonas maltophilia	TG_2014_STM2	#N/A	#N/A	#N/A	#N/A	#N/A	#N/A	#N/A	#N/A	#N/A	#N/A	#N/A	#N/A
GCA_002739955.1	GCA_002739955.1.fna	NCBI	99.9	0.1	Stenotrophomonas maltophilia	Stenotrophomonas maltophilia	Fma_2005_STM2	#N/A	#N/A	#N/A	#N/A	#N/A	#N/A	#N/A	#N/A	#N/A	#N/A	#N/A	#N/A
GCA_002739985.1	GCA_002739985.1.fna	NCBI	99.5	0.1	Stenotrophomonas maltophilia	Stenotrophomonas maltophilia	Fma_2011	#N/A	#N/A	#N/A	#N/A	#N/A	#N/A	#N/A	#N/A	#N/A	#N/A	#N/A	#N/A
GCA_002739995.1	GCA_002739995.1.fna	NCBI	99.6	0.1	Stenotrophomonas maltophilia	Stenotrophomonas maltophilia	Fma_2012	#N/A	#N/A	#N/A	#N/A	#N/A	#N/A	#N/A	#N/A	#N/A	#N/A	#N/A	#N/A
GCA_002740025.1	GCA_002740025.1.fna	NCBI	99.9	0.1	Stenotrophomonas maltophilia	Stenotrophomonas maltophilia	AV_2009	#N/A	#N/A	#N/A	#N/A	#N/A	#N/A	#N/A	#N/A	#N/A	#N/A	#N/A	#N/A
GCA_002740035.1	GCA_002740035.1.fna	NCBI	99.6	0.2	Stenotrophomonas maltophilia	Stenotrophomonas maltophilia	AV_2006	#N/A	#N/A	#N/A	#N/A	#N/A	#N/A	#N/A	#N/A	#N/A	#N/A	#N/A	#N/A
GCA_002740055.1	GCA_002740055.1.fna	NCBI	99.8	0.2	Stenotrophomonas maltophilia	Stenotrophomonas maltophilia	AV_2013	#N/A	#N/A	#N/A	#N/A	#N/A	#N/A	#N/A	#N/A	#N/A	#N/A	#N/A	#N/A
GCA_002740085.1	GCA_002740085.1.fna	NCBI	99.7	3.7	Stenotrophomonas maltophilia	Stenotrophomonas maltophilia	AV_2012_STM2	#N/A	#N/A	#N/A	#N/A	#N/A	#N/A	#N/A	#N/A	#N/A	#N/A	#N/A	#N/A
GCA_002740095.1	GCA_002740095.1.fna	NCBI	99.8	0.2	Stenotrophomonas maltophilia	Stenotrophomonas maltophilia	GC_2010	#N/A	#N/A	#N/A	#N/A	#N/A	#N/A	#N/A	#N/A	#N/A	#N/A	#N/A	#N/A
GCA_002740105.1	GCA_002740105.1.fna	NCBI	99.8	0.2	Stenotrophomonas maltophilia	Stenotrophomonas maltophilia	GC_2014_STM1	#N/A	#N/A	#N/A	#N/A	#N/A	#N/A	#N/A	#N/A	#N/A	#N/A	#N/A	#N/A
GCA_002740115.1	GCA_002740115.1.fna	NCBI	99.9	0.2	Stenotrophomonas maltophilia	Stenotrophomonas maltophilia	GC_2012_STM1	#N/A	#N/A	#N/A	#N/A	#N/A	#N/A	#N/A	#N/A	#N/A	#N/A	#N/A	#N/A
GCA_002740165.1	GCA_002740165.1.fna	NCBI	99.6	0.2	Stenotrophomonas maltophilia	Stenotrophomonas maltophilia	MC_2009	#N/A	#N/A	#N/A	#N/A	#N/A	#N/A	#N/A	#N/A	#N/A	#N/A	#N/A	#N/A
GCA_002740175.1	GCA_002740175.1.fna	NCBI	99.9	0.2	Stenotrophomonas maltophilia	Stenotrophomonas maltophilia	GC_2014_STM2	#N/A	#N/A	#N/A	#N/A	#N/A	#N/A	#N/A	#N/A	#N/A	#N/A	#N/A	#N/A
GCA_002740185.1	GCA_002740185.1.fna	NCBI	99.9	0.2	Stenotrophomonas maltophilia	Stenotrophomonas maltophilia	MC_2011_STM1	#N/A	#N/A	#N/A	#N/A	#N/A	#N/A	#N/A	#N/A	#N/A	#N/A	#N/A	#N/A
GCA_002740215.1	GCA_002740215.1.fna	NCBI	99.5	0.2	Stenotrophomonas maltophilia	Stenotrophomonas maltophilia	MC_2012	#N/A	#N/A	#N/A	#N/A	#N/A	#N/A	#N/A	#N/A	#N/A	#N/A	#N/A	#N/A
GCA_002740245.1	GCA_002740245.1.fna	NCBI	99.2	0.2	Stenotrophomonas maltophilia	Stenotrophomonas maltophilia	MC_2014	#N/A	#N/A	#N/A	#N/A	#N/A	#N/A	#N/A	#N/A	#N/A	#N/A	#N/A	#N/A
GCA_002740255.1	GCA_002740255.1.fna	NCBI	99.5	0.2	Stenotrophomonas maltophilia	Stenotrophomonas maltophilia	MC_2013	#N/A	#N/A	#N/A	#N/A	#N/A	#N/A	#N/A	#N/A	#N/A	#N/A	#N/A	#N/A
GCA_002740265.1	GCA_002740265.1.fna	NCBI	99.9	0.2	Stenotrophomonas maltophilia	Stenotrophomonas maltophilia	BB_2010	#N/A	#N/A	#N/A	#N/A	#N/A	#N/A	#N/A	#N/A	#N/A	#N/A	#N/A	#N/A
GCA_002740285.1	GCA_002740285.1.fna	NCBI	99.6	0.2	Stenotrophomonas maltophilia	Stenotrophomonas maltophilia	BB_2012	#N/A	#N/A	#N/A	#N/A	#N/A	#N/A	#N/A	#N/A	#N/A	#N/A	#N/A	#N/A
GCA_002740325.1	GCA_002740325.1.fna	NCBI	100	3.6	Stenotrophomonas maltophilia	Stenotrophomonas maltophilia	BB_2013	#N/A	#N/A	#N/A	#N/A	#N/A	#N/A	#N/A	#N/A	#N/A	#N/A	#N/A	#N/A
GCA_002740345.1	GCA_002740345.1.fna	NCBI	99.9	0.2	Stenotrophomonas maltophilia	Stenotrophomonas maltophilia	SanG_2010	#N/A	#N/A	#N/A	#N/A	#N/A	#N/A	#N/A	#N/A	#N/A	#N/A	#N/A	#N/A
GCA_002740355.1	GCA_002740355.1.fna	NCBI	99.8	1	Stenotrophomonas maltophilia	Stenotrophomonas maltophilia	SanG_2011	#N/A	#N/A	#N/A	#N/A	#N/A	#N/A	#N/A	#N/A	#N/A	#N/A	#N/A	#N/A
GCA_002740365.1	GCA_002740365.1.fna	NCBI	99.8	0.2	Stenotrophomonas maltophilia	Stenotrophomonas maltophilia	SanG_2012	#N/A	#N/A	#N/A	#N/A	#N/A	#N/A	#N/A	#N/A	#N/A	#N/A	#N/A	#N/A
GCA_002740395.1	GCA_002740395.1.fna	NCBI	99.9	0.2	Stenotrophomonas maltophilia	Stenotrophomonas maltophilia	SanG_2013	#N/A	#N/A	#N/A	#N/A	#N/A	#N/A	#N/A	#N/A	#N/A	#N/A	#N/A	#N/A
GCA_002740425.1	GCA_002740425.1.fna	NCBI	99.6	0.2	Stenotrophomonas maltophilia	Stenotrophomonas maltophilia	AV_2005	#N/A	#N/A	#N/A	#N/A	#N/A	#N/A	#N/A	#N/A	#N/A	#N/A	#N/A	#N/A
GCA_002742455.1	GCA_002742455.1.fna	NCBI	99.5	0	Xanthomonas citri	Xanthomonas citri	NIGEB-88	#N/A	#N/A	#N/A	#N/A	#N/A	#N/A	#N/A	#N/A	#N/A	#N/A	#N/A	#N/A
GCA_002750935.1	GCA_002750935.1.fna	NCBI	99.9	0.2	Stenotrophomonas sp. LMG 10879	Stenotrophomonas sp.	LMG 10879	#N/A	#N/A	#N/A	#N/A	#N/A	#N/A	#N/A	#N/A	#N/A	#N/A	#N/A	#N/A
GCA_002750975.1	GCA_002750975.1.fna	NCBI	99.9	0.1	Stenotrophomonas indicatrix	Stenotrophomonas indicatrix	WS40	#N/A	#N/A	#N/A	#N/A	#N/A	#N/A	#N/A	#N/A	#N/A	#N/A	#N/A	#N/A
GCA_002750995.1	GCA_002750995.1.fna	NCBI	99.9	0.1	Stenotrophomonas indicatrix	Stenotrophomonas indicatrix	LMG 29892	#N/A	#N/A	#N/A	#N/A	#N/A	#N/A	#N/A	#N/A	#N/A	#N/A	#N/A	#N/A
GCA_002759095.2	GCA_002759095.2.fna	NCBI	99.7	0	Xanthomonas phaseoli	Xanthomonas phaseoli	CFBP412	#N/A	#N/A	#N/A	#N/A	#N/A	#N/A	#N/A	#N/A	#N/A	#N/A	#N/A	#N/A
GCA_002759115.2	GCA_002759115.2.fna	NCBI	99.7	0	Xanthomonas phaseoli	Xanthomonas phaseoli	CFBP6164	#N/A	#N/A	#N/A	#N/A	#N/A	#N/A	#N/A	#N/A	#N/A	#N/A	#N/A	#N/A
GCA_002759135.3	GCA_002759135.3.fna	NCBI	99.7	0	Xanthomonas phaseoli	Xanthomonas phaseoli	CFBP6546R	#N/A	#N/A	#N/A	#N/A	#N/A	#N/A	#N/A	#N/A	#N/A	#N/A	#N/A	#N/A
GCA_002759155.2	GCA_002759155.2.fna	NCBI	99.7	0	Xanthomonas phaseoli	Xanthomonas phaseoli	CFBP6982	#N/A	#N/A	#N/A	#N/A	#N/A	#N/A	#N/A	#N/A	#N/A	#N/A	#N/A	#N/A
GCA_002759175.2	GCA_002759175.2.fna	NCBI	99.8	0.2	Xanthomonas citri	Xanthomonas citri	CFBP6994R	#N/A	#N/A	#N/A	#N/A	#N/A	#N/A	#N/A	#N/A	#N/A	#N/A	#N/A	#N/A
GCA_002759195.2	GCA_002759195.2.fna	NCBI	99.6	0.2	Xanthomonas citri	Xanthomonas citri	CFBP6996R	#N/A	#N/A	#N/A	#N/A	#N/A	#N/A	#N/A	#N/A	#N/A	#N/A	#N/A	#N/A
GCA_002759215.3	GCA_002759215.3.fna	NCBI	99.6	0.2	Xanthomonas citri	Xanthomonas citri	CFBP6165	#N/A	#N/A	#N/A	#N/A	#N/A	#N/A	#N/A	#N/A	#N/A	#N/A	#N/A	#N/A
GCA_002759235.2	GCA_002759235.2.fna	NCBI	99.6	0	Xanthomonas citri	Xanthomonas citri	CFBP6166	#N/A	#N/A	#N/A	#N/A	#N/A	#N/A	#N/A	#N/A	#N/A	#N/A	#N/A	#N/A
GCA_002759255.3	GCA_002759255.3.fna	NCBI	99.5	0	Xanthomonas citri	Xanthomonas citri	CFBP6975	#N/A	#N/A	#N/A	#N/A	#N/A	#N/A	#N/A	#N/A	#N/A	#N/A	#N/A	#N/A
GCA_002759275.2	GCA_002759275.2.fna	NCBI	99.8	0	Xanthomonas citri	Xanthomonas citri	CFBP6988R	#N/A	#N/A	#N/A	#N/A	#N/A	#N/A	#N/A	#N/A	#N/A	#N/A	#N/A	#N/A
GCA_002759295.2	GCA_002759295.2.fna	NCBI	99.8	0	Xanthomonas citri	Xanthomonas citri	CFBP6989	#N/A	#N/A	#N/A	#N/A	#N/A	#N/A	#N/A	#N/A	#N/A	#N/A	#N/A	#N/A
GCA_002759315.2	GCA_002759315.2.fna	NCBI	99.8	0	Xanthomonas citri	Xanthomonas citri	CFBP6990	#N/A	#N/A	#N/A	#N/A	#N/A	#N/A	#N/A	#N/A	#N/A	#N/A	#N/A	#N/A
GCA_002759335.2	GCA_002759335.2.fna	NCBI	99.8	0.2	Xanthomonas citri	Xanthomonas citri	CFBP6992	#N/A	#N/A	#N/A	#N/A	#N/A	#N/A	#N/A	#N/A	#N/A	#N/A	#N/A	#N/A
GCA_002759355.2	GCA_002759355.2.fna	NCBI	99.5	0	Xanthomonas citri	Xanthomonas citri	CFBP4885	#N/A	#N/A	#N/A	#N/A	#N/A	#N/A	#N/A	#N/A	#N/A	#N/A	#N/A	#N/A
GCA_002759375.2	GCA_002759375.2.fna	NCBI	99.4	0	Xanthomonas citri	Xanthomonas citri	CFBP7767	#N/A	#N/A	#N/A	#N/A	#N/A	#N/A	#N/A	#N/A	#N/A	#N/A	#N/A	#N/A
GCA_002759395.2	GCA_002759395.2.fna	NCBI	99.8	0.2	Xanthomonas citri	Xanthomonas citri	CFBP6991	#N/A	#N/A	#N/A	#N/A	#N/A	#N/A	#N/A	#N/A	#N/A	#N/A	#N/A	#N/A
GCA_002759415.2	GCA_002759415.2.fna	NCBI	99.6	0.2	Xanthomonas citri	Xanthomonas citri	CFBP6167	#N/A	#N/A	#N/A	#N/A	#N/A	#N/A	#N/A	#N/A	#N/A	#N/A	#N/A	#N/A
GCA_002776715.1	GCA_002776715.1.fna	NCBI	99.4	0.1	Xanthomonas campestris	Xanthomonas campestris	CN17	#N/A	#N/A	#N/A	#N/A	#N/A	#N/A	#N/A	#N/A	#N/A	#N/A	#N/A	#N/A
GCA_002776735.1	GCA_002776735.1.fna	NCBI	99.8	0.1	Xanthomonas campestris	Xanthomonas campestris	CN03	#N/A	#N/A	#N/A	#N/A	#N/A	#N/A	#N/A	#N/A	#N/A	#N/A	#N/A	#N/A
GCA_002776775.1	GCA_002776775.1.fna	NCBI	99.7	0	Xanthomonas campestris	Xanthomonas campestris	CN12	#N/A	#N/A	#N/A	#N/A	#N/A	#N/A	#N/A	#N/A	#N/A	#N/A	#N/A	#N/A
GCA_002776835.1	GCA_002776835.1.fna	NCBI	99.7	0	Xanthomonas campestris	Xanthomonas campestris	CN18	#N/A	#N/A	#N/A	#N/A	#N/A	#N/A	#N/A	#N/A	#N/A	#N/A	#N/A	#N/A
GCA_002798175.1	GCA_002798175.1.fna	NCBI	98.3	0.2	Lysobacteraceae bacterium NML91_0213	Lysobacteraceae bacterium	NML91-0213	#N/A	#N/A	#N/A	#N/A	#N/A	#N/A	#N/A	#N/A	#N/A	#N/A	#N/A	#N/A
GCA_002798885.1	GCA_002798885.1.fna	NCBI	99.9	0.3	Stenotrophomonas maltophilia	Stenotrophomonas maltophilia	NS26	#N/A	#N/A	#N/A	#N/A	#N/A	#N/A	#N/A	#N/A	#N/A	#N/A	#N/A	#N/A
GCA_002798925.1	GCA_002798925.1.fna	NCBI	99.9	0.3	Stenotrophomonas maltophilia	Stenotrophomonas maltophilia	EA63	#N/A	#N/A	#N/A	#N/A	#N/A	#N/A	#N/A	#N/A	#N/A	#N/A	#N/A	#N/A
GCA_002798945.1	GCA_002798945.1.fna	NCBI	99.8	0.1	Stenotrophomonas maltophilia	Stenotrophomonas maltophilia	EA21	#N/A	#N/A	#N/A	#N/A	#N/A	#N/A	#N/A	#N/A	#N/A	#N/A	#N/A	#N/A
GCA_002798965.1	GCA_002798965.1.fna	NCBI	99.9	0.1	Stenotrophomonas maltophilia	Stenotrophomonas maltophilia	EP5	#N/A	#N/A	#N/A	#N/A	#N/A	#N/A	#N/A	#N/A	#N/A	#N/A	#N/A	#N/A
GCA_002798995.1	GCA_002798995.1.fna	NCBI	99.8	0.5	Stenotrophomonas maltophilia	Stenotrophomonas maltophilia	EP20	#N/A	#N/A	#N/A	#N/A	#N/A	#N/A	#N/A	#N/A	#N/A	#N/A	#N/A	#N/A
GCA_002799015.1	GCA_002799015.1.fna	NCBI	99.9	0.2	Stenotrophomonas maltophilia	Stenotrophomonas maltophilia	EA23	#N/A	#N/A	#N/A	#N/A	#N/A	#N/A	#N/A	#N/A	#N/A	#N/A	#N/A	#N/A
GCA_002799025.1	GCA_002799025.1.fna	NCBI	99.9	0.1	Stenotrophomonas maltophilia	Stenotrophomonas maltophilia	PS5	#N/A	#N/A	#N/A	#N/A	#N/A	#N/A	#N/A	#N/A	#N/A	#N/A	#N/A	#N/A
GCA_002799055.1	GCA_002799055.1.fna	NCBI	99.9	0.2	Stenotrophomonas maltophilia	Stenotrophomonas maltophilia	EP13	#N/A	#N/A	#N/A	#N/A	#N/A	#N/A	#N/A	#N/A	#N/A	#N/A	#N/A	#N/A
GCA_002799065.1	GCA_002799065.1.fna	NCBI	99.9	0.3	Stenotrophomonas maltophilia	Stenotrophomonas maltophilia	E824	#N/A	#N/A	#N/A	#N/A	#N/A	#N/A	#N/A	#N/A	#N/A	#N/A	#N/A	#N/A
GCA_002799095.1	GCA_002799095.1.fna	NCBI	99.9	0.2	Stenotrophomonas maltophilia	Stenotrophomonas maltophilia	C357	#N/A	#N/A	#N/A	#N/A	#N/A	#N/A	#N/A	#N/A	#N/A	#N/A	#N/A	#N/A
GCA_002799105.1	GCA_002799105.1.fna	NCBI	99.9	0.1	Stenotrophomonas maltophilia	Stenotrophomonas maltophilia	E539	#N/A	#N/A	#N/A	#N/A	#N/A	#N/A	#N/A	#N/A	#N/A	#N/A	#N/A	#N/A
GCA_002799135.1	GCA_002799135.1.fna	NCBI	99.8	0.1	Stenotrophomonas maltophilia	Stenotrophomonas maltophilia	E861	#N/A	#N/A	#N/A	#N/A	#N/A	#N/A	#N/A	#N/A	#N/A	#N/A	#N/A	#N/A
GCA_002799145.1	GCA_002799145.1.fna	NCBI	99.8	0.1	Stenotrophomonas maltophilia	Stenotrophomonas maltophilia	D388	#N/A	#N/A	#N/A	#N/A	#N/A	#N/A	#N/A	#N/A	#N/A	#N/A	#N/A	#N/A
GCA_002799155.1	GCA_002799155.1.fna	NCBI	99.8	0.1	Stenotrophomonas maltophilia	Stenotrophomonas maltophilia	E301	#N/A	#N/A	#N/A	#N/A	#N/A	#N/A	#N/A	#N/A	#N/A	#N/A	#N/A	#N/A
GCA_002799165.1	GCA_002799165.1.fna	NCBI	99.9	0.3	Stenotrophomonas maltophilia	Stenotrophomonas maltophilia	G51	#N/A	#N/A	#N/A	#N/A	#N/A	#N/A	#N/A	#N/A	#N/A	#N/A	#N/A	#N/A
GCA_002799215.1	GCA_002799215.1.fna	NCBI	99.8	0.1	Stenotrophomonas maltophilia	Stenotrophomonas maltophilia	E999	#N/A	#N/A	#N/A	#N/A	#N/A	#N/A	#N/A	#N/A	#N/A	#N/A	#N/A	#N/A
GCA_002799225.1	GCA_002799225.1.fna	NCBI	99.8	0.1	Stenotrophomonas maltophilia	Stenotrophomonas maltophilia	E759	#N/A	#N/A	#N/A	#N/A	#N/A	#N/A	#N/A	#N/A	#N/A	#N/A	#N/A	#N/A
GCA_002799235.1	GCA_002799235.1.fna	NCBI	99.8	0.3	Stenotrophomonas maltophilia	Stenotrophomonas maltophilia	E729	#N/A	#N/A	#N/A	#N/A	#N/A	#N/A	#N/A	#N/A	#N/A	#N/A	#N/A	#N/A
GCA_002799245.1	GCA_002799245.1.fna	NCBI	99.9	0.2	Stenotrophomonas maltophilia	Stenotrophomonas maltophilia	EA1	#N/A	#N/A	#N/A	#N/A	#N/A	#N/A	#N/A	#N/A	#N/A	#N/A	#N/A	#N/A
GCA_002799295.1	GCA_002799295.1.fna	NCBI	99.9	0.3	Stenotrophomonas maltophilia	Stenotrophomonas maltophilia	EA22	#N/A	#N/A	#N/A	#N/A	#N/A	#N/A	#N/A	#N/A	#N/A	#N/A	#N/A	#N/A
GCA_002803515.1	GCA_002803515.1.fna	NCBI	99.8	0.2	Stenotrophomonas lactitubi	Stenotrophomonas lactitubi	M15	#N/A	#N/A	#N/A	#N/A	#N/A	#N/A	#N/A	#N/A	#N/A	#N/A	#N/A	#N/A
GCA_002806765.1	GCA_002806765.1.fna	NCBI	99.9	0.1	Xanthomonas campestris	Xanthomonas campestris	BrA1	#N/A	#N/A	#N/A	#N/A	#N/A	#N/A	#N/A	#N/A	#N/A	#N/A	#N/A	#N/A
GCA_002836635.1	GCA_002836635.1.fna	NCBI	97.1	0.2	Stenotrophomonas sp. Bg11_02	Stenotrophomonas sp.	Bg11-02	#N/A	#N/A	#N/A	#N/A	#N/A	#N/A	#N/A	#N/A	#N/A	#N/A	#N/A	#N/A
GCA_002836645.1	GCA_002836645.1.fna	NCBI	97.6	0.3	Stenotrophomonas sp. Betaine_02u_23	Stenotrophomonas sp.	Betaine-02u-23	#N/A	#N/A	#N/A	#N/A	#N/A	#N/A	#N/A	#N/A	#N/A	#N/A	#N/A	#N/A
GCA_002836675.1	GCA_002836675.1.fna	NCBI	96.9	0.2	Stenotrophomonas sp. Betaine_02u_21	Stenotrophomonas sp.	Betaine-02u-21	#N/A	#N/A	#N/A	#N/A	#N/A	#N/A	#N/A	#N/A	#N/A	#N/A	#N/A	#N/A
GCA_002837255.1	GCA_002837255.1.fna	NCBI	99.5	0.1	Xanthomonas citri	Xanthomonas citri	IBSBF2579	#N/A	#N/A	#N/A	#N/A	#N/A	#N/A	#N/A	#N/A	#N/A	#N/A	#N/A	#N/A
GCA_002846195.1	GCA_002846195.1.fna	NCBI	99.9	0.1	Xanthomonas prunicola	Xanthomonas prunicola	CFBP 8355	#N/A	#N/A	#N/A	#N/A	#N/A	#N/A	#N/A	#N/A	#N/A	#N/A	#N/A	#N/A
GCA_002846205.1	GCA_002846205.1.fna	NCBI	99.8	0.1	Xanthomonas prunicola	Xanthomonas prunicola	CFBP 8353	#N/A	#N/A	#N/A	#N/A	#N/A	#N/A	#N/A	#N/A	#N/A	#N/A	#N/A	#N/A
GCA_002846225.1	GCA_002846225.1.fna	NCBI	99.8	0.1	Xanthomonas prunicola	Xanthomonas prunicola	CFBP 8354	#N/A	#N/A	#N/A	#N/A	#N/A	#N/A	#N/A	#N/A	#N/A	#N/A	#N/A	#N/A
GCA_002847385.1	GCA_002847385.1.fna	NCBI	99.6	0.3	Stenotrophomonas maltophilia	Stenotrophomonas maltophilia	CSM2	#N/A	#N/A	#N/A	#N/A	#N/A	#N/A	#N/A	#N/A	#N/A	#N/A	#N/A	#N/A
GCA_002849595.1	GCA_002849595.1.fna	NCBI	95.5	0	Luteimonas sp. 4_12	Luteimonas sp.	45630	#N/A	#N/A	#N/A	#N/A	#N/A	#N/A	#N/A	#N/A	#N/A	#N/A	#N/A	#N/A
GCA_002850075.1	GCA_002850075.1.fna	NCBI	98.6	0	Xanthomonas oryzae	Xanthomonas oryzae	MAI73	#N/A	#N/A	#N/A	#N/A	#N/A	#N/A	#N/A	#N/A	#N/A	#N/A	#N/A	#N/A
GCA_002850095.1	GCA_002850095.1.fna	NCBI	98.7	0	Xanthomonas oryzae	Xanthomonas oryzae	MAI145	#N/A	#N/A	#N/A	#N/A	#N/A	#N/A	#N/A	#N/A	#N/A	#N/A	#N/A	#N/A
GCA_002850115.1	GCA_002850115.1.fna	NCBI	98.7	0	Xanthomonas oryzae	Xanthomonas oryzae	MAI68	#N/A	#N/A	#N/A	#N/A	#N/A	#N/A	#N/A	#N/A	#N/A	#N/A	#N/A	#N/A
GCA_002850135.1	GCA_002850135.1.fna	NCBI	98.4	0	Xanthomonas oryzae	Xanthomonas oryzae	MAI106	#N/A	#N/A	#N/A	#N/A	#N/A	#N/A	#N/A	#N/A	#N/A	#N/A	#N/A	#N/A
GCA_002850155.1	GCA_002850155.1.fna	NCBI	98.6	0	Xanthomonas oryzae	Xanthomonas oryzae	MAI129	#N/A	#N/A	#N/A	#N/A	#N/A	#N/A	#N/A	#N/A	#N/A	#N/A	#N/A	#N/A
GCA_002850175.1	GCA_002850175.1.fna	NCBI	98.4	0	Xanthomonas oryzae	Xanthomonas oryzae	MAI134	#N/A	#N/A	#N/A	#N/A	#N/A	#N/A	#N/A	#N/A	#N/A	#N/A	#N/A	#N/A
GCA_002850195.1	GCA_002850195.1.fna	NCBI	98.4	0	Xanthomonas oryzae	Xanthomonas oryzae	MAI95	#N/A	#N/A	#N/A	#N/A	#N/A	#N/A	#N/A	#N/A	#N/A	#N/A	#N/A	#N/A
GCA_002850215.1	GCA_002850215.1.fna	NCBI	98.7	0	Xanthomonas oryzae	Xanthomonas oryzae	MAI99	#N/A	#N/A	#N/A	#N/A	#N/A	#N/A	#N/A	#N/A	#N/A	#N/A	#N/A	#N/A
GCA_002863005.1	GCA_002863005.1.fna	NCBI	97.1	0.3	Pseudoxanthomonas sp.	Pseudoxanthomonas sp.	missing	#N/A	#N/A	#N/A	#N/A	#N/A	#N/A	#N/A	#N/A	#N/A	#N/A	#N/A	#N/A
GCA_002879695.1	GCA_002879695.1.fna	NCBI	99.7	0	Xanthomonas arboricola	Xanthomonas arboricola	DW3F3	#N/A	#N/A	#N/A	#N/A	#N/A	#N/A	#N/A	#N/A	#N/A	#N/A	#N/A	#N/A
GCA_002879955.1	GCA_002879955.1.fna	NCBI	99.7	0	Xanthomonas campestris	Xanthomonas campestris	3811	#N/A	#N/A	#N/A	#N/A	#N/A	#N/A	#N/A	#N/A	#N/A	#N/A	#N/A	#N/A
GCA_002887735.1	GCA_002887735.1.fna	NCBI	99.8	0.3	Stenotrophomonas bentonitica	Stenotrophomonas bentonitica	VV6	#N/A	#N/A	#N/A	#N/A	#N/A	#N/A	#N/A	#N/A	#N/A	#N/A	#N/A	#N/A
GCA_002893095.1	GCA_002893095.1.fna	NCBI	99.6	0.6	Stenotrophomonas sp. VV52	Stenotrophomonas sp.	VV52	#N/A	#N/A	#N/A	#N/A	#N/A	#N/A	#N/A	#N/A	#N/A	#N/A	#N/A	#N/A
GCA_002895665.1	GCA_002895665.1.fna	NCBI	98.4	0	Xanthomonas oryzae	Xanthomonas oryzae	FuJ	#N/A	#N/A	#N/A	#N/A	#N/A	#N/A	#N/A	#N/A	#N/A	#N/A	#N/A	#N/A
GCA_002895675.1	GCA_002895675.1.fna	NCBI	98.4	0	Xanthomonas oryzae	Xanthomonas oryzae	GD414	#N/A	#N/A	#N/A	#N/A	#N/A	#N/A	#N/A	#N/A	#N/A	#N/A	#N/A	#N/A
GCA_002895685.1	GCA_002895685.1.fna	NCBI	98.6	0	Xanthomonas oryzae	Xanthomonas oryzae	HEN11	#N/A	#N/A	#N/A	#N/A	#N/A	#N/A	#N/A	#N/A	#N/A	#N/A	#N/A	#N/A
GCA_002895725.2	GCA_002895725.2.fna	NCBI	98.7	0	Xanthomonas oryzae	Xanthomonas oryzae	ScYc-b	#N/A	#N/A	#N/A	#N/A	#N/A	#N/A	#N/A	#N/A	#N/A	#N/A	#N/A	#N/A
GCA_002895745.1	GCA_002895745.1.fna	NCBI	98.5	0	Xanthomonas oryzae	Xanthomonas oryzae	YN1	#N/A	#N/A	#N/A	#N/A	#N/A	#N/A	#N/A	#N/A	#N/A	#N/A	#N/A	#N/A
GCA_002895765.1	GCA_002895765.1.fna	NCBI	98.8	0	Xanthomonas oryzae	Xanthomonas oryzae	YN7	#N/A	#N/A	#N/A	#N/A	#N/A	#N/A	#N/A	#N/A	#N/A	#N/A	#N/A	#N/A
GCA_002895775.1	GCA_002895775.1.fna	NCBI	98.7	0	Xanthomonas oryzae	Xanthomonas oryzae	YN11	#N/A	#N/A	#N/A	#N/A	#N/A	#N/A	#N/A	#N/A	#N/A	#N/A	#N/A	#N/A
GCA_002895805.1	GCA_002895805.1.fna	NCBI	98.6	0	Xanthomonas oryzae	Xanthomonas oryzae	YN18	#N/A	#N/A	#N/A	#N/A	#N/A	#N/A	#N/A	#N/A	#N/A	#N/A	#N/A	#N/A
GCA_002895825.1	GCA_002895825.1.fna	NCBI	98.7	0	Xanthomonas oryzae	Xanthomonas oryzae	YN24	#N/A	#N/A	#N/A	#N/A	#N/A	#N/A	#N/A	#N/A	#N/A	#N/A	#N/A	#N/A
GCA_002898415.1	GCA_002898415.1.fna	NCBI	99.6	0	Xanthomonas citri	Xanthomonas citri	TAQ18	#N/A	#N/A	#N/A	#N/A	#N/A	#N/A	#N/A	#N/A	#N/A	#N/A	#N/A	#N/A
GCA_002898475.1	GCA_002898475.1.fna	NCBI	99.5	0	Xanthomonas citri	Xanthomonas citri	TAQ13	#N/A	#N/A	#N/A	#N/A	#N/A	#N/A	#N/A	#N/A	#N/A	#N/A	#N/A	#N/A
GCA_002899435.1	GCA_002899435.1.fna	NCBI	99.7	0	Xanthomonas citri	Xanthomonas citri	CFBP 7764	#N/A	#N/A	#N/A	#N/A	#N/A	#N/A	#N/A	#N/A	#N/A	#N/A	#N/A	#N/A
GCA_002901405.1	GCA_002901405.1.fna	NCBI	99.9	0.1	Stenotrophomonas pavanii	Stenotrophomonas pavanii	BWK1	#N/A	#N/A	#N/A	#N/A	#N/A	#N/A	#N/A	#N/A	#N/A	#N/A	#N/A	#N/A
GCA_002906675.1	GCA_002906675.1.fna	NCBI	99.8	0	Xanthomonas citri	Xanthomonas citri	CFBP 6988	#N/A	#N/A	#N/A	#N/A	#N/A	#N/A	#N/A	#N/A	#N/A	#N/A	#N/A	#N/A
GCA_002916725.2	GCA_002916725.2.fna	NCBI	99.8	0	Xanthomonas campestris	Xanthomonas campestris	E1	#N/A	#N/A	#N/A	#N/A	#N/A	#N/A	#N/A	#N/A	#N/A	#N/A	#N/A	#N/A
GCA_002920975.3	GCA_002920975.3.fna	NCBI	99.2	0	Xanthomonas citri	Xanthomonas citri	LG56-10	#N/A	#N/A	#N/A	#N/A	#N/A	#N/A	#N/A	#N/A	#N/A	#N/A	#N/A	#N/A
GCA_002926255.2	GCA_002926255.2.fna	NCBI	99.3	0	Xanthomonas citri	Xanthomonas citri	LG81-27	#N/A	#N/A	#N/A	#N/A	#N/A	#N/A	#N/A	#N/A	#N/A	#N/A	#N/A	#N/A
GCA_002933615.1	GCA_002933615.1.fna	NCBI	100	0.1	Pseudoxanthomonas sp. KAs_5_3	Pseudoxanthomonas sp.	KAs_5_3	#N/A	#N/A	#N/A	#N/A	#N/A	#N/A	#N/A	#N/A	#N/A	#N/A	#N/A	#N/A
GCA_002939705.1	GCA_002939705.1.fna	NCBI	97.7	0.1	Xanthomonas albilineans	Xanthomonas albilineans	CFBP2523	#N/A	#N/A	#N/A	#N/A	#N/A	#N/A	#N/A	#N/A	#N/A	#N/A	#N/A	#N/A
GCA_002939715.1	GCA_002939715.1.fna	NCBI	99.7	0	Xanthomonas euvesicatoria	Xanthomonas euvesicatoria	CFBP3371	#N/A	#N/A	#N/A	#N/A	#N/A	#N/A	#N/A	#N/A	#N/A	#N/A	#N/A	#N/A
GCA_002939725.1	GCA_002939725.1.fna	NCBI	98.2	0	Xanthomonas axonopodis	Xanthomonas axonopodis	CFBP5823	#N/A	#N/A	#N/A	#N/A	#N/A	#N/A	#N/A	#N/A	#N/A	#N/A	#N/A	#N/A
GCA_002939755.1	GCA_002939755.1.fna	NCBI	99.6	0.3	Xanthomonas bromi	Xanthomonas bromi	CFBP1976	#N/A	#N/A	#N/A	#N/A	#N/A	#N/A	#N/A	#N/A	#N/A	#N/A	#N/A	#N/A
GCA_002939785.1	GCA_002939785.1.fna	NCBI	99.9	0.2	Xanthomonas codiaei	Xanthomonas codiaei	CFBP4690	#N/A	#N/A	#N/A	#N/A	#N/A	#N/A	#N/A	#N/A	#N/A	#N/A	#N/A	#N/A
GCA_002939805.1	GCA_002939805.1.fna	NCBI	99.9	0	Xanthomonas arboricola	Xanthomonas arboricola	CFBP6827	#N/A	#N/A	#N/A	#N/A	#N/A	#N/A	#N/A	#N/A	#N/A	#N/A	#N/A	#N/A
GCA_002939825.1	GCA_002939825.1.fna	NCBI	99.9	0.1	Xanthomonas arboricola	Xanthomonas arboricola	CFBP7604	#N/A	#N/A	#N/A	#N/A	#N/A	#N/A	#N/A	#N/A	#N/A	#N/A	#N/A	#N/A
GCA_002939845.1	GCA_002939845.1.fna	NCBI	99.8	0	Xanthomonas arboricola	Xanthomonas arboricola	CFBP1159	#N/A	#N/A	#N/A	#N/A	#N/A	#N/A	#N/A	#N/A	#N/A	#N/A	#N/A	#N/A
GCA_002939865.1	GCA_002939865.1.fna	NCBI	99.7	0	Xanthomonas dyei	Xanthomonas dyei	CFBP7245	#N/A	#N/A	#N/A	#N/A	#N/A	#N/A	#N/A	#N/A	#N/A	#N/A	#N/A	#N/A
GCA_002939885.1	GCA_002939885.1.fna	NCBI	99.8	0.1	Xanthomonas cucurbitae	Xanthomonas cucurbitae	CFBP2542	#N/A	#N/A	#N/A	#N/A	#N/A	#N/A	#N/A	#N/A	#N/A	#N/A	#N/A	#N/A
GCA_002939895.1	GCA_002939895.1.fna	NCBI	99.3	0.1	Xanthomonas hyacinthi	Xanthomonas hyacinthi	CFBP1156	#N/A	#N/A	#N/A	#N/A	#N/A	#N/A	#N/A	#N/A	#N/A	#N/A	#N/A	#N/A
GCA_002939925.1	GCA_002939925.1.fna	NCBI	99.5	0	Xanthomonas vasicola	Xanthomonas vasicola	CFBP2543	#N/A	#N/A	#N/A	#N/A	#N/A	#N/A	#N/A	#N/A	#N/A	#N/A	#N/A	#N/A
GCA_002939945.1	GCA_002939945.1.fna	NCBI	99.7	0	Xanthomonas arboricola	Xanthomonas arboricola	CFBP3123	#N/A	#N/A	#N/A	#N/A	#N/A	#N/A	#N/A	#N/A	#N/A	#N/A	#N/A	#N/A
GCA_002939965.1	GCA_002939965.1.fna	NCBI	99.8	0	Xanthomonas arboricola	Xanthomonas arboricola	CFBP7697	#N/A	#N/A	#N/A	#N/A	#N/A	#N/A	#N/A	#N/A	#N/A	#N/A	#N/A	#N/A
GCA_002939985.1	GCA_002939985.1.fna	NCBI	99.8	0	Xanthomonas hortorum	Xanthomonas hortorum	CFBP4188	#N/A	#N/A	#N/A	#N/A	#N/A	#N/A	#N/A	#N/A	#N/A	#N/A	#N/A	#N/A
GCA_002940005.1	GCA_002940005.1.fna	NCBI	99.6	0.4	Xanthomonas hortorum	Xanthomonas hortorum	CFBP4925	#N/A	#N/A	#N/A	#N/A	#N/A	#N/A	#N/A	#N/A	#N/A	#N/A	#N/A	#N/A
GCA_002940015.1	GCA_002940015.1.fna	NCBI	100	0.1	Xanthomonas melonis	Xanthomonas melonis	CFBP4644	#N/A	#N/A	#N/A	#N/A	#N/A	#N/A	#N/A	#N/A	#N/A	#N/A	#N/A	#N/A
GCA_002940045.1	GCA_002940045.1.fna	NCBI	99.7	0.1	Xanthomonas pisi	Xanthomonas pisi	CFBP4643	#N/A	#N/A	#N/A	#N/A	#N/A	#N/A	#N/A	#N/A	#N/A	#N/A	#N/A	#N/A
GCA_002940065.1	GCA_002940065.1.fna	NCBI	97	0	Xanthomonas populi	Xanthomonas populi	CFBP1817	#N/A	#N/A	#N/A	#N/A	#N/A	#N/A	#N/A	#N/A	#N/A	#N/A	#N/A	#N/A
GCA_002940085.1	GCA_002940085.1.fna	NCBI	100	0.1	Xanthomonas sacchari	Xanthomonas sacchari	CFBP4641	#N/A	#N/A	#N/A	#N/A	#N/A	#N/A	#N/A	#N/A	#N/A	#N/A	#N/A	#N/A
GCA_002940095.1	GCA_002940095.1.fna	NCBI	99.8	0	Xanthomonas arboricola	Xanthomonas arboricola	CFBP 7610	#N/A	#N/A	#N/A	#N/A	#N/A	#N/A	#N/A	#N/A	#N/A	#N/A	#N/A	#N/A
GCA_002940125.1	GCA_002940125.1.fna	NCBI	99.8	0.1	Xanthomonas arboricola	Xanthomonas arboricola	CFBP 2565	#N/A	#N/A	#N/A	#N/A	#N/A	#N/A	#N/A	#N/A	#N/A	#N/A	#N/A	#N/A
GCA_002940145.1	GCA_002940145.1.fna	NCBI	99.9	0	Xanthomonas arboricola	Xanthomonas arboricola	CFBP 7409	#N/A	#N/A	#N/A	#N/A	#N/A	#N/A	#N/A	#N/A	#N/A	#N/A	#N/A	#N/A
GCA_002940165.1	GCA_002940165.1.fna	NCBI	99.9	0	Xanthomonas arboricola	Xanthomonas arboricola	CFBP 1022	#N/A	#N/A	#N/A	#N/A	#N/A	#N/A	#N/A	#N/A	#N/A	#N/A	#N/A	#N/A
GCA_002940185.1	GCA_002940185.1.fna	NCBI	99.6	0	Xanthomonas sp. CFBP 7912	Xanthomonas sp.	CFBP 7912	#N/A	#N/A	#N/A	#N/A	#N/A	#N/A	#N/A	#N/A	#N/A	#N/A	#N/A	#N/A
GCA_002940205.1	GCA_002940205.1.fna	NCBI	100	0	Xanthomonas arboricola	Xanthomonas arboricola	CFBP 7408	#N/A	#N/A	#N/A	#N/A	#N/A	#N/A	#N/A	#N/A	#N/A	#N/A	#N/A	#N/A
GCA_002940225.1	GCA_002940225.1.fna	NCBI	99.1	0.1	Xanthomonas arboricola	Xanthomonas arboricola	CFBP 6762	#N/A	#N/A	#N/A	#N/A	#N/A	#N/A	#N/A	#N/A	#N/A	#N/A	#N/A	#N/A
GCA_002940235.1	GCA_002940235.1.fna	NCBI	99.7	0	Xanthomonas arboricola	Xanthomonas arboricola	CFBP 8253	#N/A	#N/A	#N/A	#N/A	#N/A	#N/A	#N/A	#N/A	#N/A	#N/A	#N/A	#N/A
GCA_002940265.1	GCA_002940265.1.fna	NCBI	99.6	0.4	Xanthomonas arboricola	Xanthomonas arboricola	CFBP 7614	#N/A	#N/A	#N/A	#N/A	#N/A	#N/A	#N/A	#N/A	#N/A	#N/A	#N/A	#N/A
GCA_002940285.1	GCA_002940285.1.fna	NCBI	99.8	0.1	Xanthomonas arboricola	Xanthomonas arboricola	CFBP 6771	#N/A	#N/A	#N/A	#N/A	#N/A	#N/A	#N/A	#N/A	#N/A	#N/A	#N/A	#N/A
GCA_002940305.1	GCA_002940305.1.fna	NCBI	99.7	0	Xanthomonas arboricola	Xanthomonas arboricola	CFBP 8130	#N/A	#N/A	#N/A	#N/A	#N/A	#N/A	#N/A	#N/A	#N/A	#N/A	#N/A	#N/A
GCA_002940315.1	GCA_002940315.1.fna	NCBI	99.6	0	Xanthomonas arboricola	Xanthomonas arboricola	CFBP 8132	#N/A	#N/A	#N/A	#N/A	#N/A	#N/A	#N/A	#N/A	#N/A	#N/A	#N/A	#N/A
GCA_002940345.1	GCA_002940345.1.fna	NCBI	99.8	0.2	Xanthomonas arboricola	Xanthomonas arboricola	CFBP 8138	#N/A	#N/A	#N/A	#N/A	#N/A	#N/A	#N/A	#N/A	#N/A	#N/A	#N/A	#N/A
GCA_002940365.1	GCA_002940365.1.fna	NCBI	99.6	0	Xanthomonas arboricola	Xanthomonas arboricola	CFBP 8142	#N/A	#N/A	#N/A	#N/A	#N/A	#N/A	#N/A	#N/A	#N/A	#N/A	#N/A	#N/A
GCA_002940385.1	GCA_002940385.1.fna	NCBI	97.9	0.2	Xanthomonas arboricola	Xanthomonas arboricola	CFBP 8152	#N/A	#N/A	#N/A	#N/A	#N/A	#N/A	#N/A	#N/A	#N/A	#N/A	#N/A	#N/A
GCA_002940405.1	GCA_002940405.1.fna	NCBI	98.3	0.3	Xanthomonas arboricola	Xanthomonas arboricola	CFBP 7622	#N/A	#N/A	#N/A	#N/A	#N/A	#N/A	#N/A	#N/A	#N/A	#N/A	#N/A	#N/A
GCA_002940425.1	GCA_002940425.1.fna	NCBI	99.2	0	Xanthomonas arboricola	Xanthomonas arboricola	CFBP 7629	#N/A	#N/A	#N/A	#N/A	#N/A	#N/A	#N/A	#N/A	#N/A	#N/A	#N/A	#N/A
GCA_002940445.1	GCA_002940445.1.fna	NCBI	99.8	0.1	Xanthomonas arboricola	Xanthomonas arboricola	CFBP 7652	#N/A	#N/A	#N/A	#N/A	#N/A	#N/A	#N/A	#N/A	#N/A	#N/A	#N/A	#N/A
GCA_002940465.1	GCA_002940465.1.fna	NCBI	99.7	0	Xanthomonas arboricola	Xanthomonas arboricola	CFBP 7653	#N/A	#N/A	#N/A	#N/A	#N/A	#N/A	#N/A	#N/A	#N/A	#N/A	#N/A	#N/A
GCA_002940475.1	GCA_002940475.1.fna	NCBI	99.1	0	Xanthomonas arboricola	Xanthomonas arboricola	CFBP 8147	#N/A	#N/A	#N/A	#N/A	#N/A	#N/A	#N/A	#N/A	#N/A	#N/A	#N/A	#N/A
GCA_002940505.1	GCA_002940505.1.fna	NCBI	99.9	0	Xanthomonas arboricola	Xanthomonas arboricola	CFBP 8149	#N/A	#N/A	#N/A	#N/A	#N/A	#N/A	#N/A	#N/A	#N/A	#N/A	#N/A	#N/A
GCA_002940525.1	GCA_002940525.1.fna	NCBI	97.2	0	Xanthomonas arboricola	Xanthomonas arboricola	CFBP 8150	#N/A	#N/A	#N/A	#N/A	#N/A	#N/A	#N/A	#N/A	#N/A	#N/A	#N/A	#N/A
GCA_002940545.1	GCA_002940545.1.fna	NCBI	99.8	0	Xanthomonas arboricola	Xanthomonas arboricola	CFBP 8153	#N/A	#N/A	#N/A	#N/A	#N/A	#N/A	#N/A	#N/A	#N/A	#N/A	#N/A	#N/A
GCA_002940565.1	GCA_002940565.1.fna	NCBI	99.7	0	Xanthomonas arboricola	Xanthomonas arboricola	CFBP 7407	#N/A	#N/A	#N/A	#N/A	#N/A	#N/A	#N/A	#N/A	#N/A	#N/A	#N/A	#N/A
GCA_002940585.1	GCA_002940585.1.fna	NCBI	99.5	0	Xanthomonas arboricola	Xanthomonas arboricola	CFBP 3122	#N/A	#N/A	#N/A	#N/A	#N/A	#N/A	#N/A	#N/A	#N/A	#N/A	#N/A	#N/A
GCA_002940605.1	GCA_002940605.1.fna	NCBI	98	0.2	Xanthomonas theicola	Xanthomonas theicola	CFBP 4691	#N/A	#N/A	#N/A	#N/A	#N/A	#N/A	#N/A	#N/A	#N/A	#N/A	#N/A	#N/A
GCA_002940625.1	GCA_002940625.1.fna	NCBI	99.9	0.2	Xanthomonas arboricola	Xanthomonas arboricola	CFBP 7410	#N/A	#N/A	#N/A	#N/A	#N/A	#N/A	#N/A	#N/A	#N/A	#N/A	#N/A	#N/A
GCA_002940665.1	GCA_002940665.1.fna	NCBI	99.8	0	Xanthomonas arboricola	Xanthomonas arboricola	CFBP 7645	#N/A	#N/A	#N/A	#N/A	#N/A	#N/A	#N/A	#N/A	#N/A	#N/A	#N/A	#N/A
GCA_002951115.1	GCA_002951115.1.fna	NCBI	99.9	0.2	Stenotrophomonas maltophilia	Stenotrophomonas maltophilia	FDAARGOS_92	#N/A	#N/A	#N/A	#N/A	#N/A	#N/A	#N/A	#N/A	#N/A	#N/A	#N/A	#N/A
GCA_002952295.1	GCA_002952295.1.fna	NCBI	99.6	0	Xanthomonas citri	Xanthomonas citri	03-1638-1-1	#N/A	#N/A	#N/A	#N/A	#N/A	#N/A	#N/A	#N/A	#N/A	#N/A	#N/A	#N/A
GCA_002966815.1	GCA_002966815.1.fna	NCBI	99.9	0.1	Stenotrophomonas sp. MYb57	Stenotrophomonas sp.	MYb57	#N/A	#N/A	#N/A	#N/A	#N/A	#N/A	#N/A	#N/A	#N/A	#N/A	#N/A	#N/A
GCA_003006435.1	GCA_003006435.1.fna	NCBI	99.8	0.3	Stenotrophomonas maltophilia	Stenotrophomonas maltophilia	SJTH1	#N/A	#N/A	#N/A	#N/A	#N/A	#N/A	#N/A	#N/A	#N/A	#N/A	#N/A	#N/A
GCA_003015035.1	GCA_003015035.1.fna	NCBI	99.8	0.1	Stenotrophomonas maltophilia	Stenotrophomonas maltophilia	XH.SM.1	#N/A	#N/A	#N/A	#N/A	#N/A	#N/A	#N/A	#N/A	#N/A	#N/A	#N/A	#N/A
GCA_003015715.1	GCA_003015715.1.fna	NCBI	99.7	0	Xanthomonas vasicola	Xanthomonas vasicola	SAM119	#N/A	#N/A	#N/A	#N/A	#N/A	#N/A	#N/A	#N/A	#N/A	#N/A	#N/A	#N/A
GCA_003024235.1	GCA_003024235.1.fna	NCBI	97.8	0.1	Arenimonas caeni	Arenimonas caeni	z29	#N/A	#N/A	#N/A	#N/A	#N/A	#N/A	#N/A	#N/A	#N/A	#N/A	#N/A	#N/A
GCA_003028475.1	GCA_003028475.1.fna	NCBI	99.8	0.1	Stenotrophomonas sp. Nf1	Stenotrophomonas sp.	Nf1	#N/A	#N/A	#N/A	#N/A	#N/A	#N/A	#N/A	#N/A	#N/A	#N/A	#N/A	#N/A
GCA_003028535.1	GCA_003028535.1.fna	NCBI	99.8	0.1	Stenotrophomonas sp. Nf4	Stenotrophomonas sp.	Nf4	#N/A	#N/A	#N/A	#N/A	#N/A	#N/A	#N/A	#N/A	#N/A	#N/A	#N/A	#N/A
GCA_003030985.1	GCA_003030985.1.fna	NCBI	99.9	0.3	Stenotrophomonas maltophilia	Stenotrophomonas maltophilia	W18	#N/A	#N/A	#N/A	#N/A	#N/A	#N/A	#N/A	#N/A	#N/A	#N/A	#N/A	#N/A
GCA_003031365.1	GCA_003031365.1.fna	NCBI	98.6	0	Xanthomonas oryzae	Xanthomonas oryzae	MAI1	#N/A	#N/A	#N/A	#N/A	#N/A	#N/A	#N/A	#N/A	#N/A	#N/A	#N/A	#N/A
GCA_003031385.1	GCA_003031385.1.fna	NCBI	98.4	0	Xanthomonas oryzae	Xanthomonas oryzae	BAI3	#N/A	#N/A	#N/A	#N/A	#N/A	#N/A	#N/A	#N/A	#N/A	#N/A	#N/A	#N/A
GCA_003034115.1	GCA_003034115.1.fna	NCBI	99.6	0.5	Stenotrophomonas geniculata	Stenotrophomonas geniculata	95	#N/A	#N/A	#N/A	#N/A	#N/A	#N/A	#N/A	#N/A	#N/A	#N/A	#N/A	#N/A
GCA_003046775.1	GCA_003046775.1.fna	NCBI	100	0.1	Stenotrophomonas panacihumi	Stenotrophomonas panacihumi	GSS15	#N/A	#N/A	#N/A	#N/A	#N/A	#N/A	#N/A	#N/A	#N/A	#N/A	#N/A	#N/A
GCA_003050685.1	GCA_003050685.1.fna	NCBI	99.5	0.1	Xanthomonas translucens	Xanthomonas translucens	ICMP11055	#N/A	#N/A	#N/A	#N/A	#N/A	#N/A	#N/A	#N/A	#N/A	#N/A	#N/A	#N/A
GCA_003057835.2	GCA_003057835.2.fna	NCBI	99.8	0.1	Stenotrophomonas maltophilia	Stenotrophomonas maltophilia	17307	#N/A	#N/A	#N/A	#N/A	#N/A	#N/A	#N/A	#N/A	#N/A	#N/A	#N/A	#N/A
GCA_003062325.1	GCA_003062325.1.fna	NCBI	99.4	0.1	Stenotrophomonas maltophilia	Stenotrophomonas maltophilia	16140	#N/A	#N/A	#N/A	#N/A	#N/A	#N/A	#N/A	#N/A	#N/A	#N/A	#N/A	#N/A
GCA_003062365.2	GCA_003062365.2.fna	NCBI	99.8	0.1	Stenotrophomonas maltophilia	Stenotrophomonas maltophilia	15180	#N/A	#N/A	#N/A	#N/A	#N/A	#N/A	#N/A	#N/A	#N/A	#N/A	#N/A	#N/A
GCA_003062375.2	GCA_003062375.2.fna	NCBI	99.8	0.1	Stenotrophomonas maltophilia	Stenotrophomonas maltophilia	16185	#N/A	#N/A	#N/A	#N/A	#N/A	#N/A	#N/A	#N/A	#N/A	#N/A	#N/A	#N/A
GCA_003064105.1	GCA_003064105.1.fna	NCBI	99.5	0.4	Xanthomonas hortorum	Xanthomonas hortorum	WHRI 7744	#N/A	#N/A	#N/A	#N/A	#N/A	#N/A	#N/A	#N/A	#N/A	#N/A	#N/A	#N/A
GCA_003064125.1	GCA_003064125.1.fna	NCBI	99.7	0	Xanthomonas citri	Xanthomonas citri	WHRI 5232	#N/A	#N/A	#N/A	#N/A	#N/A	#N/A	#N/A	#N/A	#N/A	#N/A	#N/A	#N/A
GCA_003064145.1	GCA_003064145.1.fna	NCBI	98.8	0	Xanthomonas oryzae	Xanthomonas oryzae	WHRI 5234	#N/A	#N/A	#N/A	#N/A	#N/A	#N/A	#N/A	#N/A	#N/A	#N/A	#N/A	#N/A
GCA_003086675.1	GCA_003086675.1.fna	NCBI	99.7	0	Stenotrophomonas sp. ZAC14D2_NAIMI4_7	Stenotrophomonas sp.	ZAC14D2_NAIMI4_7	#N/A	#N/A	#N/A	#N/A	#N/A	#N/A	#N/A	#N/A	#N/A	#N/A	#N/A	#N/A
GCA_003086695.1	GCA_003086695.1.fna	NCBI	99.7	0	Stenotrophomonas sp. SAU14A_NAIMI4_8	Stenotrophomonas sp.	SAU14A_NAIMI4_8	#N/A	#N/A	#N/A	#N/A	#N/A	#N/A	#N/A	#N/A	#N/A	#N/A	#N/A	#N/A
GCA_003086775.1	GCA_003086775.1.fna	NCBI	99.9	0.1	Stenotrophomonas sp. ZAC14D1_NAIMI4_1	Stenotrophomonas sp.	ZAC14D1_NAIMI4_1	#N/A	#N/A	#N/A	#N/A	#N/A	#N/A	#N/A	#N/A	#N/A	#N/A	#N/A	#N/A
GCA_003086795.1	GCA_003086795.1.fna	NCBI	99.8	0.1	Stenotrophomonas sp. SAU14A_NAIMI4_5	Stenotrophomonas sp.	SAU14A_NAIMI4_5	#N/A	#N/A	#N/A	#N/A	#N/A	#N/A	#N/A	#N/A	#N/A	#N/A	#N/A	#N/A
GCA_003086815.1	GCA_003086815.1.fna	NCBI	99.8	0	Stenotrophomonas sp. YAU14D1_LEIMI4_1	Stenotrophomonas sp.	YAU14D1_LEIMI4_1	#N/A	#N/A	#N/A	#N/A	#N/A	#N/A	#N/A	#N/A	#N/A	#N/A	#N/A	#N/A
GCA_003086835.1	GCA_003086835.1.fna	NCBI	99.9	0.1	Stenotrophomonas sp. ZAC14D1_NAIMI4_6	Stenotrophomonas sp.	ZAC14D1_NAIMI4_6	#N/A	#N/A	#N/A	#N/A	#N/A	#N/A	#N/A	#N/A	#N/A	#N/A	#N/A	#N/A
GCA_003086855.1	GCA_003086855.1.fna	NCBI	99.8	0.1	Stenotrophomonas sp. YAU14A_MKIMI4_1	Stenotrophomonas sp.	YAU14A_MKIMI4_1	#N/A	#N/A	#N/A	#N/A	#N/A	#N/A	#N/A	#N/A	#N/A	#N/A	#N/A	#N/A
GCA_003086875.1	GCA_003086875.1.fna	NCBI	99.7	0	Stenotrophomonas sp. ZAC14D2_NAIMI4_6	Stenotrophomonas sp.	ZAC14D2_NAIMI4_6	#N/A	#N/A	#N/A	#N/A	#N/A	#N/A	#N/A	#N/A	#N/A	#N/A	#N/A	#N/A
GCA_003086895.1	GCA_003086895.1.fna	NCBI	99.7	0.1	Stenotrophomonas sp. ESTM1D_MKCIP4_1	Stenotrophomonas sp.	ESTM1D_MKCIP4_1	#N/A	#N/A	#N/A	#N/A	#N/A	#N/A	#N/A	#N/A	#N/A	#N/A	#N/A	#N/A
GCA_003086915.1	GCA_003086915.1.fna	NCBI	99.9	0.1	Stenotrophomonas sp. ZAC14A_NAIMI4_1	Stenotrophomonas sp.	ZAC14A_NAIMI4_1	#N/A	#N/A	#N/A	#N/A	#N/A	#N/A	#N/A	#N/A	#N/A	#N/A	#N/A	#N/A
GCA_003105135.1	GCA_003105135.1.fna	NCBI	98.8	0.1	Stenotrophomonas sp. SPM	Stenotrophomonas sp.	SPM	#N/A	#N/A	#N/A	#N/A	#N/A	#N/A	#N/A	#N/A	#N/A	#N/A	#N/A	#N/A
GCA_003112065.1	GCA_003112065.1.fna	NCBI	95.7	0	Xanthomonas vasicola	Xanthomonas vasicola	X09	#N/A	#N/A	#N/A	#N/A	#N/A	#N/A	#N/A	#N/A	#N/A	#N/A	#N/A	#N/A
GCA_003116615.1	GCA_003116615.1.fna	NCBI	99.7	0	Xanthomonas vasicola	Xanthomonas vasicola	645	#N/A	#N/A	#N/A	#N/A	#N/A	#N/A	#N/A	#N/A	#N/A	#N/A	#N/A	#N/A
GCA_003116635.1	GCA_003116635.1.fna	NCBI	99.7	0	Xanthomonas vasicola	Xanthomonas vasicola	681	#N/A	#N/A	#N/A	#N/A	#N/A	#N/A	#N/A	#N/A	#N/A	#N/A	#N/A	#N/A
GCA_003116655.1	GCA_003116655.1.fna	NCBI	99.7	0	Xanthomonas vasicola	Xanthomonas vasicola	715	#N/A	#N/A	#N/A	#N/A	#N/A	#N/A	#N/A	#N/A	#N/A	#N/A	#N/A	#N/A
GCA_003122405.1	GCA_003122405.1.fna	NCBI	98.6	0.8	Xanthomonas oryzae	Xanthomonas oryzae	PXO61	#N/A	#N/A	#N/A	#N/A	#N/A	#N/A	#N/A	#N/A	#N/A	#N/A	#N/A	#N/A
GCA_003122545.1	GCA_003122545.1.fna	NCBI	99.7	0	Xanthomonas citri	Xanthomonas citri	FDC 1662	#N/A	#N/A	#N/A	#N/A	#N/A	#N/A	#N/A	#N/A	#N/A	#N/A	#N/A	#N/A
GCA_003122565.1	GCA_003122565.1.fna	NCBI	99.7	0	Xanthomonas citri	Xanthomonas citri	FDC 828	#N/A	#N/A	#N/A	#N/A	#N/A	#N/A	#N/A	#N/A	#N/A	#N/A	#N/A	#N/A
GCA_003122575.1	GCA_003122575.1.fna	NCBI	99.5	0	Xanthomonas citri	Xanthomonas citri	FDC 636	#N/A	#N/A	#N/A	#N/A	#N/A	#N/A	#N/A	#N/A	#N/A	#N/A	#N/A	#N/A
GCA_003122605.1	GCA_003122605.1.fna	NCBI	99.7	0	Xanthomonas citri	Xanthomonas citri	FDC 628	#N/A	#N/A	#N/A	#N/A	#N/A	#N/A	#N/A	#N/A	#N/A	#N/A	#N/A	#N/A
GCA_003122625.1	GCA_003122625.1.fna	NCBI	99.6	0	Xanthomonas citri	Xanthomonas citri	FDC 654	#N/A	#N/A	#N/A	#N/A	#N/A	#N/A	#N/A	#N/A	#N/A	#N/A	#N/A	#N/A
GCA_003122665.1	GCA_003122665.1.fna	NCBI	99.5	0	Xanthomonas citri	Xanthomonas citri	FDC 1682	#N/A	#N/A	#N/A	#N/A	#N/A	#N/A	#N/A	#N/A	#N/A	#N/A	#N/A	#N/A
GCA_003136155.1	GCA_003136155.1.fna	NCBI	99.7	0	Xanthomonas perforans	Xanthomonas perforans	NI1	#N/A	#N/A	#N/A	#N/A	#N/A	#N/A	#N/A	#N/A	#N/A	#N/A	#N/A	#N/A
GCA_003143835.1	GCA_003143835.1.fna	NCBI	99.2	0.1	Stenotrophomonas maltophilia	Stenotrophomonas maltophilia	D5_25A	#N/A	#N/A	#N/A	#N/A	#N/A	#N/A	#N/A	#N/A	#N/A	#N/A	#N/A	#N/A
GCA_003172845.1	GCA_003172845.1.fna	NCBI	99.8	0.1	Stenotrophomonas maltophilia	Stenotrophomonas maltophilia	HPCN19	#N/A	#N/A	#N/A	#N/A	#N/A	#N/A	#N/A	#N/A	#N/A	#N/A	#N/A	#N/A
GCA_003205835.1	GCA_003205835.1.fna	NCBI	100	0.3	Stenotrophomonas maltophilia	Stenotrophomonas maltophilia	SJTL3	#N/A	#N/A	#N/A	#N/A	#N/A	#N/A	#N/A	#N/A	#N/A	#N/A	#N/A	#N/A
GCA_003233695.1	GCA_003233695.1.fna	NCBI	99.4	0	Marilutibacter maris	Marilutibacter maris	HZ9B	#N/A	#N/A	#N/A	#N/A	#N/A	#N/A	#N/A	#N/A	#N/A	#N/A	#N/A	#N/A
GCA_003240695.1	GCA_003240695.1.fna	NCBI	96	0.3	Pseudoxanthomonas suwonensis	Pseudoxanthomonas suwonensis	missing	#N/A	#N/A	#N/A	#N/A	#N/A	#N/A	#N/A	#N/A	#N/A	#N/A	#N/A	#N/A
GCA_003241185.1	GCA_003241185.1.fna	NCBI	95.6	0.3	Pseudoxanthomonas spadix	Pseudoxanthomonas spadix	missing	#N/A	#N/A	#N/A	#N/A	#N/A	#N/A	#N/A	#N/A	#N/A	#N/A	#N/A	#N/A
GCA_003241895.1	GCA_003241895.1.fna	NCBI	96.5	0.2	Lysobacteraceae bacterium	Lysobacteraceae bacterium	#N/A	#N/A	#N/A	#N/A	#N/A	#N/A	#N/A	#N/A	#N/A	#N/A	#N/A	#N/A	#N/A
GCA_003244375.1	GCA_003244375.1.fna	NCBI	99.7	0.1	Stenotrophomonas maltophilia	Stenotrophomonas maltophilia	SM-7180	#N/A	#N/A	#N/A	#N/A	#N/A	#N/A	#N/A	#N/A	#N/A	#N/A	#N/A	#N/A
GCA_003244415.1	GCA_003244415.1.fna	NCBI	98.5	0.1	Stenotrophomonas maltophilia	Stenotrophomonas maltophilia	SM-2546	#N/A	#N/A	#N/A	#N/A	#N/A	#N/A	#N/A	#N/A	#N/A	#N/A	#N/A	#N/A
GCA_003244425.1	GCA_003244425.1.fna	NCBI	98.4	0.1	Stenotrophomonas maltophilia	Stenotrophomonas maltophilia	SM-20065	#N/A	#N/A	#N/A	#N/A	#N/A	#N/A	#N/A	#N/A	#N/A	#N/A	#N/A	#N/A
GCA_003244435.1	GCA_003244435.1.fna	NCBI	98	0.1	Stenotrophomonas maltophilia	Stenotrophomonas maltophilia	SM-4416	#N/A	#N/A	#N/A	#N/A	#N/A	#N/A	#N/A	#N/A	#N/A	#N/A	#N/A	#N/A
GCA_003244465.1	GCA_003244465.1.fna	NCBI	97.8	0.3	Stenotrophomonas maltophilia	Stenotrophomonas maltophilia	SM-100	#N/A	#N/A	#N/A	#N/A	#N/A	#N/A	#N/A	#N/A	#N/A	#N/A	#N/A	#N/A
GCA_003244495.1	GCA_003244495.1.fna	NCBI	98.6	0.1	Stenotrophomonas maltophilia	Stenotrophomonas maltophilia	SM-17711	#N/A	#N/A	#N/A	#N/A	#N/A	#N/A	#N/A	#N/A	#N/A	#N/A	#N/A	#N/A
GCA_003244505.1	GCA_003244505.1.fna	NCBI	96.6	0	Stenotrophomonas maltophilia	Stenotrophomonas maltophilia	SM-6957	#N/A	#N/A	#N/A	#N/A	#N/A	#N/A	#N/A	#N/A	#N/A	#N/A	#N/A	#N/A
GCA_003244535.1	GCA_003244535.1.fna	NCBI	98	0.1	Stenotrophomonas maltophilia	Stenotrophomonas maltophilia	SM-1911	#N/A	#N/A	#N/A	#N/A	#N/A	#N/A	#N/A	#N/A	#N/A	#N/A	#N/A	#N/A
GCA_003244545.1	GCA_003244545.1.fna	NCBI	97.6	0.2	Stenotrophomonas maltophilia	Stenotrophomonas maltophilia	SM-10507	#N/A	#N/A	#N/A	#N/A	#N/A	#N/A	#N/A	#N/A	#N/A	#N/A	#N/A	#N/A
GCA_003244555.1	GCA_003244555.1.fna	NCBI	98.7	0.3	Stenotrophomonas maltophilia	Stenotrophomonas maltophilia	SM-16360	#N/A	#N/A	#N/A	#N/A	#N/A	#N/A	#N/A	#N/A	#N/A	#N/A	#N/A	#N/A
GCA_003244595.1	GCA_003244595.1.fna	NCBI	96.8	0.2	Stenotrophomonas maltophilia	Stenotrophomonas maltophilia	SM-38795	#N/A	#N/A	#N/A	#N/A	#N/A	#N/A	#N/A	#N/A	#N/A	#N/A	#N/A	#N/A
GCA_003244625.1	GCA_003244625.1.fna	NCBI	99.3	0.2	Stenotrophomonas maltophilia	Stenotrophomonas maltophilia	SM-3226	#N/A	#N/A	#N/A	#N/A	#N/A	#N/A	#N/A	#N/A	#N/A	#N/A	#N/A	#N/A
GCA_003244635.1	GCA_003244635.1.fna	NCBI	99.3	0.2	Stenotrophomonas maltophilia	Stenotrophomonas maltophilia	SM-325416	#N/A	#N/A	#N/A	#N/A	#N/A	#N/A	#N/A	#N/A	#N/A	#N/A	#N/A	#N/A
GCA_003244645.1	GCA_003244645.1.fna	NCBI	96.3	0.2	Stenotrophomonas maltophilia	Stenotrophomonas maltophilia	SM-7882	#N/A	#N/A	#N/A	#N/A	#N/A	#N/A	#N/A	#N/A	#N/A	#N/A	#N/A	#N/A
GCA_003244695.1	GCA_003244695.1.fna	NCBI	95.9	0.2	Stenotrophomonas maltophilia	Stenotrophomonas maltophilia	SM-480	#N/A	#N/A	#N/A	#N/A	#N/A	#N/A	#N/A	#N/A	#N/A	#N/A	#N/A	#N/A
GCA_003244715.1	GCA_003244715.1.fna	NCBI	98.5	0.2	Stenotrophomonas maltophilia	Stenotrophomonas maltophilia	SM-19467	#N/A	#N/A	#N/A	#N/A	#N/A	#N/A	#N/A	#N/A	#N/A	#N/A	#N/A	#N/A
GCA_003244735.1	GCA_003244735.1.fna	NCBI	99.1	0.1	Stenotrophomonas maltophilia	Stenotrophomonas maltophilia	SM-30540	#N/A	#N/A	#N/A	#N/A	#N/A	#N/A	#N/A	#N/A	#N/A	#N/A	#N/A	#N/A
GCA_003244775.1	GCA_003244775.1.fna	NCBI	98.7	0.3	Stenotrophomonas maltophilia	Stenotrophomonas maltophilia	SM-5815	#N/A	#N/A	#N/A	#N/A	#N/A	#N/A	#N/A	#N/A	#N/A	#N/A	#N/A	#N/A
GCA_003244785.1	GCA_003244785.1.fna	NCBI	96.8	0.1	Stenotrophomonas maltophilia	Stenotrophomonas maltophilia	SM-24179	#N/A	#N/A	#N/A	#N/A	#N/A	#N/A	#N/A	#N/A	#N/A	#N/A	#N/A	#N/A
GCA_003244795.1	GCA_003244795.1.fna	NCBI	97.7	0.1	Stenotrophomonas maltophilia	Stenotrophomonas maltophilia	SM-1006	#N/A	#N/A	#N/A	#N/A	#N/A	#N/A	#N/A	#N/A	#N/A	#N/A	#N/A	#N/A
GCA_003244805.1	GCA_003244805.1.fna	NCBI	97.4	0.1	Stenotrophomonas maltophilia	Stenotrophomonas maltophilia	SM-13670	#N/A	#N/A	#N/A	#N/A	#N/A	#N/A	#N/A	#N/A	#N/A	#N/A	#N/A	#N/A
GCA_003244855.1	GCA_003244855.1.fna	NCBI	99.1	0.1	Stenotrophomonas maltophilia	Stenotrophomonas maltophilia	SM-3112	#N/A	#N/A	#N/A	#N/A	#N/A	#N/A	#N/A	#N/A	#N/A	#N/A	#N/A	#N/A
GCA_003244865.1	GCA_003244865.1.fna	NCBI	98.7	0.2	Stenotrophomonas maltophilia	Stenotrophomonas maltophilia	SM-1389	#N/A	#N/A	#N/A	#N/A	#N/A	#N/A	#N/A	#N/A	#N/A	#N/A	#N/A	#N/A
GCA_003244875.1	GCA_003244875.1.fna	NCBI	98.7	0.2	Stenotrophomonas sepilia	Stenotrophomonas sepilia	SM16975	#N/A	#N/A	#N/A	#N/A	#N/A	#N/A	#N/A	#N/A	#N/A	#N/A	#N/A	#N/A
GCA_003293695.1	GCA_003293695.1.fna	NCBI	95.7	0.3	Solilutibacter oculi	Solilutibacter oculi	83-4	#N/A	#N/A	#N/A	#N/A	#N/A	#N/A	#N/A	#N/A	#N/A	#N/A	#N/A	#N/A
GCA_003294085.1	GCA_003294085.1.fna	NCBI	98.7	0	Xanthomonas oryzae	Xanthomonas oryzae	ZJ25	#N/A	#N/A	#N/A	#N/A	#N/A	#N/A	#N/A	#N/A	#N/A	#N/A	#N/A	#N/A
GCA_003294295.1	GCA_003294295.1.fna	NCBI	98.7	0	Xanthomonas oryzae	Xanthomonas oryzae	YN03-18	#N/A	#N/A	#N/A	#N/A	#N/A	#N/A	#N/A	#N/A	#N/A	#N/A	#N/A	#N/A
GCA_003294335.1	GCA_003294335.1.fna	NCBI	98.8	1.1	Xanthomonas oryzae	Xanthomonas oryzae	YN03-16	#N/A	#N/A	#N/A	#N/A	#N/A	#N/A	#N/A	#N/A	#N/A	#N/A	#N/A	#N/A
GCA_003294345.1	GCA_003294345.1.fna	NCBI	98.8	0	Xanthomonas oryzae	Xanthomonas oryzae	YN03-15	#N/A	#N/A	#N/A	#N/A	#N/A	#N/A	#N/A	#N/A	#N/A	#N/A	#N/A	#N/A
GCA_003294365.1	GCA_003294365.1.fna	NCBI	98.6	0	Xanthomonas oryzae	Xanthomonas oryzae	YN03-11	#N/A	#N/A	#N/A	#N/A	#N/A	#N/A	#N/A	#N/A	#N/A	#N/A	#N/A	#N/A
GCA_003294385.1	GCA_003294385.1.fna	NCBI	98.8	0	Xanthomonas oryzae	Xanthomonas oryzae	YN03-06	#N/A	#N/A	#N/A	#N/A	#N/A	#N/A	#N/A	#N/A	#N/A	#N/A	#N/A	#N/A
GCA_003294405.1	GCA_003294405.1.fna	NCBI	98.8	0	Xanthomonas oryzae	Xanthomonas oryzae	YN03-04	#N/A	#N/A	#N/A	#N/A	#N/A	#N/A	#N/A	#N/A	#N/A	#N/A	#N/A	#N/A
GCA_003294425.1	GCA_003294425.1.fna	NCBI	98.6	0	Xanthomonas oryzae	Xanthomonas oryzae	YC3	#N/A	#N/A	#N/A	#N/A	#N/A	#N/A	#N/A	#N/A	#N/A	#N/A	#N/A	#N/A
GCA_003294445.1	GCA_003294445.1.fna	NCBI	98.7	0	Xanthomonas oryzae	Xanthomonas oryzae	YC26	#N/A	#N/A	#N/A	#N/A	#N/A	#N/A	#N/A	#N/A	#N/A	#N/A	#N/A	#N/A
GCA_003294465.1	GCA_003294465.1.fna	NCBI	98.7	0	Xanthomonas oryzae	Xanthomonas oryzae	XZ43	#N/A	#N/A	#N/A	#N/A	#N/A	#N/A	#N/A	#N/A	#N/A	#N/A	#N/A	#N/A
GCA_003294495.1	GCA_003294495.1.fna	NCBI	98.7	0	Xanthomonas oryzae	Xanthomonas oryzae	XZ40	#N/A	#N/A	#N/A	#N/A	#N/A	#N/A	#N/A	#N/A	#N/A	#N/A	#N/A	#N/A
GCA_003294505.1	GCA_003294505.1.fna	NCBI	98.7	0	Xanthomonas oryzae	Xanthomonas oryzae	SX-85-73	#N/A	#N/A	#N/A	#N/A	#N/A	#N/A	#N/A	#N/A	#N/A	#N/A	#N/A	#N/A
GCA_003294525.1	GCA_003294525.1.fna	NCBI	98.7	0	Xanthomonas oryzae	Xanthomonas oryzae	ScHy-b	#N/A	#N/A	#N/A	#N/A	#N/A	#N/A	#N/A	#N/A	#N/A	#N/A	#N/A	#N/A
GCA_003294545.1	GCA_003294545.1.fna	NCBI	98.4	0	Xanthomonas oryzae	Xanthomonas oryzae	PXO112	#N/A	#N/A	#N/A	#N/A	#N/A	#N/A	#N/A	#N/A	#N/A	#N/A	#N/A	#N/A
GCA_003294715.1	GCA_003294715.1.fna	NCBI	98.7	0	Xanthomonas oryzae	Xanthomonas oryzae	LYG52	#N/A	#N/A	#N/A	#N/A	#N/A	#N/A	#N/A	#N/A	#N/A	#N/A	#N/A	#N/A
GCA_003294835.1	GCA_003294835.1.fna	NCBI	98.7	0	Xanthomonas oryzae	Xanthomonas oryzae	LN-85-59	#N/A	#N/A	#N/A	#N/A	#N/A	#N/A	#N/A	#N/A	#N/A	#N/A	#N/A	#N/A
GCA_003294875.1	GCA_003294875.1.fna	NCBI	98.8	0	Xanthomonas oryzae	Xanthomonas oryzae	LN2	#N/A	#N/A	#N/A	#N/A	#N/A	#N/A	#N/A	#N/A	#N/A	#N/A	#N/A	#N/A
GCA_003294955.1	GCA_003294955.1.fna	NCBI	98.7	0	Xanthomonas oryzae	Xanthomonas oryzae	JX19	#N/A	#N/A	#N/A	#N/A	#N/A	#N/A	#N/A	#N/A	#N/A	#N/A	#N/A	#N/A
GCA_003294995.1	GCA_003294995.1.fna	NCBI	98.7	0	Xanthomonas oryzae	Xanthomonas oryzae	JP02	#N/A	#N/A	#N/A	#N/A	#N/A	#N/A	#N/A	#N/A	#N/A	#N/A	#N/A	#N/A
GCA_003295045.1	GCA_003295045.1.fna	NCBI	98.7	0	Xanthomonas oryzae	Xanthomonas oryzae	JL6	#N/A	#N/A	#N/A	#N/A	#N/A	#N/A	#N/A	#N/A	#N/A	#N/A	#N/A	#N/A
GCA_003295065.1	GCA_003295065.1.fna	NCBI	98.7	0	Xanthomonas oryzae	Xanthomonas oryzae	JL23	#N/A	#N/A	#N/A	#N/A	#N/A	#N/A	#N/A	#N/A	#N/A	#N/A	#N/A	#N/A
GCA_003295075.1	GCA_003295075.1.fna	NCBI	98.7	0	Xanthomonas oryzae	Xanthomonas oryzae	JL19	#N/A	#N/A	#N/A	#N/A	#N/A	#N/A	#N/A	#N/A	#N/A	#N/A	#N/A	#N/A
GCA_003295125.1	GCA_003295125.1.fna	NCBI	98.8	0	Xanthomonas oryzae	Xanthomonas oryzae	JL15	#N/A	#N/A	#N/A	#N/A	#N/A	#N/A	#N/A	#N/A	#N/A	#N/A	#N/A	#N/A
GCA_003295175.1	GCA_003295175.1.fna	NCBI	98.7	0	Xanthomonas oryzae	Xanthomonas oryzae	HUN22	#N/A	#N/A	#N/A	#N/A	#N/A	#N/A	#N/A	#N/A	#N/A	#N/A	#N/A	#N/A
GCA_003295185.1	GCA_003295185.1.fna	NCBI	98.6	0	Xanthomonas oryzae	Xanthomonas oryzae	HUN20	#N/A	#N/A	#N/A	#N/A	#N/A	#N/A	#N/A	#N/A	#N/A	#N/A	#N/A	#N/A
GCA_003295245.1	GCA_003295245.1.fna	NCBI	98.7	0	Xanthomonas oryzae	Xanthomonas oryzae	HLJ02	#N/A	#N/A	#N/A	#N/A	#N/A	#N/A	#N/A	#N/A	#N/A	#N/A	#N/A	#N/A
GCA_003295275.1	GCA_003295275.1.fna	NCBI	98.6	0	Xanthomonas oryzae	Xanthomonas oryzae	HeN03-10	#N/A	#N/A	#N/A	#N/A	#N/A	#N/A	#N/A	#N/A	#N/A	#N/A	#N/A	#N/A
GCA_003295315.1	GCA_003295315.1.fna	NCBI	98.5	0	Xanthomonas oryzae	Xanthomonas oryzae	HeN03-06	#N/A	#N/A	#N/A	#N/A	#N/A	#N/A	#N/A	#N/A	#N/A	#N/A	#N/A	#N/A
GCA_003295335.1	GCA_003295335.1.fna	NCBI	98.6	0	Xanthomonas oryzae	Xanthomonas oryzae	GX6	#N/A	#N/A	#N/A	#N/A	#N/A	#N/A	#N/A	#N/A	#N/A	#N/A	#N/A	#N/A
GCA_003295365.1	GCA_003295365.1.fna	NCBI	98.7	0	Xanthomonas oryzae	Xanthomonas oryzae	GX3	#N/A	#N/A	#N/A	#N/A	#N/A	#N/A	#N/A	#N/A	#N/A	#N/A	#N/A	#N/A
GCA_003295375.1	GCA_003295375.1.fna	NCBI	98.7	0	Xanthomonas oryzae	Xanthomonas oryzae	GX2	#N/A	#N/A	#N/A	#N/A	#N/A	#N/A	#N/A	#N/A	#N/A	#N/A	#N/A	#N/A
GCA_003295455.1	GCA_003295455.1.fna	NCBI	98.7	0	Xanthomonas oryzae	Xanthomonas oryzae	GD413	#N/A	#N/A	#N/A	#N/A	#N/A	#N/A	#N/A	#N/A	#N/A	#N/A	#N/A	#N/A
GCA_003295485.1	GCA_003295485.1.fna	NCBI	98.7	0	Xanthomonas oryzae	Xanthomonas oryzae	GD407	#N/A	#N/A	#N/A	#N/A	#N/A	#N/A	#N/A	#N/A	#N/A	#N/A	#N/A	#N/A
GCA_003295515.1	GCA_003295515.1.fna	NCBI	98.7	0	Xanthomonas oryzae	Xanthomonas oryzae	GD403	#N/A	#N/A	#N/A	#N/A	#N/A	#N/A	#N/A	#N/A	#N/A	#N/A	#N/A	#N/A
GCA_003295525.1	GCA_003295525.1.fna	NCBI	98.7	0	Xanthomonas oryzae	Xanthomonas oryzae	FJ22	#N/A	#N/A	#N/A	#N/A	#N/A	#N/A	#N/A	#N/A	#N/A	#N/A	#N/A	#N/A
GCA_003295545.1	GCA_003295545.1.fna	NCBI	98.6	0	Xanthomonas oryzae	Xanthomonas oryzae	GD402	#N/A	#N/A	#N/A	#N/A	#N/A	#N/A	#N/A	#N/A	#N/A	#N/A	#N/A	#N/A
GCA_003295565.1	GCA_003295565.1.fna	NCBI	98.7	0	Xanthomonas oryzae	Xanthomonas oryzae	GD401	#N/A	#N/A	#N/A	#N/A	#N/A	#N/A	#N/A	#N/A	#N/A	#N/A	#N/A	#N/A
GCA_003295585.1	GCA_003295585.1.fna	NCBI	98.8	0	Xanthomonas oryzae	Xanthomonas oryzae	DBX0016	#N/A	#N/A	#N/A	#N/A	#N/A	#N/A	#N/A	#N/A	#N/A	#N/A	#N/A	#N/A
GCA_003295645.1	GCA_003295645.1.fna	NCBI	98.5	0	Xanthomonas oryzae	Xanthomonas oryzae	AH8	#N/A	#N/A	#N/A	#N/A	#N/A	#N/A	#N/A	#N/A	#N/A	#N/A	#N/A	#N/A
GCA_003295705.1	GCA_003295705.1.fna	NCBI	98.7	0	Xanthomonas oryzae	Xanthomonas oryzae	AH1	#N/A	#N/A	#N/A	#N/A	#N/A	#N/A	#N/A	#N/A	#N/A	#N/A	#N/A	#N/A
GCA_003295725.1	GCA_003295725.1.fna	NCBI	98.7	0	Xanthomonas oryzae	Xanthomonas oryzae	#2	#N/A	#N/A	#N/A	#N/A	#N/A	#N/A	#N/A	#N/A	#N/A	#N/A	#N/A	#N/A
GCA_003295735.1	GCA_003295735.1.fna	NCBI	98.7	0	Xanthomonas oryzae	Xanthomonas oryzae	26	#N/A	#N/A	#N/A	#N/A	#N/A	#N/A	#N/A	#N/A	#N/A	#N/A	#N/A	#N/A
GCA_003295775.1	GCA_003295775.1.fna	NCBI	98.7	0	Xanthomonas oryzae	Xanthomonas oryzae	LYG51	#N/A	#N/A	#N/A	#N/A	#N/A	#N/A	#N/A	#N/A	#N/A	#N/A	#N/A	#N/A
GCA_003295795.1	GCA_003295795.1.fna	NCBI	98.6	0	Xanthomonas oryzae	Xanthomonas oryzae	LYG48	#N/A	#N/A	#N/A	#N/A	#N/A	#N/A	#N/A	#N/A	#N/A	#N/A	#N/A	#N/A
GCA_003295805.1	GCA_003295805.1.fna	NCBI	98.7	0	Xanthomonas oryzae	Xanthomonas oryzae	LYG46	#N/A	#N/A	#N/A	#N/A	#N/A	#N/A	#N/A	#N/A	#N/A	#N/A	#N/A	#N/A
GCA_003295915.1	GCA_003295915.1.fna	NCBI	98.8	0	Xanthomonas oryzae	Xanthomonas oryzae	LN3	#N/A	#N/A	#N/A	#N/A	#N/A	#N/A	#N/A	#N/A	#N/A	#N/A	#N/A	#N/A
GCA_003295925.1	GCA_003295925.1.fna	NCBI	98.8	0	Xanthomonas oryzae	Xanthomonas oryzae	LN1	#N/A	#N/A	#N/A	#N/A	#N/A	#N/A	#N/A	#N/A	#N/A	#N/A	#N/A	#N/A
GCA_003295955.1	GCA_003295955.1.fna	NCBI	98.7	0	Xanthomonas oryzae	Xanthomonas oryzae	LN02	#N/A	#N/A	#N/A	#N/A	#N/A	#N/A	#N/A	#N/A	#N/A	#N/A	#N/A	#N/A
GCA_003295965.1	GCA_003295965.1.fna	NCBI	98.7	0	Xanthomonas oryzae	Xanthomonas oryzae	LN01	#N/A	#N/A	#N/A	#N/A	#N/A	#N/A	#N/A	#N/A	#N/A	#N/A	#N/A	#N/A
GCA_003296015.1	GCA_003296015.1.fna	NCBI	98.7	0	Xanthomonas oryzae	Xanthomonas oryzae	JX21	#N/A	#N/A	#N/A	#N/A	#N/A	#N/A	#N/A	#N/A	#N/A	#N/A	#N/A	#N/A
GCA_003296065.1	GCA_003296065.1.fna	NCBI	98.7	0	Xanthomonas oryzae	Xanthomonas oryzae	JS65	#N/A	#N/A	#N/A	#N/A	#N/A	#N/A	#N/A	#N/A	#N/A	#N/A	#N/A	#N/A
GCA_003296105.1	GCA_003296105.1.fna	NCBI	98.6	0	Xanthomonas oryzae	Xanthomonas oryzae	JP04	#N/A	#N/A	#N/A	#N/A	#N/A	#N/A	#N/A	#N/A	#N/A	#N/A	#N/A	#N/A
GCA_003296115.1	GCA_003296115.1.fna	NCBI	98.7	0	Xanthomonas oryzae	Xanthomonas oryzae	JP03	#N/A	#N/A	#N/A	#N/A	#N/A	#N/A	#N/A	#N/A	#N/A	#N/A	#N/A	#N/A
GCA_003296245.1	GCA_003296245.1.fna	NCBI	98.8	0	Xanthomonas oryzae	Xanthomonas oryzae	JL4	#N/A	#N/A	#N/A	#N/A	#N/A	#N/A	#N/A	#N/A	#N/A	#N/A	#N/A	#N/A
GCA_003296255.1	GCA_003296255.1.fna	NCBI	98.7	0	Xanthomonas oryzae	Xanthomonas oryzae	JL21	#N/A	#N/A	#N/A	#N/A	#N/A	#N/A	#N/A	#N/A	#N/A	#N/A	#N/A	#N/A
GCA_003296305.1	GCA_003296305.1.fna	NCBI	98.9	0	Xanthomonas oryzae	Xanthomonas oryzae	JL3	#N/A	#N/A	#N/A	#N/A	#N/A	#N/A	#N/A	#N/A	#N/A	#N/A	#N/A	#N/A
GCA_003296365.1	GCA_003296365.1.fna	NCBI	98.8	0	Xanthomonas oryzae	Xanthomonas oryzae	JL3	#N/A	#N/A	#N/A	#N/A	#N/A	#N/A	#N/A	#N/A	#N/A	#N/A	#N/A	#N/A
GCA_003296405.1	GCA_003296405.1.fna	NCBI	98.7	0	Xanthomonas oryzae	Xanthomonas oryzae	JL22	#N/A	#N/A	#N/A	#N/A	#N/A	#N/A	#N/A	#N/A	#N/A	#N/A	#N/A	#N/A
GCA_003296415.1	GCA_003296415.1.fna	NCBI	98.8	0	Xanthomonas oryzae	Xanthomonas oryzae	JL17	#N/A	#N/A	#N/A	#N/A	#N/A	#N/A	#N/A	#N/A	#N/A	#N/A	#N/A	#N/A
GCA_003296455.1	GCA_003296455.1.fna	NCBI	98.6	0	Xanthomonas oryzae	Xanthomonas oryzae	JL15	#N/A	#N/A	#N/A	#N/A	#N/A	#N/A	#N/A	#N/A	#N/A	#N/A	#N/A	#N/A
GCA_003296465.1	GCA_003296465.1.fna	NCBI	98.7	0	Xanthomonas oryzae	Xanthomonas oryzae	JL12	#N/A	#N/A	#N/A	#N/A	#N/A	#N/A	#N/A	#N/A	#N/A	#N/A	#N/A	#N/A
GCA_003296495.1	GCA_003296495.1.fna	NCBI	98.6	0	Xanthomonas oryzae	Xanthomonas oryzae	JL13	#N/A	#N/A	#N/A	#N/A	#N/A	#N/A	#N/A	#N/A	#N/A	#N/A	#N/A	#N/A
GCA_003296505.1	GCA_003296505.1.fna	NCBI	98.7	0	Xanthomonas oryzae	Xanthomonas oryzae	JL1-2003	#N/A	#N/A	#N/A	#N/A	#N/A	#N/A	#N/A	#N/A	#N/A	#N/A	#N/A	#N/A
GCA_003296515.1	GCA_003296515.1.fna	NCBI	98.6	0	Xanthomonas oryzae	Xanthomonas oryzae	JL11	#N/A	#N/A	#N/A	#N/A	#N/A	#N/A	#N/A	#N/A	#N/A	#N/A	#N/A	#N/A
GCA_003296565.1	GCA_003296565.1.fna	NCBI	98.8	0	Xanthomonas oryzae	Xanthomonas oryzae	JL1	#N/A	#N/A	#N/A	#N/A	#N/A	#N/A	#N/A	#N/A	#N/A	#N/A	#N/A	#N/A
GCA_003296695.1	GCA_003296695.1.fna	NCBI	98.6	0	Xanthomonas oryzae	Xanthomonas oryzae	HUB14	#N/A	#N/A	#N/A	#N/A	#N/A	#N/A	#N/A	#N/A	#N/A	#N/A	#N/A	#N/A
GCA_003296765.1	GCA_003296765.1.fna	NCBI	98.7	0	Xanthomonas oryzae	Xanthomonas oryzae	HLJ-85-72	#N/A	#N/A	#N/A	#N/A	#N/A	#N/A	#N/A	#N/A	#N/A	#N/A	#N/A	#N/A
GCA_003296805.1	GCA_003296805.1.fna	NCBI	98.7	0	Xanthomonas oryzae	Xanthomonas oryzae	HEN11	#N/A	#N/A	#N/A	#N/A	#N/A	#N/A	#N/A	#N/A	#N/A	#N/A	#N/A	#N/A
GCA_003296915.1	GCA_003296915.1.fna	NCBI	98.6	0	Xanthomonas oryzae	Xanthomonas oryzae	HeN03-01	#N/A	#N/A	#N/A	#N/A	#N/A	#N/A	#N/A	#N/A	#N/A	#N/A	#N/A	#N/A
GCA_003296925.1	GCA_003296925.1.fna	NCBI	98.6	0	Xanthomonas oryzae	Xanthomonas oryzae	HeN03-04	#N/A	#N/A	#N/A	#N/A	#N/A	#N/A	#N/A	#N/A	#N/A	#N/A	#N/A	#N/A
GCA_003296935.1	GCA_003296935.1.fna	NCBI	98.7	0	Xanthomonas oryzae	Xanthomonas oryzae	HeN03-03	#N/A	#N/A	#N/A	#N/A	#N/A	#N/A	#N/A	#N/A	#N/A	#N/A	#N/A	#N/A
GCA_003297035.1	GCA_003297035.1.fna	NCBI	98.7	0	Xanthomonas oryzae	Xanthomonas oryzae	HaN1	#N/A	#N/A	#N/A	#N/A	#N/A	#N/A	#N/A	#N/A	#N/A	#N/A	#N/A	#N/A
GCA_003297085.1	GCA_003297085.1.fna	NCBI	96.5	0	Xanthomonas oryzae	Xanthomonas oryzae	GX56	#N/A	#N/A	#N/A	#N/A	#N/A	#N/A	#N/A	#N/A	#N/A	#N/A	#N/A	#N/A
GCA_003297095.1	GCA_003297095.1.fna	NCBI	98.7	0	Xanthomonas oryzae	Xanthomonas oryzae	GX5	#N/A	#N/A	#N/A	#N/A	#N/A	#N/A	#N/A	#N/A	#N/A	#N/A	#N/A	#N/A
GCA_003297145.1	GCA_003297145.1.fna	NCBI	98.7	0	Xanthomonas oryzae	Xanthomonas oryzae	GX4	#N/A	#N/A	#N/A	#N/A	#N/A	#N/A	#N/A	#N/A	#N/A	#N/A	#N/A	#N/A
GCA_003297195.1	GCA_003297195.1.fna	NCBI	98.7	0	Xanthomonas oryzae	Xanthomonas oryzae	GX1	#N/A	#N/A	#N/A	#N/A	#N/A	#N/A	#N/A	#N/A	#N/A	#N/A	#N/A	#N/A
GCA_003297235.1	GCA_003297235.1.fna	NCBI	98.7	0	Xanthomonas oryzae	Xanthomonas oryzae	GD417	#N/A	#N/A	#N/A	#N/A	#N/A	#N/A	#N/A	#N/A	#N/A	#N/A	#N/A	#N/A
GCA_003297275.1	GCA_003297275.1.fna	NCBI	98.6	0	Xanthomonas oryzae	Xanthomonas oryzae	GD411	#N/A	#N/A	#N/A	#N/A	#N/A	#N/A	#N/A	#N/A	#N/A	#N/A	#N/A	#N/A
GCA_003297285.1	GCA_003297285.1.fna	NCBI	98.7	0	Xanthomonas oryzae	Xanthomonas oryzae	GD408	#N/A	#N/A	#N/A	#N/A	#N/A	#N/A	#N/A	#N/A	#N/A	#N/A	#N/A	#N/A
GCA_003297375.1	GCA_003297375.1.fna	NCBI	98.6	0	Xanthomonas oryzae	Xanthomonas oryzae	GD405	#N/A	#N/A	#N/A	#N/A	#N/A	#N/A	#N/A	#N/A	#N/A	#N/A	#N/A	#N/A
GCA_003297395.1	GCA_003297395.1.fna	NCBI	98.7	0	Xanthomonas oryzae	Xanthomonas oryzae	GD404	#N/A	#N/A	#N/A	#N/A	#N/A	#N/A	#N/A	#N/A	#N/A	#N/A	#N/A	#N/A
GCA_003297505.1	GCA_003297505.1.fna	NCBI	98.6	0	Xanthomonas oryzae	Xanthomonas oryzae	GD33	#N/A	#N/A	#N/A	#N/A	#N/A	#N/A	#N/A	#N/A	#N/A	#N/A	#N/A	#N/A
GCA_003297625.1	GCA_003297625.1.fna	NCBI	98.7	0	Xanthomonas oryzae	Xanthomonas oryzae	FJ24	#N/A	#N/A	#N/A	#N/A	#N/A	#N/A	#N/A	#N/A	#N/A	#N/A	#N/A	#N/A
GCA_003297685.1	GCA_003297685.1.fna	NCBI	98.7	0	Xanthomonas oryzae	Xanthomonas oryzae	FJ21	#N/A	#N/A	#N/A	#N/A	#N/A	#N/A	#N/A	#N/A	#N/A	#N/A	#N/A	#N/A
GCA_003297745.1	GCA_003297745.1.fna	NCBI	98.6	0	Xanthomonas oryzae	Xanthomonas oryzae	FJ17	#N/A	#N/A	#N/A	#N/A	#N/A	#N/A	#N/A	#N/A	#N/A	#N/A	#N/A	#N/A
GCA_003297765.1	GCA_003297765.1.fna	NCBI	98.8	0	Xanthomonas oryzae	Xanthomonas oryzae	FJ16	#N/A	#N/A	#N/A	#N/A	#N/A	#N/A	#N/A	#N/A	#N/A	#N/A	#N/A	#N/A
GCA_003297775.1	GCA_003297775.1.fna	NCBI	98.8	0	Xanthomonas oryzae	Xanthomonas oryzae	DBX004	#N/A	#N/A	#N/A	#N/A	#N/A	#N/A	#N/A	#N/A	#N/A	#N/A	#N/A	#N/A
GCA_003297785.1	GCA_003297785.1.fna	NCBI	98.8	0	Xanthomonas oryzae	Xanthomonas oryzae	DBX0024	#N/A	#N/A	#N/A	#N/A	#N/A	#N/A	#N/A	#N/A	#N/A	#N/A	#N/A	#N/A
GCA_003297895.1	GCA_003297895.1.fna	NCBI	98.8	0	Xanthomonas oryzae	Xanthomonas oryzae	DBX0020	#N/A	#N/A	#N/A	#N/A	#N/A	#N/A	#N/A	#N/A	#N/A	#N/A	#N/A	#N/A
GCA_003297905.1	GCA_003297905.1.fna	NCBI	98.8	0	Xanthomonas oryzae	Xanthomonas oryzae	DBX0023	#N/A	#N/A	#N/A	#N/A	#N/A	#N/A	#N/A	#N/A	#N/A	#N/A	#N/A	#N/A
GCA_003297915.1	GCA_003297915.1.fna	NCBI	98.8	0	Xanthomonas oryzae	Xanthomonas oryzae	DBX0019	#N/A	#N/A	#N/A	#N/A	#N/A	#N/A	#N/A	#N/A	#N/A	#N/A	#N/A	#N/A
GCA_003297945.1	GCA_003297945.1.fna	NCBI	98.8	0	Xanthomonas oryzae	Xanthomonas oryzae	DBX0018	#N/A	#N/A	#N/A	#N/A	#N/A	#N/A	#N/A	#N/A	#N/A	#N/A	#N/A	#N/A
GCA_003298055.1	GCA_003298055.1.fna	NCBI	98.8	0	Xanthomonas oryzae	Xanthomonas oryzae	DBX0013	#N/A	#N/A	#N/A	#N/A	#N/A	#N/A	#N/A	#N/A	#N/A	#N/A	#N/A	#N/A
GCA_003298065.1	GCA_003298065.1.fna	NCBI	98.8	0	Xanthomonas oryzae	Xanthomonas oryzae	DBX0017	#N/A	#N/A	#N/A	#N/A	#N/A	#N/A	#N/A	#N/A	#N/A	#N/A	#N/A	#N/A
GCA_003298075.1	GCA_003298075.1.fna	NCBI	98.7	0	Xanthomonas oryzae	Xanthomonas oryzae	DBX0011	#N/A	#N/A	#N/A	#N/A	#N/A	#N/A	#N/A	#N/A	#N/A	#N/A	#N/A	#N/A
GCA_003298095.1	GCA_003298095.1.fna	NCBI	98.7	0	Xanthomonas oryzae	Xanthomonas oryzae	BJ84-3	#N/A	#N/A	#N/A	#N/A	#N/A	#N/A	#N/A	#N/A	#N/A	#N/A	#N/A	#N/A
GCA_003298245.1	GCA_003298245.1.fna	NCBI	98.5	0	Xanthomonas oryzae	Xanthomonas oryzae	AH11	#N/A	#N/A	#N/A	#N/A	#N/A	#N/A	#N/A	#N/A	#N/A	#N/A	#N/A	#N/A
GCA_003298365.1	GCA_003298365.1.fna	NCBI	98.7	0	Xanthomonas oryzae	Xanthomonas oryzae	296	#N/A	#N/A	#N/A	#N/A	#N/A	#N/A	#N/A	#N/A	#N/A	#N/A	#N/A	#N/A
GCA_003298455.1	GCA_003298455.1.fna	NCBI	98.7	0	Xanthomonas oryzae	Xanthomonas oryzae	172	#N/A	#N/A	#N/A	#N/A	#N/A	#N/A	#N/A	#N/A	#N/A	#N/A	#N/A	#N/A
GCA_003298825.1	GCA_003298825.1.fna	NCBI	98.7	0	Xanthomonas oryzae	Xanthomonas oryzae	ZJ28	#N/A	#N/A	#N/A	#N/A	#N/A	#N/A	#N/A	#N/A	#N/A	#N/A	#N/A	#N/A
GCA_003298965.1	GCA_003298965.1.fna	NCBI	98.7	0	Xanthomonas oryzae	Xanthomonas oryzae	ZJ27	#N/A	#N/A	#N/A	#N/A	#N/A	#N/A	#N/A	#N/A	#N/A	#N/A	#N/A	#N/A
GCA_003299055.1	GCA_003299055.1.fna	NCBI	98.5	0	Xanthomonas oryzae	Xanthomonas oryzae	ZJ05	#N/A	#N/A	#N/A	#N/A	#N/A	#N/A	#N/A	#N/A	#N/A	#N/A	#N/A	#N/A
GCA_003299145.1	GCA_003299145.1.fna	NCBI	98.9	0	Xanthomonas oryzae	Xanthomonas oryzae	YN39	#N/A	#N/A	#N/A	#N/A	#N/A	#N/A	#N/A	#N/A	#N/A	#N/A	#N/A	#N/A
GCA_003299275.1	GCA_003299275.1.fna	NCBI	98.7	0	Xanthomonas oryzae	Xanthomonas oryzae	YN16	#N/A	#N/A	#N/A	#N/A	#N/A	#N/A	#N/A	#N/A	#N/A	#N/A	#N/A	#N/A
GCA_003299525.1	GCA_003299525.1.fna	NCBI	98.7	0	Xanthomonas oryzae	Xanthomonas oryzae	YN11	#N/A	#N/A	#N/A	#N/A	#N/A	#N/A	#N/A	#N/A	#N/A	#N/A	#N/A	#N/A
GCA_003299625.1	GCA_003299625.1.fna	NCBI	98.8	0	Xanthomonas oryzae	Xanthomonas oryzae	YN06	#N/A	#N/A	#N/A	#N/A	#N/A	#N/A	#N/A	#N/A	#N/A	#N/A	#N/A	#N/A
GCA_003299635.1	GCA_003299635.1.fna	NCBI	98.9	0	Xanthomonas oryzae	Xanthomonas oryzae	YN04-5	#N/A	#N/A	#N/A	#N/A	#N/A	#N/A	#N/A	#N/A	#N/A	#N/A	#N/A	#N/A
GCA_003299745.1	GCA_003299745.1.fna	NCBI	98.7	0	Xanthomonas oryzae	Xanthomonas oryzae	YN03-20	#N/A	#N/A	#N/A	#N/A	#N/A	#N/A	#N/A	#N/A	#N/A	#N/A	#N/A	#N/A
GCA_003299755.1	GCA_003299755.1.fna	NCBI	98.8	0.7	Xanthomonas oryzae	Xanthomonas oryzae	YN03-14	#N/A	#N/A	#N/A	#N/A	#N/A	#N/A	#N/A	#N/A	#N/A	#N/A	#N/A	#N/A
GCA_003299865.1	GCA_003299865.1.fna	NCBI	98.5	0	Xanthomonas oryzae	Xanthomonas oryzae	YN03-10	#N/A	#N/A	#N/A	#N/A	#N/A	#N/A	#N/A	#N/A	#N/A	#N/A	#N/A	#N/A
GCA_003299955.1	GCA_003299955.1.fna	NCBI	98.7	0	Xanthomonas oryzae	Xanthomonas oryzae	YN03-03	#N/A	#N/A	#N/A	#N/A	#N/A	#N/A	#N/A	#N/A	#N/A	#N/A	#N/A	#N/A
GCA_003300055.1	GCA_003300055.1.fna	NCBI	98.7	0	Xanthomonas oryzae	Xanthomonas oryzae	YC36	#N/A	#N/A	#N/A	#N/A	#N/A	#N/A	#N/A	#N/A	#N/A	#N/A	#N/A	#N/A
GCA_003300065.1	GCA_003300065.1.fna	NCBI	98.5	0	Xanthomonas oryzae	Xanthomonas oryzae	YN03-02	#N/A	#N/A	#N/A	#N/A	#N/A	#N/A	#N/A	#N/A	#N/A	#N/A	#N/A	#N/A
GCA_003300075.1	GCA_003300075.1.fna	NCBI	98.7	0	Xanthomonas oryzae	Xanthomonas oryzae	YC20	#N/A	#N/A	#N/A	#N/A	#N/A	#N/A	#N/A	#N/A	#N/A	#N/A	#N/A	#N/A
GCA_003300125.1	GCA_003300125.1.fna	NCBI	98.7	0	Xanthomonas oryzae	Xanthomonas oryzae	XZ44	#N/A	#N/A	#N/A	#N/A	#N/A	#N/A	#N/A	#N/A	#N/A	#N/A	#N/A	#N/A
GCA_003300215.1	GCA_003300215.1.fna	NCBI	98.7	0	Xanthomonas oryzae	Xanthomonas oryzae	XZ42	#N/A	#N/A	#N/A	#N/A	#N/A	#N/A	#N/A	#N/A	#N/A	#N/A	#N/A	#N/A
GCA_003300225.1	GCA_003300225.1.fna	NCBI	98.7	0	Xanthomonas oryzae	Xanthomonas oryzae	XZ39	#N/A	#N/A	#N/A	#N/A	#N/A	#N/A	#N/A	#N/A	#N/A	#N/A	#N/A	#N/A
GCA_003300515.1	GCA_003300515.1.fna	NCBI	98.8	0	Xanthomonas oryzae	Xanthomonas oryzae	OS225	#N/A	#N/A	#N/A	#N/A	#N/A	#N/A	#N/A	#N/A	#N/A	#N/A	#N/A	#N/A
GCA_003300585.1	GCA_003300585.1.fna	NCBI	98.7	0	Xanthomonas oryzae	Xanthomonas oryzae	OS221	#N/A	#N/A	#N/A	#N/A	#N/A	#N/A	#N/A	#N/A	#N/A	#N/A	#N/A	#N/A
GCA_003300845.1	GCA_003300845.1.fna	NCBI	98.7	0	Xanthomonas oryzae	Xanthomonas oryzae	LYG53	#N/A	#N/A	#N/A	#N/A	#N/A	#N/A	#N/A	#N/A	#N/A	#N/A	#N/A	#N/A
GCA_003342795.1	GCA_003342795.1.fna	NCBI	99.8	0.1	Stenotrophomonas maltophilia	Stenotrophomonas maltophilia	SM7059	#N/A	#N/A	#N/A	#N/A	#N/A	#N/A	#N/A	#N/A	#N/A	#N/A	#N/A	#N/A
GCA_003350065.1	GCA_003350065.1.fna	NCBI	96	0	Thermomonas haemolytica	Thermomonas haemolytica	HAMBI_2467	#N/A	#N/A	#N/A	#N/A	#N/A	#N/A	#N/A	#N/A	#N/A	#N/A	#N/A	#N/A
GCA_003351825.1	GCA_003351825.1.fna	NCBI	98.4	0.1	Xanthomonas oryzae	Xanthomonas oryzae	PXO61	#N/A	#N/A	#N/A	#N/A	#N/A	#N/A	#N/A	#N/A	#N/A	#N/A	#N/A	#N/A
GCA_003351845.1	GCA_003351845.1.fna	NCBI	98.6	0.2	Xanthomonas oryzae	Xanthomonas oryzae	PXO61	#N/A	#N/A	#N/A	#N/A	#N/A	#N/A	#N/A	#N/A	#N/A	#N/A	#N/A	#N/A
GCA_003352895.1	GCA_003352895.1.fna	NCBI	99	0	Xanthomonas campestris	Xanthomonas campestris	NL_P121	#N/A	#N/A	#N/A	#N/A	#N/A	#N/A	#N/A	#N/A	#N/A	#N/A	#N/A	#N/A
GCA_003352905.1	GCA_003352905.1.fna	NCBI	97.6	0	Xanthomonas arboricola	Xanthomonas arboricola	MEDV_P39	#N/A	#N/A	#N/A	#N/A	#N/A	#N/A	#N/A	#N/A	#N/A	#N/A	#N/A	#N/A
GCA_003352955.1	GCA_003352955.1.fna	NCBI	99.3	0	Xanthomonas campestris	Xanthomonas campestris	LMC_P25	#N/A	#N/A	#N/A	#N/A	#N/A	#N/A	#N/A	#N/A	#N/A	#N/A	#N/A	#N/A
GCA_003352965.1	GCA_003352965.1.fna	NCBI	99.5	0	Xanthomonas campestris	Xanthomonas campestris	LMC_P11	#N/A	#N/A	#N/A	#N/A	#N/A	#N/A	#N/A	#N/A	#N/A	#N/A	#N/A	#N/A
GCA_003353015.1	GCA_003353015.1.fna	NCBI	99.3	0	Xanthomonas arboricola	Xanthomonas arboricola	NL_P126	#N/A	#N/A	#N/A	#N/A	#N/A	#N/A	#N/A	#N/A	#N/A	#N/A	#N/A	#N/A
GCA_003353025.1	GCA_003353025.1.fna	NCBI	98.5	0	Xanthomonas arboricola	Xanthomonas arboricola	MEU_M1	#N/A	#N/A	#N/A	#N/A	#N/A	#N/A	#N/A	#N/A	#N/A	#N/A	#N/A	#N/A
GCA_003363795.1	GCA_003363795.1.fna	NCBI	96.8	0	Xanthomonas campestris	Xanthomonas campestris	MEDV_P25	#N/A	#N/A	#N/A	#N/A	#N/A	#N/A	#N/A	#N/A	#N/A	#N/A	#N/A	#N/A
GCA_003363805.1	GCA_003363805.1.fna	NCBI	99	0	Xanthomonas campestris	Xanthomonas campestris	NL_P172	#N/A	#N/A	#N/A	#N/A	#N/A	#N/A	#N/A	#N/A	#N/A	#N/A	#N/A	#N/A
GCA_003363835.1	GCA_003363835.1.fna	NCBI	99.3	0	Xanthomonas campestris	Xanthomonas campestris	LMC_P73	#N/A	#N/A	#N/A	#N/A	#N/A	#N/A	#N/A	#N/A	#N/A	#N/A	#N/A	#N/A
GCA_003363845.1	GCA_003363845.1.fna	NCBI	97.3	0.1	Xanthomonas arboricola	Xanthomonas arboricola	PLY_4	#N/A	#N/A	#N/A	#N/A	#N/A	#N/A	#N/A	#N/A	#N/A	#N/A	#N/A	#N/A
GCA_003363875.1	GCA_003363875.1.fna	NCBI	98.9	0	Xanthomonas dyei	Xanthomonas dyei	PLY_2	#N/A	#N/A	#N/A	#N/A	#N/A	#N/A	#N/A	#N/A	#N/A	#N/A	#N/A	#N/A
GCA_003363885.1	GCA_003363885.1.fna	NCBI	98.7	0.1	Xanthomonas dyei	Xanthomonas dyei	PLY_1	#N/A	#N/A	#N/A	#N/A	#N/A	#N/A	#N/A	#N/A	#N/A	#N/A	#N/A	#N/A
GCA_003363915.1	GCA_003363915.1.fna	NCBI	97.9	0	Xanthomonas arboricola	Xanthomonas arboricola	FOR_F21	#N/A	#N/A	#N/A	#N/A	#N/A	#N/A	#N/A	#N/A	#N/A	#N/A	#N/A	#N/A
GCA_003363925.1	GCA_003363925.1.fna	NCBI	98	0	Xanthomonas arboricola	Xanthomonas arboricola	FOR_F23	#N/A	#N/A	#N/A	#N/A	#N/A	#N/A	#N/A	#N/A	#N/A	#N/A	#N/A	#N/A
GCA_003363955.1	GCA_003363955.1.fna	NCBI	98.8	0	Xanthomonas arboricola	Xanthomonas arboricola	FOR_F20	#N/A	#N/A	#N/A	#N/A	#N/A	#N/A	#N/A	#N/A	#N/A	#N/A	#N/A	#N/A
GCA_003363965.1	GCA_003363965.1.fna	NCBI	98.8	0	Xanthomonas campestris	Xanthomonas campestris	BRE_17	#N/A	#N/A	#N/A	#N/A	#N/A	#N/A	#N/A	#N/A	#N/A	#N/A	#N/A	#N/A
GCA_003363995.1	GCA_003363995.1.fna	NCBI	98.7	0.1	Xanthomonas campestris	Xanthomonas campestris	MEDV_A40	#N/A	#N/A	#N/A	#N/A	#N/A	#N/A	#N/A	#N/A	#N/A	#N/A	#N/A	#N/A
GCA_003364005.1	GCA_003364005.1.fna	NCBI	99.2	0	Xanthomonas campestris	Xanthomonas campestris	LMC_P47	#N/A	#N/A	#N/A	#N/A	#N/A	#N/A	#N/A	#N/A	#N/A	#N/A	#N/A	#N/A
GCA_003364015.1	GCA_003364015.1.fna	NCBI	98.4	0	Xanthomonas arboricola	Xanthomonas arboricola	MEDV_A37	#N/A	#N/A	#N/A	#N/A	#N/A	#N/A	#N/A	#N/A	#N/A	#N/A	#N/A	#N/A
GCA_003364025.1	GCA_003364025.1.fna	NCBI	98.4	0	Xanthomonas arboricola	Xanthomonas arboricola	PLY_9	#N/A	#N/A	#N/A	#N/A	#N/A	#N/A	#N/A	#N/A	#N/A	#N/A	#N/A	#N/A
GCA_003364075.1	GCA_003364075.1.fna	NCBI	98.5	0	Xanthomonas arboricola	Xanthomonas arboricola	FOR_F26	#N/A	#N/A	#N/A	#N/A	#N/A	#N/A	#N/A	#N/A	#N/A	#N/A	#N/A	#N/A
GCA_003364095.1	GCA_003364095.1.fna	NCBI	98.5	0	Xanthomonas arboricola	Xanthomonas arboricola	PLY_3	#N/A	#N/A	#N/A	#N/A	#N/A	#N/A	#N/A	#N/A	#N/A	#N/A	#N/A	#N/A
GCA_003367355.1	GCA_003367355.1.fna	NCBI	98.7	0	Lysobacter sp. TY2_98	Lysobacter sp.	TY2-98	#N/A	#N/A	#N/A	#N/A	#N/A	#N/A	#N/A	#N/A	#N/A	#N/A	#N/A	#N/A
GCA_003382265.1	GCA_003382265.1.fna	NCBI	98.4	0.4	Xanthomonas oryzae	Xanthomonas oryzae	LYG49	#N/A	#N/A	#N/A	#N/A	#N/A	#N/A	#N/A	#N/A	#N/A	#N/A	#N/A	#N/A
GCA_003382285.1	GCA_003382285.1.fna	NCBI	99.7	0	Lysobacter soli	Lysobacter soli	KCTC 22011	#N/A	#N/A	#N/A	#N/A	#N/A	#N/A	#N/A	#N/A	#N/A	#N/A	#N/A	#N/A
GCA_003382365.1	GCA_003382365.1.fna	NCBI	99.9	0	Lysobacter silvisoli	Lysobacter silvisoli	zong2l5	#N/A	#N/A	#N/A	#N/A	#N/A	#N/A	#N/A	#N/A	#N/A	#N/A	#N/A	#N/A
GCA_003382775.1	GCA_003382775.1.fna	NCBI	98.8	0	Xanthomonas oryzae	Xanthomonas oryzae	HuN37	#N/A	#N/A	#N/A	#N/A	#N/A	#N/A	#N/A	#N/A	#N/A	#N/A	#N/A	#N/A
GCA_003382795.1	GCA_003382795.1.fna	NCBI	98.8	0	Xanthomonas oryzae	Xanthomonas oryzae	JL25	#N/A	#N/A	#N/A	#N/A	#N/A	#N/A	#N/A	#N/A	#N/A	#N/A	#N/A	#N/A
GCA_003382835.1	GCA_003382835.1.fna	NCBI	98.8	0	Xanthomonas oryzae	Xanthomonas oryzae	JL33	#N/A	#N/A	#N/A	#N/A	#N/A	#N/A	#N/A	#N/A	#N/A	#N/A	#N/A	#N/A
GCA_003382855.1	GCA_003382855.1.fna	NCBI	98.7	0	Xanthomonas oryzae	Xanthomonas oryzae	JP01	#N/A	#N/A	#N/A	#N/A	#N/A	#N/A	#N/A	#N/A	#N/A	#N/A	#N/A	#N/A
GCA_003382875.1	GCA_003382875.1.fna	NCBI	98.5	0	Xanthomonas oryzae	Xanthomonas oryzae	OS198	#N/A	#N/A	#N/A	#N/A	#N/A	#N/A	#N/A	#N/A	#N/A	#N/A	#N/A	#N/A
GCA_003382895.1	GCA_003382895.1.fna	NCBI	98.6	0	Xanthomonas oryzae	Xanthomonas oryzae	PX079	#N/A	#N/A	#N/A	#N/A	#N/A	#N/A	#N/A	#N/A	#N/A	#N/A	#N/A	#N/A
GCA_003382915.1	GCA_003382915.1.fna	NCBI	98.7	0	Xanthomonas oryzae	Xanthomonas oryzae	PX086	#N/A	#N/A	#N/A	#N/A	#N/A	#N/A	#N/A	#N/A	#N/A	#N/A	#N/A	#N/A
GCA_003382935.1	GCA_003382935.1.fna	NCBI	98.4	0	Xanthomonas oryzae	Xanthomonas oryzae	YC11	#N/A	#N/A	#N/A	#N/A	#N/A	#N/A	#N/A	#N/A	#N/A	#N/A	#N/A	#N/A
GCA_003385015.1	GCA_003385015.1.fna	NCBI	99.1	0.1	Stenotrophomonas maltophilia	Stenotrophomonas maltophilia	AU32848	#N/A	#N/A	#N/A	#N/A	#N/A	#N/A	#N/A	#N/A	#N/A	#N/A	#N/A	#N/A
GCA_003385135.1	GCA_003385135.1.fna	NCBI	98.8	0.2	Stenotrophomonas maltophilia	Stenotrophomonas maltophilia	AU30115	#N/A	#N/A	#N/A	#N/A	#N/A	#N/A	#N/A	#N/A	#N/A	#N/A	#N/A	#N/A
GCA_003409975.1	GCA_003409975.1.fna	NCBI	99.8	0	Xanthomonas nasturtii	Xanthomonas nasturtii	WHRI 8984	#N/A	#N/A	#N/A	#N/A	#N/A	#N/A	#N/A	#N/A	#N/A	#N/A	#N/A	#N/A
GCA_003410095.1	GCA_003410095.1.fna	NCBI	99.9	0	Xanthomonas campestris	Xanthomonas campestris	WHRI10004	#N/A	#N/A	#N/A	#N/A	#N/A	#N/A	#N/A	#N/A	#N/A	#N/A	#N/A	#N/A
GCA_003410105.1	GCA_003410105.1.fna	NCBI	99.8	0	Xanthomonas campestris	Xanthomonas campestris	WHRI10006	#N/A	#N/A	#N/A	#N/A	#N/A	#N/A	#N/A	#N/A	#N/A	#N/A	#N/A	#N/A
GCA_003410125.1	GCA_003410125.1.fna	NCBI	99.8	0.1	Xanthomonas campestris	Xanthomonas campestris	WHRI10003	#N/A	#N/A	#N/A	#N/A	#N/A	#N/A	#N/A	#N/A	#N/A	#N/A	#N/A	#N/A
GCA_003410175.1	GCA_003410175.1.fna	NCBI	99.8	0	Xanthomonas campestris	Xanthomonas campestris	WHRI8473	#N/A	#N/A	#N/A	#N/A	#N/A	#N/A	#N/A	#N/A	#N/A	#N/A	#N/A	#N/A
GCA_003410195.1	GCA_003410195.1.fna	NCBI	99.8	0.1	Xanthomonas campestris	Xanthomonas campestris	WHRI8527	#N/A	#N/A	#N/A	#N/A	#N/A	#N/A	#N/A	#N/A	#N/A	#N/A	#N/A	#N/A
GCA_003410215.1	GCA_003410215.1.fna	NCBI	99.8	0	Xanthomonas campestris	Xanthomonas campestris	WHRI8525	#N/A	#N/A	#N/A	#N/A	#N/A	#N/A	#N/A	#N/A	#N/A	#N/A	#N/A	#N/A
GCA_003410225.1	GCA_003410225.1.fna	NCBI	99.9	0.1	Xanthomonas campestris	Xanthomonas campestris	WHRI8481	#N/A	#N/A	#N/A	#N/A	#N/A	#N/A	#N/A	#N/A	#N/A	#N/A	#N/A	#N/A
GCA_003413645.1	GCA_003413645.1.fna	NCBI	99.9	0.1	Xanthomonas campestris	Xanthomonas campestris	WHRI8960	#N/A	#N/A	#N/A	#N/A	#N/A	#N/A	#N/A	#N/A	#N/A	#N/A	#N/A	#N/A
GCA_003416885.1	GCA_003416885.1.fna	NCBI	97.1	0.2	Cognatiluteimonas weifangensis	Cognatiluteimonas weifangensis	WF-2	#N/A	#N/A	#N/A	#N/A	#N/A	#N/A	#N/A	#N/A	#N/A	#N/A	#N/A	#N/A
GCA_003427055.1	GCA_003427055.1.fna	NCBI	98.7	0.3	Xanthomonas oryzae	Xanthomonas oryzae	IX-280	#N/A	#N/A	#N/A	#N/A	#N/A	#N/A	#N/A	#N/A	#N/A	#N/A	#N/A	#N/A
GCA_003428825.1	GCA_003428825.1.fna	NCBI	99.6	0.1	Stenotrophomonas sp. G4	Stenotrophomonas sp.	G4	#N/A	#N/A	#N/A	#N/A	#N/A	#N/A	#N/A	#N/A	#N/A	#N/A	#N/A	#N/A
GCA_003428965.1	GCA_003428965.1.fna	NCBI	98.7	0	Xanthomonas oryzae	Xanthomonas oryzae	SK2-3	#N/A	#N/A	#N/A	#N/A	#N/A	#N/A	#N/A	#N/A	#N/A	#N/A	#N/A	#N/A
GCA_003522605.1	GCA_003522605.1.fna	NCBI	98.7	0	Xanthomonas oryzae	Xanthomonas oryzae	XM9	#N/A	#N/A	#N/A	#N/A	#N/A	#N/A	#N/A	#N/A	#N/A	#N/A	#N/A	#N/A
GCA_003550055.1	GCA_003550055.1.fna	NCBI	99.9	0.3	Stenotrophomonas sp. AG209	Stenotrophomonas sp.	AG209	#N/A	#N/A	#N/A	#N/A	#N/A	#N/A	#N/A	#N/A	#N/A	#N/A	#N/A	#N/A
GCA_003586305.1	GCA_003586305.1.fna	NCBI	99.7	0	Cognatilysobacter tabacisoli	Cognatilysobacter tabacisoli	C8-1	#N/A	#N/A	#N/A	#N/A	#N/A	#N/A	#N/A	#N/A	#N/A	#N/A	#N/A	#N/A
GCA_003586545.1	GCA_003586545.1.fna	NCBI	99.8	0.1	Stenotrophomonas sp. Pemsol	Stenotrophomonas sp.	Pemsol	#N/A	#N/A	#N/A	#N/A	#N/A	#N/A	#N/A	#N/A	#N/A	#N/A	#N/A	#N/A
GCA_003600855.1	GCA_003600855.1.fna	NCBI	99.8	0	Xanthomonas sp. CFBP 7698	Xanthomonas sp.	CFBP 7698	#N/A	#N/A	#N/A	#N/A	#N/A	#N/A	#N/A	#N/A	#N/A	#N/A	#N/A	#N/A
GCA_003602375.1	GCA_003602375.1.fna	NCBI	99.8	0	Xanthomonas campestris	Xanthomonas campestris	CFBP 7700	#N/A	#N/A	#N/A	#N/A	#N/A	#N/A	#N/A	#N/A	#N/A	#N/A	#N/A	#N/A
GCA_003651185.1	GCA_003651185.1.fna	NCBI	99.9	0.2	Stenotrophomonas rhizophila	Stenotrophomonas rhizophila	USBA GBX 843	#N/A	#N/A	#N/A	#N/A	#N/A	#N/A	#N/A	#N/A	#N/A	#N/A	#N/A	#N/A
GCA_003665455.1	GCA_003665455.1.fna	NCBI	99.7	0	Xanthomonas citri	Xanthomonas citri	Xcc49	#N/A	#N/A	#N/A	#N/A	#N/A	#N/A	#N/A	#N/A	#N/A	#N/A	#N/A	#N/A
GCA_003665475.1	GCA_003665475.1.fna	NCBI	99.7	0	Xanthomonas citri	Xanthomonas citri	Xcc29-1	#N/A	#N/A	#N/A	#N/A	#N/A	#N/A	#N/A	#N/A	#N/A	#N/A	#N/A	#N/A
GCA_003697345.1	GCA_003697345.1.fna	NCBI	96.7	0.2	Solilutibacter pythonis	Solilutibacter pythonis	4284/11	#N/A	#N/A	#N/A	#N/A	#N/A	#N/A	#N/A	#N/A	#N/A	#N/A	#N/A	#N/A
GCA_003698225.1	GCA_003698225.1.fna	NCBI	99.2	0	Xanthomonas axonopodis	Xanthomonas axonopodis	LMG 26789	#N/A	#N/A	#N/A	#N/A	#N/A	#N/A	#N/A	#N/A	#N/A	#N/A	#N/A	#N/A
GCA_003703395.1	GCA_003703395.1.fna	NCBI	97.7	0	Pseudoxanthomonas spadix	Pseudoxanthomonas spadix	DSM 18855	#N/A	#N/A	#N/A	#N/A	#N/A	#N/A	#N/A	#N/A	#N/A	#N/A	#N/A	#N/A
GCA_003719825.1	GCA_003719825.1.fna	NCBI	99.1	0	Montanilutibacter psychrotolerans	Montanilutibacter psychrotolerans	ZS60	#N/A	#N/A	#N/A	#N/A	#N/A	#N/A	#N/A	#N/A	#N/A	#N/A	#N/A	#N/A
GCA_003724915.1	GCA_003724915.1.fna	NCBI	99.7	0	Xanthomonas vasicola	Xanthomonas vasicola	NE-1	#N/A	#N/A	#N/A	#N/A	#N/A	#N/A	#N/A	#N/A	#N/A	#N/A	#N/A	#N/A
GCA_003724955.1	GCA_003724955.1.fna	NCBI	99.7	0	Xanthomonas vasicola	Xanthomonas vasicola	Arg-4A	#N/A	#N/A	#N/A	#N/A	#N/A	#N/A	#N/A	#N/A	#N/A	#N/A	#N/A	#N/A
GCA_003724975.1	GCA_003724975.1.fna	NCBI	99.7	0	Xanthomonas vasicola	Xanthomonas vasicola	Arg-5B	#N/A	#N/A	#N/A	#N/A	#N/A	#N/A	#N/A	#N/A	#N/A	#N/A	#N/A	#N/A
GCA_003724995.1	GCA_003724995.1.fna	NCBI	99.7	0	Xanthomonas vasicola	Xanthomonas vasicola	CO-5	#N/A	#N/A	#N/A	#N/A	#N/A	#N/A	#N/A	#N/A	#N/A	#N/A	#N/A	#N/A
GCA_003725005.1	GCA_003725005.1.fna	NCBI	99.7	0	Xanthomonas vasicola	Xanthomonas vasicola	Arg-7A	#N/A	#N/A	#N/A	#N/A	#N/A	#N/A	#N/A	#N/A	#N/A	#N/A	#N/A	#N/A
GCA_003725035.1	GCA_003725035.1.fna	NCBI	99.7	0	Xanthomonas vasicola	Xanthomonas vasicola	IA-2	#N/A	#N/A	#N/A	#N/A	#N/A	#N/A	#N/A	#N/A	#N/A	#N/A	#N/A	#N/A
GCA_003725055.1	GCA_003725055.1.fna	NCBI	99.7	0	Xanthomonas vasicola	Xanthomonas vasicola	Arg-2B	#N/A	#N/A	#N/A	#N/A	#N/A	#N/A	#N/A	#N/A	#N/A	#N/A	#N/A	#N/A
GCA_003725075.1	GCA_003725075.1.fna	NCBI	99.7	0	Xanthomonas vasicola	Xanthomonas vasicola	CO-6	#N/A	#N/A	#N/A	#N/A	#N/A	#N/A	#N/A	#N/A	#N/A	#N/A	#N/A	#N/A
GCA_003725095.1	GCA_003725095.1.fna	NCBI	99.7	0	Xanthomonas vasicola	Xanthomonas vasicola	CO-8	#N/A	#N/A	#N/A	#N/A	#N/A	#N/A	#N/A	#N/A	#N/A	#N/A	#N/A	#N/A
GCA_003725115.1	GCA_003725115.1.fna	NCBI	99.7	0	Xanthomonas vasicola	Xanthomonas vasicola	Arg-6B	#N/A	#N/A	#N/A	#N/A	#N/A	#N/A	#N/A	#N/A	#N/A	#N/A	#N/A	#N/A
GCA_003725135.1	GCA_003725135.1.fna	NCBI	99.7	0	Xanthomonas vasicola	Xanthomonas vasicola	KS-444	#N/A	#N/A	#N/A	#N/A	#N/A	#N/A	#N/A	#N/A	#N/A	#N/A	#N/A	#N/A
GCA_003725155.1	GCA_003725155.1.fna	NCBI	99.7	0	Xanthomonas vasicola	Xanthomonas vasicola	KS-1	#N/A	#N/A	#N/A	#N/A	#N/A	#N/A	#N/A	#N/A	#N/A	#N/A	#N/A	#N/A
GCA_003725165.1	GCA_003725165.1.fna	NCBI	99.7	0	Xanthomonas vasicola	Xanthomonas vasicola	IA-3	#N/A	#N/A	#N/A	#N/A	#N/A	#N/A	#N/A	#N/A	#N/A	#N/A	#N/A	#N/A
GCA_003725195.1	GCA_003725195.1.fna	NCBI	99.7	0	Xanthomonas vasicola	Xanthomonas vasicola	NE-4	#N/A	#N/A	#N/A	#N/A	#N/A	#N/A	#N/A	#N/A	#N/A	#N/A	#N/A	#N/A
GCA_003725215.1	GCA_003725215.1.fna	NCBI	99.7	0	Xanthomonas vasicola	Xanthomonas vasicola	NE-7	#N/A	#N/A	#N/A	#N/A	#N/A	#N/A	#N/A	#N/A	#N/A	#N/A	#N/A	#N/A
GCA_003725235.1	GCA_003725235.1.fna	NCBI	99.7	0	Xanthomonas vasicola	Xanthomonas vasicola	NE-9	#N/A	#N/A	#N/A	#N/A	#N/A	#N/A	#N/A	#N/A	#N/A	#N/A	#N/A	#N/A
GCA_003725255.1	GCA_003725255.1.fna	NCBI	99.7	0	Xanthomonas vasicola	Xanthomonas vasicola	NE-448	#N/A	#N/A	#N/A	#N/A	#N/A	#N/A	#N/A	#N/A	#N/A	#N/A	#N/A	#N/A
GCA_003725265.1	GCA_003725265.1.fna	NCBI	99.7	0	Xanthomonas vasicola	Xanthomonas vasicola	NE-8	#N/A	#N/A	#N/A	#N/A	#N/A	#N/A	#N/A	#N/A	#N/A	#N/A	#N/A	#N/A
GCA_003725315.1	GCA_003725315.1.fna	NCBI	99.7	0	Xanthomonas vasicola	Xanthomonas vasicola	SAM-118	#N/A	#N/A	#N/A	#N/A	#N/A	#N/A	#N/A	#N/A	#N/A	#N/A	#N/A	#N/A
GCA_003725875.1	GCA_003725875.1.fna	NCBI	99.7	0	Xanthomonas vasicola	Xanthomonas vasicola	NE-11	#N/A	#N/A	#N/A	#N/A	#N/A	#N/A	#N/A	#N/A	#N/A	#N/A	#N/A	#N/A
GCA_003725915.1	GCA_003725915.1.fna	NCBI	99.7	0	Xanthomonas vasicola	Xanthomonas vasicola	NE-413	#N/A	#N/A	#N/A	#N/A	#N/A	#N/A	#N/A	#N/A	#N/A	#N/A	#N/A	#N/A
GCA_003725935.1	GCA_003725935.1.fna	NCBI	99.5	0	Xanthomonas vasicola	Xanthomonas vasicola	SAM-113	#N/A	#N/A	#N/A	#N/A	#N/A	#N/A	#N/A	#N/A	#N/A	#N/A	#N/A	#N/A
GCA_003751305.1	GCA_003751305.1.fna	NCBI	99.9	0.1	Stenotrophomonas rhizophila	Stenotrophomonas rhizophila	BIGb0145	#N/A	#N/A	#N/A	#N/A	#N/A	#N/A	#N/A	#N/A	#N/A	#N/A	#N/A	#N/A
GCA_003751565.1	GCA_003751565.1.fna	NCBI	99.4	0.1	Stenotrophomonas maltophilia	Stenotrophomonas maltophilia	BIGb0219	#N/A	#N/A	#N/A	#N/A	#N/A	#N/A	#N/A	#N/A	#N/A	#N/A	#N/A	#N/A
GCA_003789105.1	GCA_003789105.1.fna	NCBI	99.5	0.3	Lysobacter enzymogenes	Lysobacter enzymogenes	OH11	#N/A	#N/A	#N/A	#N/A	#N/A	#N/A	#N/A	#N/A	#N/A	#N/A	#N/A	#N/A
GCA_003812985.1	GCA_003812985.1.fna	NCBI	99.9	0.1	Stenotrophomonas maltophilia	Stenotrophomonas maltophilia	FDAARGOS_507	#N/A	#N/A	#N/A	#N/A	#N/A	#N/A	#N/A	#N/A	#N/A	#N/A	#N/A	#N/A
GCA_003813845.1	GCA_003813845.1.fna	NCBI	99.2	0.2	Luteimonas sp. 100069	Luteimonas sp.	100069	#N/A	#N/A	#N/A	#N/A	#N/A	#N/A	#N/A	#N/A	#N/A	#N/A	#N/A	#N/A
GCA_003814555.1	GCA_003814555.1.fna	NCBI	99.6	0.1	Vulcaniibacterium tengchongense	Vulcaniibacterium tengchongense	DSM 25623	#N/A	#N/A	#N/A	#N/A	#N/A	#N/A	#N/A	#N/A	#N/A	#N/A	#N/A	#N/A
GCA_003931575.1	GCA_003931575.1.fna	NCBI	98.7	0.3	Pseudoxanthomonas sp. SGD_10	Pseudoxanthomonas sp.	SGD-10	#N/A	#N/A	#N/A	#N/A	#N/A	#N/A	#N/A	#N/A	#N/A	#N/A	#N/A	#N/A
GCA_003931635.1	GCA_003931635.1.fna	NCBI	98.8	0.2	Pseudoxanthomonas sp. SGNA_20	Pseudoxanthomonas sp.	SGNA-20	#N/A	#N/A	#N/A	#N/A	#N/A	#N/A	#N/A	#N/A	#N/A	#N/A	#N/A	#N/A
GCA_003931645.1	GCA_003931645.1.fna	NCBI	98.8	0.2	Pseudoxanthomonas sp. SGT_18	Pseudoxanthomonas sp.	SGT-18	#N/A	#N/A	#N/A	#N/A	#N/A	#N/A	#N/A	#N/A	#N/A	#N/A	#N/A	#N/A
GCA_003931665.1	GCA_003931665.1.fna	NCBI	99	2.8	Pseudoxanthomonas sp. SGD_5_1	Pseudoxanthomonas sp.	SGD-5-1	#N/A	#N/A	#N/A	#N/A	#N/A	#N/A	#N/A	#N/A	#N/A	#N/A	#N/A	#N/A
GCA_003932055.1	GCA_003932055.1.fna	NCBI	98.8	0	Xanthomonas oryzae	Xanthomonas oryzae	ScYc-b	#N/A	#N/A	#N/A	#N/A	#N/A	#N/A	#N/A	#N/A	#N/A	#N/A	#N/A	#N/A
GCA_003932075.1	GCA_003932075.1.fna	NCBI	98.5	0	Xanthomonas oryzae	Xanthomonas oryzae	YN24	#N/A	#N/A	#N/A	#N/A	#N/A	#N/A	#N/A	#N/A	#N/A	#N/A	#N/A	#N/A
GCA_003935155.1	GCA_003935155.1.fna	NCBI	99.9	0.1	Stenotrophomonas maltophilia	Stenotrophomonas maltophilia	SM_218	#N/A	#N/A	#N/A	#N/A	#N/A	#N/A	#N/A	#N/A	#N/A	#N/A	#N/A	#N/A
GCA_003935255.1	GCA_003935255.1.fna	NCBI	99.8	0.1	Stenotrophomonas maltophilia	Stenotrophomonas maltophilia	SM_055	#N/A	#N/A	#N/A	#N/A	#N/A	#N/A	#N/A	#N/A	#N/A	#N/A	#N/A	#N/A
GCA_003935325.1	GCA_003935325.1.fna	NCBI	99.9	0.2	Stenotrophomonas maltophilia	Stenotrophomonas maltophilia	SM_047	#N/A	#N/A	#N/A	#N/A	#N/A	#N/A	#N/A	#N/A	#N/A	#N/A	#N/A	#N/A
GCA_003935335.1	GCA_003935335.1.fna	NCBI	99.9	0.1	Stenotrophomonas maltophilia	Stenotrophomonas maltophilia	SM_031	#N/A	#N/A	#N/A	#N/A	#N/A	#N/A	#N/A	#N/A	#N/A	#N/A	#N/A	#N/A
GCA_003935615.1	GCA_003935615.1.fna	NCBI	100	0.3	Stenotrophomonas maltophilia	Stenotrophomonas maltophilia	SM_069	#N/A	#N/A	#N/A	#N/A	#N/A	#N/A	#N/A	#N/A	#N/A	#N/A	#N/A	#N/A
GCA_003935715.1	GCA_003935715.1.fna	NCBI	96.6	0	Stenotrophomonas sp. 278	Stenotrophomonas sp.	278	#N/A	#N/A	#N/A	#N/A	#N/A	#N/A	#N/A	#N/A	#N/A	#N/A	#N/A	#N/A
GCA_003935735.1	GCA_003935735.1.fna	NCBI	99.9	0.1	Stenotrophomonas maltophilia	Stenotrophomonas maltophilia	SM_220	#N/A	#N/A	#N/A	#N/A	#N/A	#N/A	#N/A	#N/A	#N/A	#N/A	#N/A	#N/A
GCA_003935825.1	GCA_003935825.1.fna	NCBI	99.9	0.1	Stenotrophomonas maltophilia	Stenotrophomonas maltophilia	SM_163	#N/A	#N/A	#N/A	#N/A	#N/A	#N/A	#N/A	#N/A	#N/A	#N/A	#N/A	#N/A
GCA_003938995.1	GCA_003938995.1.fna	NCBI	99.8	0.7	Stenotrophomonas maltophilia	Stenotrophomonas maltophilia	FDAARGOS_508	#N/A	#N/A	#N/A	#N/A	#N/A	#N/A	#N/A	#N/A	#N/A	#N/A	#N/A	#N/A
GCA_003949975.1	GCA_003949975.1.fna	NCBI	99.7	0	Xanthomonas vasicola	Xanthomonas vasicola	Xv1601	#N/A	#N/A	#N/A	#N/A	#N/A	#N/A	#N/A	#N/A	#N/A	#N/A	#N/A	#N/A
GCA_003957475.1	GCA_003957475.1.fna	NCBI	99.7	0	Xanthomonas citri	Xanthomonas citri	LPF 602	#N/A	#N/A	#N/A	#N/A	#N/A	#N/A	#N/A	#N/A	#N/A	#N/A	#N/A	#N/A
GCA_003970095.1	GCA_003970095.1.fna	NCBI	99.5	0.4	Stenotrophomonas geniculata	Stenotrophomonas geniculata	AM526	#N/A	#N/A	#N/A	#N/A	#N/A	#N/A	#N/A	#N/A	#N/A	#N/A	#N/A	#N/A
GCA_003970865.1	GCA_003970865.1.fna	NCBI	99.9	0.3	Stenotrophomonas maltophilia	Stenotrophomonas maltophilia	MDMC339	#N/A	#N/A	#N/A	#N/A	#N/A	#N/A	#N/A	#N/A	#N/A	#N/A	#N/A	#N/A
GCA_003984685.1	GCA_003984685.1.fna	NCBI	99.7	0	Xanthomonas arboricola	Xanthomonas arboricola	CITA 9	#N/A	#N/A	#N/A	#N/A	#N/A	#N/A	#N/A	#N/A	#N/A	#N/A	#N/A	#N/A
GCA_003984725.1	GCA_003984725.1.fna	NCBI	99.9	0	Xanthomonas arboricola	Xanthomonas arboricola	CITA 99	#N/A	#N/A	#N/A	#N/A	#N/A	#N/A	#N/A	#N/A	#N/A	#N/A	#N/A	#N/A
GCA_003992775.1	GCA_003992775.1.fna	NCBI	99.2	0	Xanthomonas vesicatoria	Xanthomonas vesicatoria	DAR26931	#N/A	#N/A	#N/A	#N/A	#N/A	#N/A	#N/A	#N/A	#N/A	#N/A	#N/A	#N/A
GCA_003992785.1	GCA_003992785.1.fna	NCBI	96.4	0	Xanthomonas euvesicatoria	Xanthomonas euvesicatoria	DAR82542	#N/A	#N/A	#N/A	#N/A	#N/A	#N/A	#N/A	#N/A	#N/A	#N/A	#N/A	#N/A
GCA_003992805.1	GCA_003992805.1.fna	NCBI	99.3	0.2	Xanthomonas euvesicatoria	Xanthomonas euvesicatoria	DAR34895	#N/A	#N/A	#N/A	#N/A	#N/A	#N/A	#N/A	#N/A	#N/A	#N/A	#N/A	#N/A
GCA_003992815.1	GCA_003992815.1.fna	NCBI	99.8	0.2	Xanthomonas sp. DAR33341	Xanthomonas sp.	DAR33341	#N/A	#N/A	#N/A	#N/A	#N/A	#N/A	#N/A	#N/A	#N/A	#N/A	#N/A	#N/A
GCA_003992855.1	GCA_003992855.1.fna	NCBI	99.7	0	Xanthomonas vesicatoria	Xanthomonas vesicatoria	BRIP38861	#N/A	#N/A	#N/A	#N/A	#N/A	#N/A	#N/A	#N/A	#N/A	#N/A	#N/A	#N/A
GCA_003992865.1	GCA_003992865.1.fna	NCBI	99.7	0	Xanthomonas vesicatoria	Xanthomonas vesicatoria	BRIP38864	#N/A	#N/A	#N/A	#N/A	#N/A	#N/A	#N/A	#N/A	#N/A	#N/A	#N/A	#N/A
GCA_003992875.1	GCA_003992875.1.fna	NCBI	99.7	0	Xanthomonas vesicatoria	Xanthomonas vesicatoria	BRIP62429	#N/A	#N/A	#N/A	#N/A	#N/A	#N/A	#N/A	#N/A	#N/A	#N/A	#N/A	#N/A
GCA_003992905.1	GCA_003992905.1.fna	NCBI	99.7	0	Xanthomonas vesicatoria	Xanthomonas vesicatoria	BRIP62428	#N/A	#N/A	#N/A	#N/A	#N/A	#N/A	#N/A	#N/A	#N/A	#N/A	#N/A	#N/A
GCA_003992935.1	GCA_003992935.1.fna	NCBI	99.7	0	Xanthomonas vesicatoria	Xanthomonas vesicatoria	BRIP62388	#N/A	#N/A	#N/A	#N/A	#N/A	#N/A	#N/A	#N/A	#N/A	#N/A	#N/A	#N/A
GCA_003992955.1	GCA_003992955.1.fna	NCBI	99.7	0	Xanthomonas vesicatoria	Xanthomonas vesicatoria	BRIP62423	#N/A	#N/A	#N/A	#N/A	#N/A	#N/A	#N/A	#N/A	#N/A	#N/A	#N/A	#N/A
GCA_003992965.1	GCA_003992965.1.fna	NCBI	99.7	0.1	Xanthomonas sp. BRIP62409	Xanthomonas sp.	BRIP62409	#N/A	#N/A	#N/A	#N/A	#N/A	#N/A	#N/A	#N/A	#N/A	#N/A	#N/A	#N/A
GCA_003992975.1	GCA_003992975.1.fna	NCBI	99.6	0	Xanthomonas perforans	Xanthomonas perforans	BRIP63666	#N/A	#N/A	#N/A	#N/A	#N/A	#N/A	#N/A	#N/A	#N/A	#N/A	#N/A	#N/A
GCA_003993015.1	GCA_003993015.1.fna	NCBI	99.6	0	Xanthomonas perforans	Xanthomonas perforans	BRIP63262	#N/A	#N/A	#N/A	#N/A	#N/A	#N/A	#N/A	#N/A	#N/A	#N/A	#N/A	#N/A
GCA_003993025.1	GCA_003993025.1.fna	NCBI	99.5	0	Xanthomonas perforans	Xanthomonas perforans	BRIP63565	#N/A	#N/A	#N/A	#N/A	#N/A	#N/A	#N/A	#N/A	#N/A	#N/A	#N/A	#N/A
GCA_003993035.1	GCA_003993035.1.fna	NCBI	99.5	0	Xanthomonas perforans	Xanthomonas perforans	BRIP62405	#N/A	#N/A	#N/A	#N/A	#N/A	#N/A	#N/A	#N/A	#N/A	#N/A	#N/A	#N/A
GCA_003993055.1	GCA_003993055.1.fna	NCBI	99	0	Xanthomonas perforans	Xanthomonas perforans	BRIP62404	#N/A	#N/A	#N/A	#N/A	#N/A	#N/A	#N/A	#N/A	#N/A	#N/A	#N/A	#N/A
GCA_003993095.1	GCA_003993095.1.fna	NCBI	99.4	0	Xanthomonas perforans	Xanthomonas perforans	BRIP62398	#N/A	#N/A	#N/A	#N/A	#N/A	#N/A	#N/A	#N/A	#N/A	#N/A	#N/A	#N/A
GCA_003993105.1	GCA_003993105.1.fna	NCBI	99.5	0	Xanthomonas perforans	Xanthomonas perforans	BRIP62389	#N/A	#N/A	#N/A	#N/A	#N/A	#N/A	#N/A	#N/A	#N/A	#N/A	#N/A	#N/A
GCA_003993115.1	GCA_003993115.1.fna	NCBI	99.6	0	Xanthomonas perforans	Xanthomonas perforans	BRIP62384	#N/A	#N/A	#N/A	#N/A	#N/A	#N/A	#N/A	#N/A	#N/A	#N/A	#N/A	#N/A
GCA_003993135.1	GCA_003993135.1.fna	NCBI	99.6	0	Xanthomonas perforans	Xanthomonas perforans	BRIP62383	#N/A	#N/A	#N/A	#N/A	#N/A	#N/A	#N/A	#N/A	#N/A	#N/A	#N/A	#N/A
GCA_003993175.1	GCA_003993175.1.fna	NCBI	99.1	0.1	Xanthomonas euvesicatoria	Xanthomonas euvesicatoria	BRIP38997	#N/A	#N/A	#N/A	#N/A	#N/A	#N/A	#N/A	#N/A	#N/A	#N/A	#N/A	#N/A
GCA_003993185.1	GCA_003993185.1.fna	NCBI	99.2	0.1	Xanthomonas euvesicatoria	Xanthomonas euvesicatoria	BRIP63464	#N/A	#N/A	#N/A	#N/A	#N/A	#N/A	#N/A	#N/A	#N/A	#N/A	#N/A	#N/A
GCA_003993195.1	GCA_003993195.1.fna	NCBI	99.7	0	Xanthomonas euvesicatoria	Xanthomonas euvesicatoria	BRIP39016	#N/A	#N/A	#N/A	#N/A	#N/A	#N/A	#N/A	#N/A	#N/A	#N/A	#N/A	#N/A
GCA_003993225.1	GCA_003993225.1.fna	NCBI	99.1	0.1	Xanthomonas euvesicatoria	Xanthomonas euvesicatoria	BRIP62959	#N/A	#N/A	#N/A	#N/A	#N/A	#N/A	#N/A	#N/A	#N/A	#N/A	#N/A	#N/A
GCA_003993255.1	GCA_003993255.1.fna	NCBI	99	0	Xanthomonas euvesicatoria	Xanthomonas euvesicatoria	BRIP62438	#N/A	#N/A	#N/A	#N/A	#N/A	#N/A	#N/A	#N/A	#N/A	#N/A	#N/A	#N/A
GCA_003993265.1	GCA_003993265.1.fna	NCBI	99.1	0.1	Xanthomonas euvesicatoria	Xanthomonas euvesicatoria	BRIP62425	#N/A	#N/A	#N/A	#N/A	#N/A	#N/A	#N/A	#N/A	#N/A	#N/A	#N/A	#N/A
GCA_003993275.1	GCA_003993275.1.fna	NCBI	98.9	0.1	Xanthomonas euvesicatoria	Xanthomonas euvesicatoria	BRIP62396	#N/A	#N/A	#N/A	#N/A	#N/A	#N/A	#N/A	#N/A	#N/A	#N/A	#N/A	#N/A
GCA_003993315.1	GCA_003993315.1.fna	NCBI	99.2	0.1	Xanthomonas euvesicatoria	Xanthomonas euvesicatoria	BRIP62395	#N/A	#N/A	#N/A	#N/A	#N/A	#N/A	#N/A	#N/A	#N/A	#N/A	#N/A	#N/A
GCA_003993335.1	GCA_003993335.1.fna	NCBI	99.1	0.1	Xanthomonas euvesicatoria	Xanthomonas euvesicatoria	BRIP62391	#N/A	#N/A	#N/A	#N/A	#N/A	#N/A	#N/A	#N/A	#N/A	#N/A	#N/A	#N/A
GCA_003993345.1	GCA_003993345.1.fna	NCBI	99.1	0.1	Xanthomonas euvesicatoria	Xanthomonas euvesicatoria	BRIP62390	#N/A	#N/A	#N/A	#N/A	#N/A	#N/A	#N/A	#N/A	#N/A	#N/A	#N/A	#N/A
GCA_003993355.1	GCA_003993355.1.fna	NCBI	99.9	3.3	Xanthomonas arboricola	Xanthomonas arboricola	BRIP62416	#N/A	#N/A	#N/A	#N/A	#N/A	#N/A	#N/A	#N/A	#N/A	#N/A	#N/A	#N/A
GCA_003993395.1	GCA_003993395.1.fna	NCBI	99.8	0.1	Xanthomonas arboricola	Xanthomonas arboricola	BRIP62410	#N/A	#N/A	#N/A	#N/A	#N/A	#N/A	#N/A	#N/A	#N/A	#N/A	#N/A	#N/A
GCA_003993415.1	GCA_003993415.1.fna	NCBI	99.8	0.1	Xanthomonas arboricola	Xanthomonas arboricola	BRIP62432	#N/A	#N/A	#N/A	#N/A	#N/A	#N/A	#N/A	#N/A	#N/A	#N/A	#N/A	#N/A
GCA_003993445.1	GCA_003993445.1.fna	NCBI	99.1	1.5	Xanthomonas euvesicatoria	Xanthomonas euvesicatoria	DAR26930	#N/A	#N/A	#N/A	#N/A	#N/A	#N/A	#N/A	#N/A	#N/A	#N/A	#N/A	#N/A
GCA_003993455.1	GCA_003993455.1.fna	NCBI	99.7	0	Xanthomonas vesicatoria	Xanthomonas vesicatoria	BRIP62413	#N/A	#N/A	#N/A	#N/A	#N/A	#N/A	#N/A	#N/A	#N/A	#N/A	#N/A	#N/A
GCA_003993495.1	GCA_003993495.1.fna	NCBI	99.7	0	Xanthomonas sp. BRIP62418	Xanthomonas sp.	BRIP62418	#N/A	#N/A	#N/A	#N/A	#N/A	#N/A	#N/A	#N/A	#N/A	#N/A	#N/A	#N/A
GCA_003993515.1	GCA_003993515.1.fna	NCBI	99.6	0.5	Xanthomonas sp. BRIP62415	Xanthomonas sp.	BRIP62415	#N/A	#N/A	#N/A	#N/A	#N/A	#N/A	#N/A	#N/A	#N/A	#N/A	#N/A	#N/A
GCA_003993525.1	GCA_003993525.1.fna	NCBI	99.7	0	Xanthomonas sp. BRIP62411	Xanthomonas sp.	BRIP62411	#N/A	#N/A	#N/A	#N/A	#N/A	#N/A	#N/A	#N/A	#N/A	#N/A	#N/A	#N/A
GCA_003993535.1	GCA_003993535.1.fna	NCBI	99.7	0.1	Xanthomonas perforans	Xanthomonas perforans	BRIP62397	#N/A	#N/A	#N/A	#N/A	#N/A	#N/A	#N/A	#N/A	#N/A	#N/A	#N/A	#N/A
GCA_003993575.1	GCA_003993575.1.fna	NCBI	99.4	0	Xanthomonas perforans	Xanthomonas perforans	BRIP62386	#N/A	#N/A	#N/A	#N/A	#N/A	#N/A	#N/A	#N/A	#N/A	#N/A	#N/A	#N/A
GCA_003993595.1	GCA_003993595.1.fna	NCBI	99	0.1	Xanthomonas euvesicatoria	Xanthomonas euvesicatoria	BRIP62858	#N/A	#N/A	#N/A	#N/A	#N/A	#N/A	#N/A	#N/A	#N/A	#N/A	#N/A	#N/A
GCA_003993605.1	GCA_003993605.1.fna	NCBI	99.2	0.1	Xanthomonas euvesicatoria	Xanthomonas euvesicatoria	BRIP62555	#N/A	#N/A	#N/A	#N/A	#N/A	#N/A	#N/A	#N/A	#N/A	#N/A	#N/A	#N/A
GCA_003993615.1	GCA_003993615.1.fna	NCBI	99.3	0.1	Xanthomonas euvesicatoria	Xanthomonas euvesicatoria	BRIP62757	#N/A	#N/A	#N/A	#N/A	#N/A	#N/A	#N/A	#N/A	#N/A	#N/A	#N/A	#N/A
GCA_003993655.1	GCA_003993655.1.fna	NCBI	99.1	0.1	Xanthomonas euvesicatoria	Xanthomonas euvesicatoria	BRIP62441	#N/A	#N/A	#N/A	#N/A	#N/A	#N/A	#N/A	#N/A	#N/A	#N/A	#N/A	#N/A
GCA_003993675.1	GCA_003993675.1.fna	NCBI	99.1	0.1	Xanthomonas euvesicatoria	Xanthomonas euvesicatoria	BRIP62403	#N/A	#N/A	#N/A	#N/A	#N/A	#N/A	#N/A	#N/A	#N/A	#N/A	#N/A	#N/A
GCA_003993685.1	GCA_003993685.1.fna	NCBI	99.1	0.1	Xanthomonas euvesicatoria	Xanthomonas euvesicatoria	BRIP62400	#N/A	#N/A	#N/A	#N/A	#N/A	#N/A	#N/A	#N/A	#N/A	#N/A	#N/A	#N/A
GCA_003993715.1	GCA_003993715.1.fna	NCBI	99.8	0.1	Xanthomonas arboricola	Xanthomonas arboricola	BRIP62414	#N/A	#N/A	#N/A	#N/A	#N/A	#N/A	#N/A	#N/A	#N/A	#N/A	#N/A	#N/A
GCA_003993725.1	GCA_003993725.1.fna	NCBI	99.1	0.1	Xanthomonas euvesicatoria	Xanthomonas euvesicatoria	BRIP62392	#N/A	#N/A	#N/A	#N/A	#N/A	#N/A	#N/A	#N/A	#N/A	#N/A	#N/A	#N/A
GCA_003993745.1	GCA_003993745.1.fna	NCBI	99.8	0.1	Xanthomonas arboricola	Xanthomonas arboricola	BRIP62412	#N/A	#N/A	#N/A	#N/A	#N/A	#N/A	#N/A	#N/A	#N/A	#N/A	#N/A	#N/A
GCA_003999445.1	GCA_003999445.1.fna	NCBI	99.7	0	Xanthomonas phaseoli	Xanthomonas phaseoli	ISO98C12	#N/A	#N/A	#N/A	#N/A	#N/A	#N/A	#N/A	#N/A	#N/A	#N/A	#N/A	#N/A
GCA_003999485.1	GCA_003999485.1.fna	NCBI	99.6	0.2	Xanthomonas citri	Xanthomonas citri	ISO118C1	#N/A	#N/A	#N/A	#N/A	#N/A	#N/A	#N/A	#N/A	#N/A	#N/A	#N/A	#N/A
GCA_003999505.1	GCA_003999505.1.fna	NCBI	99.6	0.2	Xanthomonas citri	Xanthomonas citri	ISO12C3	#N/A	#N/A	#N/A	#N/A	#N/A	#N/A	#N/A	#N/A	#N/A	#N/A	#N/A	#N/A
GCA_003999525.1	GCA_003999525.1.fna	NCBI	99.7	0	Xanthomonas sp. ISO98C4	Xanthomonas sp.	ISO98C4	#N/A	#N/A	#N/A	#N/A	#N/A	#N/A	#N/A	#N/A	#N/A	#N/A	#N/A	#N/A
GCA_003999545.1	GCA_003999545.1.fna	NCBI	99.7	0	Xanthomonas phaseoli	Xanthomonas phaseoli	ISO18C8	#N/A	#N/A	#N/A	#N/A	#N/A	#N/A	#N/A	#N/A	#N/A	#N/A	#N/A	#N/A
GCA_003999565.1	GCA_003999565.1.fna	NCBI	99.7	0	Xanthomonas phaseoli	Xanthomonas phaseoli	ISO18C2	#N/A	#N/A	#N/A	#N/A	#N/A	#N/A	#N/A	#N/A	#N/A	#N/A	#N/A	#N/A
GCA_003999895.1	GCA_003999895.1.fna	NCBI	99.3	0	Stenotrophomonas indicatrix	Stenotrophomonas indicatrix	RS1	#N/A	#N/A	#N/A	#N/A	#N/A	#N/A	#N/A	#N/A	#N/A	#N/A	#N/A	#N/A
GCA_003999905.1	GCA_003999905.1.fna	NCBI	99.7	0.1	Stenotrophomonas indicatrix	Stenotrophomonas indicatrix	RS7	#N/A	#N/A	#N/A	#N/A	#N/A	#N/A	#N/A	#N/A	#N/A	#N/A	#N/A	#N/A
GCA_004000475.1	GCA_004000475.1.fna	NCBI	99.6	0.2	Xanthomonas citri	Xanthomonas citri	ISO118C5	#N/A	#N/A	#N/A	#N/A	#N/A	#N/A	#N/A	#N/A	#N/A	#N/A	#N/A	#N/A
GCA_004025275.1	GCA_004025275.1.fna	NCBI	95.3	0.2	Xanthomonas phaseoli	Xanthomonas phaseoli	CIO151	#N/A	#N/A	#N/A	#N/A	#N/A	#N/A	#N/A	#N/A	#N/A	#N/A	#N/A	#N/A
GCA_004102065.1	GCA_004102065.1.fna	NCBI	95.6	0	Xanthomonas perforans	Xanthomonas perforans	GEV2127	#N/A	#N/A	#N/A	#N/A	#N/A	#N/A	#N/A	#N/A	#N/A	#N/A	#N/A	#N/A
GCA_004102095.1	GCA_004102095.1.fna	NCBI	97.8	0.1	Xanthomonas perforans	Xanthomonas perforans	GEV2132	#N/A	#N/A	#N/A	#N/A	#N/A	#N/A	#N/A	#N/A	#N/A	#N/A	#N/A	#N/A
GCA_004102165.1	GCA_004102165.1.fna	NCBI	96.6	0.2	Xanthomonas perforans	Xanthomonas perforans	GEV2098	#N/A	#N/A	#N/A	#N/A	#N/A	#N/A	#N/A	#N/A	#N/A	#N/A	#N/A	#N/A
GCA_004102175.1	GCA_004102175.1.fna	NCBI	95.8	0	Xanthomonas perforans	Xanthomonas perforans	GEV2097	#N/A	#N/A	#N/A	#N/A	#N/A	#N/A	#N/A	#N/A	#N/A	#N/A	#N/A	#N/A
GCA_004102205.1	GCA_004102205.1.fna	NCBI	99.3	0.1	Xanthomonas perforans	Xanthomonas perforans	GEV2120	#N/A	#N/A	#N/A	#N/A	#N/A	#N/A	#N/A	#N/A	#N/A	#N/A	#N/A	#N/A
GCA_004102215.1	GCA_004102215.1.fna	NCBI	95.5	0.1	Xanthomonas perforans	Xanthomonas perforans	GEV2112	#N/A	#N/A	#N/A	#N/A	#N/A	#N/A	#N/A	#N/A	#N/A	#N/A	#N/A	#N/A
GCA_004102225.1	GCA_004102225.1.fna	NCBI	95.5	0.1	Xanthomonas perforans	Xanthomonas perforans	GEV2115	#N/A	#N/A	#N/A	#N/A	#N/A	#N/A	#N/A	#N/A	#N/A	#N/A	#N/A	#N/A
GCA_004102235.1	GCA_004102235.1.fna	NCBI	95.5	0.1	Xanthomonas perforans	Xanthomonas perforans	GEV2063	#N/A	#N/A	#N/A	#N/A	#N/A	#N/A	#N/A	#N/A	#N/A	#N/A	#N/A	#N/A
GCA_004102275.1	GCA_004102275.1.fna	NCBI	95.1	0.1	Xanthomonas perforans	Xanthomonas perforans	GEV2049	#N/A	#N/A	#N/A	#N/A	#N/A	#N/A	#N/A	#N/A	#N/A	#N/A	#N/A	#N/A
GCA_004102305.1	GCA_004102305.1.fna	NCBI	96.5	0.1	Xanthomonas perforans	Xanthomonas perforans	GEV2015	#N/A	#N/A	#N/A	#N/A	#N/A	#N/A	#N/A	#N/A	#N/A	#N/A	#N/A	#N/A
GCA_004102315.1	GCA_004102315.1.fna	NCBI	95.2	0.1	Xanthomonas perforans	Xanthomonas perforans	GEV2009	#N/A	#N/A	#N/A	#N/A	#N/A	#N/A	#N/A	#N/A	#N/A	#N/A	#N/A	#N/A
GCA_004102325.1	GCA_004102325.1.fna	NCBI	97.4	0.1	Xanthomonas perforans	Xanthomonas perforans	GEV1989	#N/A	#N/A	#N/A	#N/A	#N/A	#N/A	#N/A	#N/A	#N/A	#N/A	#N/A	#N/A
GCA_004102335.1	GCA_004102335.1.fna	NCBI	97.3	0.1	Xanthomonas perforans	Xanthomonas perforans	GEV2135	#N/A	#N/A	#N/A	#N/A	#N/A	#N/A	#N/A	#N/A	#N/A	#N/A	#N/A	#N/A
GCA_004102345.1	GCA_004102345.1.fna	NCBI	96.3	0.1	Xanthomonas perforans	Xanthomonas perforans	GEV2134	#N/A	#N/A	#N/A	#N/A	#N/A	#N/A	#N/A	#N/A	#N/A	#N/A	#N/A	#N/A
GCA_004102405.1	GCA_004102405.1.fna	NCBI	97.8	0	Xanthomonas perforans	Xanthomonas perforans	GEV2130	#N/A	#N/A	#N/A	#N/A	#N/A	#N/A	#N/A	#N/A	#N/A	#N/A	#N/A	#N/A
GCA_004102415.1	GCA_004102415.1.fna	NCBI	96.4	0	Xanthomonas perforans	Xanthomonas perforans	GEV2124	#N/A	#N/A	#N/A	#N/A	#N/A	#N/A	#N/A	#N/A	#N/A	#N/A	#N/A	#N/A
GCA_004102425.1	GCA_004102425.1.fna	NCBI	96.1	0.1	Xanthomonas perforans	Xanthomonas perforans	GEV2129	#N/A	#N/A	#N/A	#N/A	#N/A	#N/A	#N/A	#N/A	#N/A	#N/A	#N/A	#N/A
GCA_004102435.1	GCA_004102435.1.fna	NCBI	96.8	0	Xanthomonas perforans	Xanthomonas perforans	GEV2122	#N/A	#N/A	#N/A	#N/A	#N/A	#N/A	#N/A	#N/A	#N/A	#N/A	#N/A	#N/A
GCA_004102455.1	GCA_004102455.1.fna	NCBI	95.8	0.1	Xanthomonas perforans	Xanthomonas perforans	GEV2117	#N/A	#N/A	#N/A	#N/A	#N/A	#N/A	#N/A	#N/A	#N/A	#N/A	#N/A	#N/A
GCA_004102505.1	GCA_004102505.1.fna	NCBI	95.2	0.1	Xanthomonas perforans	Xanthomonas perforans	GEV2116	#N/A	#N/A	#N/A	#N/A	#N/A	#N/A	#N/A	#N/A	#N/A	#N/A	#N/A	#N/A
GCA_004102515.1	GCA_004102515.1.fna	NCBI	96	0.1	Xanthomonas perforans	Xanthomonas perforans	GEV1921	#N/A	#N/A	#N/A	#N/A	#N/A	#N/A	#N/A	#N/A	#N/A	#N/A	#N/A	#N/A
GCA_004102525.1	GCA_004102525.1.fna	NCBI	96.5	0.2	Xanthomonas perforans	Xanthomonas perforans	GEV2010	#N/A	#N/A	#N/A	#N/A	#N/A	#N/A	#N/A	#N/A	#N/A	#N/A	#N/A	#N/A
GCA_004118345.1	GCA_004118345.1.fna	NCBI	99	0.3	Stenotrophomonas sp. MA5	Stenotrophomonas sp.	MA5	#N/A	#N/A	#N/A	#N/A	#N/A	#N/A	#N/A	#N/A	#N/A	#N/A	#N/A	#N/A
GCA_004118975.1	GCA_004118975.1.fna	NCBI	98.5	0.1	Luteimonas sp. YGD11_2	Luteimonas sp.	YGD11-2	#N/A	#N/A	#N/A	#N/A	#N/A	#N/A	#N/A	#N/A	#N/A	#N/A	#N/A	#N/A
GCA_004122095.1	GCA_004122095.1.fna	NCBI	98.4	0.1	Pseudoxanthomonas composti	Pseudoxanthomonas composti	GSS15	#N/A	#N/A	#N/A	#N/A	#N/A	#N/A	#N/A	#N/A	#N/A	#N/A	#N/A	#N/A
GCA_004136375.1	GCA_004136375.1.fna	NCBI	98.7	0	Xanthomonas oryzae	Xanthomonas oryzae	ICMP3125	#N/A	#N/A	#N/A	#N/A	#N/A	#N/A	#N/A	#N/A	#N/A	#N/A	#N/A	#N/A
GCA_004136395.1	GCA_004136395.1.fna	NCBI	98.4	0.1	Xanthomonas oryzae	Xanthomonas oryzae	PXO142	#N/A	#N/A	#N/A	#N/A	#N/A	#N/A	#N/A	#N/A	#N/A	#N/A	#N/A	#N/A
GCA_004143945.1	GCA_004143945.1.fna	NCBI	96.8	0.1	Lysobacteraceae bacterium	Lysobacteraceae bacterium	not applicable	#N/A	#N/A	#N/A	#N/A	#N/A	#N/A	#N/A	#N/A	#N/A	#N/A	#N/A	#N/A
GCA_004168365.1	GCA_004168365.1.fna	NCBI	97.2	0.2	Pseudolysobacter antarcticus	Pseudolysobacter antarcticus	AQ6-296	#N/A	#N/A	#N/A	#N/A	#N/A	#N/A	#N/A	#N/A	#N/A	#N/A	#N/A	#N/A
GCA_004283655.1	GCA_004283655.1.fna	NCBI	98.5	0.3	Pseudoxanthomonas winnipegensis	Pseudoxanthomonas winnipegensis	NML180594	#N/A	#N/A	#N/A	#N/A	#N/A	#N/A	#N/A	#N/A	#N/A	#N/A	#N/A	#N/A
GCA_004283755.1	GCA_004283755.1.fna	NCBI	98.5	0.3	Pseudoxanthomonas winnipegensis	Pseudoxanthomonas winnipegensis	NML 130738	#N/A	#N/A	#N/A	#N/A	#N/A	#N/A	#N/A	#N/A	#N/A	#N/A	#N/A	#N/A
GCA_004284085.1	GCA_004284085.1.fna	NCBI	98.5	0.3	Pseudoxanthomonas winnipegensis	Pseudoxanthomonas winnipegensis	NML 171107	#N/A	#N/A	#N/A	#N/A	#N/A	#N/A	#N/A	#N/A	#N/A	#N/A	#N/A	#N/A
GCA_004284175.1	GCA_004284175.1.fna	NCBI	98.6	0.3	Pseudoxanthomonas winnipegensis	Pseudoxanthomonas winnipegensis	NML 171202	#N/A	#N/A	#N/A	#N/A	#N/A	#N/A	#N/A	#N/A	#N/A	#N/A	#N/A	#N/A
GCA_004284195.1	GCA_004284195.1.fna	NCBI	98.5	0.3	Pseudoxanthomonas winnipegensis	Pseudoxanthomonas winnipegensis	NML 170316	#N/A	#N/A	#N/A	#N/A	#N/A	#N/A	#N/A	#N/A	#N/A	#N/A	#N/A	#N/A
GCA_004284595.1	GCA_004284595.1.fna	NCBI	98.6	0.3	Pseudoxanthomonas winnipegensis	Pseudoxanthomonas winnipegensis	NML 140781	#N/A	#N/A	#N/A	#N/A	#N/A	#N/A	#N/A	#N/A	#N/A	#N/A	#N/A	#N/A
GCA_004284655.1	GCA_004284655.1.fna	NCBI	98.5	0.3	Pseudoxanthomonas winnipegensis	Pseudoxanthomonas winnipegensis	NML 171200	#N/A	#N/A	#N/A	#N/A	#N/A	#N/A	#N/A	#N/A	#N/A	#N/A	#N/A	#N/A
GCA_004284685.1	GCA_004284685.1.fna	NCBI	98.5	0.3	Pseudoxanthomonas winnipegensis	Pseudoxanthomonas winnipegensis	NML 130969	#N/A	#N/A	#N/A	#N/A	#N/A	#N/A	#N/A	#N/A	#N/A	#N/A	#N/A	#N/A
GCA_004284745.1	GCA_004284745.1.fna	NCBI	98.6	0.2	Pseudoxanthomonas winnipegensis	Pseudoxanthomonas winnipegensis	NML180370	#N/A	#N/A	#N/A	#N/A	#N/A	#N/A	#N/A	#N/A	#N/A	#N/A	#N/A	#N/A
GCA_004294545.1	GCA_004294545.1.fna	NCBI	98.5	0.3	Pseudoxanthomonas winnipegensis	Pseudoxanthomonas winnipegensis	NML 160639	#N/A	#N/A	#N/A	#N/A	#N/A	#N/A	#N/A	#N/A	#N/A	#N/A	#N/A	#N/A
GCA_004299365.1	GCA_004299365.1.fna	NCBI	98.6	1.1	Xanthomonas oryzae	Xanthomonas oryzae	CIX1041	#N/A	#N/A	#N/A	#N/A	#N/A	#N/A	#N/A	#N/A	#N/A	#N/A	#N/A	#N/A
GCA_004299395.1	GCA_004299395.1.fna	NCBI	98.2	0.3	Xanthomonas oryzae	Xanthomonas oryzae	CIX611	#N/A	#N/A	#N/A	#N/A	#N/A	#N/A	#N/A	#N/A	#N/A	#N/A	#N/A	#N/A
GCA_004319445.1	GCA_004319445.1.fna	NCBI	99.1	0.1	Xanthomonas oryzae	Xanthomonas oryzae	NJ611	#N/A	#N/A	#N/A	#N/A	#N/A	#N/A	#N/A	#N/A	#N/A	#N/A	#N/A	#N/A
GCA_004319465.1	GCA_004319465.1.fna	NCBI	99	0	Xanthomonas oryzae	Xanthomonas oryzae	BB156-2	#N/A	#N/A	#N/A	#N/A	#N/A	#N/A	#N/A	#N/A	#N/A	#N/A	#N/A	#N/A
GCA_004319485.1	GCA_004319485.1.fna	NCBI	98.6	0.6	Xanthomonas oryzae	Xanthomonas oryzae	BB151-3	#N/A	#N/A	#N/A	#N/A	#N/A	#N/A	#N/A	#N/A	#N/A	#N/A	#N/A	#N/A
GCA_004319505.1	GCA_004319505.1.fna	NCBI	99.1	0	Xanthomonas oryzae	Xanthomonas oryzae	BAI23	#N/A	#N/A	#N/A	#N/A	#N/A	#N/A	#N/A	#N/A	#N/A	#N/A	#N/A	#N/A
GCA_004321555.1	GCA_004321555.1.fna	NCBI	98.4	0	Xanthomonas oryzae	Xanthomonas oryzae	CIX629	#N/A	#N/A	#N/A	#N/A	#N/A	#N/A	#N/A	#N/A	#N/A	#N/A	#N/A	#N/A
GCA_004322815.1	GCA_004322815.1.fna	NCBI	98.7	0.7	Xanthomonas oryzae	Xanthomonas oryzae	CIX2374	#N/A	#N/A	#N/A	#N/A	#N/A	#N/A	#N/A	#N/A	#N/A	#N/A	#N/A	#N/A
GCA_004322835.1	GCA_004322835.1.fna	NCBI	98.2	0	Xanthomonas oryzae	Xanthomonas oryzae	CIX298	#N/A	#N/A	#N/A	#N/A	#N/A	#N/A	#N/A	#N/A	#N/A	#N/A	#N/A	#N/A
GCA_004327995.1	GCA_004327995.1.fna	NCBI	98.6	0.3	Pseudoxanthomonas winnipegensis	Pseudoxanthomonas winnipegensis	NML 171590	#N/A	#N/A	#N/A	#N/A	#N/A	#N/A	#N/A	#N/A	#N/A	#N/A	#N/A	#N/A
GCA_004328005.1	GCA_004328005.1.fna	NCBI	98.4	0.2	Pseudoxanthomonas winnipegensis	Pseudoxanthomonas winnipegensis	NML 171591	#N/A	#N/A	#N/A	#N/A	#N/A	#N/A	#N/A	#N/A	#N/A	#N/A	#N/A	#N/A
GCA_004329265.1	GCA_004329265.1.fna	NCBI	99.2	0	Xanthomonas citri	Xanthomonas citri	FDC 535	#N/A	#N/A	#N/A	#N/A	#N/A	#N/A	#N/A	#N/A	#N/A	#N/A	#N/A	#N/A
GCA_004329275.1	GCA_004329275.1.fna	NCBI	98.6	0.2	Xanthomonas citri	Xanthomonas citri	FDC 763	#N/A	#N/A	#N/A	#N/A	#N/A	#N/A	#N/A	#N/A	#N/A	#N/A	#N/A	#N/A
GCA_004329295.1	GCA_004329295.1.fna	NCBI	99.3	0	Xanthomonas citri	Xanthomonas citri	FDC 867	#N/A	#N/A	#N/A	#N/A	#N/A	#N/A	#N/A	#N/A	#N/A	#N/A	#N/A	#N/A
GCA_004339435.1	GCA_004339435.1.fna	NCBI	99.5	0	Xanthomonas vasicola	Xanthomonas vasicola	BLS185	#N/A	#N/A	#N/A	#N/A	#N/A	#N/A	#N/A	#N/A	#N/A	#N/A	#N/A	#N/A
GCA_004344885.1	GCA_004344885.1.fna	NCBI	97.3	5.6	Lysobacter sp. N42	Lysobacter sp.	N42	#N/A	#N/A	#N/A	#N/A	#N/A	#N/A	#N/A	#N/A	#N/A	#N/A	#N/A	#N/A
GCA_004346265.1	GCA_004346265.1.fna	NCBI	96.2	0	Thermomonas haemolytica	Thermomonas haemolytica	DSM 13605	#N/A	#N/A	#N/A	#N/A	#N/A	#N/A	#N/A	#N/A	#N/A	#N/A	#N/A	#N/A
GCA_004346925.1	GCA_004346925.1.fna	NCBI	99.9	0.2	Stenotrophomonas sp. ASS1	Stenotrophomonas sp.	ASS1	#N/A	#N/A	#N/A	#N/A	#N/A	#N/A	#N/A	#N/A	#N/A	#N/A	#N/A	#N/A
GCA_004346945.1	GCA_004346945.1.fna	NCBI	99.8	0.2	Stenotrophomonas maltophilia	Stenotrophomonas maltophilia	SVIA2	#N/A	#N/A	#N/A	#N/A	#N/A	#N/A	#N/A	#N/A	#N/A	#N/A	#N/A	#N/A
GCA_004348115.1	GCA_004348115.1.fna	NCBI	99.6	0	Stenotrophomonas sp. ATCM1_4	Stenotrophomonas sp.	ATCM1_4	#N/A	#N/A	#N/A	#N/A	#N/A	#N/A	#N/A	#N/A	#N/A	#N/A	#N/A	#N/A
GCA_004348785.1	GCA_004348785.1.fna	NCBI	99.5	0	Stenotrophomonas sp. TEPEL	Stenotrophomonas sp.	TEPEL	#N/A	#N/A	#N/A	#N/A	#N/A	#N/A	#N/A	#N/A	#N/A	#N/A	#N/A	#N/A
GCA_004352825.1	GCA_004352825.1.fna	NCBI	98.3	0	Luteimonas arsenica	Luteimonas arsenica	26-35	#N/A	#N/A	#N/A	#N/A	#N/A	#N/A	#N/A	#N/A	#N/A	#N/A	#N/A	#N/A
GCA_004352845.1	GCA_004352845.1.fna	NCBI	98.1	0.6	Luteimonas terricola	Luteimonas terricola	BZ92r	#N/A	#N/A	#N/A	#N/A	#N/A	#N/A	#N/A	#N/A	#N/A	#N/A	#N/A	#N/A
GCA_004355285.1	GCA_004355285.1.fna	NCBI	98.7	0	Xanthomonas oryzae	Xanthomonas oryzae	Ug11	#N/A	#N/A	#N/A	#N/A	#N/A	#N/A	#N/A	#N/A	#N/A	#N/A	#N/A	#N/A
GCA_004355305.1	GCA_004355305.1.fna	NCBI	98.7	0	Xanthomonas oryzae	Xanthomonas oryzae	T19	#N/A	#N/A	#N/A	#N/A	#N/A	#N/A	#N/A	#N/A	#N/A	#N/A	#N/A	#N/A
GCA_004355325.1	GCA_004355325.1.fna	NCBI	98.7	0	Xanthomonas oryzae	Xanthomonas oryzae	Dak16	#N/A	#N/A	#N/A	#N/A	#N/A	#N/A	#N/A	#N/A	#N/A	#N/A	#N/A	#N/A
GCA_004355345.1	GCA_004355345.1.fna	NCBI	98.2	0	Xanthomonas oryzae	Xanthomonas oryzae	CFBP8172	#N/A	#N/A	#N/A	#N/A	#N/A	#N/A	#N/A	#N/A	#N/A	#N/A	#N/A	#N/A
GCA_004355365.1	GCA_004355365.1.fna	NCBI	98.7	0	Xanthomonas oryzae	Xanthomonas oryzae	CFBP7340	#N/A	#N/A	#N/A	#N/A	#N/A	#N/A	#N/A	#N/A	#N/A	#N/A	#N/A	#N/A
GCA_004355385.1	GCA_004355385.1.fna	NCBI	98.7	0	Xanthomonas oryzae	Xanthomonas oryzae	CFBP7325	#N/A	#N/A	#N/A	#N/A	#N/A	#N/A	#N/A	#N/A	#N/A	#N/A	#N/A	#N/A
GCA_004355405.1	GCA_004355405.1.fna	NCBI	98.7	0	Xanthomonas oryzae	Xanthomonas oryzae	CFBP7323	#N/A	#N/A	#N/A	#N/A	#N/A	#N/A	#N/A	#N/A	#N/A	#N/A	#N/A	#N/A
GCA_004355425.1	GCA_004355425.1.fna	NCBI	98.5	0	Xanthomonas oryzae	Xanthomonas oryzae	CFBP7321	#N/A	#N/A	#N/A	#N/A	#N/A	#N/A	#N/A	#N/A	#N/A	#N/A	#N/A	#N/A
GCA_004355445.1	GCA_004355445.1.fna	NCBI	98.7	0	Xanthomonas oryzae	Xanthomonas oryzae	CFBP1951	#N/A	#N/A	#N/A	#N/A	#N/A	#N/A	#N/A	#N/A	#N/A	#N/A	#N/A	#N/A
GCA_004355465.1	GCA_004355465.1.fna	NCBI	98.7	0	Xanthomonas oryzae	Xanthomonas oryzae	CFBP1948	#N/A	#N/A	#N/A	#N/A	#N/A	#N/A	#N/A	#N/A	#N/A	#N/A	#N/A	#N/A
GCA_004355485.1	GCA_004355485.1.fna	NCBI	98.4	0	Xanthomonas oryzae	Xanthomonas oryzae	CFBP7337	#N/A	#N/A	#N/A	#N/A	#N/A	#N/A	#N/A	#N/A	#N/A	#N/A	#N/A	#N/A
GCA_004355505.1	GCA_004355505.1.fna	NCBI	98.7	0	Xanthomonas oryzae	Xanthomonas oryzae	CFBP7324	#N/A	#N/A	#N/A	#N/A	#N/A	#N/A	#N/A	#N/A	#N/A	#N/A	#N/A	#N/A
GCA_004355525.1	GCA_004355525.1.fna	NCBI	98.7	0	Xanthomonas oryzae	Xanthomonas oryzae	CFBP7322	#N/A	#N/A	#N/A	#N/A	#N/A	#N/A	#N/A	#N/A	#N/A	#N/A	#N/A	#N/A
GCA_004355545.1	GCA_004355545.1.fna	NCBI	98.6	0	Xanthomonas oryzae	Xanthomonas oryzae	CFBP7320	#N/A	#N/A	#N/A	#N/A	#N/A	#N/A	#N/A	#N/A	#N/A	#N/A	#N/A	#N/A
GCA_004355565.1	GCA_004355565.1.fna	NCBI	98.7	0	Xanthomonas oryzae	Xanthomonas oryzae	CFBP7319	#N/A	#N/A	#N/A	#N/A	#N/A	#N/A	#N/A	#N/A	#N/A	#N/A	#N/A	#N/A
GCA_004355585.1	GCA_004355585.1.fna	NCBI	98.7	0	Xanthomonas oryzae	Xanthomonas oryzae	CFBP1952	#N/A	#N/A	#N/A	#N/A	#N/A	#N/A	#N/A	#N/A	#N/A	#N/A	#N/A	#N/A
GCA_004355605.1	GCA_004355605.1.fna	NCBI	98.5	0	Xanthomonas oryzae	Xanthomonas oryzae	CFBP1949	#N/A	#N/A	#N/A	#N/A	#N/A	#N/A	#N/A	#N/A	#N/A	#N/A	#N/A	#N/A
GCA_004355705.1	GCA_004355705.1.fna	NCBI	98.8	0.1	Xanthomonas oryzae	Xanthomonas oryzae	PXO513	#N/A	#N/A	#N/A	#N/A	#N/A	#N/A	#N/A	#N/A	#N/A	#N/A	#N/A	#N/A
GCA_004355725.1	GCA_004355725.1.fna	NCBI	98.6	0.1	Xanthomonas oryzae	Xanthomonas oryzae	PXO421	#N/A	#N/A	#N/A	#N/A	#N/A	#N/A	#N/A	#N/A	#N/A	#N/A	#N/A	#N/A
GCA_004355745.1	GCA_004355745.1.fna	NCBI	98.6	0.1	Xanthomonas oryzae	Xanthomonas oryzae	PXO404	#N/A	#N/A	#N/A	#N/A	#N/A	#N/A	#N/A	#N/A	#N/A	#N/A	#N/A	#N/A
GCA_004355765.2	GCA_004355765.2.fna	NCBI	98.8	0.3	Xanthomonas oryzae	Xanthomonas oryzae	JW11089	#N/A	#N/A	#N/A	#N/A	#N/A	#N/A	#N/A	#N/A	#N/A	#N/A	#N/A	#N/A
GCA_004355785.1	GCA_004355785.1.fna	NCBI	98.4	0	Xanthomonas oryzae	Xanthomonas oryzae	AUST2013	#N/A	#N/A	#N/A	#N/A	#N/A	#N/A	#N/A	#N/A	#N/A	#N/A	#N/A	#N/A
GCA_004355805.1	GCA_004355805.1.fna	NCBI	98.5	0.1	Xanthomonas oryzae	Xanthomonas oryzae	PXO364	#N/A	#N/A	#N/A	#N/A	#N/A	#N/A	#N/A	#N/A	#N/A	#N/A	#N/A	#N/A
GCA_004355825.1	GCA_004355825.1.fna	NCBI	98.6	0	Xanthomonas oryzae	Xanthomonas oryzae	NX0260	#N/A	#N/A	#N/A	#N/A	#N/A	#N/A	#N/A	#N/A	#N/A	#N/A	#N/A	#N/A
GCA_004355845.1	GCA_004355845.1.fna	NCBI	98.4	0	Xanthomonas oryzae	Xanthomonas oryzae	KXO85	#N/A	#N/A	#N/A	#N/A	#N/A	#N/A	#N/A	#N/A	#N/A	#N/A	#N/A	#N/A
GCA_004355865.1	GCA_004355865.1.fna	NCBI	98.5	0	Xanthomonas oryzae	Xanthomonas oryzae	CIAT	#N/A	#N/A	#N/A	#N/A	#N/A	#N/A	#N/A	#N/A	#N/A	#N/A	#N/A	#N/A
GCA_004355885.3	GCA_004355885.3.fna	NCBI	98.7	0.1	Xanthomonas oryzae	Xanthomonas oryzae	PXO61	#N/A	#N/A	#N/A	#N/A	#N/A	#N/A	#N/A	#N/A	#N/A	#N/A	#N/A	#N/A
GCA_004357985.1	GCA_004357985.1.fna	NCBI	98.4	0.2	Luteimonas aestuarii	Luteimonas aestuarii	B9	#N/A	#N/A	#N/A	#N/A	#N/A	#N/A	#N/A	#N/A	#N/A	#N/A	#N/A	#N/A
GCA_004358165.1	GCA_004358165.1.fna	NCBI	99.4	0.1	Luteimonas terrae	Luteimonas terrae	THG-MD21	#N/A	#N/A	#N/A	#N/A	#N/A	#N/A	#N/A	#N/A	#N/A	#N/A	#N/A	#N/A
GCA_004359965.1	GCA_004359965.1.fna	NCBI	96.4	1.4	Cognatilysobacter segetis	Cognatilysobacter segetis	17J68-2	#N/A	#N/A	#N/A	#N/A	#N/A	#N/A	#N/A	#N/A	#N/A	#N/A	#N/A	#N/A
GCA_004361065.1	GCA_004361065.1.fna	NCBI	98.5	0.5	Cognatilysobacter terrigena	Cognatilysobacter terrigena	17J7-1	#N/A	#N/A	#N/A	#N/A	#N/A	#N/A	#N/A	#N/A	#N/A	#N/A	#N/A	#N/A
GCA_004365115.1	GCA_004365115.1.fna	NCBI	99.8	0.1	Stenotrophomonas sp. CC22_02	Stenotrophomonas sp.	CC22-02	#N/A	#N/A	#N/A	#N/A	#N/A	#N/A	#N/A	#N/A	#N/A	#N/A	#N/A	#N/A
GCA_004522065.1	GCA_004522065.1.fna	NCBI	98.5	0	Luteimonas yindakuii	Luteimonas yindakuii	1626	#N/A	#N/A	#N/A	#N/A	#N/A	#N/A	#N/A	#N/A	#N/A	#N/A	#N/A	#N/A
GCA_004522355.1	GCA_004522355.1.fna	NCBI	99.8	0.1	Stenotrophomonas maltophilia	Stenotrophomonas maltophilia	STN-AUH1	#N/A	#N/A	#N/A	#N/A	#N/A	#N/A	#N/A	#N/A	#N/A	#N/A	#N/A	#N/A
GCA_004522395.1	GCA_004522395.1.fna	NCBI	99.8	0.1	Stenotrophomonas maltophilia	Stenotrophomonas maltophilia	STN-AUH2	#N/A	#N/A	#N/A	#N/A	#N/A	#N/A	#N/A	#N/A	#N/A	#N/A	#N/A	#N/A
GCA_004522405.1	GCA_004522405.1.fna	NCBI	99.8	0.1	Stenotrophomonas maltophilia	Stenotrophomonas maltophilia	STN-AUH3	#N/A	#N/A	#N/A	#N/A	#N/A	#N/A	#N/A	#N/A	#N/A	#N/A	#N/A	#N/A
GCA_004522445.1	GCA_004522445.1.fna	NCBI	99.8	0.1	Stenotrophomonas maltophilia	Stenotrophomonas maltophilia	STN-AUH5	#N/A	#N/A	#N/A	#N/A	#N/A	#N/A	#N/A	#N/A	#N/A	#N/A	#N/A	#N/A
GCA_004522525.1	GCA_004522525.1.fna	NCBI	99.8	0.1	Stenotrophomonas maltophilia	Stenotrophomonas maltophilia	STN-AUH4	#N/A	#N/A	#N/A	#N/A	#N/A	#N/A	#N/A	#N/A	#N/A	#N/A	#N/A	#N/A
GCA_004551575.1	GCA_004551575.1.fna	NCBI	99.9	0.1	Stenotrophomonas indicatrix	Stenotrophomonas indicatrix	DAIF1	#N/A	#N/A	#N/A	#N/A	#N/A	#N/A	#N/A	#N/A	#N/A	#N/A	#N/A	#N/A
GCA_004684085.1	GCA_004684085.1.fna	NCBI	99.8	0.1	Stenotrophomonas maltophilia	Stenotrophomonas maltophilia	D5.1	#N/A	#N/A	#N/A	#N/A	#N/A	#N/A	#N/A	#N/A	#N/A	#N/A	#N/A	#N/A
GCA_004793415.1	GCA_004793415.1.fna	NCBI	99.6	0.2	Stenotrophomonas maltophilia	Stenotrophomonas maltophilia	SMYN41	#N/A	#N/A	#N/A	#N/A	#N/A	#N/A	#N/A	#N/A	#N/A	#N/A	#N/A	#N/A
GCA_004794075.1	GCA_004794075.1.fna	NCBI	99.9	0.3	Stenotrophomonas maltophilia	Stenotrophomonas maltophilia	NM62_B4-13	#N/A	#N/A	#N/A	#N/A	#N/A	#N/A	#N/A	#N/A	#N/A	#N/A	#N/A	#N/A
GCA_004795795.1	GCA_004795795.1.fna	NCBI	99.9	0.2	Stenotrophomonas sp. PAMC25021	Stenotrophomonas sp.	PAMC25021	#N/A	#N/A	#N/A	#N/A	#N/A	#N/A	#N/A	#N/A	#N/A	#N/A	#N/A	#N/A
GCA_004803715.2	GCA_004803715.2.fna	NCBI	97.5	0	Luteimonas yindakuii	Luteimonas yindakuii	S-1072	#N/A	#N/A	#N/A	#N/A	#N/A	#N/A	#N/A	#N/A	#N/A	#N/A	#N/A	#N/A
GCA_004920755.1	GCA_004920755.1.fna	NCBI	99.9	0.1	Stenotrophomonas maltophilia	Stenotrophomonas maltophilia	RC09	#N/A	#N/A	#N/A	#N/A	#N/A	#N/A	#N/A	#N/A	#N/A	#N/A	#N/A	#N/A
GCA_004920835.1	GCA_004920835.1.fna	NCBI	99.9	0.1	Stenotrophomonas maltophilia	Stenotrophomonas maltophilia	NEC1	#N/A	#N/A	#N/A	#N/A	#N/A	#N/A	#N/A	#N/A	#N/A	#N/A	#N/A	#N/A
GCA_005059785.1	GCA_005059785.1.fna	NCBI	99.7	0	Xanthomonas euvesicatoria	Xanthomonas euvesicatoria	FDC 1510	#N/A	#N/A	#N/A	#N/A	#N/A	#N/A	#N/A	#N/A	#N/A	#N/A	#N/A	#N/A
GCA_005059795.1	GCA_005059795.1.fna	NCBI	99.6	0	Xanthomonas euvesicatoria	Xanthomonas euvesicatoria	FDC 1637	#N/A	#N/A	#N/A	#N/A	#N/A	#N/A	#N/A	#N/A	#N/A	#N/A	#N/A	#N/A
GCA_005233605.1	GCA_005233605.1.fna	NCBI	100	0.1	Stenotrophomonas rhizophila	Stenotrophomonas rhizophila	CFBP13529	#N/A	#N/A	#N/A	#N/A	#N/A	#N/A	#N/A	#N/A	#N/A	#N/A	#N/A	#N/A
GCA_005239095.1	GCA_005239095.1.fna	NCBI	99.5	0.2	Luteimonas gilva	Luteimonas gilva	H23	#N/A	#N/A	#N/A	#N/A	#N/A	#N/A	#N/A	#N/A	#N/A	#N/A	#N/A	#N/A
GCA_005502915.1	GCA_005502915.1.fna	NCBI	99	0	Lysobacteraceae bacterium 2PB	Lysobacteraceae bacterium	2PB	#N/A	#N/A	#N/A	#N/A	#N/A	#N/A	#N/A	#N/A	#N/A	#N/A	#N/A	#N/A
GCA_005503055.1	GCA_005503055.1.fna	NCBI	100	0.2	Lysobacteraceae bacterium P	Lysobacteraceae bacterium	P	#N/A	#N/A	#N/A	#N/A	#N/A	#N/A	#N/A	#N/A	#N/A	#N/A	#N/A	#N/A
GCA_005503645.1	GCA_005503645.1.fna	NCBI	98.9	0	Lysobacteraceae bacterium 2PA	Lysobacteraceae bacterium	2PA	#N/A	#N/A	#N/A	#N/A	#N/A	#N/A	#N/A	#N/A	#N/A	#N/A	#N/A	#N/A
GCA_005862345.1	GCA_005862345.1.fna	NCBI	97.7	0.2	Thermomonas fusca	Thermomonas fusca	SHC 3-19	#N/A	#N/A	#N/A	#N/A	#N/A	#N/A	#N/A	#N/A	#N/A	#N/A	#N/A	#N/A
GCA_005885755.1	GCA_005885755.1.fna	NCBI	96.8	0.4	Pseudoxanthomonas sp. X_1	Pseudoxanthomonas sp.	X-1	#N/A	#N/A	#N/A	#N/A	#N/A	#N/A	#N/A	#N/A	#N/A	#N/A	#N/A	#N/A
GCA_006088895.1	GCA_006088895.1.fna	NCBI	99.8	0	Xanthomonas campestris	Xanthomonas campestris	Xcc8004_Xcc1	#N/A	#N/A	#N/A	#N/A	#N/A	#N/A	#N/A	#N/A	#N/A	#N/A	#N/A	#N/A
GCA_006088915.1	GCA_006088915.1.fna	NCBI	99.8	0	Xanthomonas campestris	Xanthomonas campestris	Xcc8004_Xcc2	#N/A	#N/A	#N/A	#N/A	#N/A	#N/A	#N/A	#N/A	#N/A	#N/A	#N/A	#N/A
GCA_006120755.1	GCA_006120755.1.fna	NCBI	99.9	0.1	Stenotrophomonas maltophilia	Stenotrophomonas maltophilia	SMYN44	#N/A	#N/A	#N/A	#N/A	#N/A	#N/A	#N/A	#N/A	#N/A	#N/A	#N/A	#N/A
GCA_006120765.1	GCA_006120765.1.fna	NCBI	99.8	0.1	Stenotrophomonas maltophilia	Stenotrophomonas maltophilia	SMYN42	#N/A	#N/A	#N/A	#N/A	#N/A	#N/A	#N/A	#N/A	#N/A	#N/A	#N/A	#N/A
GCA_006120775.1	GCA_006120775.1.fna	NCBI	99.8	0.1	Stenotrophomonas maltophilia	Stenotrophomonas maltophilia	SMYN45	#N/A	#N/A	#N/A	#N/A	#N/A	#N/A	#N/A	#N/A	#N/A	#N/A	#N/A	#N/A
GCA_006149095.1	GCA_006149095.1.fna	NCBI	99.8	0.1	Stenotrophomonas maltophilia	Stenotrophomonas maltophilia	SMYN43	#N/A	#N/A	#N/A	#N/A	#N/A	#N/A	#N/A	#N/A	#N/A	#N/A	#N/A	#N/A
GCA_006228425.1	GCA_006228425.1.fna	NCBI	98.9	0.1	Xanthomonas citri	Xanthomonas citri	LMG7439	#N/A	#N/A	#N/A	#N/A	#N/A	#N/A	#N/A	#N/A	#N/A	#N/A	#N/A	#N/A
GCA_006228445.1	GCA_006228445.1.fna	NCBI	98.9	0	Xanthomonas citri	Xanthomonas citri	NCPPB 3563	#N/A	#N/A	#N/A	#N/A	#N/A	#N/A	#N/A	#N/A	#N/A	#N/A	#N/A	#N/A
GCA_006228465.1	GCA_006228465.1.fna	NCBI	98.9	0	Xanthomonas citri	Xanthomonas citri	BD0025	#N/A	#N/A	#N/A	#N/A	#N/A	#N/A	#N/A	#N/A	#N/A	#N/A	#N/A	#N/A
GCA_006228485.1	GCA_006228485.1.fna	NCBI	98.4	0	Xanthomonas citri	Xanthomonas citri	LMG7504	#N/A	#N/A	#N/A	#N/A	#N/A	#N/A	#N/A	#N/A	#N/A	#N/A	#N/A	#N/A
GCA_006228505.1	GCA_006228505.1.fna	NCBI	98.9	0	Xanthomonas citri	Xanthomonas citri	BD0022	#N/A	#N/A	#N/A	#N/A	#N/A	#N/A	#N/A	#N/A	#N/A	#N/A	#N/A	#N/A
GCA_006228525.1	GCA_006228525.1.fna	NCBI	98.8	0	Xanthomonas citri	Xanthomonas citri	BD0023	#N/A	#N/A	#N/A	#N/A	#N/A	#N/A	#N/A	#N/A	#N/A	#N/A	#N/A	#N/A
GCA_006228545.1	GCA_006228545.1.fna	NCBI	98.8	0.2	Xanthomonas citri	Xanthomonas citri	LMG 859	#N/A	#N/A	#N/A	#N/A	#N/A	#N/A	#N/A	#N/A	#N/A	#N/A	#N/A	#N/A
GCA_006265115.1	GCA_006265115.1.fna	NCBI	98.5	0.1	Arenimonas terrae	Arenimonas terrae	R29	#N/A	#N/A	#N/A	#N/A	#N/A	#N/A	#N/A	#N/A	#N/A	#N/A	#N/A	#N/A
GCA_006337105.1	GCA_006337105.1.fna	NCBI	98.6	0.2	Thermomonas aquatica	Thermomonas aquatica	SY21	#N/A	#N/A	#N/A	#N/A	#N/A	#N/A	#N/A	#N/A	#N/A	#N/A	#N/A	#N/A
GCA_006370585.1	GCA_006370585.1.fna	NCBI	99.6	0.2	Stenotrophomonas maltophilia	Stenotrophomonas maltophilia	476BLSM_MAD	#N/A	#N/A	#N/A	#N/A	#N/A	#N/A	#N/A	#N/A	#N/A	#N/A	#N/A	#N/A
GCA_006385155.1	GCA_006385155.1.fna	NCBI	99.5	0.2	Stenotrophomonas maltophilia	Stenotrophomonas maltophilia	517SM	#N/A	#N/A	#N/A	#N/A	#N/A	#N/A	#N/A	#N/A	#N/A	#N/A	#N/A	#N/A
GCA_006385195.1	GCA_006385195.1.fna	NCBI	99.5	0.2	Stenotrophomonas maltophilia	Stenotrophomonas maltophilia	646SM	#N/A	#N/A	#N/A	#N/A	#N/A	#N/A	#N/A	#N/A	#N/A	#N/A	#N/A	#N/A
GCA_006385275.1	GCA_006385275.1.fna	NCBI	99.5	0.2	Stenotrophomonas maltophilia	Stenotrophomonas maltophilia	629SM	#N/A	#N/A	#N/A	#N/A	#N/A	#N/A	#N/A	#N/A	#N/A	#N/A	#N/A	#N/A
GCA_006385415.1	GCA_006385415.1.fna	NCBI	99.9	0.1	Stenotrophomonas maltophilia	Stenotrophomonas maltophilia	PF-4	#N/A	#N/A	#N/A	#N/A	#N/A	#N/A	#N/A	#N/A	#N/A	#N/A	#N/A	#N/A
GCA_006385505.1	GCA_006385505.1.fna	NCBI	99.9	0.1	Stenotrophomonas maltophilia	Stenotrophomonas maltophilia	PF-8	#N/A	#N/A	#N/A	#N/A	#N/A	#N/A	#N/A	#N/A	#N/A	#N/A	#N/A	#N/A
GCA_006505885.2	GCA_006505885.2.fna	NCBI	100	0.1	Stenotrophomonas rhizophila	Stenotrophomonas rhizophila	CFBP 13503	#N/A	#N/A	#N/A	#N/A	#N/A	#N/A	#N/A	#N/A	#N/A	#N/A	#N/A	#N/A
GCA_006542425.1	GCA_006542425.1.fna	NCBI	99.4	0.1	Pseudoxanthomonas sp. z9	Pseudoxanthomonas sp.	z9	#N/A	#N/A	#N/A	#N/A	#N/A	#N/A	#N/A	#N/A	#N/A	#N/A	#N/A	#N/A
GCA_006546735.2	GCA_006546735.2.fna	NCBI	95.8	0	Marilutibacter maris	Marilutibacter maris	KCTC 42381	#N/A	#N/A	#N/A	#N/A	#N/A	#N/A	#N/A	#N/A	#N/A	#N/A	#N/A	#N/A
GCA_006546775.1	GCA_006546775.1.fna	NCBI	98.4	0	Marilutibacter aestuarii	Marilutibacter aestuarii	JCM 31130	#N/A	#N/A	#N/A	#N/A	#N/A	#N/A	#N/A	#N/A	#N/A	#N/A	#N/A	#N/A
GCA_006547045.1	GCA_006547045.1.fna	NCBI	98.2	0	Marilutibacter alkalisoli	Marilutibacter alkalisoli	SJ-36	#N/A	#N/A	#N/A	#N/A	#N/A	#N/A	#N/A	#N/A	#N/A	#N/A	#N/A	#N/A
GCA_006716455.1	GCA_006716455.1.fna	NCBI	99.8	0.1	Stenotrophomonas maltophilia	Stenotrophomonas maltophilia	1190	#N/A	#N/A	#N/A	#N/A	#N/A	#N/A	#N/A	#N/A	#N/A	#N/A	#N/A	#N/A
GCA_006716465.1	GCA_006716465.1.fna	NCBI	99.9	0.3	Pseudoxanthomonas sp. 3HH_4	Pseudoxanthomonas sp.	3HH-4	#N/A	#N/A	#N/A	#N/A	#N/A	#N/A	#N/A	#N/A	#N/A	#N/A	#N/A	#N/A
GCA_006838285.1	GCA_006838285.1.fna	NCBI	99.1	0.1	Xanthomonas translucens	Xanthomonas translucens	1	#N/A	#N/A	#N/A	#N/A	#N/A	#N/A	#N/A	#N/A	#N/A	#N/A	#N/A	#N/A
GCA_006970445.1	GCA_006970445.1.fna	NCBI	99.7	0.1	Stenotrophomonas maltophilia	Stenotrophomonas maltophilia	291	#N/A	#N/A	#N/A	#N/A	#N/A	#N/A	#N/A	#N/A	#N/A	#N/A	#N/A	#N/A
GCA_006974125.1	GCA_006974125.1.fna	NCBI	99.5	0.1	Stenotrophomonas maltophilia	Stenotrophomonas maltophilia	X28	#N/A	#N/A	#N/A	#N/A	#N/A	#N/A	#N/A	#N/A	#N/A	#N/A	#N/A	#N/A
GCA_006979525.1	GCA_006979525.1.fna	NCBI	98.5	0.1	Xanthomonas perforans	Xanthomonas perforans	GEV2407	#N/A	#N/A	#N/A	#N/A	#N/A	#N/A	#N/A	#N/A	#N/A	#N/A	#N/A	#N/A
GCA_006979535.1	GCA_006979535.1.fna	NCBI	98.4	0.1	Xanthomonas perforans	Xanthomonas perforans	GEV2403	#N/A	#N/A	#N/A	#N/A	#N/A	#N/A	#N/A	#N/A	#N/A	#N/A	#N/A	#N/A
GCA_006979545.1	GCA_006979545.1.fna	NCBI	97.7	0.1	Xanthomonas perforans	Xanthomonas perforans	GEV2420	#N/A	#N/A	#N/A	#N/A	#N/A	#N/A	#N/A	#N/A	#N/A	#N/A	#N/A	#N/A
GCA_006979555.1	GCA_006979555.1.fna	NCBI	98.2	0.1	Xanthomonas perforans	Xanthomonas perforans	GEV2408	#N/A	#N/A	#N/A	#N/A	#N/A	#N/A	#N/A	#N/A	#N/A	#N/A	#N/A	#N/A
GCA_006979565.1	GCA_006979565.1.fna	NCBI	98.7	0.1	Xanthomonas perforans	Xanthomonas perforans	GEV2410	#N/A	#N/A	#N/A	#N/A	#N/A	#N/A	#N/A	#N/A	#N/A	#N/A	#N/A	#N/A
GCA_006979625.1	GCA_006979625.1.fna	NCBI	97.5	0.1	Xanthomonas perforans	Xanthomonas perforans	GEV2400	#N/A	#N/A	#N/A	#N/A	#N/A	#N/A	#N/A	#N/A	#N/A	#N/A	#N/A	#N/A
GCA_006979635.1	GCA_006979635.1.fna	NCBI	97.9	0.1	Xanthomonas perforans	Xanthomonas perforans	GEV2399	#N/A	#N/A	#N/A	#N/A	#N/A	#N/A	#N/A	#N/A	#N/A	#N/A	#N/A	#N/A
GCA_006979645.1	GCA_006979645.1.fna	NCBI	97.9	0	Xanthomonas perforans	Xanthomonas perforans	GEV2396	#N/A	#N/A	#N/A	#N/A	#N/A	#N/A	#N/A	#N/A	#N/A	#N/A	#N/A	#N/A
GCA_006979675.1	GCA_006979675.1.fna	NCBI	97	0	Xanthomonas perforans	Xanthomonas perforans	GEV2397	#N/A	#N/A	#N/A	#N/A	#N/A	#N/A	#N/A	#N/A	#N/A	#N/A	#N/A	#N/A
GCA_006979715.1	GCA_006979715.1.fna	NCBI	98.5	0.1	Xanthomonas perforans	Xanthomonas perforans	GEV2391	#N/A	#N/A	#N/A	#N/A	#N/A	#N/A	#N/A	#N/A	#N/A	#N/A	#N/A	#N/A
GCA_006979725.1	GCA_006979725.1.fna	NCBI	98.2	0.1	Xanthomonas perforans	Xanthomonas perforans	GEV2393	#N/A	#N/A	#N/A	#N/A	#N/A	#N/A	#N/A	#N/A	#N/A	#N/A	#N/A	#N/A
GCA_006979735.1	GCA_006979735.1.fna	NCBI	97.9	0	Xanthomonas perforans	Xanthomonas perforans	GEV2392	#N/A	#N/A	#N/A	#N/A	#N/A	#N/A	#N/A	#N/A	#N/A	#N/A	#N/A	#N/A
GCA_006979785.1	GCA_006979785.1.fna	NCBI	99.2	0	Xanthomonas perforans	Xanthomonas perforans	GEV2390	#N/A	#N/A	#N/A	#N/A	#N/A	#N/A	#N/A	#N/A	#N/A	#N/A	#N/A	#N/A
GCA_006979805.1	GCA_006979805.1.fna	NCBI	99	0.1	Xanthomonas perforans	Xanthomonas perforans	GEV2389	#N/A	#N/A	#N/A	#N/A	#N/A	#N/A	#N/A	#N/A	#N/A	#N/A	#N/A	#N/A
GCA_006979815.1	GCA_006979815.1.fna	NCBI	98.1	0.1	Xanthomonas perforans	Xanthomonas perforans	GEV2388	#N/A	#N/A	#N/A	#N/A	#N/A	#N/A	#N/A	#N/A	#N/A	#N/A	#N/A	#N/A
GCA_006979835.1	GCA_006979835.1.fna	NCBI	97.7	0.1	Xanthomonas perforans	Xanthomonas perforans	GEV2384	#N/A	#N/A	#N/A	#N/A	#N/A	#N/A	#N/A	#N/A	#N/A	#N/A	#N/A	#N/A
GCA_006979855.1	GCA_006979855.1.fna	NCBI	97.7	0.1	Xanthomonas perforans	Xanthomonas perforans	GEV2133	#N/A	#N/A	#N/A	#N/A	#N/A	#N/A	#N/A	#N/A	#N/A	#N/A	#N/A	#N/A
GCA_006979875.1	GCA_006979875.1.fna	NCBI	97.7	0	Xanthomonas perforans	Xanthomonas perforans	GEV2128	#N/A	#N/A	#N/A	#N/A	#N/A	#N/A	#N/A	#N/A	#N/A	#N/A	#N/A	#N/A
GCA_006979895.1	GCA_006979895.1.fna	NCBI	97.9	0.2	Xanthomonas perforans	Xanthomonas perforans	GEV2126	#N/A	#N/A	#N/A	#N/A	#N/A	#N/A	#N/A	#N/A	#N/A	#N/A	#N/A	#N/A
GCA_006979915.1	GCA_006979915.1.fna	NCBI	99.1	0.1	Xanthomonas perforans	Xanthomonas perforans	GEV2123	#N/A	#N/A	#N/A	#N/A	#N/A	#N/A	#N/A	#N/A	#N/A	#N/A	#N/A	#N/A
GCA_006979955.1	GCA_006979955.1.fna	NCBI	95.6	0.1	Xanthomonas perforans	Xanthomonas perforans	GEV2118	#N/A	#N/A	#N/A	#N/A	#N/A	#N/A	#N/A	#N/A	#N/A	#N/A	#N/A	#N/A
GCA_006979965.1	GCA_006979965.1.fna	NCBI	95.9	0.1	Xanthomonas perforans	Xanthomonas perforans	GEV2113	#N/A	#N/A	#N/A	#N/A	#N/A	#N/A	#N/A	#N/A	#N/A	#N/A	#N/A	#N/A
GCA_006979975.1	GCA_006979975.1.fna	NCBI	97.9	0.1	Xanthomonas perforans	Xanthomonas perforans	GEV2111	#N/A	#N/A	#N/A	#N/A	#N/A	#N/A	#N/A	#N/A	#N/A	#N/A	#N/A	#N/A
GCA_006979985.1	GCA_006979985.1.fna	NCBI	96.5	0.1	Xanthomonas perforans	Xanthomonas perforans	GEV2109	#N/A	#N/A	#N/A	#N/A	#N/A	#N/A	#N/A	#N/A	#N/A	#N/A	#N/A	#N/A
GCA_006980045.1	GCA_006980045.1.fna	NCBI	96.2	0	Xanthomonas perforans	Xanthomonas perforans	GEV2108	#N/A	#N/A	#N/A	#N/A	#N/A	#N/A	#N/A	#N/A	#N/A	#N/A	#N/A	#N/A
GCA_006980055.1	GCA_006980055.1.fna	NCBI	96.4	0	Xanthomonas perforans	Xanthomonas perforans	GEV2099	#N/A	#N/A	#N/A	#N/A	#N/A	#N/A	#N/A	#N/A	#N/A	#N/A	#N/A	#N/A
GCA_006980075.1	GCA_006980075.1.fna	NCBI	96.3	0.1	Xanthomonas perforans	Xanthomonas perforans	GEV2088	#N/A	#N/A	#N/A	#N/A	#N/A	#N/A	#N/A	#N/A	#N/A	#N/A	#N/A	#N/A
GCA_006980095.1	GCA_006980095.1.fna	NCBI	95.5	0.1	Xanthomonas perforans	Xanthomonas perforans	GEV2087	#N/A	#N/A	#N/A	#N/A	#N/A	#N/A	#N/A	#N/A	#N/A	#N/A	#N/A	#N/A
GCA_006980115.1	GCA_006980115.1.fna	NCBI	96.7	0.1	Xanthomonas perforans	Xanthomonas perforans	GEV2072	#N/A	#N/A	#N/A	#N/A	#N/A	#N/A	#N/A	#N/A	#N/A	#N/A	#N/A	#N/A
GCA_006980165.1	GCA_006980165.1.fna	NCBI	95.6	0	Xanthomonas perforans	Xanthomonas perforans	GEV2065	#N/A	#N/A	#N/A	#N/A	#N/A	#N/A	#N/A	#N/A	#N/A	#N/A	#N/A	#N/A
GCA_006980175.1	GCA_006980175.1.fna	NCBI	96.5	0.1	Xanthomonas perforans	Xanthomonas perforans	GEV2067	#N/A	#N/A	#N/A	#N/A	#N/A	#N/A	#N/A	#N/A	#N/A	#N/A	#N/A	#N/A
GCA_006980195.1	GCA_006980195.1.fna	NCBI	95.1	0.2	Xanthomonas perforans	Xanthomonas perforans	GEV1918	#N/A	#N/A	#N/A	#N/A	#N/A	#N/A	#N/A	#N/A	#N/A	#N/A	#N/A	#N/A
GCA_006980225.1	GCA_006980225.1.fna	NCBI	95.9	0.1	Xanthomonas perforans	Xanthomonas perforans	GEV1917	#N/A	#N/A	#N/A	#N/A	#N/A	#N/A	#N/A	#N/A	#N/A	#N/A	#N/A	#N/A
GCA_006980305.1	GCA_006980305.1.fna	NCBI	96.6	0.2	Xanthomonas perforans	Xanthomonas perforans	GEV1913	#N/A	#N/A	#N/A	#N/A	#N/A	#N/A	#N/A	#N/A	#N/A	#N/A	#N/A	#N/A
GCA_006980315.1	GCA_006980315.1.fna	NCBI	97.1	0.1	Xanthomonas perforans	Xanthomonas perforans	GEV1912	#N/A	#N/A	#N/A	#N/A	#N/A	#N/A	#N/A	#N/A	#N/A	#N/A	#N/A	#N/A
GCA_006980365.1	GCA_006980365.1.fna	NCBI	95.1	0.1	Xanthomonas perforans	Xanthomonas perforans	GEV1911	#N/A	#N/A	#N/A	#N/A	#N/A	#N/A	#N/A	#N/A	#N/A	#N/A	#N/A	#N/A
GCA_006980375.1	GCA_006980375.1.fna	NCBI	95.9	0.1	Xanthomonas perforans	Xanthomonas perforans	GEV2059	#N/A	#N/A	#N/A	#N/A	#N/A	#N/A	#N/A	#N/A	#N/A	#N/A	#N/A	#N/A
GCA_006980385.1	GCA_006980385.1.fna	NCBI	97.3	0.1	Xanthomonas perforans	Xanthomonas perforans	GEV2058	#N/A	#N/A	#N/A	#N/A	#N/A	#N/A	#N/A	#N/A	#N/A	#N/A	#N/A	#N/A
GCA_006980395.1	GCA_006980395.1.fna	NCBI	99.3	0.1	Xanthomonas perforans	Xanthomonas perforans	GEV2114	#N/A	#N/A	#N/A	#N/A	#N/A	#N/A	#N/A	#N/A	#N/A	#N/A	#N/A	#N/A
GCA_006980405.1	GCA_006980405.1.fna	NCBI	95.9	0.1	Xanthomonas perforans	Xanthomonas perforans	GEV2050	#N/A	#N/A	#N/A	#N/A	#N/A	#N/A	#N/A	#N/A	#N/A	#N/A	#N/A	#N/A
GCA_006980465.1	GCA_006980465.1.fna	NCBI	99.4	0.1	Xanthomonas perforans	Xanthomonas perforans	GEV2110	#N/A	#N/A	#N/A	#N/A	#N/A	#N/A	#N/A	#N/A	#N/A	#N/A	#N/A	#N/A
GCA_006980475.1	GCA_006980475.1.fna	NCBI	99.6	0.1	Xanthomonas perforans	Xanthomonas perforans	GEV1919	#N/A	#N/A	#N/A	#N/A	#N/A	#N/A	#N/A	#N/A	#N/A	#N/A	#N/A	#N/A
GCA_006980495.1	GCA_006980495.1.fna	NCBI	95.9	0.2	Xanthomonas perforans	Xanthomonas perforans	GEV2060	#N/A	#N/A	#N/A	#N/A	#N/A	#N/A	#N/A	#N/A	#N/A	#N/A	#N/A	#N/A
GCA_006980505.1	GCA_006980505.1.fna	NCBI	95.5	0.1	Xanthomonas perforans	Xanthomonas perforans	GEV2055	#N/A	#N/A	#N/A	#N/A	#N/A	#N/A	#N/A	#N/A	#N/A	#N/A	#N/A	#N/A
GCA_006980525.1	GCA_006980525.1.fna	NCBI	97.3	0.1	Xanthomonas perforans	Xanthomonas perforans	GEV2052	#N/A	#N/A	#N/A	#N/A	#N/A	#N/A	#N/A	#N/A	#N/A	#N/A	#N/A	#N/A
GCA_006980565.2	GCA_006980565.2.fna	NCBI	99.8	0.1	Xanthomonas perforans	Xanthomonas perforans	GEV2048	#N/A	#N/A	#N/A	#N/A	#N/A	#N/A	#N/A	#N/A	#N/A	#N/A	#N/A	#N/A
GCA_006980575.1	GCA_006980575.1.fna	NCBI	95.6	0.1	Xanthomonas perforans	Xanthomonas perforans	GEV2047	#N/A	#N/A	#N/A	#N/A	#N/A	#N/A	#N/A	#N/A	#N/A	#N/A	#N/A	#N/A
GCA_006980585.1	GCA_006980585.1.fna	NCBI	97.3	0.1	Xanthomonas perforans	Xanthomonas perforans	GEV2013	#N/A	#N/A	#N/A	#N/A	#N/A	#N/A	#N/A	#N/A	#N/A	#N/A	#N/A	#N/A
GCA_006980615.1	GCA_006980615.1.fna	NCBI	95.9	0.1	Xanthomonas perforans	Xanthomonas perforans	GEV2011	#N/A	#N/A	#N/A	#N/A	#N/A	#N/A	#N/A	#N/A	#N/A	#N/A	#N/A	#N/A
GCA_006980625.1	GCA_006980625.1.fna	NCBI	96.3	0.1	Xanthomonas perforans	Xanthomonas perforans	GEV1993	#N/A	#N/A	#N/A	#N/A	#N/A	#N/A	#N/A	#N/A	#N/A	#N/A	#N/A	#N/A
GCA_006980655.1	GCA_006980655.1.fna	NCBI	97.1	0.1	Xanthomonas perforans	Xanthomonas perforans	GEV1992	#N/A	#N/A	#N/A	#N/A	#N/A	#N/A	#N/A	#N/A	#N/A	#N/A	#N/A	#N/A
GCA_006980665.1	GCA_006980665.1.fna	NCBI	97.2	0.1	Xanthomonas perforans	Xanthomonas perforans	GEV1991	#N/A	#N/A	#N/A	#N/A	#N/A	#N/A	#N/A	#N/A	#N/A	#N/A	#N/A	#N/A
GCA_007556775.1	GCA_007556775.1.fna	NCBI	96.9	0.1	Pseudoluteimonas lycopersici	Pseudoluteimonas lycopersici	CC-Bw-6	#N/A	#N/A	#N/A	#N/A	#N/A	#N/A	#N/A	#N/A	#N/A	#N/A	#N/A	#N/A
GCA_007559225.1	GCA_007559225.1.fna	NCBI	99.7	0.9	Xanthomonas citri	Xanthomonas citri	1045	#N/A	#N/A	#N/A	#N/A	#N/A	#N/A	#N/A	#N/A	#N/A	#N/A	#N/A	#N/A
GCA_007559245.1	GCA_007559245.1.fna	NCBI	99.8	0.1	Xanthomonas citri	Xanthomonas citri	1017	#N/A	#N/A	#N/A	#N/A	#N/A	#N/A	#N/A	#N/A	#N/A	#N/A	#N/A	#N/A
GCA_007567665.1	GCA_007567665.1.fna	NCBI	99.8	0.2	Xanthomonas citri	Xanthomonas citri	8ra	#N/A	#N/A	#N/A	#N/A	#N/A	#N/A	#N/A	#N/A	#N/A	#N/A	#N/A	#N/A
GCA_007667275.1	GCA_007667275.1.fna	NCBI	99.8	0	Stenotrophomonas rhizophila	Stenotrophomonas rhizophila	DE0483	#N/A	#N/A	#N/A	#N/A	#N/A	#N/A	#N/A	#N/A	#N/A	#N/A	#N/A	#N/A
GCA_007713955.1	GCA_007713955.1.fna	NCBI	99.7	0	Xanthomonas perforans	Xanthomonas perforans	AL57	#N/A	#N/A	#N/A	#N/A	#N/A	#N/A	#N/A	#N/A	#N/A	#N/A	#N/A	#N/A
GCA_007713965.1	GCA_007713965.1.fna	NCBI	99.7	0	Xanthomonas perforans	Xanthomonas perforans	AL33	#N/A	#N/A	#N/A	#N/A	#N/A	#N/A	#N/A	#N/A	#N/A	#N/A	#N/A	#N/A
GCA_007713985.1	GCA_007713985.1.fna	NCBI	99.7	0	Xanthomonas perforans	Xanthomonas perforans	AL37	#N/A	#N/A	#N/A	#N/A	#N/A	#N/A	#N/A	#N/A	#N/A	#N/A	#N/A	#N/A
GCA_007714045.1	GCA_007714045.1.fna	NCBI	99.8	0.1	Xanthomonas perforans	Xanthomonas perforans	ALS7B	#N/A	#N/A	#N/A	#N/A	#N/A	#N/A	#N/A	#N/A	#N/A	#N/A	#N/A	#N/A
GCA_007714065.1	GCA_007714065.1.fna	NCBI	99.3	0.1	Xanthomonas perforans	Xanthomonas perforans	AL66	#N/A	#N/A	#N/A	#N/A	#N/A	#N/A	#N/A	#N/A	#N/A	#N/A	#N/A	#N/A
GCA_007714075.1	GCA_007714075.1.fna	NCBI	99.1	0.1	Xanthomonas perforans	Xanthomonas perforans	ALS7E	#N/A	#N/A	#N/A	#N/A	#N/A	#N/A	#N/A	#N/A	#N/A	#N/A	#N/A	#N/A
GCA_007714105.1	GCA_007714105.1.fna	NCBI	99.1	0.1	Xanthomonas perforans	Xanthomonas perforans	AL1	#N/A	#N/A	#N/A	#N/A	#N/A	#N/A	#N/A	#N/A	#N/A	#N/A	#N/A	#N/A
GCA_007714115.1	GCA_007714115.1.fna	NCBI	99.5	0.1	Xanthomonas perforans	Xanthomonas perforans	AL65	#N/A	#N/A	#N/A	#N/A	#N/A	#N/A	#N/A	#N/A	#N/A	#N/A	#N/A	#N/A
GCA_007723825.1	GCA_007723825.1.fna	NCBI	99.8	0.1	Xanthomonas citri	Xanthomonas citri	1018	#N/A	#N/A	#N/A	#N/A	#N/A	#N/A	#N/A	#N/A	#N/A	#N/A	#N/A	#N/A
GCA_007724025.1	GCA_007724025.1.fna	NCBI	99.8	0.2	Xanthomonas citri	Xanthomonas citri	1157	#N/A	#N/A	#N/A	#N/A	#N/A	#N/A	#N/A	#N/A	#N/A	#N/A	#N/A	#N/A
GCA_007724205.1	GCA_007724205.1.fna	NCBI	99.9	0.1	Xanthomonas arboricola	Xanthomonas arboricola	SL2098	#N/A	#N/A	#N/A	#N/A	#N/A	#N/A	#N/A	#N/A	#N/A	#N/A	#N/A	#N/A
GCA_007724385.1	GCA_007724385.1.fna	NCBI	99.7	0.1	Xanthomonas citri	Xanthomonas citri	K2	#N/A	#N/A	#N/A	#N/A	#N/A	#N/A	#N/A	#N/A	#N/A	#N/A	#N/A	#N/A
GCA_007829385.1	GCA_007829385.1.fna	NCBI	96	1.5	Luteimonas sp. J16	Luteimonas sp.	J16	#N/A	#N/A	#N/A	#N/A	#N/A	#N/A	#N/A	#N/A	#N/A	#N/A	#N/A	#N/A
GCA_007830035.1	GCA_007830035.1.fna	NCBI	99.9	0.3	Luteimonas cucumeris	Luteimonas cucumeris	CGMCC 1.10821	#N/A	#N/A	#N/A	#N/A	#N/A	#N/A	#N/A	#N/A	#N/A	#N/A	#N/A	#N/A
GCA_007830115.1	GCA_007830115.1.fna	NCBI	99.8	0.1	Aerolutibacter ruishenii	Aerolutibacter ruishenii	CGMCC 1.10136	#N/A	#N/A	#N/A	#N/A	#N/A	#N/A	#N/A	#N/A	#N/A	#N/A	#N/A	#N/A
GCA_007833655.1	GCA_007833655.1.fna	NCBI	99.5	0.3	Stenotrophomonas maltophilia	Stenotrophomonas maltophilia	SM 866	#N/A	#N/A	#N/A	#N/A	#N/A	#N/A	#N/A	#N/A	#N/A	#N/A	#N/A	#N/A
GCA_007846135.1	GCA_007846135.1.fna	NCBI	99	0	Xanthomonas vasicola	Xanthomonas vasicola	DAR-82733	#N/A	#N/A	#N/A	#N/A	#N/A	#N/A	#N/A	#N/A	#N/A	#N/A	#N/A	#N/A
GCA_007846145.1	GCA_007846145.1.fna	NCBI	99.7	0	Xanthomonas vasicola	Xanthomonas vasicola	Arg-3B	#N/A	#N/A	#N/A	#N/A	#N/A	#N/A	#N/A	#N/A	#N/A	#N/A	#N/A	#N/A
GCA_007846155.1	GCA_007846155.1.fna	NCBI	99.5	0	Xanthomonas vasicola	Xanthomonas vasicola	DAR-82637	#N/A	#N/A	#N/A	#N/A	#N/A	#N/A	#N/A	#N/A	#N/A	#N/A	#N/A	#N/A
GCA_007846165.1	GCA_007846165.1.fna	NCBI	99.5	0.3	Xanthomonas vasicola	Xanthomonas vasicola	Mex-1	#N/A	#N/A	#N/A	#N/A	#N/A	#N/A	#N/A	#N/A	#N/A	#N/A	#N/A	#N/A
GCA_007846185.1	GCA_007846185.1.fna	NCBI	99.7	0	Xanthomonas vasicola	Xanthomonas vasicola	NE744	#N/A	#N/A	#N/A	#N/A	#N/A	#N/A	#N/A	#N/A	#N/A	#N/A	#N/A	#N/A
GCA_007846235.1	GCA_007846235.1.fna	NCBI	99.3	0	Xanthomonas vasicola	Xanthomonas vasicola	BRIP-39150	#N/A	#N/A	#N/A	#N/A	#N/A	#N/A	#N/A	#N/A	#N/A	#N/A	#N/A	#N/A
GCA_007846245.1	GCA_007846245.1.fna	NCBI	99.5	0	Xanthomonas vasicola	Xanthomonas vasicola	DAR-82728	#N/A	#N/A	#N/A	#N/A	#N/A	#N/A	#N/A	#N/A	#N/A	#N/A	#N/A	#N/A
GCA_007846255.1	GCA_007846255.1.fna	NCBI	99.8	0.2	Xanthomonas vasicola	Xanthomonas vasicola	ZCP611	#N/A	#N/A	#N/A	#N/A	#N/A	#N/A	#N/A	#N/A	#N/A	#N/A	#N/A	#N/A
GCA_007846285.1	GCA_007846285.1.fna	NCBI	98.7	0	Xanthomonas vasicola	Xanthomonas vasicola	DAR-41379	#N/A	#N/A	#N/A	#N/A	#N/A	#N/A	#N/A	#N/A	#N/A	#N/A	#N/A	#N/A
GCA_007846295.1	GCA_007846295.1.fna	NCBI	99.4	0.1	Xanthomonas vasicola	Xanthomonas vasicola	DAR-41380	#N/A	#N/A	#N/A	#N/A	#N/A	#N/A	#N/A	#N/A	#N/A	#N/A	#N/A	#N/A
GCA_007846335.1	GCA_007846335.1.fna	NCBI	99.4	0	Xanthomonas vasicola	Xanthomonas vasicola	DAR-82572	#N/A	#N/A	#N/A	#N/A	#N/A	#N/A	#N/A	#N/A	#N/A	#N/A	#N/A	#N/A
GCA_007846345.1	GCA_007846345.1.fna	NCBI	97	0	Xanthomonas vasicola	Xanthomonas vasicola	DAR-82726	#N/A	#N/A	#N/A	#N/A	#N/A	#N/A	#N/A	#N/A	#N/A	#N/A	#N/A	#N/A
GCA_007846385.1	GCA_007846385.1.fna	NCBI	99.3	0.3	Xanthomonas vasicola	Xanthomonas vasicola	Xvh-L	#N/A	#N/A	#N/A	#N/A	#N/A	#N/A	#N/A	#N/A	#N/A	#N/A	#N/A	#N/A
GCA_007846395.1	GCA_007846395.1.fna	NCBI	99.5	0	Xanthomonas vasicola	Xanthomonas vasicola	DAR-82872	#N/A	#N/A	#N/A	#N/A	#N/A	#N/A	#N/A	#N/A	#N/A	#N/A	#N/A	#N/A
GCA_007846405.1	GCA_007846405.1.fna	NCBI	99.7	0	Xanthomonas vasicola	Xanthomonas vasicola	NE-3	#N/A	#N/A	#N/A	#N/A	#N/A	#N/A	#N/A	#N/A	#N/A	#N/A	#N/A	#N/A
GCA_007846415.1	GCA_007846415.1.fna	NCBI	99.7	0	Xanthomonas vasicola	Xanthomonas vasicola	CO-5	#N/A	#N/A	#N/A	#N/A	#N/A	#N/A	#N/A	#N/A	#N/A	#N/A	#N/A	#N/A
GCA_007846465.1	GCA_007846465.1.fna	NCBI	99.7	0	Xanthomonas vasicola	Xanthomonas vasicola	NE-5	#N/A	#N/A	#N/A	#N/A	#N/A	#N/A	#N/A	#N/A	#N/A	#N/A	#N/A	#N/A
GCA_007846515.1	GCA_007846515.1.fna	NCBI	99.5	0	Xanthomonas vasicola	Xanthomonas vasicola	DAR-82621	#N/A	#N/A	#N/A	#N/A	#N/A	#N/A	#N/A	#N/A	#N/A	#N/A	#N/A	#N/A
GCA_007859305.1	GCA_007859305.1.fna	NCBI	99.2	0.2	Luteimonas wenzhouensis	Luteimonas wenzhouensis	YD-1	#N/A	#N/A	#N/A	#N/A	#N/A	#N/A	#N/A	#N/A	#N/A	#N/A	#N/A	#N/A
GCA_007859325.1	GCA_007859325.1.fna	NCBI	99.5	0.4	Luteimonas marina	Luteimonas marina	FR1330	#N/A	#N/A	#N/A	#N/A	#N/A	#N/A	#N/A	#N/A	#N/A	#N/A	#N/A	#N/A
GCA_007923255.1	GCA_007923255.1.fna	NCBI	97.8	0.9	Vulcaniibacterium thermophilum	Vulcaniibacterium thermophilum	KCTC 32020	#N/A	#N/A	#N/A	#N/A	#N/A	#N/A	#N/A	#N/A	#N/A	#N/A	#N/A	#N/A
GCA_008015835.1	GCA_008015835.1.fna	NCBI	96.2	0.3	Lysobacter sp.	Lysobacter sp.	#N/A	#N/A	#N/A	#N/A	#N/A	#N/A	#N/A	#N/A	#N/A	#N/A	#N/A	#N/A	#N/A
GCA_008033445.1	GCA_008033445.1.fna	NCBI	97.6	0	Vulcaniibacterium gelatinicum	Vulcaniibacterium gelatinicum	R-5-52-3	#N/A	#N/A	#N/A	#N/A	#N/A	#N/A	#N/A	#N/A	#N/A	#N/A	#N/A	#N/A
GCA_008033455.1	GCA_008033455.1.fna	NCBI	97.1	0	Vulcaniibacterium tengchongense	Vulcaniibacterium tengchongense	YIM 77520	#N/A	#N/A	#N/A	#N/A	#N/A	#N/A	#N/A	#N/A	#N/A	#N/A	#N/A	#N/A
GCA_008080405.1	GCA_008080405.1.fna	NCBI	99.7	0.2	Stenotrophomonas maltophilia	Stenotrophomonas maltophilia	STN-MAK6	#N/A	#N/A	#N/A	#N/A	#N/A	#N/A	#N/A	#N/A	#N/A	#N/A	#N/A	#N/A
GCA_008119715.3	GCA_008119715.3.fna	NCBI	100	0.1	Xanthomonas sontii	Xanthomonas sontii	PPL1	#N/A	#N/A	#N/A	#N/A	#N/A	#N/A	#N/A	#N/A	#N/A	#N/A	#N/A	#N/A
GCA_008244685.1	GCA_008244685.1.fna	NCBI	99.4	0.1	Luteimonas viscosa	Luteimonas viscosa	XBU10	#N/A	#N/A	#N/A	#N/A	#N/A	#N/A	#N/A	#N/A	#N/A	#N/A	#N/A	#N/A
GCA_008312895.1	GCA_008312895.1.fna	NCBI	99.4	0	Luteimonas suaedae	Luteimonas suaedae	LNNU 24178	#N/A	#N/A	#N/A	#N/A	#N/A	#N/A	#N/A	#N/A	#N/A	#N/A	#N/A	#N/A
GCA_008330965.1	GCA_008330965.1.fna	NCBI	99.5	0.1	Xanthomonas translucens	Xanthomonas translucens	P3	#N/A	#N/A	#N/A	#N/A	#N/A	#N/A	#N/A	#N/A	#N/A	#N/A	#N/A	#N/A
GCA_008365355.1	GCA_008365355.1.fna	NCBI	99.5	0.2	Xanthomonas translucens	Xanthomonas translucens	LW16	#N/A	#N/A	#N/A	#N/A	#N/A	#N/A	#N/A	#N/A	#N/A	#N/A	#N/A	#N/A
GCA_008370835.2	GCA_008370835.2.fna	NCBI	98.8	0	Xanthomonas oryzae	Xanthomonas oryzae	GX01	#N/A	#N/A	#N/A	#N/A	#N/A	#N/A	#N/A	#N/A	#N/A	#N/A	#N/A	#N/A
GCA_008386465.1	GCA_008386465.1.fna	NCBI	96.6	0.2	Arenimonas fontis	Arenimonas fontis	3729k	#N/A	#N/A	#N/A	#N/A	#N/A	#N/A	#N/A	#N/A	#N/A	#N/A	#N/A	#N/A
GCA_008502035.1	GCA_008502035.1.fna	NCBI	99.8	0.1	Stenotrophomonas maltophilia	Stenotrophomonas maltophilia	CC2	#N/A	#N/A	#N/A	#N/A	#N/A	#N/A	#N/A	#N/A	#N/A	#N/A	#N/A	#N/A
GCA_008553765.1	GCA_008553765.1.fna	NCBI	99.9	0.2	Stenotrophomonas maltophilia	Stenotrophomonas maltophilia	ptp 12.25	#N/A	#N/A	#N/A	#N/A	#N/A	#N/A	#N/A	#N/A	#N/A	#N/A	#N/A	#N/A
GCA_008593565.1	GCA_008593565.1.fna	NCBI	99.8	0.2	Xanthomonas citri	Xanthomonas citri	EB08	#N/A	#N/A	#N/A	#N/A	#N/A	#N/A	#N/A	#N/A	#N/A	#N/A	#N/A	#N/A
GCA_008639345.1	GCA_008639345.1.fna	NCBI	99.4	0	Xanthomonas phaseoli	Xanthomonas phaseoli	D182	#N/A	#N/A	#N/A	#N/A	#N/A	#N/A	#N/A	#N/A	#N/A	#N/A	#N/A	#N/A
GCA_008693985.1	GCA_008693985.1.fna	NCBI	99.8	0.1	Stenotrophomonas maltophilia	Stenotrophomonas maltophilia	FDAARGOS_649	#N/A	#N/A	#N/A	#N/A	#N/A	#N/A	#N/A	#N/A	#N/A	#N/A	#N/A	#N/A
GCA_008705275.1	GCA_008705275.1.fna	NCBI	96.8	0.1	Xanthomonas sontii	Xanthomonas sontii	PPL3	#N/A	#N/A	#N/A	#N/A	#N/A	#N/A	#N/A	#N/A	#N/A	#N/A	#N/A	#N/A
GCA_008710035.1	GCA_008710035.1.fna	NCBI	99.8	0.1	Stenotrophomonas cyclobalanopsidis	Stenotrophomonas cyclobalanopsidis	TPQG1-4	#N/A	#N/A	#N/A	#N/A	#N/A	#N/A	#N/A	#N/A	#N/A	#N/A	#N/A	#N/A
GCA_008728175.1	GCA_008728175.1.fna	NCBI	99.8	0	Xanthomonas hortorum	Xanthomonas hortorum	VT106	#N/A	#N/A	#N/A	#N/A	#N/A	#N/A	#N/A	#N/A	#N/A	#N/A	#N/A	#N/A
GCA_008761555.1	GCA_008761555.1.fna	NCBI	99.9	0	Xanthomonas arboricola	Xanthomonas arboricola	15-088	#N/A	#N/A	#N/A	#N/A	#N/A	#N/A	#N/A	#N/A	#N/A	#N/A	#N/A	#N/A
GCA_008764405.1	GCA_008764405.1.fna	NCBI	99.1	0.3	Xanthomonas citri	Xanthomonas citri	DE0062	#N/A	#N/A	#N/A	#N/A	#N/A	#N/A	#N/A	#N/A	#N/A	#N/A	#N/A	#N/A
GCA_008801575.1	GCA_008801575.1.fna	NCBI	99.7	0	Xanthomonas cissicola	Xanthomonas cissicola	CCUG 18839	#N/A	#N/A	#N/A	#N/A	#N/A	#N/A	#N/A	#N/A	#N/A	#N/A	#N/A	#N/A
GCA_009177325.1	GCA_009177325.1.fna	NCBI	98.3	0	Xanthomonas campestris	Xanthomonas campestris	MAFF106712	#N/A	#N/A	#N/A	#N/A	#N/A	#N/A	#N/A	#N/A	#N/A	#N/A	#N/A	#N/A
GCA_009177345.1	GCA_009177345.1.fna	NCBI	97.7	0	Xanthomonas campestris	Xanthomonas campestris	MAFF302021	#N/A	#N/A	#N/A	#N/A	#N/A	#N/A	#N/A	#N/A	#N/A	#N/A	#N/A	#N/A
GCA_009184355.1	GCA_009184355.1.fna	NCBI	95.9	0.1	Stenotrophomonas rhizophila	Stenotrophomonas rhizophila	IS26	#N/A	#N/A	#N/A	#N/A	#N/A	#N/A	#N/A	#N/A	#N/A	#N/A	#N/A	#N/A
GCA_009192885.1	GCA_009192885.1.fna	NCBI	97.4	0.1	Xanthomonas sp. LMG 12462	Xanthomonas sp.	LMG12462	#N/A	#N/A	#N/A	#N/A	#N/A	#N/A	#N/A	#N/A	#N/A	#N/A	#N/A	#N/A
GCA_009192895.1	GCA_009192895.1.fna	NCBI	95.6	0.1	Xanthomonas sp. LMG 12460	Xanthomonas sp.	LMG12460	#N/A	#N/A	#N/A	#N/A	#N/A	#N/A	#N/A	#N/A	#N/A	#N/A	#N/A	#N/A
GCA_009192905.1	GCA_009192905.1.fna	NCBI	96.7	0.2	Xanthomonas sp. LMG 12459	Xanthomonas sp.	LMG 12459	#N/A	#N/A	#N/A	#N/A	#N/A	#N/A	#N/A	#N/A	#N/A	#N/A	#N/A	#N/A
GCA_009192935.1	GCA_009192935.1.fna	NCBI	97.8	0.1	Xanthomonas sp. LMG 12461	Xanthomonas sp.	LMG 12461	#N/A	#N/A	#N/A	#N/A	#N/A	#N/A	#N/A	#N/A	#N/A	#N/A	#N/A	#N/A
GCA_009192945.1	GCA_009192945.1.fna	NCBI	97.7	0.2	Xanthomonas maliensis	Xanthomonas maliensis	LMG 27592	#N/A	#N/A	#N/A	#N/A	#N/A	#N/A	#N/A	#N/A	#N/A	#N/A	#N/A	#N/A
GCA_009467805.1	GCA_009467805.1.fna	NCBI	99.9	0.2	Stenotrophomonas nematodicola	Stenotrophomonas nematodicola	CPCC 101271	#N/A	#N/A	#N/A	#N/A	#N/A	#N/A	#N/A	#N/A	#N/A	#N/A	#N/A	#N/A
GCA_009496535.1	GCA_009496535.1.fna	NCBI	98.8	0.3	Stenotrophomonas sp. MYb238	Stenotrophomonas sp.	MYb238	#N/A	#N/A	#N/A	#N/A	#N/A	#N/A	#N/A	#N/A	#N/A	#N/A	#N/A	#N/A
GCA_009600865.1	GCA_009600865.1.fna	NCBI	99.6	0.1	Xanthomonas translucens	Xanthomonas translucens	UPB886	#N/A	#N/A	#N/A	#N/A	#N/A	#N/A	#N/A	#N/A	#N/A	#N/A	#N/A	#N/A
GCA_009618035.1	GCA_009618035.1.fna	NCBI	99.9	0.2	Stenotrophomonas maltophilia	Stenotrophomonas maltophilia	KMM 349	#N/A	#N/A	#N/A	#N/A	#N/A	#N/A	#N/A	#N/A	#N/A	#N/A	#N/A	#N/A
GCA_009647575.1	GCA_009647575.1.fna	NCBI	99.7	0.3	Stenotrophomonas sp. MY18	Stenotrophomonas sp.	MY18	#N/A	#N/A	#N/A	#N/A	#N/A	#N/A	#N/A	#N/A	#N/A	#N/A	#N/A	#N/A
GCA_009647965.1	GCA_009647965.1.fna	NCBI	99.7	0.3	Stenotrophomonas sp. M37	Stenotrophomonas sp.	M37	#N/A	#N/A	#N/A	#N/A	#N/A	#N/A	#N/A	#N/A	#N/A	#N/A	#N/A	#N/A
GCA_009648135.1	GCA_009648135.1.fna	NCBI	99.7	0.3	Stenotrophomonas sp. MY17	Stenotrophomonas sp.	MY17	#N/A	#N/A	#N/A	#N/A	#N/A	#N/A	#N/A	#N/A	#N/A	#N/A	#N/A	#N/A
GCA_009648165.1	GCA_009648165.1.fna	NCBI	99.7	0.3	Stenotrophomonas sp. MY15	Stenotrophomonas sp.	MY15	#N/A	#N/A	#N/A	#N/A	#N/A	#N/A	#N/A	#N/A	#N/A	#N/A	#N/A	#N/A
GCA_009649705.1	GCA_009649705.1.fna	NCBI	100	0.2	Xanthomonas sontii	Xanthomonas sontii	ASD011	#N/A	#N/A	#N/A	#N/A	#N/A	#N/A	#N/A	#N/A	#N/A	#N/A	#N/A	#N/A
GCA_009649775.1	GCA_009649775.1.fna	NCBI	100	0.2	Xanthomonas sontii	Xanthomonas sontii	SAM114	#N/A	#N/A	#N/A	#N/A	#N/A	#N/A	#N/A	#N/A	#N/A	#N/A	#N/A	#N/A
GCA_009659995.1	GCA_009659995.1.fna	NCBI	99.9	0.2	Stenotrophomonas sp. MH181796	Stenotrophomonas sp.	MH181796	#N/A	#N/A	#N/A	#N/A	#N/A	#N/A	#N/A	#N/A	#N/A	#N/A	#N/A	#N/A
GCA_009660205.1	GCA_009660205.1.fna	NCBI	98.8	0	Xanthomonas oryzae	Xanthomonas oryzae	0-9	#N/A	#N/A	#N/A	#N/A	#N/A	#N/A	#N/A	#N/A	#N/A	#N/A	#N/A	#N/A
GCA_009671025.1	GCA_009671025.1.fna	NCBI	99.6	0	Xanthomonas citri	Xanthomonas citri	HD-1	#N/A	#N/A	#N/A	#N/A	#N/A	#N/A	#N/A	#N/A	#N/A	#N/A	#N/A	#N/A
GCA_009676385.1	GCA_009676385.1.fna	NCBI	99.8	0.1	Stenotrophomonas maltophilia	Stenotrophomonas maltophilia	U5	#N/A	#N/A	#N/A	#N/A	#N/A	#N/A	#N/A	#N/A	#N/A	#N/A	#N/A	#N/A
GCA_009676405.1	GCA_009676405.1.fna	NCBI	99.8	0.4	Stenotrophomonas maltophilia	Stenotrophomonas maltophilia	Sm53	#N/A	#N/A	#N/A	#N/A	#N/A	#N/A	#N/A	#N/A	#N/A	#N/A	#N/A	#N/A
GCA_009676425.1	GCA_009676425.1.fna	NCBI	99.9	0.2	Stenotrophomonas maltophilia	Stenotrophomonas maltophilia	sm454	#N/A	#N/A	#N/A	#N/A	#N/A	#N/A	#N/A	#N/A	#N/A	#N/A	#N/A	#N/A
GCA_009676445.1	GCA_009676445.1.fna	NCBI	99.9	0.3	Stenotrophomonas maltophilia	Stenotrophomonas maltophilia	sm-RA9	#N/A	#N/A	#N/A	#N/A	#N/A	#N/A	#N/A	#N/A	#N/A	#N/A	#N/A	#N/A
GCA_009676465.1	GCA_009676465.1.fna	NCBI	99.9	0.4	Stenotrophomonas maltophilia	Stenotrophomonas maltophilia	SKK55	#N/A	#N/A	#N/A	#N/A	#N/A	#N/A	#N/A	#N/A	#N/A	#N/A	#N/A	#N/A
GCA_009676485.1	GCA_009676485.1.fna	NCBI	99.8	0.3	Stenotrophomonas maltophilia	Stenotrophomonas maltophilia	PEG-68	#N/A	#N/A	#N/A	#N/A	#N/A	#N/A	#N/A	#N/A	#N/A	#N/A	#N/A	#N/A
GCA_009676505.1	GCA_009676505.1.fna	NCBI	99.8	0.3	Stenotrophomonas maltophilia	Stenotrophomonas maltophilia	PEG-390	#N/A	#N/A	#N/A	#N/A	#N/A	#N/A	#N/A	#N/A	#N/A	#N/A	#N/A	#N/A
GCA_009676525.1	GCA_009676525.1.fna	NCBI	99.9	0.2	Stenotrophomonas maltophilia	Stenotrophomonas maltophilia	PEG-42	#N/A	#N/A	#N/A	#N/A	#N/A	#N/A	#N/A	#N/A	#N/A	#N/A	#N/A	#N/A
GCA_009676545.1	GCA_009676545.1.fna	NCBI	99.8	0.1	Stenotrophomonas maltophilia	Stenotrophomonas maltophilia	PEG-305	#N/A	#N/A	#N/A	#N/A	#N/A	#N/A	#N/A	#N/A	#N/A	#N/A	#N/A	#N/A
GCA_009676565.1	GCA_009676565.1.fna	NCBI	99.5	0.3	Stenotrophomonas maltophilia	Stenotrophomonas maltophilia	PEG-173	#N/A	#N/A	#N/A	#N/A	#N/A	#N/A	#N/A	#N/A	#N/A	#N/A	#N/A	#N/A
GCA_009676585.1	GCA_009676585.1.fna	NCBI	98.8	0.6	Stenotrophomonas maltophilia	Stenotrophomonas maltophilia	PEG-141	#N/A	#N/A	#N/A	#N/A	#N/A	#N/A	#N/A	#N/A	#N/A	#N/A	#N/A	#N/A
GCA_009676605.1	GCA_009676605.1.fna	NCBI	99.8	0.3	Stenotrophomonas maltophilia	Stenotrophomonas maltophilia	ICU331	#N/A	#N/A	#N/A	#N/A	#N/A	#N/A	#N/A	#N/A	#N/A	#N/A	#N/A	#N/A
GCA_009707765.1	GCA_009707765.1.fna	NCBI	97.3	2.1	Xanthomonas oryzae	Xanthomonas oryzae	ITCCBB0002	#N/A	#N/A	#N/A	#N/A	#N/A	#N/A	#N/A	#N/A	#N/A	#N/A	#N/A	#N/A
GCA_009711865.1	GCA_009711865.1.fna	NCBI	98.5	0.1	Stenotrophomonas sp.	Stenotrophomonas sp.	#N/A	#N/A	#N/A	#N/A	#N/A	#N/A	#N/A	#N/A	#N/A	#N/A	#N/A	#N/A	#N/A
GCA_009733625.1	GCA_009733625.1.fna	NCBI	99.8	0.1	Xanthomonas perforans	Xanthomonas perforans	BAV6163	#N/A	#N/A	#N/A	#N/A	#N/A	#N/A	#N/A	#N/A	#N/A	#N/A	#N/A	#N/A
GCA_009733635.1	GCA_009733635.1.fna	NCBI	99.8	0.1	Xanthomonas perforans	Xanthomonas perforans	BAV6164	#N/A	#N/A	#N/A	#N/A	#N/A	#N/A	#N/A	#N/A	#N/A	#N/A	#N/A	#N/A
GCA_009740395.1	GCA_009740395.1.fna	NCBI	99	0.1	Noviluteimonas gilva	Noviluteimonas gilva	HX-5-24	#N/A	#N/A	#N/A	#N/A	#N/A	#N/A	#N/A	#N/A	#N/A	#N/A	#N/A	#N/A
GCA_009755585.1	GCA_009755585.1.fna	NCBI	99.8	0	Lysobacter soli	Lysobacter soli	XL170	#N/A	#N/A	#N/A	#N/A	#N/A	#N/A	#N/A	#N/A	#N/A	#N/A	#N/A	#N/A
GCA_009765165.1	GCA_009765165.1.fna	NCBI	100	0.2	Lysobacter panacisoli	Lysobacter panacisoli	JCM 19212	#N/A	#N/A	#N/A	#N/A	#N/A	#N/A	#N/A	#N/A	#N/A	#N/A	#N/A	#N/A
GCA_009765215.1	GCA_009765215.1.fna	NCBI	99.9	0.3	Lysobacter prati	Lysobacter prati	SYSU H10001	#N/A	#N/A	#N/A	#N/A	#N/A	#N/A	#N/A	#N/A	#N/A	#N/A	#N/A	#N/A
GCA_009769165.1	GCA_009769165.1.fna	NCBI	99.3	0.1	Xanthomonas hyacinthi	Xanthomonas hyacinthi	CFBP 1156	#N/A	#N/A	#N/A	#N/A	#N/A	#N/A	#N/A	#N/A	#N/A	#N/A	#N/A	#N/A
GCA_009792795.1	GCA_009792795.1.fna	NCBI	95.6	0	Cognatiluteimonas profundi	Cognatiluteimonas profundi	CHu50b-3-2	#N/A	#N/A	#N/A	#N/A	#N/A	#N/A	#N/A	#N/A	#N/A	#N/A	#N/A	#N/A
GCA_009832905.1	GCA_009832905.1.fna	NCBI	99.9	0.3	Stenotrophomonas sp. 364	Stenotrophomonas sp.	364	#N/A	#N/A	#N/A	#N/A	#N/A	#N/A	#N/A	#N/A	#N/A	#N/A	#N/A	#N/A
GCA_009835065.1	GCA_009835065.1.fna	NCBI	99.5	0	Xanthomonas sp. LMG 8993	Xanthomonas sp.	LMG 8993	#N/A	#N/A	#N/A	#N/A	#N/A	#N/A	#N/A	#N/A	#N/A	#N/A	#N/A	#N/A
GCA_009835085.1	GCA_009835085.1.fna	NCBI	98	0.2	Xanthomonas sp. LMG 9002	Xanthomonas sp.	LMG 9002	#N/A	#N/A	#N/A	#N/A	#N/A	#N/A	#N/A	#N/A	#N/A	#N/A	#N/A	#N/A
GCA_009835095.1	GCA_009835095.1.fna	NCBI	99.9	0.3	Xanthomonas sp. LMG 8992	Xanthomonas sp.	LMG 8992	#N/A	#N/A	#N/A	#N/A	#N/A	#N/A	#N/A	#N/A	#N/A	#N/A	#N/A	#N/A
GCA_009857175.1	GCA_009857175.1.fna	NCBI	99.9	0.1	Stenotrophomonas maltophilia	Stenotrophomonas maltophilia	CPBW01	#N/A	#N/A	#N/A	#N/A	#N/A	#N/A	#N/A	#N/A	#N/A	#N/A	#N/A	#N/A
GCA_009883735.1	GCA_009883735.1.fna	NCBI	97.8	0.1	Xanthomonas cucurbitae	Xanthomonas cucurbitae	ATCC 23378	#N/A	#N/A	#N/A	#N/A	#N/A	#N/A	#N/A	#N/A	#N/A	#N/A	#N/A	#N/A
GCA_009931595.1	GCA_009931595.1.fna	NCBI	97.9	0.1	Xanthomonas albilineans	Xanthomonas albilineans	Xa-FJ1	#N/A	#N/A	#N/A	#N/A	#N/A	#N/A	#N/A	#N/A	#N/A	#N/A	#N/A	#N/A
GCA_009996505.1	GCA_009996505.1.fna	NCBI	97.4	0.4	Lysobacteraceae bacterium	Lysobacteraceae bacterium	#N/A	#N/A	#N/A	#N/A	#N/A	#N/A	#N/A	#N/A	#N/A	#N/A	#N/A	#N/A	#N/A
GCA_009996725.1	GCA_009996725.1.fna	NCBI	98	0.1	Stenotrophomonas acidaminiphila	Stenotrophomonas acidaminiphila	APG1	#N/A	#N/A	#N/A	#N/A	#N/A	#N/A	#N/A	#N/A	#N/A	#N/A	#N/A	#N/A
GCA_010093135.1	GCA_010093135.1.fna	NCBI	97.2	0.2	Pseudoxanthomonas taiwanensis	Pseudoxanthomonas taiwanensis	DSM 22914	#N/A	#N/A	#N/A	#N/A	#N/A	#N/A	#N/A	#N/A	#N/A	#N/A	#N/A	#N/A
GCA_010093165.1	GCA_010093165.1.fna	NCBI	98.4	0.2	Pseudoxanthomonas broegbernensis	Pseudoxanthomonas broegbernensis	DSM 12573	#N/A	#N/A	#N/A	#N/A	#N/A	#N/A	#N/A	#N/A	#N/A	#N/A	#N/A	#N/A
GCA_010093185.1	GCA_010093185.1.fna	NCBI	98.5	0.4	Pseudoxanthomonas jiangsuensis	Pseudoxanthomonas jiangsuensis	DSM 22398	#N/A	#N/A	#N/A	#N/A	#N/A	#N/A	#N/A	#N/A	#N/A	#N/A	#N/A	#N/A
GCA_010093205.1	GCA_010093205.1.fna	NCBI	98.7	0.1	Pseudoxanthomonas daejeonensis	Pseudoxanthomonas daejeonensis	DSM 17801	#N/A	#N/A	#N/A	#N/A	#N/A	#N/A	#N/A	#N/A	#N/A	#N/A	#N/A	#N/A
GCA_010093225.1	GCA_010093225.1.fna	NCBI	97.7	0.4	Pseudoxanthomonas koreensis	Pseudoxanthomonas koreensis	KCTC 12208	#N/A	#N/A	#N/A	#N/A	#N/A	#N/A	#N/A	#N/A	#N/A	#N/A	#N/A	#N/A
GCA_010093235.1	GCA_010093235.1.fna	NCBI	97.4	0.2	Pseudoxanthomonas suwonensis	Pseudoxanthomonas suwonensis	DSM 17175	#N/A	#N/A	#N/A	#N/A	#N/A	#N/A	#N/A	#N/A	#N/A	#N/A	#N/A	#N/A
GCA_010093305.1	GCA_010093305.1.fna	NCBI	99.1	0.2	Pseudoxanthomonas sacheonensis	Pseudoxanthomonas sacheonensis	DSM 19373	#N/A	#N/A	#N/A	#N/A	#N/A	#N/A	#N/A	#N/A	#N/A	#N/A	#N/A	#N/A
GCA_010093325.1	GCA_010093325.1.fna	NCBI	99.6	0	Pseudoxanthomonas wuyuanensis	Pseudoxanthomonas wuyuanensis	DSM 100640	#N/A	#N/A	#N/A	#N/A	#N/A	#N/A	#N/A	#N/A	#N/A	#N/A	#N/A	#N/A
GCA_010093345.1	GCA_010093345.1.fna	NCBI	99.9	0.2	Pseudoxanthomonas yeongjuensis	Pseudoxanthomonas yeongjuensis	DSM 18204	#N/A	#N/A	#N/A	#N/A	#N/A	#N/A	#N/A	#N/A	#N/A	#N/A	#N/A	#N/A
GCA_010093385.1	GCA_010093385.1.fna	NCBI	98	0.3	Pseudoxanthomonas mexicana	Pseudoxanthomonas mexicana	DSM 17121	#N/A	#N/A	#N/A	#N/A	#N/A	#N/A	#N/A	#N/A	#N/A	#N/A	#N/A	#N/A
GCA_010093445.1	GCA_010093445.1.fna	NCBI	100	0.3	Pseudoxanthomonas japonensis	Pseudoxanthomonas japonensis	DSM 17109	#N/A	#N/A	#N/A	#N/A	#N/A	#N/A	#N/A	#N/A	#N/A	#N/A	#N/A	#N/A
GCA_010119615.1	GCA_010119615.1.fna	NCBI	99.8	0.1	Pseudoxanthomonas gei	Pseudoxanthomonas gei	KCTC 32298	#N/A	#N/A	#N/A	#N/A	#N/A	#N/A	#N/A	#N/A	#N/A	#N/A	#N/A	#N/A
GCA_010211745.1	GCA_010211745.1.fna	NCBI	98.4	0.1	Pseudoxanthomonas kalamensis	Pseudoxanthomonas kalamensis	DSM 18571	#N/A	#N/A	#N/A	#N/A	#N/A	#N/A	#N/A	#N/A	#N/A	#N/A	#N/A	#N/A
GCA_010211755.1	GCA_010211755.1.fna	NCBI	98.4	0	Pseudoxanthomonas sangjuensis	Pseudoxanthomonas sangjuensis	DSM 28345	#N/A	#N/A	#N/A	#N/A	#N/A	#N/A	#N/A	#N/A	#N/A	#N/A	#N/A	#N/A
GCA_010211765.1	GCA_010211765.1.fna	NCBI	98.7	0.3	Pseudoxanthomonas kaohsiungensis	Pseudoxanthomonas kaohsiungensis	DSM 17583	#N/A	#N/A	#N/A	#N/A	#N/A	#N/A	#N/A	#N/A	#N/A	#N/A	#N/A	#N/A
GCA_010279765.1	GCA_010279765.1.fna	NCBI	99.6	0	Xanthomonas vasicola	Xanthomonas vasicola	Xvv2	#N/A	#N/A	#N/A	#N/A	#N/A	#N/A	#N/A	#N/A	#N/A	#N/A	#N/A	#N/A
GCA_010586845.1	GCA_010586845.1.fna	NCBI	99.8	0.2	Stenotrophomonas maltophilia	Stenotrophomonas maltophilia	AS012549	#N/A	#N/A	#N/A	#N/A	#N/A	#N/A	#N/A	#N/A	#N/A	#N/A	#N/A	#N/A
GCA_010587145.1	GCA_010587145.1.fna	NCBI	99.8	0.1	Stenotrophomonas maltophilia	Stenotrophomonas maltophilia	AS012540	#N/A	#N/A	#N/A	#N/A	#N/A	#N/A	#N/A	#N/A	#N/A	#N/A	#N/A	#N/A
GCA_010587205.1	GCA_010587205.1.fna	NCBI	99.8	0.1	Stenotrophomonas maltophilia	Stenotrophomonas maltophilia	AS012539	#N/A	#N/A	#N/A	#N/A	#N/A	#N/A	#N/A	#N/A	#N/A	#N/A	#N/A	#N/A
GCA_010587285.1	GCA_010587285.1.fna	NCBI	99.5	0.3	Stenotrophomonas maltophilia	Stenotrophomonas maltophilia	AS012534	#N/A	#N/A	#N/A	#N/A	#N/A	#N/A	#N/A	#N/A	#N/A	#N/A	#N/A	#N/A
GCA_010587505.1	GCA_010587505.1.fna	NCBI	99.9	0.2	Stenotrophomonas maltophilia	Stenotrophomonas maltophilia	AS012544	#N/A	#N/A	#N/A	#N/A	#N/A	#N/A	#N/A	#N/A	#N/A	#N/A	#N/A	#N/A
GCA_010587515.1	GCA_010587515.1.fna	NCBI	99.8	0.2	Stenotrophomonas maltophilia	Stenotrophomonas maltophilia	AS012525	#N/A	#N/A	#N/A	#N/A	#N/A	#N/A	#N/A	#N/A	#N/A	#N/A	#N/A	#N/A
GCA_010587625.1	GCA_010587625.1.fna	NCBI	99.7	1.2	Stenotrophomonas maltophilia	Stenotrophomonas maltophilia	AS012546	#N/A	#N/A	#N/A	#N/A	#N/A	#N/A	#N/A	#N/A	#N/A	#N/A	#N/A	#N/A
GCA_010587645.1	GCA_010587645.1.fna	NCBI	99.8	0.3	Stenotrophomonas maltophilia	Stenotrophomonas maltophilia	AS012519	#N/A	#N/A	#N/A	#N/A	#N/A	#N/A	#N/A	#N/A	#N/A	#N/A	#N/A	#N/A
GCA_010587795.1	GCA_010587795.1.fna	NCBI	99.9	0.1	Stenotrophomonas maltophilia	Stenotrophomonas maltophilia	AS012512	#N/A	#N/A	#N/A	#N/A	#N/A	#N/A	#N/A	#N/A	#N/A	#N/A	#N/A	#N/A
GCA_010587825.1	GCA_010587825.1.fna	NCBI	99.8	0.1	Stenotrophomonas maltophilia	Stenotrophomonas maltophilia	AS012514	#N/A	#N/A	#N/A	#N/A	#N/A	#N/A	#N/A	#N/A	#N/A	#N/A	#N/A	#N/A
GCA_010587945.1	GCA_010587945.1.fna	NCBI	99.6	0.2	Stenotrophomonas maltophilia	Stenotrophomonas maltophilia	AS012504	#N/A	#N/A	#N/A	#N/A	#N/A	#N/A	#N/A	#N/A	#N/A	#N/A	#N/A	#N/A
GCA_010604265.1	GCA_010604265.1.fna	NCBI	99.7	0.2	Stenotrophomonas maltophilia	Stenotrophomonas maltophilia	AS012748	#N/A	#N/A	#N/A	#N/A	#N/A	#N/A	#N/A	#N/A	#N/A	#N/A	#N/A	#N/A
GCA_010604305.1	GCA_010604305.1.fna	NCBI	99.9	0.2	Stenotrophomonas maltophilia	Stenotrophomonas maltophilia	AS012746	#N/A	#N/A	#N/A	#N/A	#N/A	#N/A	#N/A	#N/A	#N/A	#N/A	#N/A	#N/A
GCA_010604335.1	GCA_010604335.1.fna	NCBI	99.6	0.1	Stenotrophomonas maltophilia	Stenotrophomonas maltophilia	AS012745	#N/A	#N/A	#N/A	#N/A	#N/A	#N/A	#N/A	#N/A	#N/A	#N/A	#N/A	#N/A
GCA_010604425.1	GCA_010604425.1.fna	NCBI	99.8	0.2	Stenotrophomonas maltophilia	Stenotrophomonas maltophilia	AS012741	#N/A	#N/A	#N/A	#N/A	#N/A	#N/A	#N/A	#N/A	#N/A	#N/A	#N/A	#N/A
GCA_010604485.1	GCA_010604485.1.fna	NCBI	99.8	3.9	Stenotrophomonas maltophilia	Stenotrophomonas maltophilia	AS012736	#N/A	#N/A	#N/A	#N/A	#N/A	#N/A	#N/A	#N/A	#N/A	#N/A	#N/A	#N/A
GCA_010604525.1	GCA_010604525.1.fna	NCBI	99.5	1	Stenotrophomonas maltophilia	Stenotrophomonas maltophilia	AS012737	#N/A	#N/A	#N/A	#N/A	#N/A	#N/A	#N/A	#N/A	#N/A	#N/A	#N/A	#N/A
GCA_010604535.1	GCA_010604535.1.fna	NCBI	99.7	3.3	Stenotrophomonas maltophilia	Stenotrophomonas maltophilia	AS012733	#N/A	#N/A	#N/A	#N/A	#N/A	#N/A	#N/A	#N/A	#N/A	#N/A	#N/A	#N/A
GCA_010604545.1	GCA_010604545.1.fna	NCBI	99.8	0.8	Stenotrophomonas maltophilia	Stenotrophomonas maltophilia	AS012734	#N/A	#N/A	#N/A	#N/A	#N/A	#N/A	#N/A	#N/A	#N/A	#N/A	#N/A	#N/A
GCA_010604635.1	GCA_010604635.1.fna	NCBI	99.5	0.3	Stenotrophomonas maltophilia	Stenotrophomonas maltophilia	AS012729	#N/A	#N/A	#N/A	#N/A	#N/A	#N/A	#N/A	#N/A	#N/A	#N/A	#N/A	#N/A
GCA_010604685.1	GCA_010604685.1.fna	NCBI	99.3	0.3	Stenotrophomonas maltophilia	Stenotrophomonas maltophilia	AS012723	#N/A	#N/A	#N/A	#N/A	#N/A	#N/A	#N/A	#N/A	#N/A	#N/A	#N/A	#N/A
GCA_010604695.1	GCA_010604695.1.fna	NCBI	99.5	0.3	Stenotrophomonas maltophilia	Stenotrophomonas maltophilia	AS012722	#N/A	#N/A	#N/A	#N/A	#N/A	#N/A	#N/A	#N/A	#N/A	#N/A	#N/A	#N/A
GCA_010604725.1	GCA_010604725.1.fna	NCBI	99.8	0.2	Stenotrophomonas maltophilia	Stenotrophomonas maltophilia	AS012721	#N/A	#N/A	#N/A	#N/A	#N/A	#N/A	#N/A	#N/A	#N/A	#N/A	#N/A	#N/A
GCA_010604955.1	GCA_010604955.1.fna	NCBI	99.7	0.2	Stenotrophomonas maltophilia	Stenotrophomonas maltophilia	AS012695	#N/A	#N/A	#N/A	#N/A	#N/A	#N/A	#N/A	#N/A	#N/A	#N/A	#N/A	#N/A
GCA_010604995.1	GCA_010604995.1.fna	NCBI	99.9	0.3	Stenotrophomonas maltophilia	Stenotrophomonas maltophilia	AS012691	#N/A	#N/A	#N/A	#N/A	#N/A	#N/A	#N/A	#N/A	#N/A	#N/A	#N/A	#N/A
GCA_010605045.1	GCA_010605045.1.fna	NCBI	99.9	0.2	Stenotrophomonas maltophilia	Stenotrophomonas maltophilia	AS012690	#N/A	#N/A	#N/A	#N/A	#N/A	#N/A	#N/A	#N/A	#N/A	#N/A	#N/A	#N/A
GCA_010605085.1	GCA_010605085.1.fna	NCBI	99.9	0.3	Stenotrophomonas maltophilia	Stenotrophomonas maltophilia	AS012683	#N/A	#N/A	#N/A	#N/A	#N/A	#N/A	#N/A	#N/A	#N/A	#N/A	#N/A	#N/A
GCA_010605095.1	GCA_010605095.1.fna	NCBI	99.9	0.2	Stenotrophomonas maltophilia	Stenotrophomonas maltophilia	AS012684	#N/A	#N/A	#N/A	#N/A	#N/A	#N/A	#N/A	#N/A	#N/A	#N/A	#N/A	#N/A
GCA_010605125.1	GCA_010605125.1.fna	NCBI	99.8	0.2	Stenotrophomonas maltophilia	Stenotrophomonas maltophilia	AS012678	#N/A	#N/A	#N/A	#N/A	#N/A	#N/A	#N/A	#N/A	#N/A	#N/A	#N/A	#N/A
GCA_010605135.1	GCA_010605135.1.fna	NCBI	99.8	0.1	Stenotrophomonas maltophilia	Stenotrophomonas maltophilia	AS012679	#N/A	#N/A	#N/A	#N/A	#N/A	#N/A	#N/A	#N/A	#N/A	#N/A	#N/A	#N/A
GCA_010605185.1	GCA_010605185.1.fna	NCBI	99.8	0.1	Stenotrophomonas maltophilia	Stenotrophomonas maltophilia	AS012672	#N/A	#N/A	#N/A	#N/A	#N/A	#N/A	#N/A	#N/A	#N/A	#N/A	#N/A	#N/A
GCA_010607405.1	GCA_010607405.1.fna	NCBI	99.8	0.6	Stenotrophomonas maltophilia	Stenotrophomonas maltophilia	AS012720	#N/A	#N/A	#N/A	#N/A	#N/A	#N/A	#N/A	#N/A	#N/A	#N/A	#N/A	#N/A
GCA_010607475.1	GCA_010607475.1.fna	NCBI	99.8	0.5	Stenotrophomonas maltophilia	Stenotrophomonas maltophilia	AS012708	#N/A	#N/A	#N/A	#N/A	#N/A	#N/A	#N/A	#N/A	#N/A	#N/A	#N/A	#N/A
GCA_010607585.1	GCA_010607585.1.fna	NCBI	99.7	0.2	Stenotrophomonas maltophilia	Stenotrophomonas maltophilia	AS012682	#N/A	#N/A	#N/A	#N/A	#N/A	#N/A	#N/A	#N/A	#N/A	#N/A	#N/A	#N/A
GCA_010607605.1	GCA_010607605.1.fna	NCBI	99.9	0.2	Stenotrophomonas maltophilia	Stenotrophomonas maltophilia	AS012681	#N/A	#N/A	#N/A	#N/A	#N/A	#N/A	#N/A	#N/A	#N/A	#N/A	#N/A	#N/A
GCA_010607635.1	GCA_010607635.1.fna	NCBI	99.8	0.5	Stenotrophomonas maltophilia	Stenotrophomonas maltophilia	AS012674	#N/A	#N/A	#N/A	#N/A	#N/A	#N/A	#N/A	#N/A	#N/A	#N/A	#N/A	#N/A
GCA_010607735.1	GCA_010607735.1.fna	NCBI	99.8	0.2	Stenotrophomonas maltophilia	Stenotrophomonas maltophilia	AS012667	#N/A	#N/A	#N/A	#N/A	#N/A	#N/A	#N/A	#N/A	#N/A	#N/A	#N/A	#N/A
GCA_010607825.1	GCA_010607825.1.fna	NCBI	99.8	0.1	Stenotrophomonas maltophilia	Stenotrophomonas maltophilia	AS012652	#N/A	#N/A	#N/A	#N/A	#N/A	#N/A	#N/A	#N/A	#N/A	#N/A	#N/A	#N/A
GCA_010607835.1	GCA_010607835.1.fna	NCBI	99.8	0.2	Stenotrophomonas maltophilia	Stenotrophomonas maltophilia	AS012655	#N/A	#N/A	#N/A	#N/A	#N/A	#N/A	#N/A	#N/A	#N/A	#N/A	#N/A	#N/A
GCA_010607915.1	GCA_010607915.1.fna	NCBI	99.4	0.3	Stenotrophomonas maltophilia	Stenotrophomonas maltophilia	AS012649	#N/A	#N/A	#N/A	#N/A	#N/A	#N/A	#N/A	#N/A	#N/A	#N/A	#N/A	#N/A
GCA_010607965.1	GCA_010607965.1.fna	NCBI	99.6	0.1	Stenotrophomonas maltophilia	Stenotrophomonas maltophilia	AS012645	#N/A	#N/A	#N/A	#N/A	#N/A	#N/A	#N/A	#N/A	#N/A	#N/A	#N/A	#N/A
GCA_010608015.1	GCA_010608015.1.fna	NCBI	99.9	0.2	Stenotrophomonas maltophilia	Stenotrophomonas maltophilia	AS012644	#N/A	#N/A	#N/A	#N/A	#N/A	#N/A	#N/A	#N/A	#N/A	#N/A	#N/A	#N/A
GCA_010608115.1	GCA_010608115.1.fna	NCBI	99.7	0.2	Stenotrophomonas maltophilia	Stenotrophomonas maltophilia	AS012638	#N/A	#N/A	#N/A	#N/A	#N/A	#N/A	#N/A	#N/A	#N/A	#N/A	#N/A	#N/A
GCA_010608135.1	GCA_010608135.1.fna	NCBI	99.9	0.1	Stenotrophomonas maltophilia	Stenotrophomonas maltophilia	AS012637	#N/A	#N/A	#N/A	#N/A	#N/A	#N/A	#N/A	#N/A	#N/A	#N/A	#N/A	#N/A
GCA_010608305.1	GCA_010608305.1.fna	NCBI	99.8	0.1	Stenotrophomonas sp. AS012628	Stenotrophomonas sp.	AS012628	#N/A	#N/A	#N/A	#N/A	#N/A	#N/A	#N/A	#N/A	#N/A	#N/A	#N/A	#N/A
GCA_010608365.1	GCA_010608365.1.fna	NCBI	99.9	0.2	Stenotrophomonas maltophilia	Stenotrophomonas maltophilia	AS012621	#N/A	#N/A	#N/A	#N/A	#N/A	#N/A	#N/A	#N/A	#N/A	#N/A	#N/A	#N/A
GCA_010608375.1	GCA_010608375.1.fna	NCBI	99.9	0.2	Stenotrophomonas maltophilia	Stenotrophomonas maltophilia	AS012618	#N/A	#N/A	#N/A	#N/A	#N/A	#N/A	#N/A	#N/A	#N/A	#N/A	#N/A	#N/A
GCA_010608405.1	GCA_010608405.1.fna	NCBI	99.8	0.2	Stenotrophomonas maltophilia	Stenotrophomonas maltophilia	AS012620	#N/A	#N/A	#N/A	#N/A	#N/A	#N/A	#N/A	#N/A	#N/A	#N/A	#N/A	#N/A
GCA_010608565.1	GCA_010608565.1.fna	NCBI	99.6	0.2	Stenotrophomonas maltophilia	Stenotrophomonas maltophilia	AS012609	#N/A	#N/A	#N/A	#N/A	#N/A	#N/A	#N/A	#N/A	#N/A	#N/A	#N/A	#N/A
GCA_010608595.1	GCA_010608595.1.fna	NCBI	99.6	0.2	Stenotrophomonas maltophilia	Stenotrophomonas maltophilia	AS012603	#N/A	#N/A	#N/A	#N/A	#N/A	#N/A	#N/A	#N/A	#N/A	#N/A	#N/A	#N/A
GCA_010608665.1	GCA_010608665.1.fna	NCBI	99.9	0.2	Stenotrophomonas maltophilia	Stenotrophomonas maltophilia	AS012600	#N/A	#N/A	#N/A	#N/A	#N/A	#N/A	#N/A	#N/A	#N/A	#N/A	#N/A	#N/A
GCA_010608865.1	GCA_010608865.1.fna	NCBI	99.9	0.2	Stenotrophomonas maltophilia	Stenotrophomonas maltophilia	AS012592	#N/A	#N/A	#N/A	#N/A	#N/A	#N/A	#N/A	#N/A	#N/A	#N/A	#N/A	#N/A
GCA_010608905.1	GCA_010608905.1.fna	NCBI	99.7	0.2	Stenotrophomonas maltophilia	Stenotrophomonas maltophilia	AS012591	#N/A	#N/A	#N/A	#N/A	#N/A	#N/A	#N/A	#N/A	#N/A	#N/A	#N/A	#N/A
GCA_010608915.1	GCA_010608915.1.fna	NCBI	99.7	0.1	Stenotrophomonas maltophilia	Stenotrophomonas maltophilia	AS012589	#N/A	#N/A	#N/A	#N/A	#N/A	#N/A	#N/A	#N/A	#N/A	#N/A	#N/A	#N/A
GCA_010609005.1	GCA_010609005.1.fna	NCBI	99.8	2.3	Stenotrophomonas maltophilia	Stenotrophomonas maltophilia	AS012584	#N/A	#N/A	#N/A	#N/A	#N/A	#N/A	#N/A	#N/A	#N/A	#N/A	#N/A	#N/A
GCA_010609185.1	GCA_010609185.1.fna	NCBI	99.9	0.2	Stenotrophomonas maltophilia	Stenotrophomonas maltophilia	AS012577	#N/A	#N/A	#N/A	#N/A	#N/A	#N/A	#N/A	#N/A	#N/A	#N/A	#N/A	#N/A
GCA_010609205.1	GCA_010609205.1.fna	NCBI	99.8	0.1	Stenotrophomonas maltophilia	Stenotrophomonas maltophilia	AS012575	#N/A	#N/A	#N/A	#N/A	#N/A	#N/A	#N/A	#N/A	#N/A	#N/A	#N/A	#N/A
GCA_010609245.1	GCA_010609245.1.fna	NCBI	99.3	0.3	Stenotrophomonas maltophilia	Stenotrophomonas maltophilia	AS012569	#N/A	#N/A	#N/A	#N/A	#N/A	#N/A	#N/A	#N/A	#N/A	#N/A	#N/A	#N/A
GCA_010609345.1	GCA_010609345.1.fna	NCBI	99.8	0.1	Stenotrophomonas maltophilia	Stenotrophomonas maltophilia	AS012568	#N/A	#N/A	#N/A	#N/A	#N/A	#N/A	#N/A	#N/A	#N/A	#N/A	#N/A	#N/A
GCA_010609445.1	GCA_010609445.1.fna	NCBI	99.7	0.3	Stenotrophomonas maltophilia	Stenotrophomonas maltophilia	AS012562	#N/A	#N/A	#N/A	#N/A	#N/A	#N/A	#N/A	#N/A	#N/A	#N/A	#N/A	#N/A
GCA_010609485.1	GCA_010609485.1.fna	NCBI	99.9	0.2	Stenotrophomonas maltophilia	Stenotrophomonas maltophilia	AS012561	#N/A	#N/A	#N/A	#N/A	#N/A	#N/A	#N/A	#N/A	#N/A	#N/A	#N/A	#N/A
GCA_010612525.1	GCA_010612525.1.fna	NCBI	99.7	0.2	Stenotrophomonas maltophilia	Stenotrophomonas maltophilia	AS012557	#N/A	#N/A	#N/A	#N/A	#N/A	#N/A	#N/A	#N/A	#N/A	#N/A	#N/A	#N/A
GCA_010882085.1	GCA_010882085.1.fna	NCBI	99.8	0.2	Stenotrophomonas indicatrix	Stenotrophomonas indicatrix	AS012656	#N/A	#N/A	#N/A	#N/A	#N/A	#N/A	#N/A	#N/A	#N/A	#N/A	#N/A	#N/A
GCA_010894375.1	GCA_010894375.1.fna	NCBI	99.8	0	Stenotrophomonas sp. B1_1	Stenotrophomonas sp.	B1-1	#N/A	#N/A	#N/A	#N/A	#N/A	#N/A	#N/A	#N/A	#N/A	#N/A	#N/A	#N/A
GCA_010994075.1	GCA_010994075.1.fna	NCBI	99.8	0.2	Stenotrophomonas maltophilia	Stenotrophomonas maltophilia	STN-MAK7	#N/A	#N/A	#N/A	#N/A	#N/A	#N/A	#N/A	#N/A	#N/A	#N/A	#N/A	#N/A
GCA_010994225.1	GCA_010994225.1.fna	NCBI	99.8	0.1	Stenotrophomonas maltophilia	Stenotrophomonas maltophilia	STN-MAK8	#N/A	#N/A	#N/A	#N/A	#N/A	#N/A	#N/A	#N/A	#N/A	#N/A	#N/A	#N/A
GCA_011043715.1	GCA_011043715.1.fna	NCBI	99.9	0.1	Stenotrophomonas pavanii	Stenotrophomonas pavanii	MHSD12	#N/A	#N/A	#N/A	#N/A	#N/A	#N/A	#N/A	#N/A	#N/A	#N/A	#N/A	#N/A
GCA_011045315.1	GCA_011045315.1.fna	NCBI	98.9	0	Xanthomonas oryzae	Xanthomonas oryzae	K1	#N/A	#N/A	#N/A	#N/A	#N/A	#N/A	#N/A	#N/A	#N/A	#N/A	#N/A	#N/A
GCA_011067225.1	GCA_011067225.1.fna	NCBI	99.9	0.2	Stenotrophomonas maltophilia	Stenotrophomonas maltophilia	MER1	#N/A	#N/A	#N/A	#N/A	#N/A	#N/A	#N/A	#N/A	#N/A	#N/A	#N/A	#N/A
GCA_011302915.1	GCA_011302915.1.fna	NCBI	98.6	0.1	Thermomonas sp. HDW16	Thermomonas sp.	HDW16	#N/A	#N/A	#N/A	#N/A	#N/A	#N/A	#N/A	#N/A	#N/A	#N/A	#N/A	#N/A
GCA_011305375.1	GCA_011305375.1.fna	NCBI	99	0	Xanthomonas hortorum	Xanthomonas hortorum	FPH2013-1	#N/A	#N/A	#N/A	#N/A	#N/A	#N/A	#N/A	#N/A	#N/A	#N/A	#N/A	#N/A
GCA_011320095.1	GCA_011320095.1.fna	NCBI	95.8	0	Cognatiluteimonas telluris	Cognatiluteimonas telluris	YJ15	#N/A	#N/A	#N/A	#N/A	#N/A	#N/A	#N/A	#N/A	#N/A	#N/A	#N/A	#N/A
GCA_011386925.1	GCA_011386925.1.fna	NCBI	99.9	0.1	Stenotrophomonas maltophilia	Stenotrophomonas maltophilia	NCTC10498	#N/A	#N/A	#N/A	#N/A	#N/A	#N/A	#N/A	#N/A	#N/A	#N/A	#N/A	#N/A
GCA_011526085.1	GCA_011526085.1.fna	NCBI	97.8	0	Lysobacter sp.	Lysobacter sp.	#N/A	#N/A	#N/A	#N/A	#N/A	#N/A	#N/A	#N/A	#N/A	#N/A	#N/A	#N/A	#N/A
GCA_011604605.1	GCA_011604605.1.fna	NCBI	99.7	0	Stenotrophomonas rhizophila	Stenotrophomonas rhizophila	JC1	#N/A	#N/A	#N/A	#N/A	#N/A	#N/A	#N/A	#N/A	#N/A	#N/A	#N/A	#N/A
GCA_011604745.1	GCA_011604745.1.fna	NCBI	98.9	0	Xanthomonas oryzae	Xanthomonas oryzae	K2	#N/A	#N/A	#N/A	#N/A	#N/A	#N/A	#N/A	#N/A	#N/A	#N/A	#N/A	#N/A
GCA_011604765.1	GCA_011604765.1.fna	NCBI	98.8	0	Xanthomonas oryzae	Xanthomonas oryzae	K3	#N/A	#N/A	#N/A	#N/A	#N/A	#N/A	#N/A	#N/A	#N/A	#N/A	#N/A	#N/A
GCA_011604785.1	GCA_011604785.1.fna	NCBI	98.7	0	Xanthomonas oryzae	Xanthomonas oryzae	K3a	#N/A	#N/A	#N/A	#N/A	#N/A	#N/A	#N/A	#N/A	#N/A	#N/A	#N/A	#N/A
GCA_011761585.1	GCA_011761585.1.fna	NCBI	99.9	0	Xanthomonas arboricola	Xanthomonas arboricola	74	#N/A	#N/A	#N/A	#N/A	#N/A	#N/A	#N/A	#N/A	#N/A	#N/A	#N/A	#N/A
GCA_011761665.1	GCA_011761665.1.fna	NCBI	99.8	0	Xanthomonas euroxanthea	Xanthomonas euroxanthea	2949	#N/A	#N/A	#N/A	#N/A	#N/A	#N/A	#N/A	#N/A	#N/A	#N/A	#N/A	#N/A
GCA_011761675.1	GCA_011761675.1.fna	NCBI	99.9	0	Xanthomonas arboricola	Xanthomonas arboricola	3140	#N/A	#N/A	#N/A	#N/A	#N/A	#N/A	#N/A	#N/A	#N/A	#N/A	#N/A	#N/A
GCA_011761705.1	GCA_011761705.1.fna	NCBI	99.9	0.1	Xanthomonas arboricola	Xanthomonas arboricola	3046	#N/A	#N/A	#N/A	#N/A	#N/A	#N/A	#N/A	#N/A	#N/A	#N/A	#N/A	#N/A
GCA_011761715.1	GCA_011761715.1.fna	NCBI	99.7	0	Xanthomonas euroxanthea	Xanthomonas euroxanthea	2955	#N/A	#N/A	#N/A	#N/A	#N/A	#N/A	#N/A	#N/A	#N/A	#N/A	#N/A	#N/A
GCA_011761725.1	GCA_011761725.1.fna	NCBI	99.8	0	Xanthomonas cannabis	Xanthomonas cannabis	8590	#N/A	#N/A	#N/A	#N/A	#N/A	#N/A	#N/A	#N/A	#N/A	#N/A	#N/A	#N/A
GCA_011761775.1	GCA_011761775.1.fna	NCBI	99.9	0.1	Xanthomonas cannabis	Xanthomonas cannabis	CFBP 8592	#N/A	#N/A	#N/A	#N/A	#N/A	#N/A	#N/A	#N/A	#N/A	#N/A	#N/A	#N/A
GCA_011761845.1	GCA_011761845.1.fna	NCBI	99.8	0	Xanthomonas euroxanthea	Xanthomonas euroxanthea	CFBP 7622	#N/A	#N/A	#N/A	#N/A	#N/A	#N/A	#N/A	#N/A	#N/A	#N/A	#N/A	#N/A
GCA_011761865.1	GCA_011761865.1.fna	NCBI	99.9	0.1	Xanthomonas arboricola	Xanthomonas arboricola	CFBP 8139	#N/A	#N/A	#N/A	#N/A	#N/A	#N/A	#N/A	#N/A	#N/A	#N/A	#N/A	#N/A
GCA_011761885.1	GCA_011761885.1.fna	NCBI	99.9	0.2	Xanthomonas sp. CFBP 8151	Xanthomonas sp.	CFBP 8151	#N/A	#N/A	#N/A	#N/A	#N/A	#N/A	#N/A	#N/A	#N/A	#N/A	#N/A	#N/A
GCA_011761915.1	GCA_011761915.1.fna	NCBI	99.9	0	Xanthomonas cannabis	Xanthomonas cannabis	CFBP 8605	#N/A	#N/A	#N/A	#N/A	#N/A	#N/A	#N/A	#N/A	#N/A	#N/A	#N/A	#N/A
GCA_011927445.1	GCA_011927445.1.fna	NCBI	99.7	0.1	Xanthomonas euroxanthea	Xanthomonas euroxanthea	2957	#N/A	#N/A	#N/A	#N/A	#N/A	#N/A	#N/A	#N/A	#N/A	#N/A	#N/A	#N/A
GCA_011927485.1	GCA_011927485.1.fna	NCBI	99.9	0	Xanthomonas arboricola	Xanthomonas arboricola	3376	#N/A	#N/A	#N/A	#N/A	#N/A	#N/A	#N/A	#N/A	#N/A	#N/A	#N/A	#N/A
GCA_011927495.1	GCA_011927495.1.fna	NCBI	100	0	Xanthomonas arboricola	Xanthomonas arboricola	3272	#N/A	#N/A	#N/A	#N/A	#N/A	#N/A	#N/A	#N/A	#N/A	#N/A	#N/A	#N/A
GCA_011927505.1	GCA_011927505.1.fna	NCBI	99.9	0	Xanthomonas arboricola	Xanthomonas arboricola	CFBP 8145	#N/A	#N/A	#N/A	#N/A	#N/A	#N/A	#N/A	#N/A	#N/A	#N/A	#N/A	#N/A
GCA_011927585.1	GCA_011927585.1.fna	NCBI	99.9	0	Xanthomonas arboricola	Xanthomonas arboricola	F8	#N/A	#N/A	#N/A	#N/A	#N/A	#N/A	#N/A	#N/A	#N/A	#N/A	#N/A	#N/A
GCA_011927595.1	GCA_011927595.1.fna	NCBI	99.9	0	Xanthomonas arboricola	Xanthomonas arboricola	F13	#N/A	#N/A	#N/A	#N/A	#N/A	#N/A	#N/A	#N/A	#N/A	#N/A	#N/A	#N/A
GCA_012647025.1	GCA_012647025.1.fna	NCBI	99.7	0.3	Stenotrophomonas maltophilia	Stenotrophomonas maltophilia	NEB515	#N/A	#N/A	#N/A	#N/A	#N/A	#N/A	#N/A	#N/A	#N/A	#N/A	#N/A	#N/A
GCA_012844535.1	GCA_012844535.1.fna	NCBI	99.7	0	Xanthomonas vasicola	Xanthomonas vasicola	X01	#N/A	#N/A	#N/A	#N/A	#N/A	#N/A	#N/A	#N/A	#N/A	#N/A	#N/A	#N/A
GCA_012844555.1	GCA_012844555.1.fna	NCBI	99.5	0	Xanthomonas vasicola	Xanthomonas vasicola	X15	#N/A	#N/A	#N/A	#N/A	#N/A	#N/A	#N/A	#N/A	#N/A	#N/A	#N/A	#N/A
GCA_012844565.1	GCA_012844565.1.fna	NCBI	99	0	Xanthomonas vasicola	Xanthomonas vasicola	X02	#N/A	#N/A	#N/A	#N/A	#N/A	#N/A	#N/A	#N/A	#N/A	#N/A	#N/A	#N/A
GCA_012844575.1	GCA_012844575.1.fna	NCBI	99.6	0	Xanthomonas vasicola	Xanthomonas vasicola	X09	#N/A	#N/A	#N/A	#N/A	#N/A	#N/A	#N/A	#N/A	#N/A	#N/A	#N/A	#N/A
GCA_012844585.1	GCA_012844585.1.fna	NCBI	99.6	0	Xanthomonas vasicola	Xanthomonas vasicola	X22	#N/A	#N/A	#N/A	#N/A	#N/A	#N/A	#N/A	#N/A	#N/A	#N/A	#N/A	#N/A
GCA_012844625.1	GCA_012844625.1.fna	NCBI	99.7	0	Xanthomonas vasicola	Xanthomonas vasicola	X23	#N/A	#N/A	#N/A	#N/A	#N/A	#N/A	#N/A	#N/A	#N/A	#N/A	#N/A	#N/A
GCA_012844655.1	GCA_012844655.1.fna	NCBI	99.7	0	Xanthomonas vasicola	Xanthomonas vasicola	X45	#N/A	#N/A	#N/A	#N/A	#N/A	#N/A	#N/A	#N/A	#N/A	#N/A	#N/A	#N/A
GCA_012844665.1	GCA_012844665.1.fna	NCBI	99.6	0	Xanthomonas vasicola	Xanthomonas vasicola	XGP	#N/A	#N/A	#N/A	#N/A	#N/A	#N/A	#N/A	#N/A	#N/A	#N/A	#N/A	#N/A
GCA_012844675.1	GCA_012844675.1.fna	NCBI	99.7	0	Xanthomonas vasicola	Xanthomonas vasicola	XZ2	#N/A	#N/A	#N/A	#N/A	#N/A	#N/A	#N/A	#N/A	#N/A	#N/A	#N/A	#N/A
GCA_012844705.1	GCA_012844705.1.fna	NCBI	99.7	0	Xanthomonas vasicola	Xanthomonas vasicola	XZ9	#N/A	#N/A	#N/A	#N/A	#N/A	#N/A	#N/A	#N/A	#N/A	#N/A	#N/A	#N/A
GCA_012848175.1	GCA_012848175.1.fna	NCBI	99.8	0.1	Xanthomonas campestris	Xanthomonas campestris	NEB122	#N/A	#N/A	#N/A	#N/A	#N/A	#N/A	#N/A	#N/A	#N/A	#N/A	#N/A	#N/A
GCA_012922125.1	GCA_012922125.1.fna	NCBI	99.8	0	Xanthomonas hortorum	Xanthomonas hortorum	LM16735	#N/A	#N/A	#N/A	#N/A	#N/A	#N/A	#N/A	#N/A	#N/A	#N/A	#N/A	#N/A
GCA_012922135.1	GCA_012922135.1.fna	NCBI	99.8	0	Xanthomonas hortorum	Xanthomonas hortorum	LMG938	#N/A	#N/A	#N/A	#N/A	#N/A	#N/A	#N/A	#N/A	#N/A	#N/A	#N/A	#N/A
GCA_012922175.1	GCA_012922175.1.fna	NCBI	99.7	0	Xanthomonas hortorum	Xanthomonas hortorum	LM16388	#N/A	#N/A	#N/A	#N/A	#N/A	#N/A	#N/A	#N/A	#N/A	#N/A	#N/A	#N/A
GCA_012922195.1	GCA_012922195.1.fna	NCBI	99.8	0	Xanthomonas hortorum	Xanthomonas hortorum	CFBP3978	#N/A	#N/A	#N/A	#N/A	#N/A	#N/A	#N/A	#N/A	#N/A	#N/A	#N/A	#N/A
GCA_012922225.1	GCA_012922225.1.fna	NCBI	99.8	0	Xanthomonas hortorum	Xanthomonas hortorum	CFBP410	#N/A	#N/A	#N/A	#N/A	#N/A	#N/A	#N/A	#N/A	#N/A	#N/A	#N/A	#N/A
GCA_012922255.1	GCA_012922255.1.fna	NCBI	99.7	0	Xanthomonas hortorum	Xanthomonas hortorum	CFBP498	#N/A	#N/A	#N/A	#N/A	#N/A	#N/A	#N/A	#N/A	#N/A	#N/A	#N/A	#N/A
GCA_012922265.1	GCA_012922265.1.fna	NCBI	99.7	0	Xanthomonas hortorum	Xanthomonas hortorum	CFBP8163	#N/A	#N/A	#N/A	#N/A	#N/A	#N/A	#N/A	#N/A	#N/A	#N/A	#N/A	#N/A
GCA_012922295.1	GCA_012922295.1.fna	NCBI	99.7	0	Xanthomonas axonopodis	Xanthomonas axonopodis	CFBP 2538	#N/A	#N/A	#N/A	#N/A	#N/A	#N/A	#N/A	#N/A	#N/A	#N/A	#N/A	#N/A
GCA_012922335.1	GCA_012922335.1.fna	NCBI	99.8	0	Xanthomonas hortorum	Xanthomonas hortorum	CFBP499	#N/A	#N/A	#N/A	#N/A	#N/A	#N/A	#N/A	#N/A	#N/A	#N/A	#N/A	#N/A
GCA_012956725.1	GCA_012956725.1.fna	NCBI	99.8	0.1	Stenotrophomonas maltophilia	Stenotrophomonas maltophilia	steno33	#N/A	#N/A	#N/A	#N/A	#N/A	#N/A	#N/A	#N/A	#N/A	#N/A	#N/A	#N/A
GCA_012956765.1	GCA_012956765.1.fna	NCBI	99.7	0.1	Stenotrophomonas maltophilia	Stenotrophomonas maltophilia	steno32	#N/A	#N/A	#N/A	#N/A	#N/A	#N/A	#N/A	#N/A	#N/A	#N/A	#N/A	#N/A
GCA_012971765.1	GCA_012971765.1.fna	NCBI	99.9	0.1	Stenotrophomonas maltophilia	Stenotrophomonas maltophilia	CF13	#N/A	#N/A	#N/A	#N/A	#N/A	#N/A	#N/A	#N/A	#N/A	#N/A	#N/A	#N/A
GCA_013004645.1	GCA_013004645.1.fna	NCBI	99.8	0.3	Stenotrophomonas maltophilia	Stenotrophomonas maltophilia	ATCC 700475	#N/A	#N/A	#N/A	#N/A	#N/A	#N/A	#N/A	#N/A	#N/A	#N/A	#N/A	#N/A
GCA_013112235.1	GCA_013112235.1.fna	NCBI	99.8	0	Xanthomonas perforans	Xanthomonas perforans	DSM 18975	#N/A	#N/A	#N/A	#N/A	#N/A	#N/A	#N/A	#N/A	#N/A	#N/A	#N/A	#N/A
GCA_013141175.1	GCA_013141175.1.fna	NCBI	98.3	0.1	Lysobacter sp.	Lysobacter sp.	#N/A	#N/A	#N/A	#N/A	#N/A	#N/A	#N/A	#N/A	#N/A	#N/A	#N/A	#N/A	#N/A
GCA_013177355.1	GCA_013177355.1.fna	NCBI	98.2	0	Xanthomonas axonopodis	Xanthomonas axonopodis	NCPPB 796	#N/A	#N/A	#N/A	#N/A	#N/A	#N/A	#N/A	#N/A	#N/A	#N/A	#N/A	#N/A
GCA_013184035.1	GCA_013184035.1.fna	NCBI	99.9	0.1	Stenotrophomonas maltophilia	Stenotrophomonas maltophilia	G1W4	#N/A	#N/A	#N/A	#N/A	#N/A	#N/A	#N/A	#N/A	#N/A	#N/A	#N/A	#N/A
[truncated: 5,484 more rows]
