# Supplementary material for: Robust design of LAMP assays for in-field detection of major bacterial vascular diseases of banana
Source: PLoS One. 2026 Jul 16;21(7):e0337387. doi: 10.1371/journal.pone.0337387 (PMC13375027; doi:10.1371/journal.pone.0337387)
Supplement: S7 Table — (XLSX) [file pone.0337387.s012.xlsx]

## Sheet: Feuil1
Accession	Fasta file	Origin	BUSCO Completeness score	BUSCO Duplication score	ANI_submitted_organism	Species (and subsp.)	Assembly Bio Sample Strain	Phylotype	Sequevar	Target BBD occurence	Target variant BBD	Identity(%) target full lenght	Identity (%) F3	Identity (%) FIP-F2	Identity (%) LB	Identity (%) FIP-F1c	Identity (%) BIP-B2	Identity (%) LF	Identity (%) BIP-B1c	Identity (%) B3
GCA_002012345.1	GCA_002012345.1.fna	NCBI	99.4	0	Ralstonia syzygii	Ralstonia syzygii subsp. celebesensis	A2-HR MARDI	IV	IV-69	1	1	100.00	100.00	100.00	100.00	100.00	100.00	100.00	100.00	100.00
GCA_029219945.1	GCA_029219945.1.fna	NCBI	99.7	0	Ralstonia syzygii	Ralstonia syzygii subsp. celebesensis	BDBR229	IV	IV-69	1	1	100.00	100.00	100.00	100.00	100.00	100.00	100.00	100.00	100.00
GCA_041734965.1	GCA_041734965.1.fna	NCBI	99.7	0	Ralstonia syzygii	Ralstonia syzygii subsp. celebesensis	NCPPB 3725	IV	IV-69	1	1	100.00	100.00	100.00	100.00	100.00	100.00	100.00	100.00	100.00
GCA_015910595.1	GCA_015910595.1.fna	NCBI	99.7	0	Ralstonia syzygii	Ralstonia syzygii subsp. celebesensis	NCPPB 3727	IV	IV-69	1	1	100.00	100.00	100.00	100.00	100.00	100.00	100.00	100.00	100.00
GCA_041734835.1	GCA_041734835.1.fna	NCBI	99.7	0	Ralstonia syzygii	Ralstonia syzygii subsp. celebesensis	NCPPB 3727	IV	IV-69	1	1	100.00	100.00	100.00	100.00	100.00	100.00	100.00	100.00	100.00
GCA_041228115.3	GCA_041228115.3.fna	NCBI	99.6	0	Ralstonia syzygii	Ralstonia syzygii subsp. celebesensis	NCPPB 3728	IV	IV-69	1	1	100.00	100.00	100.00	100.00	100.00	100.00	100.00	100.00	100.00
GCA_016743075.1	GCA_016743075.1.fna	NCBI	96.5	0	Ralstonia syzygii	Ralstonia syzygii subsp. celebesensis	UGMSS_Db01	IV	IV-69	1	1	100.00	100.00	100.00	100.00	100.00	100.00	100.00	100.00	100.00
GMI11995	GMI11995.fna	PVMBT	99.7	0	Ralstonia syzygii	Ralstonia syzygii subsp. celebesensis	#N/A	IV	IV-69	1	1	100.00	100.00	100.00	100.00	100.00	100.00	100.00	100.00	100.00
GMI11995_PacBio	GMI11995_PacBio.fna	PVMBT	99.7	0	Ralstonia syzygii	Ralstonia syzygii subsp. celebesensis	#N/A	IV	IV-69	1	1	100.00	100.00	100.00	100.00	100.00	100.00	100.00	100.00	100.00
GCA_039595455.1	GCA_039595455.1.fna	NCBI	95	0.1	Ralstonia sp.	Ralstonia sp.	0	#N/A	#N/A		#N/A	#N/A	#N/A	#N/A	#N/A	#N/A	#N/A	#N/A	#N/A	#N/A
GCA_900100915.1	GCA_900100915.1.fna	NCBI	99.9	0.3	Burkholderia orbicola	Burkholderia orbicola	0	#N/A	#N/A		#N/A	#N/A	#N/A	#N/A	#N/A	#N/A	#N/A	#N/A	#N/A	#N/A
GCA_002803565.1	GCA_002803565.1.fna	NCBI	97.2	0.3	Burkholderia thailandensis	Burkholderia thailandensis	2.1	#N/A	#N/A		#N/A	#N/A	#N/A	#N/A	#N/A	#N/A	#N/A	#N/A	#N/A	#N/A
GCA_001320185.1	GCA_001320185.1.fna	NCBI	100	0.3	Burkholderia pseudomallei	Burkholderia pseudomallei	4	#N/A	#N/A		#N/A	#N/A	#N/A	#N/A	#N/A	#N/A	#N/A	#N/A	#N/A	#N/A
GCA_000755845.1	GCA_000755845.1.fna	NCBI	98.9	0.1	Burkholderia mallei	Burkholderia mallei	6	#N/A	#N/A		#N/A	#N/A	#N/A	#N/A	#N/A	#N/A	#N/A	#N/A	#N/A	#N/A
GCA_001320215.1	GCA_001320215.1.fna	NCBI	99.9	0.3	Burkholderia pseudomallei	Burkholderia pseudomallei	6	#N/A	#N/A		#N/A	#N/A	#N/A	#N/A	#N/A	#N/A	#N/A	#N/A	#N/A	#N/A
GCA_001212265.1	GCA_001212265.1.fna	NCBI	100	0.3	Burkholderia pseudomallei	Burkholderia pseudomallei	8	#N/A	#N/A		#N/A	#N/A	#N/A	#N/A	#N/A	#N/A	#N/A	#N/A	#N/A	#N/A
GCA_000170475.1	GCA_000170475.1.fna	NCBI	95.5	0.3	Burkholderia pseudomallei	Burkholderia pseudomallei	9	#N/A	#N/A		#N/A	#N/A	#N/A	#N/A	#N/A	#N/A	#N/A	#N/A	#N/A	#N/A
GCA_001320795.1	GCA_001320795.1.fna	NCBI	100	0.3	Burkholderia pseudomallei	Burkholderia pseudomallei	10	#N/A	#N/A		#N/A	#N/A	#N/A	#N/A	#N/A	#N/A	#N/A	#N/A	#N/A	#N/A
GCA_024145865.1	GCA_024145865.1.fna	NCBI	99.6	0.3	Burkholderia cenocepacia	Burkholderia cenocepacia	10	#N/A	#N/A		#N/A	#N/A	#N/A	#N/A	#N/A	#N/A	#N/A	#N/A	#N/A	#N/A
GCA_000959405.1	GCA_000959405.1.fna	NCBI	99.7	0.1	Burkholderia mallei	Burkholderia mallei	11	#N/A	#N/A		#N/A	#N/A	#N/A	#N/A	#N/A	#N/A	#N/A	#N/A	#N/A	#N/A
GCA_001320465.1	GCA_001320465.1.fna	NCBI	100	0.3	Burkholderia pseudomallei	Burkholderia pseudomallei	11	#N/A	#N/A		#N/A	#N/A	#N/A	#N/A	#N/A	#N/A	#N/A	#N/A	#N/A	#N/A
GCA_009741315.1	GCA_009741315.1.fna	NCBI	99.7	0.3	Burkholderia thailandensis	Burkholderia thailandensis	12	#N/A	#N/A		#N/A	#N/A	#N/A	#N/A	#N/A	#N/A	#N/A	#N/A	#N/A	#N/A
GCA_000955785.1	GCA_000955785.1.fna	NCBI	99.9	0.9	Burkholderiaceae bacterium 16	Burkholderiaceae bacterium	16	#N/A	#N/A		#N/A	#N/A	#N/A	#N/A	#N/A	#N/A	#N/A	#N/A	#N/A	#N/A
GCA_001209525.1	GCA_001209525.1.fna	NCBI	100	0.3	Burkholderia pseudomallei	Burkholderia pseudomallei	17	#N/A	#N/A		#N/A	#N/A	#N/A	#N/A	#N/A	#N/A	#N/A	#N/A	#N/A	#N/A
GCA_001320285.1	GCA_001320285.1.fna	NCBI	100	0.3	Burkholderia pseudomallei	Burkholderia pseudomallei	20	#N/A	#N/A		#N/A	#N/A	#N/A	#N/A	#N/A	#N/A	#N/A	#N/A	#N/A	#N/A
GCA_024145685.1	GCA_024145685.1.fna	NCBI	99.9	0.3	Burkholderia multivorans	Burkholderia multivorans	22	#N/A	#N/A		#N/A	#N/A	#N/A	#N/A	#N/A	#N/A	#N/A	#N/A	#N/A	#N/A
GCA_000955795.1	GCA_000955795.1.fna	NCBI	99.7	0	Burkholderiaceae bacterium 26	Burkholderiaceae bacterium	26	#N/A	#N/A		#N/A	#N/A	#N/A	#N/A	#N/A	#N/A	#N/A	#N/A	#N/A	#N/A
GCA_024145765.1	GCA_024145765.1.fna	NCBI	99.6	0.3	Burkholderia cenocepacia	Burkholderia cenocepacia	29	#N/A	#N/A		#N/A	#N/A	#N/A	#N/A	#N/A	#N/A	#N/A	#N/A	#N/A	#N/A
GCA_014397645.1	GCA_014397645.1.fna	NCBI	99.9	0.9	Paraburkholderia sp. 31.1	Paraburkholderia sp.	31.1	#N/A	#N/A		#N/A	#N/A	#N/A	#N/A	#N/A	#N/A	#N/A	#N/A	#N/A	#N/A
GCA_001320755.1	GCA_001320755.1.fna	NCBI	100	0.4	Burkholderia pseudomallei	Burkholderia pseudomallei	33	#N/A	#N/A		#N/A	#N/A	#N/A	#N/A	#N/A	#N/A	#N/A	#N/A	#N/A	#N/A
GCA_000959605.1	GCA_000959605.1.fna	NCBI	100	2.3	Burkholderia thailandensis	Burkholderia thailandensis	34	#N/A	#N/A		#N/A	#N/A	#N/A	#N/A	#N/A	#N/A	#N/A	#N/A	#N/A	#N/A
GCA_939576165.1	GCA_939576165.1.fna	NCBI	99.5	0.1	Burkholderia mallei	Burkholderia mallei	34	#N/A	#N/A		#N/A	#N/A	#N/A	#N/A	#N/A	#N/A	#N/A	#N/A	#N/A	#N/A
GCA_001327535.1	GCA_001327535.1.fna	NCBI	100	0.1	Burkholderia pseudomallei	Burkholderia pseudomallei	35	#N/A	#N/A		#N/A	#N/A	#N/A	#N/A	#N/A	#N/A	#N/A	#N/A	#N/A	#N/A
GCA_001320645.1	GCA_001320645.1.fna	NCBI	100	0.3	Burkholderia pseudomallei	Burkholderia pseudomallei	48	#N/A	#N/A		#N/A	#N/A	#N/A	#N/A	#N/A	#N/A	#N/A	#N/A	#N/A	#N/A
GCA_002849525.1	GCA_002849525.1.fna	NCBI	100	1.5	Ralstonia pickettii	Ralstonia pickettii	52	#N/A	#N/A		#N/A	#N/A	#N/A	#N/A	#N/A	#N/A	#N/A	#N/A	#N/A	#N/A
GCA_001320585.1	GCA_001320585.1.fna	NCBI	100	0.3	Burkholderia pseudomallei	Burkholderia pseudomallei	54	#N/A	#N/A		#N/A	#N/A	#N/A	#N/A	#N/A	#N/A	#N/A	#N/A	#N/A	#N/A
GCA_001203375.1	GCA_001203375.1.fna	NCBI	100	0.3	Burkholderia pseudomallei	Burkholderia pseudomallei	56	#N/A	#N/A		#N/A	#N/A	#N/A	#N/A	#N/A	#N/A	#N/A	#N/A	#N/A	#N/A
GCA_001320365.1	GCA_001320365.1.fna	NCBI	100	0.1	Burkholderia pseudomallei	Burkholderia pseudomallei	59	#N/A	#N/A		#N/A	#N/A	#N/A	#N/A	#N/A	#N/A	#N/A	#N/A	#N/A	#N/A
GCA_024145645.1	GCA_024145645.1.fna	NCBI	99.6	0.3	Burkholderia cenocepacia	Burkholderia cenocepacia	70	#N/A	#N/A		#N/A	#N/A	#N/A	#N/A	#N/A	#N/A	#N/A	#N/A	#N/A	#N/A
GCA_024145725.1	GCA_024145725.1.fna	NCBI	99.6	0.3	Burkholderia cenocepacia	Burkholderia cenocepacia	72	#N/A	#N/A		#N/A	#N/A	#N/A	#N/A	#N/A	#N/A	#N/A	#N/A	#N/A	#N/A
GCA_024145675.1	GCA_024145675.1.fna	NCBI	99.6	0.3	Burkholderia cenocepacia	Burkholderia cenocepacia	77	#N/A	#N/A		#N/A	#N/A	#N/A	#N/A	#N/A	#N/A	#N/A	#N/A	#N/A	#N/A
GCA_001883705.2	GCA_001883705.2.fna	NCBI	99.9	0.6	Burkholderia catarinensis	Burkholderia catarinensis	89	#N/A	#N/A		#N/A	#N/A	#N/A	#N/A	#N/A	#N/A	#N/A	#N/A	#N/A	#N/A
GCA_000170455.1	GCA_000170455.1.fna	NCBI	95.6	0.3	Burkholderia pseudomallei	Burkholderia pseudomallei	91	#N/A	#N/A		#N/A	#N/A	#N/A	#N/A	#N/A	#N/A	#N/A	#N/A	#N/A	#N/A
GCA_001608365.1	GCA_001608365.1.fna	NCBI	99.5	0.1	Burkholderia mallei	Burkholderia mallei	102	#N/A	#N/A		#N/A	#N/A	#N/A	#N/A	#N/A	#N/A	#N/A	#N/A	#N/A	#N/A
GCA_001208265.1	GCA_001208265.1.fna	NCBI	100	0.3	Burkholderia pseudomallei	Burkholderia pseudomallei	107	#N/A	#N/A		#N/A	#N/A	#N/A	#N/A	#N/A	#N/A	#N/A	#N/A	#N/A	#N/A
GCA_001905265.1	GCA_001905265.1.fna	NCBI	99.7	0.4	Burkholderia pseudomallei	Burkholderia pseudomallei	110	#N/A	#N/A		#N/A	#N/A	#N/A	#N/A	#N/A	#N/A	#N/A	#N/A	#N/A	#N/A
GCA_000170555.1	GCA_000170555.1.fna	NCBI	97.2	0.3	Burkholderia pseudomallei	Burkholderia pseudomallei	112	#N/A	#N/A		#N/A	#N/A	#N/A	#N/A	#N/A	#N/A	#N/A	#N/A	#N/A	#N/A
GCA_001320145.1	GCA_001320145.1.fna	NCBI	100	0.1	Burkholderia pseudomallei	Burkholderia pseudomallei	115	#N/A	#N/A		#N/A	#N/A	#N/A	#N/A	#N/A	#N/A	#N/A	#N/A	#N/A	#N/A
GCA_002900705.1	GCA_002900705.1.fna	NCBI	100	0.1	Burkholderia sp. 117	Burkholderia sp.	117	#N/A	#N/A		#N/A	#N/A	#N/A	#N/A	#N/A	#N/A	#N/A	#N/A	#N/A	#N/A
GCA_025848245.1	GCA_025848245.1.fna	NCBI	100	0.1	Burkholderia pseudomallei	Burkholderia pseudomallei	128	#N/A	#N/A		#N/A	#N/A	#N/A	#N/A	#N/A	#N/A	#N/A	#N/A	#N/A	#N/A
GCA_002900725.1	GCA_002900725.1.fna	NCBI	100	0.1	Burkholderia sp. 129	Burkholderia sp.	129	#N/A	#N/A		#N/A	#N/A	#N/A	#N/A	#N/A	#N/A	#N/A	#N/A	#N/A	#N/A
GCA_024145665.1	GCA_024145665.1.fna	NCBI	99.6	0.3	Burkholderia cenocepacia	Burkholderia cenocepacia	132	#N/A	#N/A		#N/A	#N/A	#N/A	#N/A	#N/A	#N/A	#N/A	#N/A	#N/A	#N/A
GCA_009830095.1	GCA_009830095.1.fna	NCBI	100	0.1	Burkholderia pseudomallei	Burkholderia pseudomallei	134	#N/A	#N/A		#N/A	#N/A	#N/A	#N/A	#N/A	#N/A	#N/A	#N/A	#N/A	#N/A
GCA_002900745.1	GCA_002900745.1.fna	NCBI	100	0.1	Burkholderia sp. 137	Burkholderia sp.	137	#N/A	#N/A		#N/A	#N/A	#N/A	#N/A	#N/A	#N/A	#N/A	#N/A	#N/A	#N/A
GCA_001182325.1	GCA_001182325.1.fna	NCBI	100	0.1	Burkholderia pseudomallei	Burkholderia pseudomallei	147	#N/A	#N/A		#N/A	#N/A	#N/A	#N/A	#N/A	#N/A	#N/A	#N/A	#N/A	#N/A
GCA_001326975.1	GCA_001326975.1.fna	NCBI	99.2	1.7	Burkholderia pseudomallei	Burkholderia pseudomallei	153	#N/A	#N/A		#N/A	#N/A	#N/A	#N/A	#N/A	#N/A	#N/A	#N/A	#N/A	#N/A
GCA_011290465.1	GCA_011290465.1.fna	NCBI	99.7	0	Ralstonia solanacearum	Ralstonia pseudosolanacearum	202	I	I-17		#N/A	#N/A	#N/A	#N/A	#N/A	#N/A	#N/A	#N/A	#N/A	#N/A
GCA_011290445.1	GCA_011290445.1.fna	NCBI	99.7	0	Ralstonia solanacearum	Ralstonia pseudosolanacearum	203	I	I-17		#N/A	#N/A	#N/A	#N/A	#N/A	#N/A	#N/A	#N/A	#N/A	#N/A
GCA_011290425.1	GCA_011290425.1.fna	NCBI	99.7	0	Ralstonia solanacearum	Ralstonia pseudosolanacearum	204	I	I-17		#N/A	#N/A	#N/A	#N/A	#N/A	#N/A	#N/A	#N/A	#N/A	#N/A
GCA_900631635.1	GCA_900631635.1.fna	NCBI	100	0.9	Burkholderia gladioli	Burkholderia gladioli	238	#N/A	#N/A		#N/A	#N/A	#N/A	#N/A	#N/A	#N/A	#N/A	#N/A	#N/A	#N/A
GCA_025847905.1	GCA_025847905.1.fna	NCBI	100	0.3	Burkholderia pseudomallei	Burkholderia pseudomallei	284	#N/A	#N/A		#N/A	#N/A	#N/A	#N/A	#N/A	#N/A	#N/A	#N/A	#N/A	#N/A
GCA_000169715.1	GCA_000169715.1.fna	NCBI	100	0.3	Burkholderia pseudomallei	Burkholderia pseudomallei	305	#N/A	#N/A		#N/A	#N/A	#N/A	#N/A	#N/A	#N/A	#N/A	#N/A	#N/A	#N/A
GCA_022556235.1	GCA_022556235.1.fna	NCBI	99.7	0.4	Burkholderia cenocepacia	Burkholderia cenocepacia	321	#N/A	#N/A		#N/A	#N/A	#N/A	#N/A	#N/A	#N/A	#N/A	#N/A	#N/A	#N/A
GCA_000012945.1	GCA_000012945.1.fna	NCBI	99.7	0.3	Burkholderia lata	Burkholderia lata	383	#N/A	#N/A		#N/A	#N/A	#N/A	#N/A	#N/A	#N/A	#N/A	#N/A	#N/A	#N/A
GCA_900006245.1	GCA_900006245.1.fna	NCBI	100	0.1	Burkholderia pseudomallei	Burkholderia pseudomallei	413	#N/A	#N/A		#N/A	#N/A	#N/A	#N/A	#N/A	#N/A	#N/A	#N/A	#N/A	#N/A
GCA_001197955.1	GCA_001197955.1.fna	NCBI	100	0.1	Burkholderia pseudomallei	Burkholderia pseudomallei	488	#N/A	#N/A		#N/A	#N/A	#N/A	#N/A	#N/A	#N/A	#N/A	#N/A	#N/A	#N/A
GCA_001327315.1	GCA_001327315.1.fna	NCBI	100	0.3	Burkholderia pseudomallei	Burkholderia pseudomallei	490	#N/A	#N/A		#N/A	#N/A	#N/A	#N/A	#N/A	#N/A	#N/A	#N/A	#N/A	#N/A
GCA_001211245.1	GCA_001211245.1.fna	NCBI	100	0.1	Burkholderia pseudomallei	Burkholderia pseudomallei	561	#N/A	#N/A		#N/A	#N/A	#N/A	#N/A	#N/A	#N/A	#N/A	#N/A	#N/A	#N/A
GCA_040543815.1	GCA_040543815.1.fna	NCBI	99.9	0.3	Burkholderia territorii	Burkholderia territorii	565	#N/A	#N/A		#N/A	#N/A	#N/A	#N/A	#N/A	#N/A	#N/A	#N/A	#N/A	#N/A
GCA_040545095.1	GCA_040545095.1.fna	NCBI	100	0.3	Burkholderia ambifaria	Burkholderia ambifaria	566	#N/A	#N/A		#N/A	#N/A	#N/A	#N/A	#N/A	#N/A	#N/A	#N/A	#N/A	#N/A
GCA_040545115.1	GCA_040545115.1.fna	NCBI	100	0.3	Burkholderia sp. 567	Burkholderia sp.	567	#N/A	#N/A		#N/A	#N/A	#N/A	#N/A	#N/A	#N/A	#N/A	#N/A	#N/A	#N/A
GCA_040545135.1	GCA_040545135.1.fna	NCBI	99.8	0.1	Burkholderia sp. 572	Burkholderia sp.	572	#N/A	#N/A		#N/A	#N/A	#N/A	#N/A	#N/A	#N/A	#N/A	#N/A	#N/A	#N/A
GCA_000182195.1	GCA_000182195.1.fna	NCBI	99.7	0.1	Burkholderia pseudomallei	Burkholderia pseudomallei	576	#N/A	#N/A		#N/A	#N/A	#N/A	#N/A	#N/A	#N/A	#N/A	#N/A	#N/A	#N/A
GCA_000756185.1	GCA_000756185.1.fna	NCBI	99.7	0.1	Burkholderia pseudomallei	Burkholderia pseudomallei	576	#N/A	#N/A		#N/A	#N/A	#N/A	#N/A	#N/A	#N/A	#N/A	#N/A	#N/A	#N/A
GCA_011319435.1	GCA_011319435.1.fna	NCBI	98.2	0.7	Burkholderia gladioli	Burkholderia gladioli	579	#N/A	#N/A		#N/A	#N/A	#N/A	#N/A	#N/A	#N/A	#N/A	#N/A	#N/A	#N/A
GCA_001320395.1	GCA_001320395.1.fna	NCBI	100	0.1	Burkholderia pseudomallei	Burkholderia pseudomallei	612	#N/A	#N/A		#N/A	#N/A	#N/A	#N/A	#N/A	#N/A	#N/A	#N/A	#N/A	#N/A
GCA_000015905.1	GCA_000015905.1.fna	NCBI	100	0.1	Burkholderia pseudomallei	Burkholderia pseudomallei	668	#N/A	#N/A		#N/A	#N/A	#N/A	#N/A	#N/A	#N/A	#N/A	#N/A	#N/A	#N/A
GCA_016092295.1	GCA_016092295.1.fna	NCBI	99.8	0.4	Burkholderia cepacia	Burkholderia cepacia	810	#N/A	#N/A		#N/A	#N/A	#N/A	#N/A	#N/A	#N/A	#N/A	#N/A	#N/A	#N/A
GCA_001606115.1	GCA_001606115.1.fna	NCBI	99.7	0.6	Burkholderia cenocepacia	Burkholderia cenocepacia	842	#N/A	#N/A		#N/A	#N/A	#N/A	#N/A	#N/A	#N/A	#N/A	#N/A	#N/A	#N/A
GCA_016092315.1	GCA_016092315.1.fna	NCBI	99.8	0.4	Burkholderia cepacia	Burkholderia cepacia	848	#N/A	#N/A		#N/A	#N/A	#N/A	#N/A	#N/A	#N/A	#N/A	#N/A	#N/A	#N/A
GCA_016092225.1	GCA_016092225.1.fna	NCBI	99.8	0.4	Burkholderia cepacia	Burkholderia cepacia	871	#N/A	#N/A		#N/A	#N/A	#N/A	#N/A	#N/A	#N/A	#N/A	#N/A	#N/A	#N/A
GCA_001606135.1	GCA_001606135.1.fna	NCBI	99.7	0.3	Burkholderia cenocepacia	Burkholderia cenocepacia	895	#N/A	#N/A		#N/A	#N/A	#N/A	#N/A	#N/A	#N/A	#N/A	#N/A	#N/A	#N/A
GCA_016092265.1	GCA_016092265.1.fna	NCBI	99.9	0.6	Burkholderia cepacia	Burkholderia cepacia	921	#N/A	#N/A		#N/A	#N/A	#N/A	#N/A	#N/A	#N/A	#N/A	#N/A	#N/A	#N/A
GCA_001277975.1	GCA_001277975.1.fna	NCBI	100	0.3	Burkholderia pseudomallei	Burkholderia pseudomallei	982	#N/A	#N/A		#N/A	#N/A	#N/A	#N/A	#N/A	#N/A	#N/A	#N/A	#N/A	#N/A
GCA_040545915.1	GCA_040545915.1.fna	NCBI	99.6	0.3	Paraburkholderia caledonica	Paraburkholderia caledonica	1039	#N/A	#N/A		#N/A	#N/A	#N/A	#N/A	#N/A	#N/A	#N/A	#N/A	#N/A	#N/A
GCA_040544795.1	GCA_040544795.1.fna	NCBI	100	0.3	Ralstonia sp. 1138	Ralstonia sp.	1138	#N/A	#N/A		#N/A	#N/A	#N/A	#N/A	#N/A	#N/A	#N/A	#N/A	#N/A	#N/A
GCA_024125005.1	GCA_024125005.1.fna	NCBI	100	0.9	Burkholderia multivorans	Burkholderia multivorans	1183	#N/A	#N/A		#N/A	#N/A	#N/A	#N/A	#N/A	#N/A	#N/A	#N/A	#N/A	#N/A
GCA_029728035.1	GCA_029728035.1.fna	NCBI	98.8	0.1	Burkholderia multivorans	Burkholderia multivorans	1184	#N/A	#N/A		#N/A	#N/A	#N/A	#N/A	#N/A	#N/A	#N/A	#N/A	#N/A	#N/A
GCA_029728015.1	GCA_029728015.1.fna	NCBI	98.9	0.1	Burkholderia multivorans	Burkholderia multivorans	1186	#N/A	#N/A		#N/A	#N/A	#N/A	#N/A	#N/A	#N/A	#N/A	#N/A	#N/A	#N/A
GCA_024124865.1	GCA_024124865.1.fna	NCBI	100	0.3	Burkholderia multivorans	Burkholderia multivorans	1187	#N/A	#N/A		#N/A	#N/A	#N/A	#N/A	#N/A	#N/A	#N/A	#N/A	#N/A	#N/A
GCA_024124565.1	GCA_024124565.1.fna	NCBI	100	0.3	Burkholderia multivorans	Burkholderia multivorans	1213	#N/A	#N/A		#N/A	#N/A	#N/A	#N/A	#N/A	#N/A	#N/A	#N/A	#N/A	#N/A
GCA_029727975.1	GCA_029727975.1.fna	NCBI	99.1	0.3	Burkholderia multivorans	Burkholderia multivorans	1214	#N/A	#N/A		#N/A	#N/A	#N/A	#N/A	#N/A	#N/A	#N/A	#N/A	#N/A	#N/A
GCA_029727995.1	GCA_029727995.1.fna	NCBI	99.5	0.1	Burkholderia multivorans	Burkholderia multivorans	1215	#N/A	#N/A		#N/A	#N/A	#N/A	#N/A	#N/A	#N/A	#N/A	#N/A	#N/A	#N/A
GCA_040543765.1	GCA_040543765.1.fna	NCBI	100	0.7	Burkholderia sp. 1263	Burkholderia sp.	1263	#N/A	#N/A		#N/A	#N/A	#N/A	#N/A	#N/A	#N/A	#N/A	#N/A	#N/A	#N/A
GCA_040543615.1	GCA_040543615.1.fna	NCBI	100	0.7	Burkholderia sp. 1595	Burkholderia sp.	1595	#N/A	#N/A		#N/A	#N/A	#N/A	#N/A	#N/A	#N/A	#N/A	#N/A	#N/A	#N/A
GCA_000152325.1	GCA_000152325.1.fna	NCBI	99.9	0.6	Burkholderia pseudomallei	Burkholderia pseudomallei	1655	#N/A	#N/A		#N/A	#N/A	#N/A	#N/A	#N/A	#N/A	#N/A	#N/A	#N/A	#N/A
GCA_003268105.1	GCA_003268105.1.fna	NCBI	100	0.3	Burkholderia pseudomallei	Burkholderia pseudomallei	1701	#N/A	#N/A		#N/A	#N/A	#N/A	#N/A	#N/A	#N/A	#N/A	#N/A	#N/A	#N/A
GCA_040543715.1	GCA_040543715.1.fna	NCBI	100	0.7	Burkholderia sp. 1988	Burkholderia sp.	1988	#N/A	#N/A		#N/A	#N/A	#N/A	#N/A	#N/A	#N/A	#N/A	#N/A	#N/A	#N/A
GCA_025847455.1	GCA_025847455.1.fna	NCBI	100	0.3	Burkholderia pseudomallei	Burkholderia pseudomallei	2125	#N/A	#N/A		#N/A	#N/A	#N/A	#N/A	#N/A	#N/A	#N/A	#N/A	#N/A	#N/A
GCA_013336605.1	GCA_013336605.1.fna	NCBI	99.7	0.3	Burkholderia cepacia	Burkholderia cepacia	2424	#N/A	#N/A		#N/A	#N/A	#N/A	#N/A	#N/A	#N/A	#N/A	#N/A	#N/A	#N/A
GCA_001831355.1	GCA_001831355.1.fna	NCBI	99.8	0.1	Burkholderia mallei	Burkholderia mallei	3076	#N/A	#N/A		#N/A	#N/A	#N/A	#N/A	#N/A	#N/A	#N/A	#N/A	#N/A	#N/A
GCA_001715185.1	GCA_001715185.1.fna	NCBI	99.7	0.1	Burkholderia mallei	Burkholderia mallei	3712	#N/A	#N/A		#N/A	#N/A	#N/A	#N/A	#N/A	#N/A	#N/A	#N/A	#N/A	#N/A
GCA_031456815.1	GCA_031456815.1.fna	NCBI	100	0.7	Paraburkholderia strydomiana	Paraburkholderia strydomiana	3827	#N/A	#N/A		#N/A	#N/A	#N/A	#N/A	#N/A	#N/A	#N/A	#N/A	#N/A	#N/A
GCA_009826925.1	GCA_009826925.1.fna	NCBI	100	0.6	Burkholderia sp. 4701	Burkholderia sp.	4701	#N/A	#N/A		#N/A	#N/A	#N/A	#N/A	#N/A	#N/A	#N/A	#N/A	#N/A	#N/A
GCA_009827035.1	GCA_009827035.1.fna	NCBI	100	0.4	Burkholderia pseudomallei	Burkholderia pseudomallei	4702	#N/A	#N/A		#N/A	#N/A	#N/A	#N/A	#N/A	#N/A	#N/A	#N/A	#N/A	#N/A
GCA_003268115.1	GCA_003268115.1.fna	NCBI	100	0.3	Burkholderia pseudomallei	Burkholderia pseudomallei	4802	#N/A	#N/A		#N/A	#N/A	#N/A	#N/A	#N/A	#N/A	#N/A	#N/A	#N/A	#N/A
GCA_003268075.1	GCA_003268075.1.fna	NCBI	100	0.3	Burkholderia pseudomallei	Burkholderia pseudomallei	4811	#N/A	#N/A		#N/A	#N/A	#N/A	#N/A	#N/A	#N/A	#N/A	#N/A	#N/A	#N/A
GCA_009826995.1	GCA_009826995.1.fna	NCBI	100	0.7	Burkholderia sp. 4812	Burkholderia sp.	4812	#N/A	#N/A		#N/A	#N/A	#N/A	#N/A	#N/A	#N/A	#N/A	#N/A	#N/A	#N/A
GCA_009826725.1	GCA_009826725.1.fna	NCBI	100	0.3	Burkholderia pseudomallei	Burkholderia pseudomallei	4822	#N/A	#N/A		#N/A	#N/A	#N/A	#N/A	#N/A	#N/A	#N/A	#N/A	#N/A	#N/A
GCA_012956805.1	GCA_012956805.1.fna	NCBI	100	0.1	Ralstonia insidiosa	Ralstonia insidiosa	5047	#N/A	#N/A		#N/A	#N/A	#N/A	#N/A	#N/A	#N/A	#N/A	#N/A	#N/A	#N/A
GCA_029590335.1	GCA_029590335.1.fna	NCBI	99.9	0.6	Burkholderia contaminans	Burkholderia contaminans	5080	#N/A	#N/A		#N/A	#N/A	#N/A	#N/A	#N/A	#N/A	#N/A	#N/A	#N/A	#N/A
GCA_035731085.1	GCA_035731085.1.fna	NCBI	99.8	0.4	Burkholderia contaminans	Burkholderia contaminans	5242	#N/A	#N/A		#N/A	#N/A	#N/A	#N/A	#N/A	#N/A	#N/A	#N/A	#N/A	#N/A
GCA_000807775.2	GCA_000807775.2.fna	NCBI	99.5	0.1	Pandoraea fibrosis	Pandoraea fibrosis	6399	#N/A	#N/A		#N/A	#N/A	#N/A	#N/A	#N/A	#N/A	#N/A	#N/A	#N/A	#N/A
GCA_035731065.1	GCA_035731065.1.fna	NCBI	99.7	0.3	Burkholderia contaminans	Burkholderia contaminans	6568	#N/A	#N/A		#N/A	#N/A	#N/A	#N/A	#N/A	#N/A	#N/A	#N/A	#N/A	#N/A
GCA_035731105.1	GCA_035731105.1.fna	NCBI	99.8	0.4	Burkholderia contaminans	Burkholderia contaminans	6664	#N/A	#N/A		#N/A	#N/A	#N/A	#N/A	#N/A	#N/A	#N/A	#N/A	#N/A	#N/A
GCA_035731245.1	GCA_035731245.1.fna	NCBI	99.8	0.4	Burkholderia contaminans	Burkholderia contaminans	6666	#N/A	#N/A		#N/A	#N/A	#N/A	#N/A	#N/A	#N/A	#N/A	#N/A	#N/A	#N/A
GCA_035731325.1	GCA_035731325.1.fna	NCBI	100	0.6	Burkholderia contaminans	Burkholderia contaminans	6808	#N/A	#N/A		#N/A	#N/A	#N/A	#N/A	#N/A	#N/A	#N/A	#N/A	#N/A	#N/A
GCA_035731405.1	GCA_035731405.1.fna	NCBI	99.8	0.4	Burkholderia contaminans	Burkholderia contaminans	6810	#N/A	#N/A		#N/A	#N/A	#N/A	#N/A	#N/A	#N/A	#N/A	#N/A	#N/A	#N/A
GCA_035731365.1	GCA_035731365.1.fna	NCBI	99.8	0.4	Burkholderia contaminans	Burkholderia contaminans	6812	#N/A	#N/A		#N/A	#N/A	#N/A	#N/A	#N/A	#N/A	#N/A	#N/A	#N/A	#N/A
GCA_025848135.1	GCA_025848135.1.fna	NCBI	100	0.1	Burkholderia pseudomallei	Burkholderia pseudomallei	7400	#N/A	#N/A		#N/A	#N/A	#N/A	#N/A	#N/A	#N/A	#N/A	#N/A	#N/A	#N/A
GCA_025848075.1	GCA_025848075.1.fna	NCBI	100	0.3	Burkholderia pseudomallei	Burkholderia pseudomallei	7403	#N/A	#N/A		#N/A	#N/A	#N/A	#N/A	#N/A	#N/A	#N/A	#N/A	#N/A	#N/A
GCA_000807785.2	GCA_000807785.2.fna	NCBI	99.7	0.1	Pandoraea fibrosis	Pandoraea fibrosis	7641	#N/A	#N/A		#N/A	#N/A	#N/A	#N/A	#N/A	#N/A	#N/A	#N/A	#N/A	#N/A
GCA_025848015.1	GCA_025848015.1.fna	NCBI	100	0.3	Burkholderia pseudomallei	Burkholderia pseudomallei	7801	#N/A	#N/A		#N/A	#N/A	#N/A	#N/A	#N/A	#N/A	#N/A	#N/A	#N/A	#N/A
GCA_025847955.1	GCA_025847955.1.fna	NCBI	100	0.1	Burkholderia pseudomallei	Burkholderia pseudomallei	7803	#N/A	#N/A		#N/A	#N/A	#N/A	#N/A	#N/A	#N/A	#N/A	#N/A	#N/A	#N/A
GCA_000170535.1	GCA_000170535.1.fna	NCBI	95.2	0.1	Burkholderia pseudomallei	Burkholderia pseudomallei	7894	#N/A	#N/A		#N/A	#N/A	#N/A	#N/A	#N/A	#N/A	#N/A	#N/A	#N/A	#N/A
GCA_000959265.1	GCA_000959265.1.fna	NCBI	100	0.1	Burkholderia pseudomallei	Burkholderia pseudomallei	7894	#N/A	#N/A		#N/A	#N/A	#N/A	#N/A	#N/A	#N/A	#N/A	#N/A	#N/A	#N/A
GCA_025847635.1	GCA_025847635.1.fna	NCBI	100	0.3	Burkholderia pseudomallei	Burkholderia pseudomallei	8400	#N/A	#N/A		#N/A	#N/A	#N/A	#N/A	#N/A	#N/A	#N/A	#N/A	#N/A	#N/A
GCA_000745015.1	GCA_000745015.1.fna	NCBI	99.7	0.9	Burkholderia sp. 9120	Burkholderia sp.	9120	#N/A	#N/A		#N/A	#N/A	#N/A	#N/A	#N/A	#N/A	#N/A	#N/A	#N/A	#N/A
GCA_025848095.1	GCA_025848095.1.fna	NCBI	100	0.1	Burkholderia pseudomallei	Burkholderia pseudomallei	9500	#N/A	#N/A		#N/A	#N/A	#N/A	#N/A	#N/A	#N/A	#N/A	#N/A	#N/A	#N/A
GCA_025847595.1	GCA_025847595.1.fna	NCBI	100	0.1	Burkholderia pseudomallei	Burkholderia pseudomallei	9501	#N/A	#N/A		#N/A	#N/A	#N/A	#N/A	#N/A	#N/A	#N/A	#N/A	#N/A	#N/A
GCA_025847575.1	GCA_025847575.1.fna	NCBI	100	0.1	Burkholderia pseudomallei	Burkholderia pseudomallei	9601	#N/A	#N/A		#N/A	#N/A	#N/A	#N/A	#N/A	#N/A	#N/A	#N/A	#N/A	#N/A
GCA_024147045.1	GCA_024147045.1.fna	NCBI	99.6	0.3	Burkholderia multivorans	Burkholderia multivorans	9788	#N/A	#N/A		#N/A	#N/A	#N/A	#N/A	#N/A	#N/A	#N/A	#N/A	#N/A	#N/A
GCA_024146975.1	GCA_024146975.1.fna	NCBI	99.5	0.1	Burkholderia multivorans	Burkholderia multivorans	9912	#N/A	#N/A		#N/A	#N/A	#N/A	#N/A	#N/A	#N/A	#N/A	#N/A	#N/A	#N/A
GCA_024146965.1	GCA_024146965.1.fna	NCBI	99.7	0.3	Burkholderia multivorans	Burkholderia multivorans	9915	#N/A	#N/A		#N/A	#N/A	#N/A	#N/A	#N/A	#N/A	#N/A	#N/A	#N/A	#N/A
GCA_024146985.1	GCA_024146985.1.fna	NCBI	99.5	2.8	Burkholderia multivorans	Burkholderia multivorans	9941	#N/A	#N/A		#N/A	#N/A	#N/A	#N/A	#N/A	#N/A	#N/A	#N/A	#N/A	#N/A
GCA_024146925.1	GCA_024146925.1.fna	NCBI	99.7	0.1	Burkholderia multivorans	Burkholderia multivorans	9963	#N/A	#N/A		#N/A	#N/A	#N/A	#N/A	#N/A	#N/A	#N/A	#N/A	#N/A	#N/A
GCA_024146935.1	GCA_024146935.1.fna	NCBI	99.9	0.3	Burkholderia multivorans	Burkholderia multivorans	10008	#N/A	#N/A		#N/A	#N/A	#N/A	#N/A	#N/A	#N/A	#N/A	#N/A	#N/A	#N/A
GCA_024146885.1	GCA_024146885.1.fna	NCBI	99.4	0.3	Burkholderia multivorans	Burkholderia multivorans	10120	#N/A	#N/A		#N/A	#N/A	#N/A	#N/A	#N/A	#N/A	#N/A	#N/A	#N/A	#N/A
GCA_008271845.1	GCA_008271845.1.fna	NCBI	96.8	0.1	Ralstonia solanacearum	Ralstonia pseudosolanacearum	10154	I	I-15		#N/A	#N/A	#N/A	#N/A	#N/A	#N/A	#N/A	#N/A	#N/A	#N/A
GCA_024146905.1	GCA_024146905.1.fna	NCBI	99.7	0.3	Burkholderia cenocepacia	Burkholderia cenocepacia	10204	#N/A	#N/A		#N/A	#N/A	#N/A	#N/A	#N/A	#N/A	#N/A	#N/A	#N/A	#N/A
GCA_033675325.1	GCA_033675325.1.fna	NCBI	98.7	0.4	Burkholderia cepacia	Burkholderia cepacia	10223	#N/A	#N/A		#N/A	#N/A	#N/A	#N/A	#N/A	#N/A	#N/A	#N/A	#N/A	#N/A
GCA_024146865.1	GCA_024146865.1.fna	NCBI	99.7	0.3	Burkholderia cenocepacia	Burkholderia cenocepacia	10240	#N/A	#N/A		#N/A	#N/A	#N/A	#N/A	#N/A	#N/A	#N/A	#N/A	#N/A	#N/A
GCA_024146845.1	GCA_024146845.1.fna	NCBI	99.9	0.3	Burkholderia multivorans	Burkholderia multivorans	10474	#N/A	#N/A		#N/A	#N/A	#N/A	#N/A	#N/A	#N/A	#N/A	#N/A	#N/A	#N/A
GCA_024146825.1	GCA_024146825.1.fna	NCBI	99.7	0.3	Burkholderia cenocepacia	Burkholderia cenocepacia	10656	#N/A	#N/A		#N/A	#N/A	#N/A	#N/A	#N/A	#N/A	#N/A	#N/A	#N/A	#N/A
GCA_024146805.1	GCA_024146805.1.fna	NCBI	99.9	0.3	Burkholderia multivorans	Burkholderia multivorans	10845	#N/A	#N/A		#N/A	#N/A	#N/A	#N/A	#N/A	#N/A	#N/A	#N/A	#N/A	#N/A
GCA_024146765.1	GCA_024146765.1.fna	NCBI	99.9	0.3	Burkholderia multivorans	Burkholderia multivorans	11106	#N/A	#N/A		#N/A	#N/A	#N/A	#N/A	#N/A	#N/A	#N/A	#N/A	#N/A	#N/A
GCA_024146775.1	GCA_024146775.1.fna	NCBI	99.9	0.3	Burkholderia multivorans	Burkholderia multivorans	15115	#N/A	#N/A		#N/A	#N/A	#N/A	#N/A	#N/A	#N/A	#N/A	#N/A	#N/A	#N/A
GCA_024146705.1	GCA_024146705.1.fna	NCBI	99.7	0.3	Burkholderia cenocepacia	Burkholderia cenocepacia	15173	#N/A	#N/A		#N/A	#N/A	#N/A	#N/A	#N/A	#N/A	#N/A	#N/A	#N/A	#N/A
GCA_024146685.1	GCA_024146685.1.fna	NCBI	99.7	0.3	Burkholderia cenocepacia	Burkholderia cenocepacia	15177	#N/A	#N/A		#N/A	#N/A	#N/A	#N/A	#N/A	#N/A	#N/A	#N/A	#N/A	#N/A
GCA_024146745.1	GCA_024146745.1.fna	NCBI	99.7	0.3	Burkholderia cenocepacia	Burkholderia cenocepacia	15309	#N/A	#N/A		#N/A	#N/A	#N/A	#N/A	#N/A	#N/A	#N/A	#N/A	#N/A	#N/A
GCA_024146645.1	GCA_024146645.1.fna	NCBI	99.7	0.3	Burkholderia cenocepacia	Burkholderia cenocepacia	15495	#N/A	#N/A		#N/A	#N/A	#N/A	#N/A	#N/A	#N/A	#N/A	#N/A	#N/A	#N/A
GCA_024146625.1	GCA_024146625.1.fna	NCBI	99.7	0.3	Burkholderia cenocepacia	Burkholderia cenocepacia	15575	#N/A	#N/A		#N/A	#N/A	#N/A	#N/A	#N/A	#N/A	#N/A	#N/A	#N/A	#N/A
GCA_024146605.1	GCA_024146605.1.fna	NCBI	99.7	0.3	Burkholderia cenocepacia	Burkholderia cenocepacia	15576	#N/A	#N/A		#N/A	#N/A	#N/A	#N/A	#N/A	#N/A	#N/A	#N/A	#N/A	#N/A
GCA_024146585.1	GCA_024146585.1.fna	NCBI	99.7	0.3	Burkholderia cenocepacia	Burkholderia cenocepacia	15600	#N/A	#N/A		#N/A	#N/A	#N/A	#N/A	#N/A	#N/A	#N/A	#N/A	#N/A	#N/A
GCA_024146545.1	GCA_024146545.1.fna	NCBI	99.7	0.3	Burkholderia cenocepacia	Burkholderia cenocepacia	15625	#N/A	#N/A		#N/A	#N/A	#N/A	#N/A	#N/A	#N/A	#N/A	#N/A	#N/A	#N/A
GCA_024146565.1	GCA_024146565.1.fna	NCBI	99.7	0.3	Burkholderia cenocepacia	Burkholderia cenocepacia	15637	#N/A	#N/A		#N/A	#N/A	#N/A	#N/A	#N/A	#N/A	#N/A	#N/A	#N/A	#N/A
GCA_024998005.1	GCA_024998005.1.fna	NCBI	100	0.7	Burkholderia thailandensis	Burkholderia thailandensis	15644	#N/A	#N/A		#N/A	#N/A	#N/A	#N/A	#N/A	#N/A	#N/A	#N/A	#N/A	#N/A
GCA_024146525.1	GCA_024146525.1.fna	NCBI	99.7	0.3	Burkholderia cenocepacia	Burkholderia cenocepacia	15713	#N/A	#N/A		#N/A	#N/A	#N/A	#N/A	#N/A	#N/A	#N/A	#N/A	#N/A	#N/A
GCA_024146505.1	GCA_024146505.1.fna	NCBI	99.7	0.3	Burkholderia cenocepacia	Burkholderia cenocepacia	16144	#N/A	#N/A		#N/A	#N/A	#N/A	#N/A	#N/A	#N/A	#N/A	#N/A	#N/A	#N/A
GCA_024146455.1	GCA_024146455.1.fna	NCBI	100	0.3	Burkholderia multivorans	Burkholderia multivorans	16250	#N/A	#N/A		#N/A	#N/A	#N/A	#N/A	#N/A	#N/A	#N/A	#N/A	#N/A	#N/A
GCA_024146445.1	GCA_024146445.1.fna	NCBI	99.7	0.3	Burkholderia cenocepacia	Burkholderia cenocepacia	16313	#N/A	#N/A		#N/A	#N/A	#N/A	#N/A	#N/A	#N/A	#N/A	#N/A	#N/A	#N/A
GCA_024146465.1	GCA_024146465.1.fna	NCBI	100	0.3	Burkholderia multivorans	Burkholderia multivorans	16318	#N/A	#N/A		#N/A	#N/A	#N/A	#N/A	#N/A	#N/A	#N/A	#N/A	#N/A	#N/A
GCA_024146345.1	GCA_024146345.1.fna	NCBI	99.9	0.3	Burkholderia multivorans	Burkholderia multivorans	16328	#N/A	#N/A		#N/A	#N/A	#N/A	#N/A	#N/A	#N/A	#N/A	#N/A	#N/A	#N/A
GCA_024146275.1	GCA_024146275.1.fna	NCBI	99.7	0.3	Burkholderia multivorans	Burkholderia multivorans	16375	#N/A	#N/A		#N/A	#N/A	#N/A	#N/A	#N/A	#N/A	#N/A	#N/A	#N/A	#N/A
GCA_024146305.1	GCA_024146305.1.fna	NCBI	99.9	0.3	Burkholderia multivorans	Burkholderia multivorans	16392	#N/A	#N/A		#N/A	#N/A	#N/A	#N/A	#N/A	#N/A	#N/A	#N/A	#N/A	#N/A
GCA_024146265.1	GCA_024146265.1.fna	NCBI	99.9	0.3	Burkholderia multivorans	Burkholderia multivorans	16399	#N/A	#N/A		#N/A	#N/A	#N/A	#N/A	#N/A	#N/A	#N/A	#N/A	#N/A	#N/A
GCA_024146145.1	GCA_024146145.1.fna	NCBI	99.7	0.3	Burkholderia cenocepacia	Burkholderia cenocepacia	16420	#N/A	#N/A		#N/A	#N/A	#N/A	#N/A	#N/A	#N/A	#N/A	#N/A	#N/A	#N/A
GCA_024146185.1	GCA_024146185.1.fna	NCBI	99.7	0.3	Burkholderia multivorans	Burkholderia multivorans	16505	#N/A	#N/A		#N/A	#N/A	#N/A	#N/A	#N/A	#N/A	#N/A	#N/A	#N/A	#N/A
GCA_024146155.1	GCA_024146155.1.fna	NCBI	99.7	0.3	Burkholderia cenocepacia	Burkholderia cenocepacia	16513	#N/A	#N/A		#N/A	#N/A	#N/A	#N/A	#N/A	#N/A	#N/A	#N/A	#N/A	#N/A
GCA_024146085.1	GCA_024146085.1.fna	NCBI	99.7	0.3	Burkholderia cenocepacia	Burkholderia cenocepacia	16560	#N/A	#N/A		#N/A	#N/A	#N/A	#N/A	#N/A	#N/A	#N/A	#N/A	#N/A	#N/A
GCA_024146005.1	GCA_024146005.1.fna	NCBI	99.7	0.3	Burkholderia cenocepacia	Burkholderia cenocepacia	16562	#N/A	#N/A		#N/A	#N/A	#N/A	#N/A	#N/A	#N/A	#N/A	#N/A	#N/A	#N/A
GCA_024145975.1	GCA_024145975.1.fna	NCBI	99.7	0.3	Burkholderia cenocepacia	Burkholderia cenocepacia	16640	#N/A	#N/A		#N/A	#N/A	#N/A	#N/A	#N/A	#N/A	#N/A	#N/A	#N/A	#N/A
GCA_024145945.1	GCA_024145945.1.fna	NCBI	99.7	0.3	Burkholderia multivorans	Burkholderia multivorans	16693	#N/A	#N/A		#N/A	#N/A	#N/A	#N/A	#N/A	#N/A	#N/A	#N/A	#N/A	#N/A
GCA_024146655.1	GCA_024146655.1.fna	NCBI	99.7	0.3	Burkholderia cenocepacia	Burkholderia cenocepacia	16947	#N/A	#N/A		#N/A	#N/A	#N/A	#N/A	#N/A	#N/A	#N/A	#N/A	#N/A	#N/A
GCA_024146025.1	GCA_024146025.1.fna	NCBI	99.9	0.3	Burkholderia multivorans	Burkholderia multivorans	16949	#N/A	#N/A		#N/A	#N/A	#N/A	#N/A	#N/A	#N/A	#N/A	#N/A	#N/A	#N/A
GCA_024145845.1	GCA_024145845.1.fna	NCBI	99.7	0.3	Burkholderia cenocepacia	Burkholderia cenocepacia	16979	#N/A	#N/A		#N/A	#N/A	#N/A	#N/A	#N/A	#N/A	#N/A	#N/A	#N/A	#N/A
GCA_025847395.1	GCA_025847395.1.fna	NCBI	100	0.3	Burkholderia pseudomallei	Burkholderia pseudomallei	21013	#N/A	#N/A		#N/A	#N/A	#N/A	#N/A	#N/A	#N/A	#N/A	#N/A	#N/A	#N/A
GCA_025847375.1	GCA_025847375.1.fna	NCBI	100	0.3	Burkholderia pseudomallei	Burkholderia pseudomallei	21198	#N/A	#N/A		#N/A	#N/A	#N/A	#N/A	#N/A	#N/A	#N/A	#N/A	#N/A	#N/A
GCA_024997765.1	GCA_024997765.1.fna	NCBI	100	0.3	Burkholderia thailandensis	Burkholderia thailandensis	21241	#N/A	#N/A		#N/A	#N/A	#N/A	#N/A	#N/A	#N/A	#N/A	#N/A	#N/A	#N/A
GCA_024997805.1	GCA_024997805.1.fna	NCBI	100	0.6	Burkholderia thailandensis	Burkholderia thailandensis	21242	#N/A	#N/A		#N/A	#N/A	#N/A	#N/A	#N/A	#N/A	#N/A	#N/A	#N/A	#N/A
GCA_000755865.1	GCA_000755865.1.fna	NCBI	99.4	0.1	Burkholderia mallei	Burkholderia mallei	23344	#N/A	#N/A		#N/A	#N/A	#N/A	#N/A	#N/A	#N/A	#N/A	#N/A	#N/A	#N/A
GCA_003546465.1	GCA_003546465.1.fna	NCBI	99.9	0.3	Burkholderia cepacia	Burkholderia cepacia	25416	#N/A	#N/A		#N/A	#N/A	#N/A	#N/A	#N/A	#N/A	#N/A	#N/A	#N/A	#N/A
GCA_024997945.1	GCA_024997945.1.fna	NCBI	100	0.4	Burkholderia thailandensis	Burkholderia thailandensis	29711	#N/A	#N/A		#N/A	#N/A	#N/A	#N/A	#N/A	#N/A	#N/A	#N/A	#N/A	#N/A
GCA_024997795.1	GCA_024997795.1.fna	NCBI	100	0.3	Burkholderia thailandensis	Burkholderia thailandensis	29713	#N/A	#N/A		#N/A	#N/A	#N/A	#N/A	#N/A	#N/A	#N/A	#N/A	#N/A	#N/A
GCA_011057215.1	GCA_011057215.1.fna	NCBI	99.4	0.1	Burkholderia cenocepacia	Burkholderia cenocepacia	32170	#N/A	#N/A		#N/A	#N/A	#N/A	#N/A	#N/A	#N/A	#N/A	#N/A	#N/A	#N/A
GCA_001212465.1	GCA_001212465.1.fna	NCBI	100	0.3	Burkholderia pseudomallei	Burkholderia pseudomallei	35096	#N/A	#N/A		#N/A	#N/A	#N/A	#N/A	#N/A	#N/A	#N/A	#N/A	#N/A	#N/A
GCA_014854795.1	GCA_014854795.1.fna	NCBI	99.3	0.3	Burkholderia cepacia	Burkholderia cepacia	39628	#N/A	#N/A		#N/A	#N/A	#N/A	#N/A	#N/A	#N/A	#N/A	#N/A	#N/A	#N/A
GCA_017052335.1	GCA_017052335.1.fna	NCBI	99.6	0.3	Burkholderia cenocepacia	Burkholderia cenocepacia	45292	#N/A	#N/A		#N/A	#N/A	#N/A	#N/A	#N/A	#N/A	#N/A	#N/A	#N/A	#N/A
GCA_002924455.1	GCA_002924455.1.fna	NCBI	99.9	0.6	Burkholderia contaminans	Burkholderia contaminans	170816	#N/A	#N/A		#N/A	#N/A	#N/A	#N/A	#N/A	#N/A	#N/A	#N/A	#N/A	#N/A
GCA_001275585.1	GCA_001275585.1.fna	NCBI	96	0.4	Burkholderia pseudomallei	Burkholderia pseudomallei	350105	#N/A	#N/A		#N/A	#N/A	#N/A	#N/A	#N/A	#N/A	#N/A	#N/A	#N/A	#N/A
GCA_015999365.1	GCA_015999365.1.fna	NCBI	99.8	1.5	Ralstonia solanacearum	Ralstonia solanacearum	362200	Undetermined	Undetermined		#N/A	#N/A	#N/A	#N/A	#N/A	#N/A	#N/A	#N/A	#N/A	#N/A
GCA_013378095.1	GCA_013378095.1.fna	NCBI	100	1.2	Paraburkholderia caribensis	Paraburkholderia caribensis	852011	#N/A	#N/A		#N/A	#N/A	#N/A	#N/A	#N/A	#N/A	#N/A	#N/A	#N/A	#N/A
GCA_017565515.1	GCA_017565515.1.fna	NCBI	99.8	0.7	Burkholderia contaminans	Burkholderia contaminans	51242556	#N/A	#N/A		#N/A	#N/A	#N/A	#N/A	#N/A	#N/A	#N/A	#N/A	#N/A	#N/A
GCA_017565565.1	GCA_017565565.1.fna	NCBI	99.9	0.6	Burkholderia contaminans	Burkholderia contaminans	51242837	#N/A	#N/A		#N/A	#N/A	#N/A	#N/A	#N/A	#N/A	#N/A	#N/A	#N/A	#N/A
GCA_017565615.1	GCA_017565615.1.fna	NCBI	99.8	0.7	Burkholderia contaminans	Burkholderia contaminans	51242838	#N/A	#N/A		#N/A	#N/A	#N/A	#N/A	#N/A	#N/A	#N/A	#N/A	#N/A	#N/A
GCA_017565585.1	GCA_017565585.1.fna	NCBI	99.8	0.7	Burkholderia contaminans	Burkholderia contaminans	51242839	#N/A	#N/A		#N/A	#N/A	#N/A	#N/A	#N/A	#N/A	#N/A	#N/A	#N/A	#N/A
GCA_017565505.1	GCA_017565505.1.fna	NCBI	99.8	0.7	Burkholderia contaminans	Burkholderia contaminans	51243042	#N/A	#N/A		#N/A	#N/A	#N/A	#N/A	#N/A	#N/A	#N/A	#N/A	#N/A	#N/A
GCA_017565605.1	GCA_017565605.1.fna	NCBI	99.8	0.7	Burkholderia contaminans	Burkholderia contaminans	51243098	#N/A	#N/A		#N/A	#N/A	#N/A	#N/A	#N/A	#N/A	#N/A	#N/A	#N/A	#N/A
GCA_017565525.1	GCA_017565525.1.fna	NCBI	99.8	0.7	Burkholderia contaminans	Burkholderia contaminans	51276351	#N/A	#N/A		#N/A	#N/A	#N/A	#N/A	#N/A	#N/A	#N/A	#N/A	#N/A	#N/A
GCA_000756025.2	GCA_000756025.2.fna	NCBI	99.8	0.1	Burkholderia mallei	Burkholderia mallei	2000031063	#N/A	#N/A		#N/A	#N/A	#N/A	#N/A	#N/A	#N/A	#N/A	#N/A	#N/A	#N/A
GCA_003590205.1	GCA_003590205.1.fna	NCBI	99.5	0.1	Burkholderia mallei	Burkholderia mallei	2000031065	#N/A	#N/A		#N/A	#N/A	#N/A	#N/A	#N/A	#N/A	#N/A	#N/A	#N/A	#N/A
GCA_003590125.1	GCA_003590125.1.fna	NCBI	98.5	1.3	Burkholderia mallei	Burkholderia mallei	2000031066	#N/A	#N/A		#N/A	#N/A	#N/A	#N/A	#N/A	#N/A	#N/A	#N/A	#N/A	#N/A
GCA_000565425.1	GCA_000565425.1.fna	NCBI	99.7	0.1	Burkholderia mallei	Burkholderia mallei	2000031281	#N/A	#N/A		#N/A	#N/A	#N/A	#N/A	#N/A	#N/A	#N/A	#N/A	#N/A	#N/A
GCA_002111065.1	GCA_002111065.1.fna	NCBI	100	1	Burkholderia pseudomallei	Burkholderia pseudomallei	2002721100	#N/A	#N/A		#N/A	#N/A	#N/A	#N/A	#N/A	#N/A	#N/A	#N/A	#N/A	#N/A
GCA_001718615.1	GCA_001718615.1.fna	NCBI	99.7	0.3	Burkholderia thailandensis	Burkholderia thailandensis	2002721121	#N/A	#N/A		#N/A	#N/A	#N/A	#N/A	#N/A	#N/A	#N/A	#N/A	#N/A	#N/A
GCA_002111325.1	GCA_002111325.1.fna	NCBI	100	0.1	Burkholderia pseudomallei	Burkholderia pseudomallei	2002721123	#N/A	#N/A		#N/A	#N/A	#N/A	#N/A	#N/A	#N/A	#N/A	#N/A	#N/A	#N/A
GCA_002111345.1	GCA_002111345.1.fna	NCBI	100	0.1	Burkholderia pseudomallei	Burkholderia pseudomallei	2002721171	#N/A	#N/A		#N/A	#N/A	#N/A	#N/A	#N/A	#N/A	#N/A	#N/A	#N/A	#N/A
GCA_001976195.1	GCA_001976195.1.fna	NCBI	100	0.1	Burkholderia pseudomallei	Burkholderia pseudomallei	2002721183	#N/A	#N/A		#N/A	#N/A	#N/A	#N/A	#N/A	#N/A	#N/A	#N/A	#N/A	#N/A
GCA_002111085.1	GCA_002111085.1.fna	NCBI	100	0.1	Burkholderia pseudomallei	Burkholderia pseudomallei	2002721184	#N/A	#N/A		#N/A	#N/A	#N/A	#N/A	#N/A	#N/A	#N/A	#N/A	#N/A	#N/A
GCA_002522985.1	GCA_002522985.1.fna	NCBI	96.9	0.1	Burkholderia mallei	Burkholderia mallei	2002721274	#N/A	#N/A		#N/A	#N/A	#N/A	#N/A	#N/A	#N/A	#N/A	#N/A	#N/A	#N/A
GCA_000959625.1	GCA_000959625.1.fna	NCBI	99.8	0.1	Burkholderia mallei	Burkholderia mallei	2002721276	#N/A	#N/A		#N/A	#N/A	#N/A	#N/A	#N/A	#N/A	#N/A	#N/A	#N/A	#N/A
GCA_003590185.1	GCA_003590185.1.fna	NCBI	96.8	0.1	Burkholderia mallei	Burkholderia mallei	2002721277	#N/A	#N/A		#N/A	#N/A	#N/A	#N/A	#N/A	#N/A	#N/A	#N/A	#N/A	#N/A
GCA_000153085.1	GCA_000153085.1.fna	NCBI	98.8	0.3	Burkholderia mallei	Burkholderia mallei	2002721280	#N/A	#N/A		#N/A	#N/A	#N/A	#N/A	#N/A	#N/A	#N/A	#N/A	#N/A	#N/A
GCA_001555485.1	GCA_001555485.1.fna	NCBI	100	0.3	Burkholderia thailandensis	Burkholderia thailandensis	2002721621	#N/A	#N/A		#N/A	#N/A	#N/A	#N/A	#N/A	#N/A	#N/A	#N/A	#N/A	#N/A
GCA_000959425.1	GCA_000959425.1.fna	NCBI	100	0.3	Burkholderia thailandensis	Burkholderia thailandensis	2002721643	#N/A	#N/A		#N/A	#N/A	#N/A	#N/A	#N/A	#N/A	#N/A	#N/A	#N/A	#N/A
GCA_001718635.1	GCA_001718635.1.fna	NCBI	100	0.4	Burkholderia thailandensis	Burkholderia thailandensis	2002721643	#N/A	#N/A		#N/A	#N/A	#N/A	#N/A	#N/A	#N/A	#N/A	#N/A	#N/A	#N/A
GCA_002888315.1	GCA_002888315.1.fna	NCBI	99.9	0.3	Burkholderia thailandensis	Burkholderia thailandensis	2002721643	#N/A	#N/A		#N/A	#N/A	#N/A	#N/A	#N/A	#N/A	#N/A	#N/A	#N/A	#N/A
GCA_002110925.1	GCA_002110925.1.fna	NCBI	99.7	0.1	Burkholderia pseudomallei	Burkholderia pseudomallei	2002721684	#N/A	#N/A		#N/A	#N/A	#N/A	#N/A	#N/A	#N/A	#N/A	#N/A	#N/A	#N/A
GCA_000959325.1	GCA_000959325.1.fna	NCBI	99.7	0.4	Burkholderia sp. 2002721687	Burkholderia sp.	2002721687	#N/A	#N/A		#N/A	#N/A	#N/A	#N/A	#N/A	#N/A	#N/A	#N/A	#N/A	#N/A
GCA_001976175.1	GCA_001976175.1.fna	NCBI	98.1	0.3	Burkholderia pseudomallei	Burkholderia pseudomallei	2002721712	#N/A	#N/A		#N/A	#N/A	#N/A	#N/A	#N/A	#N/A	#N/A	#N/A	#N/A	#N/A
GCA_000567925.1	GCA_000567925.1.fna	NCBI	99.7	0.3	Burkholderia thailandensis	Burkholderia thailandensis	2002721723	#N/A	#N/A		#N/A	#N/A	#N/A	#N/A	#N/A	#N/A	#N/A	#N/A	#N/A	#N/A
GCA_002888235.1	GCA_002888235.1.fna	NCBI	99.7	0.3	Burkholderia thailandensis	Burkholderia thailandensis	2002721723	#N/A	#N/A		#N/A	#N/A	#N/A	#N/A	#N/A	#N/A	#N/A	#N/A	#N/A	#N/A
GCA_001976165.1	GCA_001976165.1.fna	NCBI	99.9	0.3	Burkholderia pseudomallei	Burkholderia pseudomallei	2002721738	#N/A	#N/A		#N/A	#N/A	#N/A	#N/A	#N/A	#N/A	#N/A	#N/A	#N/A	#N/A
GCA_001976415.1	GCA_001976415.1.fna	NCBI	99.1	0.3	Burkholderia pseudomallei	Burkholderia pseudomallei	2002721740	#N/A	#N/A		#N/A	#N/A	#N/A	#N/A	#N/A	#N/A	#N/A	#N/A	#N/A	#N/A
GCA_001976395.1	GCA_001976395.1.fna	NCBI	99.4	0.3	Burkholderia pseudomallei	Burkholderia pseudomallei	2002721741	#N/A	#N/A		#N/A	#N/A	#N/A	#N/A	#N/A	#N/A	#N/A	#N/A	#N/A	#N/A
GCA_001976255.1	GCA_001976255.1.fna	NCBI	99.6	0.3	Burkholderia pseudomallei	Burkholderia pseudomallei	2002721772	#N/A	#N/A		#N/A	#N/A	#N/A	#N/A	#N/A	#N/A	#N/A	#N/A	#N/A	#N/A
GCA_001976185.1	GCA_001976185.1.fna	NCBI	99.4	0.3	Burkholderia pseudomallei	Burkholderia pseudomallei	2002721784	#N/A	#N/A		#N/A	#N/A	#N/A	#N/A	#N/A	#N/A	#N/A	#N/A	#N/A	#N/A
GCA_001976405.1	GCA_001976405.1.fna	NCBI	99.6	0.3	Burkholderia pseudomallei	Burkholderia pseudomallei	2002721785	#N/A	#N/A		#N/A	#N/A	#N/A	#N/A	#N/A	#N/A	#N/A	#N/A	#N/A	#N/A
GCA_001976385.1	GCA_001976385.1.fna	NCBI	99.4	0.3	Burkholderia pseudomallei	Burkholderia pseudomallei	2002721786	#N/A	#N/A		#N/A	#N/A	#N/A	#N/A	#N/A	#N/A	#N/A	#N/A	#N/A	#N/A
GCA_001976245.1	GCA_001976245.1.fna	NCBI	100	0.3	Burkholderia pseudomallei	Burkholderia pseudomallei	2002721787	#N/A	#N/A		#N/A	#N/A	#N/A	#N/A	#N/A	#N/A	#N/A	#N/A	#N/A	#N/A
GCA_001976265.1	GCA_001976265.1.fna	NCBI	99.7	0.3	Burkholderia pseudomallei	Burkholderia pseudomallei	2002721788	#N/A	#N/A		#N/A	#N/A	#N/A	#N/A	#N/A	#N/A	#N/A	#N/A	#N/A	#N/A
GCA_001976465.1	GCA_001976465.1.fna	NCBI	99.6	0.3	Burkholderia pseudomallei	Burkholderia pseudomallei	2002721789	#N/A	#N/A		#N/A	#N/A	#N/A	#N/A	#N/A	#N/A	#N/A	#N/A	#N/A	#N/A
GCA_000959165.1	GCA_000959165.1.fna	NCBI	99.5	0.1	Burkholderia mallei	Burkholderia mallei	2002734299	#N/A	#N/A		#N/A	#N/A	#N/A	#N/A	#N/A	#N/A	#N/A	#N/A	#N/A	#N/A
GCA_000959485.1	GCA_000959485.1.fna	NCBI	99.3	0.3	Burkholderia mallei	Burkholderia mallei	2002734306	#N/A	#N/A		#N/A	#N/A	#N/A	#N/A	#N/A	#N/A	#N/A	#N/A	#N/A	#N/A
GCA_002111105.1	GCA_002111105.1.fna	NCBI	99.8	0.1	Burkholderia pseudomallei	Burkholderia pseudomallei	2002734728	#N/A	#N/A		#N/A	#N/A	#N/A	#N/A	#N/A	#N/A	#N/A	#N/A	#N/A	#N/A
GCA_000808035.2	GCA_000808035.2.fna	NCBI	100	0.1	Burkholderia thailandensis	Burkholderia thailandensis	2003015869	#N/A	#N/A		#N/A	#N/A	#N/A	#N/A	#N/A	#N/A	#N/A	#N/A	#N/A	#N/A
GCA_001718295.1	GCA_001718295.1.fna	NCBI	100	0.1	Burkholderia thailandensis	Burkholderia thailandensis	2003015869	#N/A	#N/A		#N/A	#N/A	#N/A	#N/A	#N/A	#N/A	#N/A	#N/A	#N/A	#N/A
GCA_002115385.1	GCA_002115385.1.fna	NCBI	100	0.1	Burkholderia pseudomallei	Burkholderia pseudomallei	2008724644	#N/A	#N/A		#N/A	#N/A	#N/A	#N/A	#N/A	#N/A	#N/A	#N/A	#N/A	#N/A
GCA_002110945.1	GCA_002110945.1.fna	NCBI	100	0.3	Burkholderia pseudomallei	Burkholderia pseudomallei	2008724734	#N/A	#N/A		#N/A	#N/A	#N/A	#N/A	#N/A	#N/A	#N/A	#N/A	#N/A	#N/A
GCA_002111365.1	GCA_002111365.1.fna	NCBI	100	0.3	Burkholderia pseudomallei	Burkholderia pseudomallei	2008724758	#N/A	#N/A		#N/A	#N/A	#N/A	#N/A	#N/A	#N/A	#N/A	#N/A	#N/A	#N/A
GCA_002111125.1	GCA_002111125.1.fna	NCBI	99.8	0.4	Burkholderia pseudomallei	Burkholderia pseudomallei	2008724860	#N/A	#N/A		#N/A	#N/A	#N/A	#N/A	#N/A	#N/A	#N/A	#N/A	#N/A	#N/A
GCA_002111145.1	GCA_002111145.1.fna	NCBI	100	0.1	Burkholderia pseudomallei	Burkholderia pseudomallei	2010007509	#N/A	#N/A		#N/A	#N/A	#N/A	#N/A	#N/A	#N/A	#N/A	#N/A	#N/A	#N/A
GCA_002111165.1	GCA_002111165.1.fna	NCBI	100	0.1	Burkholderia pseudomallei	Burkholderia pseudomallei	2011756189	#N/A	#N/A		#N/A	#N/A	#N/A	#N/A	#N/A	#N/A	#N/A	#N/A	#N/A	#N/A
GCA_002110965.1	GCA_002110965.1.fna	NCBI	99.5	0.1	Burkholderia pseudomallei	Burkholderia pseudomallei	2011756295	#N/A	#N/A		#N/A	#N/A	#N/A	#N/A	#N/A	#N/A	#N/A	#N/A	#N/A	#N/A
GCA_002110985.1	GCA_002110985.1.fna	NCBI	99.5	0.1	Burkholderia pseudomallei	Burkholderia pseudomallei	2011756296	#N/A	#N/A		#N/A	#N/A	#N/A	#N/A	#N/A	#N/A	#N/A	#N/A	#N/A	#N/A
GCA_002111185.1	GCA_002111185.1.fna	NCBI	99.8	0.1	Burkholderia pseudomallei	Burkholderia pseudomallei	2013746776	#N/A	#N/A		#N/A	#N/A	#N/A	#N/A	#N/A	#N/A	#N/A	#N/A	#N/A	#N/A
GCA_002111205.1	GCA_002111205.1.fna	NCBI	99.8	0.1	Burkholderia pseudomallei	Burkholderia pseudomallei	2013746777	#N/A	#N/A		#N/A	#N/A	#N/A	#N/A	#N/A	#N/A	#N/A	#N/A	#N/A	#N/A
GCA_002111225.1	GCA_002111225.1.fna	NCBI	99	0.3	Burkholderia pseudomallei	Burkholderia pseudomallei	2013746811	#N/A	#N/A		#N/A	#N/A	#N/A	#N/A	#N/A	#N/A	#N/A	#N/A	#N/A	#N/A
GCA_002111245.1	GCA_002111245.1.fna	NCBI	99.4	0.1	Burkholderia pseudomallei	Burkholderia pseudomallei	2013746877	#N/A	#N/A		#N/A	#N/A	#N/A	#N/A	#N/A	#N/A	#N/A	#N/A	#N/A	#N/A
GCA_002111005.1	GCA_002111005.1.fna	NCBI	100	0.1	Burkholderia pseudomallei	Burkholderia pseudomallei	2013746878	#N/A	#N/A		#N/A	#N/A	#N/A	#N/A	#N/A	#N/A	#N/A	#N/A	#N/A	#N/A
GCA_002111025.1	GCA_002111025.1.fna	NCBI	100	0.1	Burkholderia pseudomallei	Burkholderia pseudomallei	2013833055	#N/A	#N/A		#N/A	#N/A	#N/A	#N/A	#N/A	#N/A	#N/A	#N/A	#N/A	#N/A
GCA_002111265.1	GCA_002111265.1.fna	NCBI	100	0.1	Burkholderia pseudomallei	Burkholderia pseudomallei	2013833057	#N/A	#N/A		#N/A	#N/A	#N/A	#N/A	#N/A	#N/A	#N/A	#N/A	#N/A	#N/A
GCA_002113945.1	GCA_002113945.1.fna	NCBI	100	0.1	Burkholderia pseudomallei	Burkholderia pseudomallei	2014002816	#N/A	#N/A		#N/A	#N/A	#N/A	#N/A	#N/A	#N/A	#N/A	#N/A	#N/A	#N/A
GCA_002111045.1	GCA_002111045.1.fna	NCBI	99.7	0.1	Burkholderia pseudomallei	Burkholderia pseudomallei	3000015237	#N/A	#N/A		#N/A	#N/A	#N/A	#N/A	#N/A	#N/A	#N/A	#N/A	#N/A	#N/A
GCA_002111385.1	GCA_002111385.1.fna	NCBI	100	0.1	Burkholderia pseudomallei	Burkholderia pseudomallei	3000015486	#N/A	#N/A		#N/A	#N/A	#N/A	#N/A	#N/A	#N/A	#N/A	#N/A	#N/A	#N/A
GCA_002111285.1	GCA_002111285.1.fna	NCBI	99.1	0.1	Burkholderia pseudomallei	Burkholderia pseudomallei	3000047530	#N/A	#N/A		#N/A	#N/A	#N/A	#N/A	#N/A	#N/A	#N/A	#N/A	#N/A	#N/A
GCA_002111305.1	GCA_002111305.1.fna	NCBI	100	0.1	Burkholderia pseudomallei	Burkholderia pseudomallei	3000465972	#N/A	#N/A		#N/A	#N/A	#N/A	#N/A	#N/A	#N/A	#N/A	#N/A	#N/A	#N/A
GCA_003584065.1	GCA_003584065.1.fna	NCBI	98.9	0.1	Burkholderia pseudomallei	Burkholderia pseudomallei	3001161891	#N/A	#N/A		#N/A	#N/A	#N/A	#N/A	#N/A	#N/A	#N/A	#N/A	#N/A	#N/A
GCA_003584055.1	GCA_003584055.1.fna	NCBI	98.6	0.1	Burkholderia pseudomallei	Burkholderia pseudomallei	3001161892	#N/A	#N/A		#N/A	#N/A	#N/A	#N/A	#N/A	#N/A	#N/A	#N/A	#N/A	#N/A
GCA_003583435.1	GCA_003583435.1.fna	NCBI	97.5	0.1	Burkholderia pseudomallei	Burkholderia pseudomallei	3001161896	#N/A	#N/A		#N/A	#N/A	#N/A	#N/A	#N/A	#N/A	#N/A	#N/A	#N/A	#N/A
GCA_003583425.1	GCA_003583425.1.fna	NCBI	99.8	0.1	Burkholderia pseudomallei	Burkholderia pseudomallei	3001162207	#N/A	#N/A		#N/A	#N/A	#N/A	#N/A	#N/A	#N/A	#N/A	#N/A	#N/A	#N/A
GCA_007995115.1	GCA_007995115.1.fna	NCBI	99.7	0.1	Burkholderia pseudomallei	Burkholderia pseudomallei	3001546678	#N/A	#N/A		#N/A	#N/A	#N/A	#N/A	#N/A	#N/A	#N/A	#N/A	#N/A	#N/A
GCA_004323695.1	GCA_004323695.1.fna	NCBI	96.8	0.6	Burkholderiaceae bacterium	Burkholderiaceae bacterium	#N(/A	#N/A	#N/A		#N/A	#N/A	#N/A	#N/A	#N/A	#N/A	#N/A	#N/A	#N/A	#N/A
GCA_023076535.1	GCA_023076535.1.fna	NCBI	99.4	0	Ralstonia solanacearum	Ralstonia solanacearum	01020AS_UW437	IIB	IIB-1		#N/A	#N/A	#N/A	#N/A	#N/A	#N/A	#N/A	#N/A	#N/A	#N/A
GCA_039693335.1	GCA_039693335.1.fna	NCBI	99.4	0	Ralstonia syzygii	Ralstonia solanacearum	068_2	IIB	IIB-4		#N/A	#N/A	#N/A	#N/A	#N/A	#N/A	#N/A	#N/A	#N/A	#N/A
GCA_041714705.1	GCA_041714705.1.fna	NCBI	99.6	0	Ralstonia solanacearum	Ralstonia solanacearum	071-2	IIB	IIB-4		#N/A	#N/A	#N/A	#N/A	#N/A	#N/A	#N/A	#N/A	#N/A	#N/A
GCA_039692545.1	GCA_039692545.1.fna	NCBI	99.4	0	Ralstonia solanacearum	Ralstonia solanacearum	077-080_1	IIB	IIB-4		#N/A	#N/A	#N/A	#N/A	#N/A	#N/A	#N/A	#N/A	#N/A	#N/A
GCA_019643255.1	GCA_019643255.1.fna	NCBI	99.8	1.7	Ralstonia pickettii	Ralstonia pickettii	092160068-1	#N/A	#N/A		#N/A	#N/A	#N/A	#N/A	#N/A	#N/A	#N/A	#N/A	#N/A	#N/A
GCA_019642995.1	GCA_019642995.1.fna	NCBI	99.9	0.6	Ralstonia pickettii	Ralstonia pickettii	092160072-1	#N/A	#N/A		#N/A	#N/A	#N/A	#N/A	#N/A	#N/A	#N/A	#N/A	#N/A	#N/A
GCA_019642805.1	GCA_019642805.1.fna	NCBI	99.8	0.7	Ralstonia pickettii	Ralstonia pickettii	092160076-1	#N/A	#N/A		#N/A	#N/A	#N/A	#N/A	#N/A	#N/A	#N/A	#N/A	#N/A	#N/A
GCA_019642555.1	GCA_019642555.1.fna	NCBI	99.8	1	Ralstonia pickettii	Ralstonia pickettii	092570008-1	#N/A	#N/A		#N/A	#N/A	#N/A	#N/A	#N/A	#N/A	#N/A	#N/A	#N/A	#N/A
GCA_019642025.1	GCA_019642025.1.fna	NCBI	99.8	1	Ralstonia pickettii	Ralstonia pickettii	092570011-1	#N/A	#N/A		#N/A	#N/A	#N/A	#N/A	#N/A	#N/A	#N/A	#N/A	#N/A	#N/A
GCA_019642275.1	GCA_019642275.1.fna	NCBI	99.8	0.7	Ralstonia pickettii	Ralstonia pickettii	092950004-1	#N/A	#N/A		#N/A	#N/A	#N/A	#N/A	#N/A	#N/A	#N/A	#N/A	#N/A	#N/A
GCA_019641695.1	GCA_019641695.1.fna	NCBI	99.8	0.7	Ralstonia pickettii	Ralstonia pickettii	093350054-1	#N/A	#N/A		#N/A	#N/A	#N/A	#N/A	#N/A	#N/A	#N/A	#N/A	#N/A	#N/A
GCA_019641795.1	GCA_019641795.1.fna	NCBI	99.8	0.7	Ralstonia pickettii	Ralstonia pickettii	093490003-1	#N/A	#N/A		#N/A	#N/A	#N/A	#N/A	#N/A	#N/A	#N/A	#N/A	#N/A	#N/A
GCA_041714725.1	GCA_041714725.1.fna	NCBI	99.6	0	Ralstonia solanacearum	Ralstonia solanacearum	095-3	IIB	IIB-4		#N/A	#N/A	#N/A	#N/A	#N/A	#N/A	#N/A	#N/A	#N/A	#N/A
GCA_001195465.1	GCA_001195465.1.fna	NCBI	100	0.1	Burkholderia pseudomallei	Burkholderia pseudomallei	10./96	#N/A	#N/A		#N/A	#N/A	#N/A	#N/A	#N/A	#N/A	#N/A	#N/A	#N/A	#N/A
GCA_019641715.1	GCA_019641715.1.fna	NCBI	99.7	0.6	Burkholderia cepacia	Burkholderia cepacia	100540015-1	#N/A	#N/A		#N/A	#N/A	#N/A	#N/A	#N/A	#N/A	#N/A	#N/A	#N/A	#N/A
GCA_019643235.1	GCA_019643235.1.fna	NCBI	99.8	0.4	Ralstonia pickettii	Ralstonia pickettii	100540015-2	#N/A	#N/A		#N/A	#N/A	#N/A	#N/A	#N/A	#N/A	#N/A	#N/A	#N/A	#N/A
GCA_019643155.1	GCA_019643155.1.fna	NCBI	99.9	0.6	Burkholderia cepacia	Burkholderia cepacia	101110067-1	#N/A	#N/A		#N/A	#N/A	#N/A	#N/A	#N/A	#N/A	#N/A	#N/A	#N/A	#N/A
GCA_019643195.1	GCA_019643195.1.fna	NCBI	99.9	0.6	Ralstonia pickettii	Ralstonia pickettii	101120021-1	#N/A	#N/A		#N/A	#N/A	#N/A	#N/A	#N/A	#N/A	#N/A	#N/A	#N/A	#N/A
GCA_019643165.1	GCA_019643165.1.fna	NCBI	99.8	0.4	Burkholderia cepacia	Burkholderia cepacia	101120021-2	#N/A	#N/A		#N/A	#N/A	#N/A	#N/A	#N/A	#N/A	#N/A	#N/A	#N/A	#N/A
GCA_019643215.1	GCA_019643215.1.fna	NCBI	99.9	0.6	Ralstonia pickettii	Ralstonia pickettii	101480035-1	#N/A	#N/A		#N/A	#N/A	#N/A	#N/A	#N/A	#N/A	#N/A	#N/A	#N/A	#N/A
GCA_019643135.1	GCA_019643135.1.fna	NCBI	99.9	0.6	Ralstonia pickettii	Ralstonia pickettii	101480038-1	#N/A	#N/A		#N/A	#N/A	#N/A	#N/A	#N/A	#N/A	#N/A	#N/A	#N/A	#N/A
GCA_023076865.1	GCA_023076865.1.fna	NCBI	99.6	3.2	Ralstonia solanacearum	Ralstonia solanacearum	10-1SC_UW344	IIB	IIB-1		#N/A	#N/A	#N/A	#N/A	#N/A	#N/A	#N/A	#N/A	#N/A	#N/A
GCA_041714715.1	GCA_041714715.1.fna	NCBI	99.6	0	Ralstonia solanacearum	Ralstonia solanacearum	102-3	IIB	IIB-4		#N/A	#N/A	#N/A	#N/A	#N/A	#N/A	#N/A	#N/A	#N/A	#N/A
GCA_019643095.1	GCA_019643095.1.fna	NCBI	99.9	0.6	Burkholderia cepacia	Burkholderia cepacia	102690001-1	#N/A	#N/A		#N/A	#N/A	#N/A	#N/A	#N/A	#N/A	#N/A	#N/A	#N/A	#N/A
GCA_019643105.1	GCA_019643105.1.fna	NCBI	99.8	0.4	Ralstonia pickettii	Ralstonia pickettii	102690001-2	#N/A	#N/A		#N/A	#N/A	#N/A	#N/A	#N/A	#N/A	#N/A	#N/A	#N/A	#N/A
GCA_019642975.1	GCA_019642975.1.fna	NCBI	99.9	0.6	Burkholderia cepacia	Burkholderia cepacia	102690004-1	#N/A	#N/A		#N/A	#N/A	#N/A	#N/A	#N/A	#N/A	#N/A	#N/A	#N/A	#N/A
GCA_000259735.1	GCA_000259735.1.fna	NCBI	100	0.3	Burkholderia pseudomallei	Burkholderia pseudomallei	1026a	#N/A	#N/A		#N/A	#N/A	#N/A	#N/A	#N/A	#N/A	#N/A	#N/A	#N/A	#N/A
GCA_000260515.1	GCA_000260515.1.fna	NCBI	100	0.3	Burkholderia pseudomallei	Burkholderia pseudomallei	1026b	#N/A	#N/A		#N/A	#N/A	#N/A	#N/A	#N/A	#N/A	#N/A	#N/A	#N/A	#N/A
GCA_000959125.1	GCA_000959125.1.fna	NCBI	100	0.3	Burkholderia pseudomallei	Burkholderia pseudomallei	1026b	#N/A	#N/A		#N/A	#N/A	#N/A	#N/A	#N/A	#N/A	#N/A	#N/A	#N/A	#N/A
GCA_024998025.1	GCA_024998025.1.fna	NCBI	100	0.6	Burkholderia thailandensis	Burkholderia thailandensis	103B31	#N/A	#N/A		#N/A	#N/A	#N/A	#N/A	#N/A	#N/A	#N/A	#N/A	#N/A	#N/A
GCA_000015925.1	GCA_000015925.1.fna	NCBI	100	0.3	Burkholderia pseudomallei	Burkholderia pseudomallei	1106a	#N/A	#N/A		#N/A	#N/A	#N/A	#N/A	#N/A	#N/A	#N/A	#N/A	#N/A	#N/A
GCA_000756145.1	GCA_000756145.1.fna	NCBI	99.6	0.3	Burkholderia pseudomallei	Burkholderia pseudomallei	1106a	#N/A	#N/A		#N/A	#N/A	#N/A	#N/A	#N/A	#N/A	#N/A	#N/A	#N/A	#N/A
GCA_000193475.1	GCA_000193475.1.fna	NCBI	99.7	0.3	Burkholderia pseudomallei	Burkholderia pseudomallei	1106b	#N/A	#N/A		#N/A	#N/A	#N/A	#N/A	#N/A	#N/A	#N/A	#N/A	#N/A	#N/A
GCA_019642955.1	GCA_019642955.1.fna	NCBI	99.9	0.3	Burkholderia cepacia	Burkholderia cepacia	110700039-1	#N/A	#N/A		#N/A	#N/A	#N/A	#N/A	#N/A	#N/A	#N/A	#N/A	#N/A	#N/A
GCA_019642895.1	GCA_019642895.1.fna	NCBI	99.9	0.6	Burkholderia cepacia	Burkholderia cepacia	110700041-1	#N/A	#N/A		#N/A	#N/A	#N/A	#N/A	#N/A	#N/A	#N/A	#N/A	#N/A	#N/A
GCA_019642935.1	GCA_019642935.1.fna	NCBI	99.9	0.6	Ralstonia pickettii	Ralstonia pickettii	110700041-2	#N/A	#N/A		#N/A	#N/A	#N/A	#N/A	#N/A	#N/A	#N/A	#N/A	#N/A	#N/A
GCA_019643075.1	GCA_019643075.1.fna	NCBI	99.8	0.7	Ralstonia pickettii	Ralstonia pickettii	110730035-1	#N/A	#N/A		#N/A	#N/A	#N/A	#N/A	#N/A	#N/A	#N/A	#N/A	#N/A	#N/A
GCA_019643055.1	GCA_019643055.1.fna	NCBI	99.9	0.6	Burkholderia cepacia	Burkholderia cepacia	110730035-2	#N/A	#N/A		#N/A	#N/A	#N/A	#N/A	#N/A	#N/A	#N/A	#N/A	#N/A	#N/A
GCA_019643015.1	GCA_019643015.1.fna	NCBI	99.8	0.7	Ralstonia pickettii	Ralstonia pickettii	110730038-1	#N/A	#N/A		#N/A	#N/A	#N/A	#N/A	#N/A	#N/A	#N/A	#N/A	#N/A	#N/A
GCA_019643005.1	GCA_019643005.1.fna	NCBI	99.8	0.4	Burkholderia cepacia	Burkholderia cepacia	110730038-3	#N/A	#N/A		#N/A	#N/A	#N/A	#N/A	#N/A	#N/A	#N/A	#N/A	#N/A	#N/A
GCA_019642915.1	GCA_019642915.1.fna	NCBI	99.9	0.6	Ralstonia pickettii	Ralstonia pickettii	110760020-1	#N/A	#N/A		#N/A	#N/A	#N/A	#N/A	#N/A	#N/A	#N/A	#N/A	#N/A	#N/A
GCA_025848375.1	GCA_025848375.1.fna	NCBI	100	0.1	Burkholderia pseudomallei	Burkholderia pseudomallei	111-2	#N/A	#N/A		#N/A	#N/A	#N/A	#N/A	#N/A	#N/A	#N/A	#N/A	#N/A	#N/A
GCA_019642875.1	GCA_019642875.1.fna	NCBI	99.7	0.6	Burkholderia cepacia	Burkholderia cepacia	111460003-1	#N/A	#N/A		#N/A	#N/A	#N/A	#N/A	#N/A	#N/A	#N/A	#N/A	#N/A	#N/A
GCA_019642855.1	GCA_019642855.1.fna	NCBI	99.8	1	Ralstonia pickettii	Ralstonia pickettii	112060001-1	#N/A	#N/A		#N/A	#N/A	#N/A	#N/A	#N/A	#N/A	#N/A	#N/A	#N/A	#N/A
GCA_019642795.1	GCA_019642795.1.fna	NCBI	99.8	1	Ralstonia pickettii	Ralstonia pickettii	112620001-1	#N/A	#N/A		#N/A	#N/A	#N/A	#N/A	#N/A	#N/A	#N/A	#N/A	#N/A	#N/A
GCA_019642825.1	GCA_019642825.1.fna	NCBI	99.8	0.4	Burkholderia cepacia	Burkholderia cepacia	112620001-2	#N/A	#N/A		#N/A	#N/A	#N/A	#N/A	#N/A	#N/A	#N/A	#N/A	#N/A	#N/A
GCA_019642775.1	GCA_019642775.1.fna	NCBI	99.8	1	Ralstonia pickettii	Ralstonia pickettii	112760001-1	#N/A	#N/A		#N/A	#N/A	#N/A	#N/A	#N/A	#N/A	#N/A	#N/A	#N/A	#N/A
GCA_019642755.1	GCA_019642755.1.fna	NCBI	99.8	0.4	Burkholderia cepacia	Burkholderia cepacia	113330051-1	#N/A	#N/A		#N/A	#N/A	#N/A	#N/A	#N/A	#N/A	#N/A	#N/A	#N/A	#N/A
GCA_019642735.1	GCA_019642735.1.fna	NCBI	99.8	1	Ralstonia pickettii	Ralstonia pickettii	113330051-2	#N/A	#N/A		#N/A	#N/A	#N/A	#N/A	#N/A	#N/A	#N/A	#N/A	#N/A	#N/A
GCA_041714685.1	GCA_041714685.1.fna	NCBI	99.6	0	Ralstonia syzygii	Ralstonia solanacearum	115-4	IIB	IIB-4		#N/A	#N/A	#N/A	#N/A	#N/A	#N/A	#N/A	#N/A	#N/A	#N/A
GCA_001053975.1	GCA_001053975.1.fna	NCBI	99.3	0.3	Burkholderia cepacia	Burkholderia cepacia	1167_BCEN	#N/A	#N/A		#N/A	#N/A	#N/A	#N/A	#N/A	#N/A	#N/A	#N/A	#N/A	#N/A
GCA_001052915.1	GCA_001052915.1.fna	NCBI	97.9	0.1	Burkholderia cepacia	Burkholderia cepacia	1178_BCEN	#N/A	#N/A		#N/A	#N/A	#N/A	#N/A	#N/A	#N/A	#N/A	#N/A	#N/A	#N/A
GCA_025848355.1	GCA_025848355.1.fna	NCBI	100	0.1	Burkholderia pseudomallei	Burkholderia pseudomallei	118-2	#N/A	#N/A		#N/A	#N/A	#N/A	#N/A	#N/A	#N/A	#N/A	#N/A	#N/A	#N/A
GCA_031581505.1	GCA_031581505.1.fna	NCBI	99.8	0.7	Ralstonia sp. 11b	Ralstonia sp.	11b	#N/A	#N/A		#N/A	#N/A	#N/A	#N/A	#N/A	#N/A	#N/A	#N/A	#N/A	#N/A
GCA_019642685.1	GCA_019642685.1.fna	NCBI	99.7	0.6	Burkholderia cepacia	Burkholderia cepacia	121220003-1	#N/A	#N/A		#N/A	#N/A	#N/A	#N/A	#N/A	#N/A	#N/A	#N/A	#N/A	#N/A
GCA_019642715.1	GCA_019642715.1.fna	NCBI	99.7	0.6	Burkholderia cepacia	Burkholderia cepacia	121220009-1	#N/A	#N/A		#N/A	#N/A	#N/A	#N/A	#N/A	#N/A	#N/A	#N/A	#N/A	#N/A
GCA_019642575.1	GCA_019642575.1.fna	NCBI	99.7	0.6	Burkholderia cepacia	Burkholderia cepacia	121560039-1	#N/A	#N/A		#N/A	#N/A	#N/A	#N/A	#N/A	#N/A	#N/A	#N/A	#N/A	#N/A
GCA_019642655.1	GCA_019642655.1.fna	NCBI	99.9	0.6	Burkholderia cepacia	Burkholderia cepacia	121850007-1	#N/A	#N/A		#N/A	#N/A	#N/A	#N/A	#N/A	#N/A	#N/A	#N/A	#N/A	#N/A
GCA_019642675.1	GCA_019642675.1.fna	NCBI	99.9	0.6	Ralstonia pickettii	Ralstonia pickettii	121850007-2	#N/A	#N/A		#N/A	#N/A	#N/A	#N/A	#N/A	#N/A	#N/A	#N/A	#N/A	#N/A
GCA_019642525.1	GCA_019642525.1.fna	NCBI	99.8	0.4	Burkholderia cepacia	Burkholderia cepacia	122630001-1	#N/A	#N/A		#N/A	#N/A	#N/A	#N/A	#N/A	#N/A	#N/A	#N/A	#N/A	#N/A
GCA_019642535.1	GCA_019642535.1.fna	NCBI	100	0.6	Ralstonia insidiosa	Ralstonia insidiosa	122630001-2	#N/A	#N/A		#N/A	#N/A	#N/A	#N/A	#N/A	#N/A	#N/A	#N/A	#N/A	#N/A
GCA_022556195.1	GCA_022556195.1.fna	NCBI	99.2	0.4	Burkholderia cenocepacia	Burkholderia cenocepacia	123/3	#N/A	#N/A		#N/A	#N/A	#N/A	#N/A	#N/A	#N/A	#N/A	#N/A	#N/A	#N/A
GCA_019642515.1	GCA_019642515.1.fna	NCBI	99.9	0.6	Ralstonia pickettii	Ralstonia pickettii	123250053-1	#N/A	#N/A		#N/A	#N/A	#N/A	#N/A	#N/A	#N/A	#N/A	#N/A	#N/A	#N/A
GCA_000259755.1	GCA_000259755.1.fna	NCBI	100	0.3	Burkholderia pseudomallei	Burkholderia pseudomallei	1258a	#N/A	#N/A		#N/A	#N/A	#N/A	#N/A	#N/A	#N/A	#N/A	#N/A	#N/A	#N/A
GCA_000259775.1	GCA_000259775.1.fna	NCBI	100	0.3	Burkholderia pseudomallei	Burkholderia pseudomallei	1258b	#N/A	#N/A		#N/A	#N/A	#N/A	#N/A	#N/A	#N/A	#N/A	#N/A	#N/A	#N/A
GCA_019642435.1	GCA_019642435.1.fna	NCBI	100	0.9	Ralstonia insidiosa	Ralstonia insidiosa	130770001-2	#N/A	#N/A		#N/A	#N/A	#N/A	#N/A	#N/A	#N/A	#N/A	#N/A	#N/A	#N/A
GCA_019642315.1	GCA_019642315.1.fna	NCBI	99.9	0.9	Burkholderia contaminans	Burkholderia contaminans	132550021-1	#N/A	#N/A		#N/A	#N/A	#N/A	#N/A	#N/A	#N/A	#N/A	#N/A	#N/A	#N/A
GCA_019642335.1	GCA_019642335.1.fna	NCBI	99.8	1	Ralstonia pickettii	Ralstonia pickettii	132550021-3	#N/A	#N/A		#N/A	#N/A	#N/A	#N/A	#N/A	#N/A	#N/A	#N/A	#N/A	#N/A
GCA_019642395.1	GCA_019642395.1.fna	NCBI	99.8	1	Ralstonia pickettii	Ralstonia pickettii	132550028-1	#N/A	#N/A		#N/A	#N/A	#N/A	#N/A	#N/A	#N/A	#N/A	#N/A	#N/A	#N/A
GCA_019642295.1	GCA_019642295.1.fna	NCBI	99.8	0.7	Ralstonia pickettii	Ralstonia pickettii	133170049-3	#N/A	#N/A		#N/A	#N/A	#N/A	#N/A	#N/A	#N/A	#N/A	#N/A	#N/A	#N/A
GCA_019642455.1	GCA_019642455.1.fna	NCBI	99.8	1	Ralstonia pickettii	Ralstonia pickettii	133170061-1	#N/A	#N/A		#N/A	#N/A	#N/A	#N/A	#N/A	#N/A	#N/A	#N/A	#N/A	#N/A
GCA_009830075.1	GCA_009830075.1.fna	NCBI	100	0.1	Burkholderia pseudomallei	Burkholderia pseudomallei	134K	#N/A	#N/A		#N/A	#N/A	#N/A	#N/A	#N/A	#N/A	#N/A	#N/A	#N/A	#N/A
GCA_002900675.1	GCA_002900675.1.fna	NCBI	100	0.1	Burkholderia sp. 136(2017)	Burkholderia sp.	136(2017)	#N/A	#N/A		#N/A	#N/A	#N/A	#N/A	#N/A	#N/A	#N/A	#N/A	#N/A	#N/A
GCA_019642195.1	GCA_019642195.1.fna	NCBI	99.9	0.9	Burkholderia contaminans	Burkholderia contaminans	140710037-1	#N/A	#N/A		#N/A	#N/A	#N/A	#N/A	#N/A	#N/A	#N/A	#N/A	#N/A	#N/A
GCA_019642155.1	GCA_019642155.1.fna	NCBI	99.9	0.9	Burkholderia contaminans	Burkholderia contaminans	140710038-1	#N/A	#N/A		#N/A	#N/A	#N/A	#N/A	#N/A	#N/A	#N/A	#N/A	#N/A	#N/A
GCA_019642175.1	GCA_019642175.1.fna	NCBI	99.8	0.7	Ralstonia pickettii	Ralstonia pickettii	140710038-2	#N/A	#N/A		#N/A	#N/A	#N/A	#N/A	#N/A	#N/A	#N/A	#N/A	#N/A	#N/A
GCA_019642235.1	GCA_019642235.1.fna	NCBI	99.9	0.9	Burkholderia contaminans	Burkholderia contaminans	140710050-1	#N/A	#N/A		#N/A	#N/A	#N/A	#N/A	#N/A	#N/A	#N/A	#N/A	#N/A	#N/A
GCA_019642075.1	GCA_019642075.1.fna	NCBI	99.9	0.9	Burkholderia contaminans	Burkholderia contaminans	141350019-1	#N/A	#N/A		#N/A	#N/A	#N/A	#N/A	#N/A	#N/A	#N/A	#N/A	#N/A	#N/A
GCA_019642125.1	GCA_019642125.1.fna	NCBI	100	0.9	Ralstonia insidiosa	Ralstonia insidiosa	142550021-1	#N/A	#N/A		#N/A	#N/A	#N/A	#N/A	#N/A	#N/A	#N/A	#N/A	#N/A	#N/A
GCA_019642115.1	GCA_019642115.1.fna	NCBI	99.7	0.6	Burkholderia cepacia	Burkholderia cepacia	142550027-1	#N/A	#N/A		#N/A	#N/A	#N/A	#N/A	#N/A	#N/A	#N/A	#N/A	#N/A	#N/A
GCA_019642015.1	GCA_019642015.1.fna	NCBI	100	0.9	Ralstonia insidiosa	Ralstonia insidiosa	142550027-2	#N/A	#N/A		#N/A	#N/A	#N/A	#N/A	#N/A	#N/A	#N/A	#N/A	#N/A	#N/A
GCA_023076855.1	GCA_023076855.1.fna	NCBI	98.9	1.5	Ralstonia solanacearum	Ralstonia solanacearum	14-2SC_UW345	IIA	IIA-63		#N/A	#N/A	#N/A	#N/A	#N/A	#N/A	#N/A	#N/A	#N/A	#N/A
GCA_022556175.1	GCA_022556175.1.fna	NCBI	99	1.2	Burkholderia stabilis	Burkholderia stabilis	143/2	#N/A	#N/A		#N/A	#N/A	#N/A	#N/A	#N/A	#N/A	#N/A	#N/A	#N/A	#N/A
GCA_041714695.1	GCA_041714695.1.fna	NCBI	99.6	0	Ralstonia syzygii	Ralstonia solanacearum	144-1	IIB	IIB-4		#N/A	#N/A	#N/A	#N/A	#N/A	#N/A	#N/A	#N/A	#N/A	#N/A
GCA_002860065.1	GCA_002860065.1.fna	NCBI	100	1	Burkholderia pseudomallei	Burkholderia pseudomallei	14M0960418	#N/A	#N/A		#N/A	#N/A	#N/A	#N/A	#N/A	#N/A	#N/A	#N/A	#N/A	#N/A
GCA_001204155.1	GCA_001204155.1.fna	NCBI	100	0.1	Burkholderia pseudomallei	Burkholderia pseudomallei	15/96	#N/A	#N/A		#N/A	#N/A	#N/A	#N/A	#N/A	#N/A	#N/A	#N/A	#N/A	#N/A
GCA_019641895.1	GCA_019641895.1.fna	NCBI	99.8	1	Ralstonia pickettii	Ralstonia pickettii	151470044-2	#N/A	#N/A		#N/A	#N/A	#N/A	#N/A	#N/A	#N/A	#N/A	#N/A	#N/A	#N/A
GCA_019641905.1	GCA_019641905.1.fna	NCBI	99.7	0.9	Ralstonia pickettii	Ralstonia pickettii	151470044-3	#N/A	#N/A		#N/A	#N/A	#N/A	#N/A	#N/A	#N/A	#N/A	#N/A	#N/A	#N/A
GCA_019641875.1	GCA_019641875.1.fna	NCBI	100	0.9	Ralstonia pickettii	Ralstonia pickettii	151470066-1	#N/A	#N/A		#N/A	#N/A	#N/A	#N/A	#N/A	#N/A	#N/A	#N/A	#N/A	#N/A
GCA_019641885.1	GCA_019641885.1.fna	NCBI	100	0.9	Ralstonia pickettii	Ralstonia pickettii	151470066-2	#N/A	#N/A		#N/A	#N/A	#N/A	#N/A	#N/A	#N/A	#N/A	#N/A	#N/A	#N/A
GCA_019641815.1	GCA_019641815.1.fna	NCBI	99.8	1	Ralstonia pickettii	Ralstonia pickettii	153490002-2	#N/A	#N/A		#N/A	#N/A	#N/A	#N/A	#N/A	#N/A	#N/A	#N/A	#N/A	#N/A
GCA_019641775.1	GCA_019641775.1.fna	NCBI	99.8	1	Ralstonia pickettii	Ralstonia pickettii	153490002-3	#N/A	#N/A		#N/A	#N/A	#N/A	#N/A	#N/A	#N/A	#N/A	#N/A	#N/A	#N/A
GCA_023076835.1	GCA_023076835.1.fna	NCBI	99.6	1.9	Ralstonia solanacearum	Ralstonia solanacearum	15-3SC_UW346	IIA	IIA-50		#N/A	#N/A	#N/A	#N/A	#N/A	#N/A	#N/A	#N/A	#N/A	#N/A
GCA_027856935.2	GCA_027856935.2.fna	NCBI	99.4	0.3	Burkholderia pseudomallei	Burkholderia pseudomallei	15MB028567	#N/A	#N/A		#N/A	#N/A	#N/A	#N/A	#N/A	#N/A	#N/A	#N/A	#N/A	#N/A
GCA_028920765.1	GCA_028920765.1.fna	NCBI	99.8	1	Cupriavidus metallidurans	Cupriavidus metallidurans	162430002-4	#N/A	#N/A		#N/A	#N/A	#N/A	#N/A	#N/A	#N/A	#N/A	#N/A	#N/A	#N/A
GCA_027856965.2	GCA_027856965.2.fna	NCBI	99.7	0.3	Burkholderia pseudomallei	Burkholderia pseudomallei	16MB038851	#N/A	#N/A		#N/A	#N/A	#N/A	#N/A	#N/A	#N/A	#N/A	#N/A	#N/A	#N/A
GCA_001327115.1	GCA_001327115.1.fna	NCBI	100	0.1	Burkholderia pseudomallei	Burkholderia pseudomallei	17/96	#N/A	#N/A		#N/A	#N/A	#N/A	#N/A	#N/A	#N/A	#N/A	#N/A	#N/A	#N/A
GCA_000193455.1	GCA_000193455.1.fna	NCBI	99.6	0	Burkholderia pseudomallei	Burkholderia pseudomallei	1710a	#N/A	#N/A		#N/A	#N/A	#N/A	#N/A	#N/A	#N/A	#N/A	#N/A	#N/A	#N/A
GCA_000012785.1	GCA_000012785.1.fna	NCBI	99.9	0	Burkholderia pseudomallei	Burkholderia pseudomallei	1710b	#N/A	#N/A		#N/A	#N/A	#N/A	#N/A	#N/A	#N/A	#N/A	#N/A	#N/A	#N/A
GCA_028920815.1	GCA_028920815.1.fna	NCBI	99.9	0.6	Ralstonia insidiosa	Ralstonia insidiosa	171870003-1	#N/A	#N/A		#N/A	#N/A	#N/A	#N/A	#N/A	#N/A	#N/A	#N/A	#N/A	#N/A
GCA_028920775.1	GCA_028920775.1.fna	NCBI	99.9	0.6	Burkholderia contaminans	Burkholderia contaminans	172630038-1	#N/A	#N/A		#N/A	#N/A	#N/A	#N/A	#N/A	#N/A	#N/A	#N/A	#N/A	#N/A
GCA_023076805.1	GCA_023076805.1.fna	NCBI	99.4	1.6	Ralstonia solanacearum	Ralstonia solanacearum	17-4SC_UW347	IIB	IIB-1		#N/A	#N/A	#N/A	#N/A	#N/A	#N/A	#N/A	#N/A	#N/A	#N/A
GCA_027856915.2	GCA_027856915.2.fna	NCBI	99.9	0.3	Burkholderia pseudomallei	Burkholderia pseudomallei	17MB032174	#N/A	#N/A		#N/A	#N/A	#N/A	#N/A	#N/A	#N/A	#N/A	#N/A	#N/A	#N/A
GCA_022556115.1	GCA_022556115.1.fna	NCBI	99.3	0.6	Burkholderia cenocepacia	Burkholderia cenocepacia	182/1	#N/A	#N/A		#N/A	#N/A	#N/A	#N/A	#N/A	#N/A	#N/A	#N/A	#N/A	#N/A
GCA_022556135.1	GCA_022556135.1.fna	NCBI	98.4	0.4	Burkholderia cenocepacia	Burkholderia cenocepacia	182/2	#N/A	#N/A		#N/A	#N/A	#N/A	#N/A	#N/A	#N/A	#N/A	#N/A	#N/A	#N/A
GCA_022555995.1	GCA_022555995.1.fna	NCBI	98.8	0.4	Burkholderia cenocepacia	Burkholderia cenocepacia	182/3	#N/A	#N/A		#N/A	#N/A	#N/A	#N/A	#N/A	#N/A	#N/A	#N/A	#N/A	#N/A
GCA_022556095.1	GCA_022556095.1.fna	NCBI	99.4	0.6	Burkholderia cenocepacia	Burkholderia cenocepacia	183/5	#N/A	#N/A		#N/A	#N/A	#N/A	#N/A	#N/A	#N/A	#N/A	#N/A	#N/A	#N/A
GCA_016092175.1	GCA_016092175.1.fna	NCBI	100	0.4	Burkholderia vietnamiensis	Burkholderia vietnamiensis	184D	#N/A	#N/A		#N/A	#N/A	#N/A	#N/A	#N/A	#N/A	#N/A	#N/A	#N/A	#N/A
GCA_027856855.2	GCA_027856855.2.fna	NCBI	99.3	0.3	Burkholderia pseudomallei	Burkholderia pseudomallei	18MB023849	#N/A	#N/A		#N/A	#N/A	#N/A	#N/A	#N/A	#N/A	#N/A	#N/A	#N/A	#N/A
GCA_027856835.2	GCA_027856835.2.fna	NCBI	99.9	0.3	Burkholderia pseudomallei	Burkholderia pseudomallei	18MB037000	#N/A	#N/A		#N/A	#N/A	#N/A	#N/A	#N/A	#N/A	#N/A	#N/A	#N/A	#N/A
GCA_027856895.2	GCA_027856895.2.fna	NCBI	99.9	0.3	Burkholderia pseudomallei	Burkholderia pseudomallei	18MB086927	#N/A	#N/A		#N/A	#N/A	#N/A	#N/A	#N/A	#N/A	#N/A	#N/A	#N/A	#N/A
GCA_023076795.1	GCA_023076795.1.fna	NCBI	99.8	1.5	Ralstonia solanacearum	Ralstonia solanacearum	19-3PR_UW348	IIB	IIB-27		#N/A	#N/A	#N/A	#N/A	#N/A	#N/A	#N/A	#N/A	#N/A	#N/A
GCA_022179805.1	GCA_022179805.1.fna	NCBI	100	0.4	Cupriavidus pauculus	Cupriavidus pauculus	19C6	#N/A	#N/A		#N/A	#N/A	#N/A	#N/A	#N/A	#N/A	#N/A	#N/A	#N/A	#N/A
GCA_022179825.1	GCA_022179825.1.fna	NCBI	99.5	1	Paraburkholderia terrae	Paraburkholderia terrae	19C8	#N/A	#N/A		#N/A	#N/A	#N/A	#N/A	#N/A	#N/A	#N/A	#N/A	#N/A	#N/A
GCA_022179845.1	GCA_022179845.1.fna	NCBI	100	0.9	Caballeronia novacaledonica	Caballeronia novacaledonica	19CS1-1	#N/A	#N/A		#N/A	#N/A	#N/A	#N/A	#N/A	#N/A	#N/A	#N/A	#N/A	#N/A
GCA_022179865.1	GCA_022179865.1.fna	NCBI	99.9	0.3	Caballeronia novacaledonica	Caballeronia novacaledonica	19CS2-2	#N/A	#N/A		#N/A	#N/A	#N/A	#N/A	#N/A	#N/A	#N/A	#N/A	#N/A	#N/A
GCA_022179885.1	GCA_022179885.1.fna	NCBI	100	0.4	Caballeronia novacaledonica	Caballeronia novacaledonica	19CS4-2	#N/A	#N/A		#N/A	#N/A	#N/A	#N/A	#N/A	#N/A	#N/A	#N/A	#N/A	#N/A
GCA_022179905.1	GCA_022179905.1.fna	NCBI	99.7	0.7	Paraburkholderia hospita	Paraburkholderia hospita	19CS9-1	#N/A	#N/A		#N/A	#N/A	#N/A	#N/A	#N/A	#N/A	#N/A	#N/A	#N/A	#N/A
GCA_027856815.2	GCA_027856815.2.fna	NCBI	99.7	0.3	Burkholderia pseudomallei	Burkholderia pseudomallei	19MB030927	#N/A	#N/A		#N/A	#N/A	#N/A	#N/A	#N/A	#N/A	#N/A	#N/A	#N/A	#N/A
GCA_027856845.2	GCA_027856845.2.fna	NCBI	99.9	0.3	Burkholderia pseudomallei	Burkholderia pseudomallei	19MB054434	#N/A	#N/A		#N/A	#N/A	#N/A	#N/A	#N/A	#N/A	#N/A	#N/A	#N/A	#N/A
GCA_036631535.1	GCA_036631535.1.fna	NCBI	97.2	0.4	Burkholderia sp. 1A5	Burkholderia sp.	1A5	#N/A	#N/A		#N/A	#N/A	#N/A	#N/A	#N/A	#N/A	#N/A	#N/A	#N/A	#N/A
GCA_036631455.1	GCA_036631455.1.fna	NCBI	98.4	0.7	Burkholderia sp. 1B3(2022)	Burkholderia sp.	1B3	#N/A	#N/A		#N/A	#N/A	#N/A	#N/A	#N/A	#N/A	#N/A	#N/A	#N/A	#N/A
GCA_040064115.1	GCA_040064115.1.fna	NCBI	99.9	1.2	Paraburkholderia tropica	Paraburkholderia tropica	1C2	#N/A	#N/A		#N/A	#N/A	#N/A	#N/A	#N/A	#N/A	#N/A	#N/A	#N/A	#N/A
GCA_017514945.1	GCA_017514945.1.fna	NCBI	100	0.6	Burkholderia anthina	Burkholderia anthina	1CH1	#N/A	#N/A		#N/A	#N/A	#N/A	#N/A	#N/A	#N/A	#N/A	#N/A	#N/A	#N/A
GCA_016092215.1	GCA_016092215.1.fna	NCBI	99.7	0.3	Burkholderia contaminans	Burkholderia contaminans	1H	#N/A	#N/A		#N/A	#N/A	#N/A	#N/A	#N/A	#N/A	#N/A	#N/A	#N/A	#N/A
GCA_013177695.1	GCA_013177695.1.fna	NCBI	98.6	2.5	Paraburkholderia solitsugae	Paraburkholderia solitsugae	1N	#N/A	#N/A		#N/A	#N/A	#N/A	#N/A	#N/A	#N/A	#N/A	#N/A	#N/A	#N/A
GCA_023383515.1	GCA_023383515.1.fna	NCBI	100	3.5	Burkholderia multivorans	Burkholderia multivorans	2003Ycf728	#N/A	#N/A		#N/A	#N/A	#N/A	#N/A	#N/A	#N/A	#N/A	#N/A	#N/A	#N/A
GCA_023373725.1	GCA_023373725.1.fna	NCBI	100	0.4	Burkholderia vietnamiensis	Burkholderia vietnamiensis	2003Ycf867	#N/A	#N/A		#N/A	#N/A	#N/A	#N/A	#N/A	#N/A	#N/A	#N/A	#N/A	#N/A
GCA_023373705.1	GCA_023373705.1.fna	NCBI	99.9	0	Burkholderia multivorans	Burkholderia multivorans	2003Ycf875II	#N/A	#N/A		#N/A	#N/A	#N/A	#N/A	#N/A	#N/A	#N/A	#N/A	#N/A	#N/A
GCA_023373685.1	GCA_023373685.1.fna	NCBI	100	0.1	Burkholderia multivorans	Burkholderia multivorans	2004Ycf1069VI	#N/A	#N/A		#N/A	#N/A	#N/A	#N/A	#N/A	#N/A	#N/A	#N/A	#N/A	#N/A
GCA_023896255.1	GCA_023896255.1.fna	NCBI	100	0.1	Burkholderia multivorans	Burkholderia multivorans	2004Ycf347	#N/A	#N/A		#N/A	#N/A	#N/A	#N/A	#N/A	#N/A	#N/A	#N/A	#N/A	#N/A
GCA_023896235.1	GCA_023896235.1.fna	NCBI	100	0.1	Burkholderia multivorans	Burkholderia multivorans	2004Ycf882IX	#N/A	#N/A		#N/A	#N/A	#N/A	#N/A	#N/A	#N/A	#N/A	#N/A	#N/A	#N/A
GCA_023373665.1	GCA_023373665.1.fna	NCBI	100	0.1	Burkholderia multivorans	Burkholderia multivorans	2005Ycf971III	#N/A	#N/A		#N/A	#N/A	#N/A	#N/A	#N/A	#N/A	#N/A	#N/A	#N/A	#N/A
GCA_023373645.1	GCA_023373645.1.fna	NCBI	100	0.3	Burkholderia multivorans	Burkholderia multivorans	2006Ycf877	#N/A	#N/A		#N/A	#N/A	#N/A	#N/A	#N/A	#N/A	#N/A	#N/A	#N/A	#N/A
GCA_023373625.1	GCA_023373625.1.fna	NCBI	100	0.3	Burkholderia multivorans	Burkholderia multivorans	2007Ycf278	#N/A	#N/A		#N/A	#N/A	#N/A	#N/A	#N/A	#N/A	#N/A	#N/A	#N/A	#N/A
GCA_023374895.1	GCA_023374895.1.fna	NCBI	100	0	Burkholderia multivorans	Burkholderia multivorans	2007Ycf875II	#N/A	#N/A		#N/A	#N/A	#N/A	#N/A	#N/A	#N/A	#N/A	#N/A	#N/A	#N/A
GCA_023374875.1	GCA_023374875.1.fna	NCBI	100	0.1	Burkholderia multivorans	Burkholderia multivorans	2008Ycf542	#N/A	#N/A		#N/A	#N/A	#N/A	#N/A	#N/A	#N/A	#N/A	#N/A	#N/A	#N/A
GCA_023374855.1	GCA_023374855.1.fna	NCBI	99.7	0.3	Burkholderia cenocepacia	Burkholderia cenocepacia	2008Ycf657	#N/A	#N/A		#N/A	#N/A	#N/A	#N/A	#N/A	#N/A	#N/A	#N/A	#N/A	#N/A
GCA_023896215.1	GCA_023896215.1.fna	NCBI	99.7	0.3	Burkholderia cenocepacia	Burkholderia cenocepacia	2009Ycf238I	#N/A	#N/A		#N/A	#N/A	#N/A	#N/A	#N/A	#N/A	#N/A	#N/A	#N/A	#N/A
GCA_023374835.1	GCA_023374835.1.fna	NCBI	99.7	0.3	Burkholderia cenocepacia	Burkholderia cenocepacia	2009Ycf95III	#N/A	#N/A		#N/A	#N/A	#N/A	#N/A	#N/A	#N/A	#N/A	#N/A	#N/A	#N/A
GCA_023383485.1	GCA_023383485.1.fna	NCBI	99.9	0	Burkholderia multivorans	Burkholderia multivorans	2010Ycf205III	#N/A	#N/A		#N/A	#N/A	#N/A	#N/A	#N/A	#N/A	#N/A	#N/A	#N/A	#N/A
GCA_023374815.1	GCA_023374815.1.fna	NCBI	100	0.1	Burkholderia multivorans	Burkholderia multivorans	2010Ycf31III	#N/A	#N/A		#N/A	#N/A	#N/A	#N/A	#N/A	#N/A	#N/A	#N/A	#N/A	#N/A
GCA_023374795.1	GCA_023374795.1.fna	NCBI	99.8	0.1	Burkholderia multivorans	Burkholderia multivorans	2010Ycf41	#N/A	#N/A		#N/A	#N/A	#N/A	#N/A	#N/A	#N/A	#N/A	#N/A	#N/A	#N/A
GCA_023374775.1	GCA_023374775.1.fna	NCBI	99.8	0.1	Burkholderia multivorans	Burkholderia multivorans	2010Ycf503	#N/A	#N/A		#N/A	#N/A	#N/A	#N/A	#N/A	#N/A	#N/A	#N/A	#N/A	#N/A
GCA_023374755.1	GCA_023374755.1.fna	NCBI	100	0.1	Burkholderia multivorans	Burkholderia multivorans	2010Ycf576V	#N/A	#N/A		#N/A	#N/A	#N/A	#N/A	#N/A	#N/A	#N/A	#N/A	#N/A	#N/A
GCA_023374735.1	GCA_023374735.1.fna	NCBI	100	0.1	Burkholderia multivorans	Burkholderia multivorans	2010Ycf635	#N/A	#N/A		#N/A	#N/A	#N/A	#N/A	#N/A	#N/A	#N/A	#N/A	#N/A	#N/A
GCA_023896195.1	GCA_023896195.1.fna	NCBI	99.8	0.1	Burkholderia multivorans	Burkholderia multivorans	2011Ycf382III	#N/A	#N/A		#N/A	#N/A	#N/A	#N/A	#N/A	#N/A	#N/A	#N/A	#N/A	#N/A
GCA_023374715.1	GCA_023374715.1.fna	NCBI	99.9	0.3	Burkholderia cepacia	Burkholderia cepacia	2011Ycf427V	#N/A	#N/A		#N/A	#N/A	#N/A	#N/A	#N/A	#N/A	#N/A	#N/A	#N/A	#N/A
GCA_023374695.1	GCA_023374695.1.fna	NCBI	99.8	0.1	Burkholderia multivorans	Burkholderia multivorans	2011Ycf521III	#N/A	#N/A		#N/A	#N/A	#N/A	#N/A	#N/A	#N/A	#N/A	#N/A	#N/A	#N/A
GCA_023374675.1	GCA_023374675.1.fna	NCBI	99.7	0.3	Burkholderia cepacia	Burkholderia cepacia	2011Ycf793I	#N/A	#N/A		#N/A	#N/A	#N/A	#N/A	#N/A	#N/A	#N/A	#N/A	#N/A	#N/A
GCA_023896175.1	GCA_023896175.1.fna	NCBI	99.9	0	Burkholderia multivorans	Burkholderia multivorans	2011Ycf813VI	#N/A	#N/A		#N/A	#N/A	#N/A	#N/A	#N/A	#N/A	#N/A	#N/A	#N/A	#N/A
GCA_023383465.1	GCA_023383465.1.fna	NCBI	99.4	0.1	Burkholderia multivorans	Burkholderia multivorans	2011Ycf849IV	#N/A	#N/A		#N/A	#N/A	#N/A	#N/A	#N/A	#N/A	#N/A	#N/A	#N/A	#N/A
GCA_023896155.1	GCA_023896155.1.fna	NCBI	100	0.1	Burkholderia multivorans	Burkholderia multivorans	2011YCF898V	#N/A	#N/A		#N/A	#N/A	#N/A	#N/A	#N/A	#N/A	#N/A	#N/A	#N/A	#N/A
GCA_023896135.1	GCA_023896135.1.fna	NCBI	100	0.4	Burkholderia vietnamiensis	Burkholderia vietnamiensis	2011Ycf928II	#N/A	#N/A		#N/A	#N/A	#N/A	#N/A	#N/A	#N/A	#N/A	#N/A	#N/A	#N/A
GCA_023896315.1	GCA_023896315.1.fna	NCBI	99.6	0.3	Burkholderia cenocepacia	Burkholderia cenocepacia	2011Ycf942II	#N/A	#N/A		#N/A	#N/A	#N/A	#N/A	#N/A	#N/A	#N/A	#N/A	#N/A	#N/A
GCA_023383425.1	GCA_023383425.1.fna	NCBI	100	0.1	Burkholderia multivorans	Burkholderia multivorans	2012Y70195531III	#N/A	#N/A		#N/A	#N/A	#N/A	#N/A	#N/A	#N/A	#N/A	#N/A	#N/A	#N/A
GCA_023896115.1	GCA_023896115.1.fna	NCBI	99.8	0.1	Burkholderia multivorans	Burkholderia multivorans	2014Y70425719	#N/A	#N/A		#N/A	#N/A	#N/A	#N/A	#N/A	#N/A	#N/A	#N/A	#N/A	#N/A
GCA_023374655.1	GCA_023374655.1.fna	NCBI	99.7	0.1	Burkholderia multivorans	Burkholderia multivorans	2014Y70439247	#N/A	#N/A		#N/A	#N/A	#N/A	#N/A	#N/A	#N/A	#N/A	#N/A	#N/A	#N/A
GCA_023374635.1	GCA_023374635.1.fna	NCBI	99.8	0.1	Burkholderia multivorans	Burkholderia multivorans	2014Y70518672I	#N/A	#N/A		#N/A	#N/A	#N/A	#N/A	#N/A	#N/A	#N/A	#N/A	#N/A	#N/A
GCA_023374615.1	GCA_023374615.1.fna	NCBI	100	0	Burkholderia multivorans	Burkholderia multivorans	2014Y70522077	#N/A	#N/A		#N/A	#N/A	#N/A	#N/A	#N/A	#N/A	#N/A	#N/A	#N/A	#N/A
GCA_023374595.1	GCA_023374595.1.fna	NCBI	99.8	0.1	Burkholderia multivorans	Burkholderia multivorans	2014Y70532416II	#N/A	#N/A		#N/A	#N/A	#N/A	#N/A	#N/A	#N/A	#N/A	#N/A	#N/A	#N/A
GCA_023374575.1	GCA_023374575.1.fna	NCBI	99.9	0	Burkholderia multivorans	Burkholderia multivorans	2015Y70629342III	#N/A	#N/A		#N/A	#N/A	#N/A	#N/A	#N/A	#N/A	#N/A	#N/A	#N/A	#N/A
GCA_023924285.1	GCA_023924285.1.fna	NCBI	100	2.3	Burkholderia multivorans	Burkholderia multivorans	2015Y70658433	#N/A	#N/A		#N/A	#N/A	#N/A	#N/A	#N/A	#N/A	#N/A	#N/A	#N/A	#N/A
GCA_023374555.1	GCA_023374555.1.fna	NCBI	100	0.1	Burkholderia multivorans	Burkholderia multivorans	2015Y70709107II	#N/A	#N/A		#N/A	#N/A	#N/A	#N/A	#N/A	#N/A	#N/A	#N/A	#N/A	#N/A
GCA_023383415.1	GCA_023383415.1.fna	NCBI	99.9	0	Burkholderia multivorans	Burkholderia multivorans	2015Y70736253	#N/A	#N/A		#N/A	#N/A	#N/A	#N/A	#N/A	#N/A	#N/A	#N/A	#N/A	#N/A
GCA_023374535.1	GCA_023374535.1.fna	NCBI	99.8	0.1	Burkholderia multivorans	Burkholderia multivorans	2016Y70836300	#N/A	#N/A		#N/A	#N/A	#N/A	#N/A	#N/A	#N/A	#N/A	#N/A	#N/A	#N/A
GCA_023896075.1	GCA_023896075.1.fna	NCBI	99.7	0.3	Burkholderia multivorans	Burkholderia multivorans	2016Y70864359II	#N/A	#N/A		#N/A	#N/A	#N/A	#N/A	#N/A	#N/A	#N/A	#N/A	#N/A	#N/A
GCA_023374515.1	GCA_023374515.1.fna	NCBI	99.8	0.1	Burkholderia multivorans	Burkholderia multivorans	2016Y70888756VI	#N/A	#N/A		#N/A	#N/A	#N/A	#N/A	#N/A	#N/A	#N/A	#N/A	#N/A	#N/A
GCA_023374495.1	GCA_023374495.1.fna	NCBI	99.9	0	Burkholderia multivorans	Burkholderia multivorans	2016Y70910410I	#N/A	#N/A		#N/A	#N/A	#N/A	#N/A	#N/A	#N/A	#N/A	#N/A	#N/A	#N/A
GCA_023896855.1	GCA_023896855.1.fna	NCBI	100	0	Burkholderia multivorans	Burkholderia multivorans	2017Y70937175	#N/A	#N/A		#N/A	#N/A	#N/A	#N/A	#N/A	#N/A	#N/A	#N/A	#N/A	#N/A
GCA_023374475.1	GCA_023374475.1.fna	NCBI	99.4	0.3	Burkholderia cepacia	Burkholderia cepacia	2017Y70952565VI	#N/A	#N/A		#N/A	#N/A	#N/A	#N/A	#N/A	#N/A	#N/A	#N/A	#N/A	#N/A
GCA_023896095.1	GCA_023896095.1.fna	NCBI	100	0.4	Burkholderia vietnamiensis	Burkholderia vietnamiensis	2017Y70983955	#N/A	#N/A		#N/A	#N/A	#N/A	#N/A	#N/A	#N/A	#N/A	#N/A	#N/A	#N/A
GCA_023896055.1	GCA_023896055.1.fna	NCBI	99.7	1.2	Burkholderia multivorans	Burkholderia multivorans	2017Y71030813	#N/A	#N/A		#N/A	#N/A	#N/A	#N/A	#N/A	#N/A	#N/A	#N/A	#N/A	#N/A
GCA_023896025.1	GCA_023896025.1.fna	NCBI	100	0.1	Burkholderia multivorans	Burkholderia multivorans	2017Y71049494I	#N/A	#N/A		#N/A	#N/A	#N/A	#N/A	#N/A	#N/A	#N/A	#N/A	#N/A	#N/A
GCA_023374455.1	GCA_023374455.1.fna	NCBI	100	0	Burkholderia multivorans	Burkholderia multivorans	2017Y71078597II	#N/A	#N/A		#N/A	#N/A	#N/A	#N/A	#N/A	#N/A	#N/A	#N/A	#N/A	#N/A
GCA_023374435.1	GCA_023374435.1.fna	NCBI	99.9	0.3	Burkholderia multivorans	Burkholderia multivorans	2017Y71079786	#N/A	#N/A		#N/A	#N/A	#N/A	#N/A	#N/A	#N/A	#N/A	#N/A	#N/A	#N/A
GCA_023374415.1	GCA_023374415.1.fna	NCBI	99.8	0.1	Burkholderia multivorans	Burkholderia multivorans	2017Y71087112III	#N/A	#N/A		#N/A	#N/A	#N/A	#N/A	#N/A	#N/A	#N/A	#N/A	#N/A	#N/A
GCA_023895995.1	GCA_023895995.1.fna	NCBI	99.9	0.3	Burkholderia multivorans	Burkholderia multivorans	2017Y71089647II	#N/A	#N/A		#N/A	#N/A	#N/A	#N/A	#N/A	#N/A	#N/A	#N/A	#N/A	#N/A
GCA_023896015.1	GCA_023896015.1.fna	NCBI	99.7	0.1	Burkholderia multivorans	Burkholderia multivorans	2017Y71095519V	#N/A	#N/A		#N/A	#N/A	#N/A	#N/A	#N/A	#N/A	#N/A	#N/A	#N/A	#N/A
GCA_023374395.1	GCA_023374395.1.fna	NCBI	100	0.1	Burkholderia multivorans	Burkholderia multivorans	2019Y60005016V	#N/A	#N/A		#N/A	#N/A	#N/A	#N/A	#N/A	#N/A	#N/A	#N/A	#N/A	#N/A
GCA_023896295.1	GCA_023896295.1.fna	NCBI	100	0.1	Burkholderia multivorans	Burkholderia multivorans	2019Y71335858VI	#N/A	#N/A		#N/A	#N/A	#N/A	#N/A	#N/A	#N/A	#N/A	#N/A	#N/A	#N/A
GCA_023374375.1	GCA_023374375.1.fna	NCBI	99.8	0.1	Burkholderia multivorans	Burkholderia multivorans	2019Y71417852IX	#N/A	#N/A		#N/A	#N/A	#N/A	#N/A	#N/A	#N/A	#N/A	#N/A	#N/A	#N/A
GCA_023374355.1	GCA_023374355.1.fna	NCBI	99.8	0.1	Burkholderia multivorans	Burkholderia multivorans	2019Y71421880II	#N/A	#N/A		#N/A	#N/A	#N/A	#N/A	#N/A	#N/A	#N/A	#N/A	#N/A	#N/A
GCA_023924305.1	GCA_023924305.1.fna	NCBI	99.9	0.3	Burkholderia multivorans	Burkholderia multivorans	2019Y71432787IV	#N/A	#N/A		#N/A	#N/A	#N/A	#N/A	#N/A	#N/A	#N/A	#N/A	#N/A	#N/A
GCA_023374335.1	GCA_023374335.1.fna	NCBI	99.7	0.3	Burkholderia cenocepacia	Burkholderia cenocepacia	2019Y71443953II	#N/A	#N/A		#N/A	#N/A	#N/A	#N/A	#N/A	#N/A	#N/A	#N/A	#N/A	#N/A
GCA_023896835.1	GCA_023896835.1.fna	NCBI	96.5	0	Burkholderia multivorans	Burkholderia multivorans	2019Y71444840III	#N/A	#N/A		#N/A	#N/A	#N/A	#N/A	#N/A	#N/A	#N/A	#N/A	#N/A	#N/A
GCA_023924265.1	GCA_023924265.1.fna	NCBI	100	0.7	Burkholderia multivorans	Burkholderia multivorans	2019Y71450928III	#N/A	#N/A		#N/A	#N/A	#N/A	#N/A	#N/A	#N/A	#N/A	#N/A	#N/A	#N/A
GCA_023374315.1	GCA_023374315.1.fna	NCBI	99.8	0.1	Burkholderia multivorans	Burkholderia multivorans	2020Y71628512IV	#N/A	#N/A		#N/A	#N/A	#N/A	#N/A	#N/A	#N/A	#N/A	#N/A	#N/A	#N/A
GCA_023895935.1	GCA_023895935.1.fna	NCBI	100	0.1	Burkholderia multivorans	Burkholderia multivorans	2020Y71666954	#N/A	#N/A		#N/A	#N/A	#N/A	#N/A	#N/A	#N/A	#N/A	#N/A	#N/A	#N/A
GCA_030064565.1	GCA_030064565.1.fna	NCBI	99.8	1.3	Burkholderia multivorans	Burkholderia multivorans	2020Y71669323	#N/A	#N/A		#N/A	#N/A	#N/A	#N/A	#N/A	#N/A	#N/A	#N/A	#N/A	#N/A
GCA_035621555.1	GCA_035621555.1.fna	NCBI	100	0.3	Burkholderia thailandensis	Burkholderia thailandensis	2022DZh	#N/A	#N/A		#N/A	#N/A	#N/A	#N/A	#N/A	#N/A	#N/A	#N/A	#N/A	#N/A
GCA_036352035.1	GCA_036352035.1.fna	NCBI	100	0.3	Burkholderia multivorans	Burkholderia multivorans	2023CK-01339	#N/A	#N/A		#N/A	#N/A	#N/A	#N/A	#N/A	#N/A	#N/A	#N/A	#N/A	#N/A
GCA_036862555.1	GCA_036862555.1.fna	NCBI	100	0.4	Burkholderia ambifaria	Burkholderia ambifaria	20GA0287	#N/A	#N/A		#N/A	#N/A	#N/A	#N/A	#N/A	#N/A	#N/A	#N/A	#N/A	#N/A
GCA_036862575.1	GCA_036862575.1.fna	NCBI	99.8	0.4	Burkholderia orbicola	Burkholderia orbicola	20GA0296	#N/A	#N/A		#N/A	#N/A	#N/A	#N/A	#N/A	#N/A	#N/A	#N/A	#N/A	#N/A
GCA_036862535.1	GCA_036862535.1.fna	NCBI	99.8	0.1	Burkholderia cepacia	Burkholderia cepacia	20GA0297	#N/A	#N/A		#N/A	#N/A	#N/A	#N/A	#N/A	#N/A	#N/A	#N/A	#N/A	#N/A
GCA_036862515.1	GCA_036862515.1.fna	NCBI	100	0.4	Burkholderia orbicola	Burkholderia orbicola	20GA0300	#N/A	#N/A		#N/A	#N/A	#N/A	#N/A	#N/A	#N/A	#N/A	#N/A	#N/A	#N/A
GCA_036862455.1	GCA_036862455.1.fna	NCBI	100	0.6	Burkholderia gladioli	Burkholderia gladioli	20GA0314	#N/A	#N/A		#N/A	#N/A	#N/A	#N/A	#N/A	#N/A	#N/A	#N/A	#N/A	#N/A
GCA_036862495.1	GCA_036862495.1.fna	NCBI	99.7	0.1	Burkholderia cepacia	Burkholderia cepacia	20GA0321	#N/A	#N/A		#N/A	#N/A	#N/A	#N/A	#N/A	#N/A	#N/A	#N/A	#N/A	#N/A
GCA_036862475.1	GCA_036862475.1.fna	NCBI	100	0.6	Burkholderia gladioli	Burkholderia gladioli	20GA0327	#N/A	#N/A		#N/A	#N/A	#N/A	#N/A	#N/A	#N/A	#N/A	#N/A	#N/A	#N/A
GCA_036862435.1	GCA_036862435.1.fna	NCBI	99.8	0.4	Burkholderia orbicola	Burkholderia orbicola	20GA0329	#N/A	#N/A		#N/A	#N/A	#N/A	#N/A	#N/A	#N/A	#N/A	#N/A	#N/A	#N/A
GCA_036862415.1	GCA_036862415.1.fna	NCBI	99.8	0.4	Burkholderia orbicola	Burkholderia orbicola	20GA0336	#N/A	#N/A		#N/A	#N/A	#N/A	#N/A	#N/A	#N/A	#N/A	#N/A	#N/A	#N/A
GCA_036862375.1	GCA_036862375.1.fna	NCBI	99.8	0.1	Burkholderia cepacia	Burkholderia cepacia	20GA0338	#N/A	#N/A		#N/A	#N/A	#N/A	#N/A	#N/A	#N/A	#N/A	#N/A	#N/A	#N/A
GCA_036862335.1	GCA_036862335.1.fna	NCBI	99.7	0.4	Burkholderia orbicola	Burkholderia orbicola	20GA0341	#N/A	#N/A		#N/A	#N/A	#N/A	#N/A	#N/A	#N/A	#N/A	#N/A	#N/A	#N/A
GCA_036862395.1	GCA_036862395.1.fna	NCBI	100	0.6	Burkholderia gladioli	Burkholderia gladioli	20GA0350	#N/A	#N/A		#N/A	#N/A	#N/A	#N/A	#N/A	#N/A	#N/A	#N/A	#N/A	#N/A
GCA_036862355.1	GCA_036862355.1.fna	NCBI	100	0.6	Burkholderia gladioli	Burkholderia gladioli	20GA0374	#N/A	#N/A		#N/A	#N/A	#N/A	#N/A	#N/A	#N/A	#N/A	#N/A	#N/A	#N/A
GCA_036862295.1	GCA_036862295.1.fna	NCBI	99.7	0.3	Burkholderia cepacia	Burkholderia cepacia	20GA0379	#N/A	#N/A		#N/A	#N/A	#N/A	#N/A	#N/A	#N/A	#N/A	#N/A	#N/A	#N/A
GCA_034365665.1	GCA_034365665.1.fna	NCBI	100	0.6	Burkholderia gladioli	Burkholderia gladioli	20GA0385	#N/A	#N/A		#N/A	#N/A	#N/A	#N/A	#N/A	#N/A	#N/A	#N/A	#N/A	#N/A
GCA_027856775.2	GCA_027856775.2.fna	NCBI	100	0.3	Burkholderia pseudomallei	Burkholderia pseudomallei	20MB027741	#N/A	#N/A		#N/A	#N/A	#N/A	#N/A	#N/A	#N/A	#N/A	#N/A	#N/A	#N/A
GCA_027856795.2	GCA_027856795.2.fna	NCBI	100	0.3	Burkholderia pseudomallei	Burkholderia pseudomallei	20MB029364	#N/A	#N/A		#N/A	#N/A	#N/A	#N/A	#N/A	#N/A	#N/A	#N/A	#N/A	#N/A
GCA_027856745.2	GCA_027856745.2.fna	NCBI	99.9	0.3	Burkholderia pseudomallei	Burkholderia pseudomallei	20MB036336	#N/A	#N/A		#N/A	#N/A	#N/A	#N/A	#N/A	#N/A	#N/A	#N/A	#N/A	#N/A
GCA_022549195.1	GCA_022549195.1.fna	NCBI	100	0.6	Burkholderia gladioli	Burkholderia gladioli	20TX0148	#N/A	#N/A		#N/A	#N/A	#N/A	#N/A	#N/A	#N/A	#N/A	#N/A	#N/A	#N/A
GCA_001212185.1	GCA_001212185.1.fna	NCBI	100	0.3	Burkholderia pseudomallei	Burkholderia pseudomallei	21/96	#N/A	#N/A		#N/A	#N/A	#N/A	#N/A	#N/A	#N/A	#N/A	#N/A	#N/A	#N/A
GCA_949606635.1	GCA_949606635.1.fna	NCBI	96.2	0.3	Burkholderia pseudomallei	Burkholderia pseudomallei	21-0782_202106095/15/1	#N/A	#N/A		#N/A	#N/A	#N/A	#N/A	#N/A	#N/A	#N/A	#N/A	#N/A	#N/A
GCA_025847355.1	GCA_025847355.1.fna	NCBI	100	0.4	Burkholderia pseudomallei	Burkholderia pseudomallei	2119B	#N/A	#N/A		#N/A	#N/A	#N/A	#N/A	#N/A	#N/A	#N/A	#N/A	#N/A	#N/A
GCA_036862275.1	GCA_036862275.1.fna	NCBI	100	0.6	Burkholderia gladioli	Burkholderia gladioli	21GA0638	#N/A	#N/A		#N/A	#N/A	#N/A	#N/A	#N/A	#N/A	#N/A	#N/A	#N/A	#N/A
GCA_036862315.1	GCA_036862315.1.fna	NCBI	100	0.6	Burkholderia gladioli	Burkholderia gladioli	21GA0685	#N/A	#N/A		#N/A	#N/A	#N/A	#N/A	#N/A	#N/A	#N/A	#N/A	#N/A	#N/A
GCA_036862235.1	GCA_036862235.1.fna	NCBI	100	0.6	Burkholderia gladioli	Burkholderia gladioli	21GA0686	#N/A	#N/A		#N/A	#N/A	#N/A	#N/A	#N/A	#N/A	#N/A	#N/A	#N/A	#N/A
GCA_036862255.1	GCA_036862255.1.fna	NCBI	100	0.6	Burkholderia gladioli	Burkholderia gladioli	21GA0688	#N/A	#N/A		#N/A	#N/A	#N/A	#N/A	#N/A	#N/A	#N/A	#N/A	#N/A	#N/A
GCA_036862195.1	GCA_036862195.1.fna	NCBI	100	0.6	Burkholderia gladioli	Burkholderia gladioli	21GA0689	#N/A	#N/A		#N/A	#N/A	#N/A	#N/A	#N/A	#N/A	#N/A	#N/A	#N/A	#N/A
GCA_036862215.1	GCA_036862215.1.fna	NCBI	100	0.4	Burkholderia orbicola	Burkholderia orbicola	21GA0693	#N/A	#N/A		#N/A	#N/A	#N/A	#N/A	#N/A	#N/A	#N/A	#N/A	#N/A	#N/A
GCA_025290735.1	GCA_025290735.1.fna	NCBI	99.9	0.6	Ralstonia mojiangensis	Ralstonia mojiangensis	21LDWP02-16	#N/A	#N/A		#N/A	#N/A	#N/A	#N/A	#N/A	#N/A	#N/A	#N/A	#N/A	#N/A
GCA_027856715.2	GCA_027856715.2.fna	NCBI	99.9	0.3	Burkholderia pseudomallei	Burkholderia pseudomallei	21MB026222	#N/A	#N/A		#N/A	#N/A	#N/A	#N/A	#N/A	#N/A	#N/A	#N/A	#N/A	#N/A
GCA_027856695.2	GCA_027856695.2.fna	NCBI	100	0.3	Burkholderia pseudomallei	Burkholderia pseudomallei	21MB038740	#N/A	#N/A		#N/A	#N/A	#N/A	#N/A	#N/A	#N/A	#N/A	#N/A	#N/A	#N/A
GCA_029890095.1	GCA_029890095.1.fna	NCBI	100	0.1	Burkholderia pseudomallei	Burkholderia pseudomallei	21MB040857	#N/A	#N/A		#N/A	#N/A	#N/A	#N/A	#N/A	#N/A	#N/A	#N/A	#N/A	#N/A
GCA_027856735.2	GCA_027856735.2.fna	NCBI	99.7	0.3	Burkholderia pseudomallei	Burkholderia pseudomallei	21MB264425	#N/A	#N/A		#N/A	#N/A	#N/A	#N/A	#N/A	#N/A	#N/A	#N/A	#N/A	#N/A
GCA_023955645.1	GCA_023955645.1.fna	NCBI	99.8	0.1	Ralstonia mojiangensis	Ralstonia mojiangensis	21MJYT02-10	#N/A	#N/A		#N/A	#N/A	#N/A	#N/A	#N/A	#N/A	#N/A	#N/A	#N/A	#N/A
GCA_023955655.1	GCA_023955655.1.fna	NCBI	99.8	0.4	Ralstonia soli	Ralstonia soli	21MJYT02-11	#N/A	#N/A		#N/A	#N/A	#N/A	#N/A	#N/A	#N/A	#N/A	#N/A	#N/A	#N/A
GCA_024158925.1	GCA_024158925.1.fna	NCBI	99.6	0.3	Ralstonia chuxiongensis	Ralstonia chuxiongensis	21YRMH01-3	#N/A	#N/A		#N/A	#N/A	#N/A	#N/A	#N/A	#N/A	#N/A	#N/A	#N/A	#N/A
GCA_037101255.1	GCA_037101255.1.fna	NCBI	99.9	1.2	Paraburkholderia sp. 22B1P	Paraburkholderia sp.	22B1P	#N/A	#N/A		#N/A	#N/A	#N/A	#N/A	#N/A	#N/A	#N/A	#N/A	#N/A	#N/A
GCA_027856615.2	GCA_027856615.2.fna	NCBI	99.4	0.3	Burkholderia pseudomallei	Burkholderia pseudomallei	22M0561396	#N/A	#N/A		#N/A	#N/A	#N/A	#N/A	#N/A	#N/A	#N/A	#N/A	#N/A	#N/A
GCA_027856675.2	GCA_027856675.2.fna	NCBI	100	0.3	Burkholderia pseudomallei	Burkholderia pseudomallei	22MB003654	#N/A	#N/A		#N/A	#N/A	#N/A	#N/A	#N/A	#N/A	#N/A	#N/A	#N/A	#N/A
GCA_027856655.2	GCA_027856655.2.fna	NCBI	99.9	0.3	Burkholderia pseudomallei	Burkholderia pseudomallei	22MB014009	#N/A	#N/A		#N/A	#N/A	#N/A	#N/A	#N/A	#N/A	#N/A	#N/A	#N/A	#N/A
GCA_027856575.2	GCA_027856575.2.fna	NCBI	100	0.3	Burkholderia pseudomallei	Burkholderia pseudomallei	22MB028029	#N/A	#N/A		#N/A	#N/A	#N/A	#N/A	#N/A	#N/A	#N/A	#N/A	#N/A	#N/A
GCA_027856515.2	GCA_027856515.2.fna	NCBI	99.9	0.3	Burkholderia pseudomallei	Burkholderia pseudomallei	22MB028052	#N/A	#N/A		#N/A	#N/A	#N/A	#N/A	#N/A	#N/A	#N/A	#N/A	#N/A	#N/A
GCA_027856555.2	GCA_027856555.2.fna	NCBI	100	0.3	Burkholderia pseudomallei	Burkholderia pseudomallei	22MB028129	#N/A	#N/A		#N/A	#N/A	#N/A	#N/A	#N/A	#N/A	#N/A	#N/A	#N/A	#N/A
GCA_027856495.2	GCA_027856495.2.fna	NCBI	99.7	0.3	Burkholderia pseudomallei	Burkholderia pseudomallei	22MB028671	#N/A	#N/A		#N/A	#N/A	#N/A	#N/A	#N/A	#N/A	#N/A	#N/A	#N/A	#N/A
GCA_027854025.2	GCA_027854025.2.fna	NCBI	100	0.3	Burkholderia pseudomallei	Burkholderia pseudomallei	22MB028960	#N/A	#N/A		#N/A	#N/A	#N/A	#N/A	#N/A	#N/A	#N/A	#N/A	#N/A	#N/A
GCA_027856475.2	GCA_027856475.2.fna	NCBI	99.7	0.3	Burkholderia pseudomallei	Burkholderia pseudomallei	22MB031188	#N/A	#N/A		#N/A	#N/A	#N/A	#N/A	#N/A	#N/A	#N/A	#N/A	#N/A	#N/A
GCA_027856435.2	GCA_027856435.2.fna	NCBI	99.6	0.3	Burkholderia pseudomallei	Burkholderia pseudomallei	22MB033713	#N/A	#N/A		#N/A	#N/A	#N/A	#N/A	#N/A	#N/A	#N/A	#N/A	#N/A	#N/A
GCA_027856405.2	GCA_027856405.2.fna	NCBI	98.7	0.3	Burkholderia pseudomallei	Burkholderia pseudomallei	22MB033903	#N/A	#N/A		#N/A	#N/A	#N/A	#N/A	#N/A	#N/A	#N/A	#N/A	#N/A	#N/A
GCA_027856375.2	GCA_027856375.2.fna	NCBI	99.9	0.3	Burkholderia pseudomallei	Burkholderia pseudomallei	22MB035840	#N/A	#N/A		#N/A	#N/A	#N/A	#N/A	#N/A	#N/A	#N/A	#N/A	#N/A	#N/A
GCA_027853995.2	GCA_027853995.2.fna	NCBI	99.9	0.3	Burkholderia pseudomallei	Burkholderia pseudomallei	22MB037893	#N/A	#N/A		#N/A	#N/A	#N/A	#N/A	#N/A	#N/A	#N/A	#N/A	#N/A	#N/A
GCA_027853935.2	GCA_027853935.2.fna	NCBI	99.7	0.3	Burkholderia pseudomallei	Burkholderia pseudomallei	22MB038115	#N/A	#N/A		#N/A	#N/A	#N/A	#N/A	#N/A	#N/A	#N/A	#N/A	#N/A	#N/A
GCA_027856635.2	GCA_027856635.2.fna	NCBI	99.6	0.3	Burkholderia pseudomallei	Burkholderia pseudomallei	22MB073876	#N/A	#N/A		#N/A	#N/A	#N/A	#N/A	#N/A	#N/A	#N/A	#N/A	#N/A	#N/A
GCA_027854015.2	GCA_027854015.2.fna	NCBI	99.7	0.3	Burkholderia pseudomallei	Burkholderia pseudomallei	22MB088399	#N/A	#N/A		#N/A	#N/A	#N/A	#N/A	#N/A	#N/A	#N/A	#N/A	#N/A	#N/A
GCA_027856395.2	GCA_027856395.2.fna	NCBI	99.9	0.3	Burkholderia pseudomallei	Burkholderia pseudomallei	22MB088990	#N/A	#N/A		#N/A	#N/A	#N/A	#N/A	#N/A	#N/A	#N/A	#N/A	#N/A	#N/A
GCA_027856595.2	GCA_027856595.2.fna	NCBI	99.9	0.3	Burkholderia pseudomallei	Burkholderia pseudomallei	22MB252673	#N/A	#N/A		#N/A	#N/A	#N/A	#N/A	#N/A	#N/A	#N/A	#N/A	#N/A	#N/A
GCA_027856535.2	GCA_027856535.2.fna	NCBI	99.9	0.3	Burkholderia pseudomallei	Burkholderia pseudomallei	22MB253551	#N/A	#N/A		#N/A	#N/A	#N/A	#N/A	#N/A	#N/A	#N/A	#N/A	#N/A	#N/A
GCA_027856355.2	GCA_027856355.2.fna	NCBI	99.9	0.3	Burkholderia pseudomallei	Burkholderia pseudomallei	22MB259711	#N/A	#N/A		#N/A	#N/A	#N/A	#N/A	#N/A	#N/A	#N/A	#N/A	#N/A	#N/A
GCA_027856445.2	GCA_027856445.2.fna	NCBI	99.7	0.3	Burkholderia pseudomallei	Burkholderia pseudomallei	22MB688185	#N/A	#N/A		#N/A	#N/A	#N/A	#N/A	#N/A	#N/A	#N/A	#N/A	#N/A	#N/A
GCA_027856335.2	GCA_027856335.2.fna	NCBI	99.9	0.3	Burkholderia pseudomallei	Burkholderia pseudomallei	22MB696468	#N/A	#N/A		#N/A	#N/A	#N/A	#N/A	#N/A	#N/A	#N/A	#N/A	#N/A	#N/A
GCA_025290755.1	GCA_025290755.1.fna	NCBI	100	0.3	Ralstonia mojiangensis	Ralstonia mojiangensis	22TCCZM01-4	#N/A	#N/A		#N/A	#N/A	#N/A	#N/A	#N/A	#N/A	#N/A	#N/A	#N/A	#N/A
GCA_025290815.1	GCA_025290815.1.fna	NCBI	99.8	0.1	Ralstonia wenshanensis	Ralstonia wenshanensis	22TCCZM03-6	#N/A	#N/A		#N/A	#N/A	#N/A	#N/A	#N/A	#N/A	#N/A	#N/A	#N/A	#N/A
GCA_025290775.1	GCA_025290775.1.fna	NCBI	99.8	0.4	Ralstonia mojiangensis	Ralstonia mojiangensis	22TCJT01-1	#N/A	#N/A		#N/A	#N/A	#N/A	#N/A	#N/A	#N/A	#N/A	#N/A	#N/A	#N/A
GCA_025290765.1	GCA_025290765.1.fna	NCBI	100	0.3	Ralstonia mojiangensis	Ralstonia mojiangensis	22TCJT01-2	#N/A	#N/A		#N/A	#N/A	#N/A	#N/A	#N/A	#N/A	#N/A	#N/A	#N/A	#N/A
GCA_001233045.1	GCA_001233045.1.fna	NCBI	100	0.1	Burkholderia pseudomallei	Burkholderia pseudomallei	23/96	#N/A	#N/A		#N/A	#N/A	#N/A	#N/A	#N/A	#N/A	#N/A	#N/A	#N/A	#N/A
GCA_033804535.1	GCA_033804535.1.fna	NCBI	99.7	0.6	Ralstonia pickettii	Ralstonia pickettii	23-013-0131	#N/A	#N/A		#N/A	#N/A	#N/A	#N/A	#N/A	#N/A	#N/A	#N/A	#N/A	#N/A
GCA_000749995.1	GCA_000749995.1.fna	NCBI	99.1	0	Ralstonia solanacearum	Ralstonia solanacearum	23-10BR	IIB	IIB-27		#N/A	#N/A	#N/A	#N/A	#N/A	#N/A	#N/A	#N/A	#N/A	#N/A
GCA_023076755.1	GCA_023076755.1.fna	NCBI	99.5	0.4	Ralstonia solanacearum	Ralstonia solanacearum	23-10BR_UW349	IIB	IIB-27		#N/A	#N/A	#N/A	#N/A	#N/A	#N/A	#N/A	#N/A	#N/A	#N/A
GCA_001980995.1	GCA_001980995.1.fna	NCBI	100	0.1	Burkholderia pseudomallei	Burkholderia pseudomallei	2374a	#N/A	#N/A		#N/A	#N/A	#N/A	#N/A	#N/A	#N/A	#N/A	#N/A	#N/A	#N/A
GCA_001981025.1	GCA_001981025.1.fna	NCBI	100	0.3	Burkholderia pseudomallei	Burkholderia pseudomallei	2374b	#N/A	#N/A		#N/A	#N/A	#N/A	#N/A	#N/A	#N/A	#N/A	#N/A	#N/A	#N/A
GCA_001981045.1	GCA_001981045.1.fna	NCBI	100	0.3	Burkholderia pseudomallei	Burkholderia pseudomallei	2381a	#N/A	#N/A		#N/A	#N/A	#N/A	#N/A	#N/A	#N/A	#N/A	#N/A	#N/A	#N/A
GCA_001981055.1	GCA_001981055.1.fna	NCBI	100	0.1	Burkholderia pseudomallei	Burkholderia pseudomallei	2381c	#N/A	#N/A		#N/A	#N/A	#N/A	#N/A	#N/A	#N/A	#N/A	#N/A	#N/A	#N/A
GCA_023076775.1	GCA_023076775.1.fna	NCBI	99.6	0	Ralstonia solanacearum	Ralstonia solanacearum	25-2SP_UW350	IIA	IIA-50		#N/A	#N/A	#N/A	#N/A	#N/A	#N/A	#N/A	#N/A	#N/A	#N/A
GCA_009931375.1	GCA_009931375.1.fna	NCBI	99.8	0.4	Burkholderia glumae	Burkholderia glumae	257sh-1	#N/A	#N/A		#N/A	#N/A	#N/A	#N/A	#N/A	#N/A	#N/A	#N/A	#N/A	#N/A
GCA_900104095.1	GCA_900104095.1.fna	NCBI	99.7	0.4	Ralstonia sp. 25mfcol4.1	Ralstonia sp.	25MFCol4.1	#N/A	#N/A		#N/A	#N/A	#N/A	#N/A	#N/A	#N/A	#N/A	#N/A	#N/A	#N/A
GCA_900594495.2	GCA_900594495.2.fna	NCBI	99.7	0.3	Burkholderia pseudomallei	Burkholderia pseudomallei	2604STDY5518879	#N/A	#N/A		#N/A	#N/A	#N/A	#N/A	#N/A	#N/A	#N/A	#N/A	#N/A	#N/A
GCA_900594595.2	GCA_900594595.2.fna	NCBI	100	0.1	Burkholderia pseudomallei	Burkholderia pseudomallei	2604STDY5518889	#N/A	#N/A		#N/A	#N/A	#N/A	#N/A	#N/A	#N/A	#N/A	#N/A	#N/A	#N/A
GCA_900594665.2	GCA_900594665.2.fna	NCBI	100	0.3	Burkholderia pseudomallei	Burkholderia pseudomallei	2604STDY5518899	#N/A	#N/A		#N/A	#N/A	#N/A	#N/A	#N/A	#N/A	#N/A	#N/A	#N/A	#N/A
GCA_900594675.2	GCA_900594675.2.fna	NCBI	100	0.3	Burkholderia pseudomallei	Burkholderia pseudomallei	2604STDY5518900	#N/A	#N/A		#N/A	#N/A	#N/A	#N/A	#N/A	#N/A	#N/A	#N/A	#N/A	#N/A
GCA_900594775.2	GCA_900594775.2.fna	NCBI	99.9	0.3	Burkholderia pseudomallei	Burkholderia pseudomallei	2604STDY5518910	#N/A	#N/A		#N/A	#N/A	#N/A	#N/A	#N/A	#N/A	#N/A	#N/A	#N/A	#N/A
GCA_900594875.2	GCA_900594875.2.fna	NCBI	99.8	0.1	Burkholderia pseudomallei	Burkholderia pseudomallei	2604STDY5518920	#N/A	#N/A		#N/A	#N/A	#N/A	#N/A	#N/A	#N/A	#N/A	#N/A	#N/A	#N/A
GCA_900594985.2	GCA_900594985.2.fna	NCBI	99.9	0.3	Burkholderia pseudomallei	Burkholderia pseudomallei	2604STDY5518931	#N/A	#N/A		#N/A	#N/A	#N/A	#N/A	#N/A	#N/A	#N/A	#N/A	#N/A	#N/A
GCA_900595085.2	GCA_900595085.2.fna	NCBI	99.9	0.3	Burkholderia pseudomallei	Burkholderia pseudomallei	2604STDY5518941	#N/A	#N/A		#N/A	#N/A	#N/A	#N/A	#N/A	#N/A	#N/A	#N/A	#N/A	#N/A
GCA_900595195.2	GCA_900595195.2.fna	NCBI	99.9	0.3	Burkholderia pseudomallei	Burkholderia pseudomallei	2604STDY5518951	#N/A	#N/A		#N/A	#N/A	#N/A	#N/A	#N/A	#N/A	#N/A	#N/A	#N/A	#N/A
GCA_900595295.2	GCA_900595295.2.fna	NCBI	100	0.3	Burkholderia pseudomallei	Burkholderia pseudomallei	2604STDY5518961	#N/A	#N/A		#N/A	#N/A	#N/A	#N/A	#N/A	#N/A	#N/A	#N/A	#N/A	#N/A
GCA_900595385.2	GCA_900595385.2.fna	NCBI	99.8	0.1	Burkholderia pseudomallei	Burkholderia pseudomallei	2604STDY5518971	#N/A	#N/A		#N/A	#N/A	#N/A	#N/A	#N/A	#N/A	#N/A	#N/A	#N/A	#N/A
GCA_900595475.2	GCA_900595475.2.fna	NCBI	100	0.1	Burkholderia pseudomallei	Burkholderia pseudomallei	2604STDY5518981	#N/A	#N/A		#N/A	#N/A	#N/A	#N/A	#N/A	#N/A	#N/A	#N/A	#N/A	#N/A
GCA_900595585.2	GCA_900595585.2.fna	NCBI	100	0.1	Burkholderia pseudomallei	Burkholderia pseudomallei	2604STDY5518991	#N/A	#N/A		#N/A	#N/A	#N/A	#N/A	#N/A	#N/A	#N/A	#N/A	#N/A	#N/A
GCA_900595655.2	GCA_900595655.2.fna	NCBI	100	0.3	Burkholderia pseudomallei	Burkholderia pseudomallei	2604STDY5519001	#N/A	#N/A		#N/A	#N/A	#N/A	#N/A	#N/A	#N/A	#N/A	#N/A	#N/A	#N/A
GCA_900595795.2	GCA_900595795.2.fna	NCBI	100	0.3	Burkholderia pseudomallei	Burkholderia pseudomallei	2604STDY5519011	#N/A	#N/A		#N/A	#N/A	#N/A	#N/A	#N/A	#N/A	#N/A	#N/A	#N/A	#N/A
GCA_900595895.2	GCA_900595895.2.fna	NCBI	100	0.1	Burkholderia pseudomallei	Burkholderia pseudomallei	2604STDY5519021	#N/A	#N/A		#N/A	#N/A	#N/A	#N/A	#N/A	#N/A	#N/A	#N/A	#N/A	#N/A
GCA_900595965.2	GCA_900595965.2.fna	NCBI	100	0.1	Burkholderia pseudomallei	Burkholderia pseudomallei	2604STDY5519032	#N/A	#N/A		#N/A	#N/A	#N/A	#N/A	#N/A	#N/A	#N/A	#N/A	#N/A	#N/A
GCA_900596065.2	GCA_900596065.2.fna	NCBI	100	0.3	Burkholderia pseudomallei	Burkholderia pseudomallei	2604STDY5519042	#N/A	#N/A		#N/A	#N/A	#N/A	#N/A	#N/A	#N/A	#N/A	#N/A	#N/A	#N/A
GCA_900596175.2	GCA_900596175.2.fna	NCBI	100	0.1	Burkholderia pseudomallei	Burkholderia pseudomallei	2604STDY5519055	#N/A	#N/A		#N/A	#N/A	#N/A	#N/A	#N/A	#N/A	#N/A	#N/A	#N/A	#N/A
GCA_900596185.2	GCA_900596185.2.fna	NCBI	99.8	0.1	Burkholderia pseudomallei	Burkholderia pseudomallei	2604STDY5519062	#N/A	#N/A		#N/A	#N/A	#N/A	#N/A	#N/A	#N/A	#N/A	#N/A	#N/A	#N/A
GCA_900596305.2	GCA_900596305.2.fna	NCBI	100	0.3	Burkholderia pseudomallei	Burkholderia pseudomallei	2604STDY5519072	#N/A	#N/A		#N/A	#N/A	#N/A	#N/A	#N/A	#N/A	#N/A	#N/A	#N/A	#N/A
GCA_900596395.2	GCA_900596395.2.fna	NCBI	100	0.3	Burkholderia pseudomallei	Burkholderia pseudomallei	2604STDY5519082	#N/A	#N/A		#N/A	#N/A	#N/A	#N/A	#N/A	#N/A	#N/A	#N/A	#N/A	#N/A
GCA_900596505.2	GCA_900596505.2.fna	NCBI	100	0.1	Burkholderia pseudomallei	Burkholderia pseudomallei	2604STDY5519092	#N/A	#N/A		#N/A	#N/A	#N/A	#N/A	#N/A	#N/A	#N/A	#N/A	#N/A	#N/A
GCA_900596595.2	GCA_900596595.2.fna	NCBI	99.8	0.1	Burkholderia pseudomallei	Burkholderia pseudomallei	2604STDY5519103	#N/A	#N/A		#N/A	#N/A	#N/A	#N/A	#N/A	#N/A	#N/A	#N/A	#N/A	#N/A
GCA_900596705.2	GCA_900596705.2.fna	NCBI	100	0.3	Burkholderia pseudomallei	Burkholderia pseudomallei	2604STDY5519112	#N/A	#N/A		#N/A	#N/A	#N/A	#N/A	#N/A	#N/A	#N/A	#N/A	#N/A	#N/A
GCA_900596765.2	GCA_900596765.2.fna	NCBI	100	0.3	Burkholderia pseudomallei	Burkholderia pseudomallei	2604STDY5519123	#N/A	#N/A		#N/A	#N/A	#N/A	#N/A	#N/A	#N/A	#N/A	#N/A	#N/A	#N/A
GCA_900596855.2	GCA_900596855.2.fna	NCBI	100	0.3	Burkholderia pseudomallei	Burkholderia pseudomallei	2604STDY5519133	#N/A	#N/A		#N/A	#N/A	#N/A	#N/A	#N/A	#N/A	#N/A	#N/A	#N/A	#N/A
GCA_900596925.2	GCA_900596925.2.fna	NCBI	100	0.1	Burkholderia pseudomallei	Burkholderia pseudomallei	2604STDY5519143	#N/A	#N/A		#N/A	#N/A	#N/A	#N/A	#N/A	#N/A	#N/A	#N/A	#N/A	#N/A
GCA_900597045.2	GCA_900597045.2.fna	NCBI	100	0.1	Burkholderia pseudomallei	Burkholderia pseudomallei	2604STDY5519149	#N/A	#N/A		#N/A	#N/A	#N/A	#N/A	#N/A	#N/A	#N/A	#N/A	#N/A	#N/A
GCA_900597065.2	GCA_900597065.2.fna	NCBI	100	0.1	Burkholderia pseudomallei	Burkholderia pseudomallei	2604STDY5519159	#N/A	#N/A		#N/A	#N/A	#N/A	#N/A	#N/A	#N/A	#N/A	#N/A	#N/A	#N/A
GCA_900597175.2	GCA_900597175.2.fna	NCBI	100	0.1	Burkholderia pseudomallei	Burkholderia pseudomallei	2604STDY5519169	#N/A	#N/A		#N/A	#N/A	#N/A	#N/A	#N/A	#N/A	#N/A	#N/A	#N/A	#N/A
GCA_900597285.2	GCA_900597285.2.fna	NCBI	100	0.3	Burkholderia pseudomallei	Burkholderia pseudomallei	2604STDY5519179	#N/A	#N/A		#N/A	#N/A	#N/A	#N/A	#N/A	#N/A	#N/A	#N/A	#N/A	#N/A
GCA_900597335.2	GCA_900597335.2.fna	NCBI	100	0.1	Burkholderia pseudomallei	Burkholderia pseudomallei	2604STDY5519180	#N/A	#N/A		#N/A	#N/A	#N/A	#N/A	#N/A	#N/A	#N/A	#N/A	#N/A	#N/A
GCA_900597385.2	GCA_900597385.2.fna	NCBI	100	0.1	Burkholderia pseudomallei	Burkholderia pseudomallei	2604STDY5519190	#N/A	#N/A		#N/A	#N/A	#N/A	#N/A	#N/A	#N/A	#N/A	#N/A	#N/A	#N/A
GCA_900597485.2	GCA_900597485.2.fna	NCBI	100	0.3	Burkholderia pseudomallei	Burkholderia pseudomallei	2604STDY5519200	#N/A	#N/A		#N/A	#N/A	#N/A	#N/A	#N/A	#N/A	#N/A	#N/A	#N/A	#N/A
GCA_900597565.2	GCA_900597565.2.fna	NCBI	100	0.3	Burkholderia pseudomallei	Burkholderia pseudomallei	2604STDY5519210	#N/A	#N/A		#N/A	#N/A	#N/A	#N/A	#N/A	#N/A	#N/A	#N/A	#N/A	#N/A
GCA_900597675.2	GCA_900597675.2.fna	NCBI	99.8	0.1	Burkholderia pseudomallei	Burkholderia pseudomallei	2604STDY5519221	#N/A	#N/A		#N/A	#N/A	#N/A	#N/A	#N/A	#N/A	#N/A	#N/A	#N/A	#N/A
GCA_900597785.2	GCA_900597785.2.fna	NCBI	100	0.3	Burkholderia pseudomallei	Burkholderia pseudomallei	2604STDY5519231	#N/A	#N/A		#N/A	#N/A	#N/A	#N/A	#N/A	#N/A	#N/A	#N/A	#N/A	#N/A
GCA_900597865.2	GCA_900597865.2.fna	NCBI	100	0.3	Burkholderia pseudomallei	Burkholderia pseudomallei	2604STDY5519241	#N/A	#N/A		#N/A	#N/A	#N/A	#N/A	#N/A	#N/A	#N/A	#N/A	#N/A	#N/A
GCA_900597995.2	GCA_900597995.2.fna	NCBI	100	0.1	Burkholderia pseudomallei	Burkholderia pseudomallei	2604STDY5519251	#N/A	#N/A		#N/A	#N/A	#N/A	#N/A	#N/A	#N/A	#N/A	#N/A	#N/A	#N/A
GCA_900598125.2	GCA_900598125.2.fna	NCBI	99.8	0.1	Burkholderia pseudomallei	Burkholderia pseudomallei	2604STDY5519261	#N/A	#N/A		#N/A	#N/A	#N/A	#N/A	#N/A	#N/A	#N/A	#N/A	#N/A	#N/A
GCA_900598185.2	GCA_900598185.2.fna	NCBI	100	0.3	Burkholderia pseudomallei	Burkholderia pseudomallei	2604STDY5519271	#N/A	#N/A		#N/A	#N/A	#N/A	#N/A	#N/A	#N/A	#N/A	#N/A	#N/A	#N/A
GCA_900598305.2	GCA_900598305.2.fna	NCBI	100	0.1	Burkholderia pseudomallei	Burkholderia pseudomallei	2604STDY5519281	#N/A	#N/A		#N/A	#N/A	#N/A	#N/A	#N/A	#N/A	#N/A	#N/A	#N/A	#N/A
GCA_900598295.2	GCA_900598295.2.fna	NCBI	100	0.3	Burkholderia pseudomallei	Burkholderia pseudomallei	2604STDY5519283	#N/A	#N/A		#N/A	#N/A	#N/A	#N/A	#N/A	#N/A	#N/A	#N/A	#N/A	#N/A
GCA_900598385.2	GCA_900598385.2.fna	NCBI	100	0.1	Burkholderia pseudomallei	Burkholderia pseudomallei	2604STDY5519293	#N/A	#N/A		#N/A	#N/A	#N/A	#N/A	#N/A	#N/A	#N/A	#N/A	#N/A	#N/A
GCA_900598495.2	GCA_900598495.2.fna	NCBI	100	0.3	Burkholderia pseudomallei	Burkholderia pseudomallei	2604STDY5519303	#N/A	#N/A		#N/A	#N/A	#N/A	#N/A	#N/A	#N/A	#N/A	#N/A	#N/A	#N/A
GCA_900598595.2	GCA_900598595.2.fna	NCBI	100	0	Burkholderia pseudomallei	Burkholderia pseudomallei	2604STDY5519315	#N/A	#N/A		#N/A	#N/A	#N/A	#N/A	#N/A	#N/A	#N/A	#N/A	#N/A	#N/A
GCA_900598705.2	GCA_900598705.2.fna	NCBI	100	0.3	Burkholderia pseudomallei	Burkholderia pseudomallei	2604STDY5519324	#N/A	#N/A		#N/A	#N/A	#N/A	#N/A	#N/A	#N/A	#N/A	#N/A	#N/A	#N/A
GCA_022556075.1	GCA_022556075.1.fna	NCBI	99.7	0.6	Burkholderia cenocepacia	Burkholderia cenocepacia	261/1	#N/A	#N/A		#N/A	#N/A	#N/A	#N/A	#N/A	#N/A	#N/A	#N/A	#N/A	#N/A
GCA_017052295.1	GCA_017052295.1.fna	NCBI	99.6	0.3	Burkholderia cenocepacia	Burkholderia cenocepacia	262/1	#N/A	#N/A		#N/A	#N/A	#N/A	#N/A	#N/A	#N/A	#N/A	#N/A	#N/A	#N/A
GCA_022556035.1	GCA_022556035.1.fna	NCBI	99.6	0.3	Burkholderia cenocepacia	Burkholderia cenocepacia	262/2	#N/A	#N/A		#N/A	#N/A	#N/A	#N/A	#N/A	#N/A	#N/A	#N/A	#N/A	#N/A
GCA_023076735.1	GCA_023076735.1.fna	NCBI	99.5	0.4	Ralstonia solanacearum	Ralstonia solanacearum	26-3SP_UW351	IIA	IIA-50		#N/A	#N/A	#N/A	#N/A	#N/A	#N/A	#N/A	#N/A	#N/A	#N/A
GCA_001320685.1	GCA_001320685.1.fna	NCBI	100	0.1	Burkholderia pseudomallei	Burkholderia pseudomallei	27/96	#N/A	#N/A		#N/A	#N/A	#N/A	#N/A	#N/A	#N/A	#N/A	#N/A	#N/A	#N/A
GCA_041433855.1	GCA_041433855.1.fna	NCBI	100	0	Cupriavidus gilardii	Cupriavidus gilardii	27098_8_120	#N/A	#N/A		#N/A	#N/A	#N/A	#N/A	#N/A	#N/A	#N/A	#N/A	#N/A	#N/A
GCA_001326895.1	GCA_001326895.1.fna	NCBI	100	0.1	Burkholderia pseudomallei	Burkholderia pseudomallei	2746b	#N/A	#N/A		#N/A	#N/A	#N/A	#N/A	#N/A	#N/A	#N/A	#N/A	#N/A	#N/A
GCA_003253915.1	GCA_003253915.1.fna	NCBI	99.7	0.4	Burkholderia sp. 28_3	Burkholderia sp.	28_3	#N/A	#N/A		#N/A	#N/A	#N/A	#N/A	#N/A	#N/A	#N/A	#N/A	#N/A	#N/A
GCA_023076635.1	GCA_023076635.1.fna	NCBI	99.7	1.7	Ralstonia solanacearum	Ralstonia pseudosolanacearum	28-12BR_UW352	I	I-47		#N/A	#N/A	#N/A	#N/A	#N/A	#N/A	#N/A	#N/A	#N/A	#N/A
GCA_025847415.1	GCA_025847415.1.fna	NCBI	100	0.3	Burkholderia pseudomallei	Burkholderia pseudomallei	28P	#N/A	#N/A		#N/A	#N/A	#N/A	#N/A	#N/A	#N/A	#N/A	#N/A	#N/A	#N/A
GCA_002270525.1	GCA_002270525.1.fna	NCBI	99.8	0.4	Burkholderia contaminans	Burkholderia contaminans	293K04B	#N/A	#N/A		#N/A	#N/A	#N/A	#N/A	#N/A	#N/A	#N/A	#N/A	#N/A	#N/A
GCA_016092155.1	GCA_016092155.1.fna	NCBI	100	0.1	Burkholderia pseudomallei	Burkholderia pseudomallei	294H	#N/A	#N/A		#N/A	#N/A	#N/A	#N/A	#N/A	#N/A	#N/A	#N/A	#N/A	#N/A
GCA_021892255.1	GCA_021892255.1.fna	NCBI	97.7	0.6	Burkholderia cenocepacia	Burkholderia cenocepacia	2BC	#N/A	#N/A		#N/A	#N/A	#N/A	#N/A	#N/A	#N/A	#N/A	#N/A	#N/A	#N/A
GCA_017565665.1	GCA_017565665.1.fna	NCBI	99.7	0.6	Burkholderia cenocepacia	Burkholderia cenocepacia	2CH1	#N/A	#N/A		#N/A	#N/A	#N/A	#N/A	#N/A	#N/A	#N/A	#N/A	#N/A	#N/A
GCA_005503625.1	GCA_005503625.1.fna	NCBI	99.7	0.7	Cupriavidus sp. 2SB	Cupriavidus sp.	2SB	#N/A	#N/A		#N/A	#N/A	#N/A	#N/A	#N/A	#N/A	#N/A	#N/A	#N/A	#N/A
GCA_001981105.1	GCA_001981105.1.fna	NCBI	99.7	0.1	Burkholderia pseudomallei	Burkholderia pseudomallei	3013c	#N/A	#N/A		#N/A	#N/A	#N/A	#N/A	#N/A	#N/A	#N/A	#N/A	#N/A	#N/A
GCA_001980725.1	GCA_001980725.1.fna	NCBI	100	0.3	Burkholderia pseudomallei	Burkholderia pseudomallei	316a	#N/A	#N/A		#N/A	#N/A	#N/A	#N/A	#N/A	#N/A	#N/A	#N/A	#N/A	#N/A
GCA_001980755.1	GCA_001980755.1.fna	NCBI	99.7	0.3	Burkholderia pseudomallei	Burkholderia pseudomallei	316c	#N/A	#N/A		#N/A	#N/A	#N/A	#N/A	#N/A	#N/A	#N/A	#N/A	#N/A	#N/A
GCA_001977095.1	GCA_001977095.1.fna	NCBI	99.6	0.3	Burkholderia pseudomallei	Burkholderia pseudomallei	319a	#N/A	#N/A		#N/A	#N/A	#N/A	#N/A	#N/A	#N/A	#N/A	#N/A	#N/A	#N/A
GCA_002880855.1	GCA_002880855.1.fna	NCBI	99.6	0.3	Burkholderia pseudomallei	Burkholderia pseudomallei	319a	#N/A	#N/A		#N/A	#N/A	#N/A	#N/A	#N/A	#N/A	#N/A	#N/A	#N/A	#N/A
GCA_001056375.1	GCA_001056375.1.fna	NCBI	97.8	0.3	Burkholderia cenocepacia	Burkholderia cenocepacia	33_BMUL	#N/A	#N/A		#N/A	#N/A	#N/A	#N/A	#N/A	#N/A	#N/A	#N/A	#N/A	#N/A
GCA_001056365.1	GCA_001056365.1.fna	NCBI	98.1	0.3	Burkholderia cenocepacia	Burkholderia cenocepacia	335_BMUL	#N/A	#N/A		#N/A	#N/A	#N/A	#N/A	#N/A	#N/A	#N/A	#N/A	#N/A	#N/A
GCA_013307165.1	GCA_013307165.1.fna	NCBI	99.8	0.4	Burkholderia glumae	Burkholderia glumae	336gr-1	#N/A	#N/A		#N/A	#N/A	#N/A	#N/A	#N/A	#N/A	#N/A	#N/A	#N/A	#N/A
GCA_001327155.1	GCA_001327155.1.fna	NCBI	100	0.3	Burkholderia pseudomallei	Burkholderia pseudomallei	35/96	#N/A	#N/A		#N/A	#N/A	#N/A	#N/A	#N/A	#N/A	#N/A	#N/A	#N/A	#N/A
GCA_001072455.1	GCA_001072455.1.fna	NCBI	96.2	0.4	Burkholderia cenocepacia	Burkholderia cenocepacia	35_BMUL	#N/A	#N/A		#N/A	#N/A	#N/A	#N/A	#N/A	#N/A	#N/A	#N/A	#N/A	#N/A
GCA_000259815.1	GCA_000259815.1.fna	NCBI	97	0.1	Burkholderia pseudomallei	Burkholderia pseudomallei	354a	#N/A	#N/A		#N/A	#N/A	#N/A	#N/A	#N/A	#N/A	#N/A	#N/A	#N/A	#N/A
GCA_000259795.1	GCA_000259795.1.fna	NCBI	100	0.3	Burkholderia pseudomallei	Burkholderia pseudomallei	354e	#N/A	#N/A		#N/A	#N/A	#N/A	#N/A	#N/A	#N/A	#N/A	#N/A	#N/A	#N/A
GCA_900631675.1	GCA_900631675.1.fna	NCBI	99.8	0.4	Burkholderia ambifaria	Burkholderia ambifaria	3723STDY6145927	#N/A	#N/A		#N/A	#N/A	#N/A	#N/A	#N/A	#N/A	#N/A	#N/A	#N/A	#N/A
GCA_900631665.1	GCA_900631665.1.fna	NCBI	100	0.4	Burkholderia anthina	Burkholderia anthina	3723STDY6437370	#N/A	#N/A		#N/A	#N/A	#N/A	#N/A	#N/A	#N/A	#N/A	#N/A	#N/A	#N/A
GCA_900608515.1	GCA_900608515.1.fna	NCBI	100	0.6	Burkholderia gladioli	Burkholderia gladioli	3723STDY6437372	#N/A	#N/A		#N/A	#N/A	#N/A	#N/A	#N/A	#N/A	#N/A	#N/A	#N/A	#N/A
GCA_900608535.1	GCA_900608535.1.fna	NCBI	99.9	0.6	Burkholderia gladioli	Burkholderia gladioli	3723STDY6437373	#N/A	#N/A		#N/A	#N/A	#N/A	#N/A	#N/A	#N/A	#N/A	#N/A	#N/A	#N/A
GCA_000383275.1	GCA_000383275.1.fna	NCBI	99.9	0.3	Paraburkholderia caledonica	Paraburkholderia caledonica	376MFSha3.1	#N/A	#N/A		#N/A	#N/A	#N/A	#N/A	#N/A	#N/A	#N/A	#N/A	#N/A	#N/A
GCA_009741325.1	GCA_009741325.1.fna	NCBI	99.6	0.3	Burkholderia thailandensis	Burkholderia thailandensis	382F	#N/A	#N/A		#N/A	#N/A	#N/A	#N/A	#N/A	#N/A	#N/A	#N/A	#N/A	#N/A
GCA_000365265.1	GCA_000365265.1.fna	NCBI	97.3	0.4	Burkholderia gladioli	Burkholderia gladioli	3848s-5	#N/A	#N/A		#N/A	#N/A	#N/A	#N/A	#N/A	#N/A	#N/A	#N/A	#N/A	#N/A
GCA_001976275.1	GCA_001976275.1.fna	NCBI	99	0.3	Burkholderia pseudomallei	Burkholderia pseudomallei	3904b	#N/A	#N/A		#N/A	#N/A	#N/A	#N/A	#N/A	#N/A	#N/A	#N/A	#N/A	#N/A
GCA_001976325.1	GCA_001976325.1.fna	NCBI	99.8	0.1	Burkholderia pseudomallei	Burkholderia pseudomallei	3913a	#N/A	#N/A		#N/A	#N/A	#N/A	#N/A	#N/A	#N/A	#N/A	#N/A	#N/A	#N/A
GCA_001976345.1	GCA_001976345.1.fna	NCBI	99.7	0.3	Burkholderia pseudomallei	Burkholderia pseudomallei	3943a	#N/A	#N/A		#N/A	#N/A	#N/A	#N/A	#N/A	#N/A	#N/A	#N/A	#N/A	#N/A
GCA_001976755.1	GCA_001976755.1.fna	NCBI	98.3	0.3	Burkholderia pseudomallei	Burkholderia pseudomallei	3944b	#N/A	#N/A		#N/A	#N/A	#N/A	#N/A	#N/A	#N/A	#N/A	#N/A	#N/A	#N/A
GCA_001981085.1	GCA_001981085.1.fna	NCBI	99.1	0.1	Burkholderia pseudomallei	Burkholderia pseudomallei	3964b	#N/A	#N/A		#N/A	#N/A	#N/A	#N/A	#N/A	#N/A	#N/A	#N/A	#N/A	#N/A
GCA_001981135.1	GCA_001981135.1.fna	NCBI	99.8	0.1	Burkholderia pseudomallei	Burkholderia pseudomallei	3964c	#N/A	#N/A		#N/A	#N/A	#N/A	#N/A	#N/A	#N/A	#N/A	#N/A	#N/A	#N/A
GCA_001981125.1	GCA_001981125.1.fna	NCBI	99.7	0.1	Burkholderia pseudomallei	Burkholderia pseudomallei	3964d	#N/A	#N/A		#N/A	#N/A	#N/A	#N/A	#N/A	#N/A	#N/A	#N/A	#N/A	#N/A
GCA_001976785.1	GCA_001976785.1.fna	NCBI	99.7	0.3	Burkholderia pseudomallei	Burkholderia pseudomallei	3997a	#N/A	#N/A		#N/A	#N/A	#N/A	#N/A	#N/A	#N/A	#N/A	#N/A	#N/A	#N/A
GCA_000590495.2	GCA_000590495.2.fna	NCBI	100	0.1	Pandoraea pnomenusa	Pandoraea pnomenusa	3kgm	#N/A	#N/A		#N/A	#N/A	#N/A	#N/A	#N/A	#N/A	#N/A	#N/A	#N/A	#N/A
GCA_013177745.1	GCA_013177745.1.fna	NCBI	99.9	0.6	Ralstonia sp. 3N	Ralstonia sp.	3N	#N/A	#N/A		#N/A	#N/A	#N/A	#N/A	#N/A	#N/A	#N/A	#N/A	#N/A	#N/A
GCA_005503495.1	GCA_005503495.1.fna	NCBI	99.7	0.4	Ralstonia sp. 3PA37C10	Ralstonia sp.	3PA37C10	#N/A	#N/A		#N/A	#N/A	#N/A	#N/A	#N/A	#N/A	#N/A	#N/A	#N/A	#N/A
GCA_024997785.1	GCA_024997785.1.fna	NCBI	100	0.3	Burkholderia thailandensis	Burkholderia thailandensis	4.002.025.1	#N/A	#N/A		#N/A	#N/A	#N/A	#N/A	#N/A	#N/A	#N/A	#N/A	#N/A	#N/A
GCA_001327015.1	GCA_001327015.1.fna	NCBI	99.8	0.1	Burkholderia pseudomallei	Burkholderia pseudomallei	4009-19	#N/A	#N/A		#N/A	#N/A	#N/A	#N/A	#N/A	#N/A	#N/A	#N/A	#N/A	#N/A
GCA_001976475.1	GCA_001976475.1.fna	NCBI	100	0.1	Burkholderia pseudomallei	Burkholderia pseudomallei	4027a	#N/A	#N/A		#N/A	#N/A	#N/A	#N/A	#N/A	#N/A	#N/A	#N/A	#N/A	#N/A
GCA_001980775.1	GCA_001980775.1.fna	NCBI	99.4	0.1	Burkholderia pseudomallei	Burkholderia pseudomallei	402a	#N/A	#N/A		#N/A	#N/A	#N/A	#N/A	#N/A	#N/A	#N/A	#N/A	#N/A	#N/A
GCA_001976495.1	GCA_001976495.1.fna	NCBI	100	1.9	Burkholderia pseudomallei	Burkholderia pseudomallei	4032a	#N/A	#N/A		#N/A	#N/A	#N/A	#N/A	#N/A	#N/A	#N/A	#N/A	#N/A	#N/A
GCA_001204455.1	GCA_001204455.1.fna	NCBI	100	0.3	Burkholderia pseudomallei	Burkholderia pseudomallei	4033-10	#N/A	#N/A		#N/A	#N/A	#N/A	#N/A	#N/A	#N/A	#N/A	#N/A	#N/A	#N/A
GCA_001193375.1	GCA_001193375.1.fna	NCBI	100	0.3	Burkholderia pseudomallei	Burkholderia pseudomallei	4044-138	#N/A	#N/A		#N/A	#N/A	#N/A	#N/A	#N/A	#N/A	#N/A	#N/A	#N/A	#N/A
GCA_023076695.1	GCA_023076695.1.fna	NCBI	99.6	0	Ralstonia solanacearum	Ralstonia solanacearum	40-4SP_UW354	IIB	IIB-1		#N/A	#N/A	#N/A	#N/A	#N/A	#N/A	#N/A	#N/A	#N/A	#N/A
GCA_001976485.1	GCA_001976485.1.fna	NCBI	98.8	1	Burkholderia pseudomallei	Burkholderia pseudomallei	4069a	#N/A	#N/A		#N/A	#N/A	#N/A	#N/A	#N/A	#N/A	#N/A	#N/A	#N/A	#N/A
GCA_000152685.2	GCA_000152685.2.fna	NCBI	99.6	0.3	Burkholderia pseudomallei	Burkholderia pseudomallei	406e	#N/A	#N/A		#N/A	#N/A	#N/A	#N/A	#N/A	#N/A	#N/A	#N/A	#N/A	#N/A
GCA_000410895.1	GCA_000410895.1.fna	NCBI	99.8	0.1	Burkholderia pseudomallei	Burkholderia pseudomallei	406e	#N/A	#N/A		#N/A	#N/A	#N/A	#N/A	#N/A	#N/A	#N/A	#N/A	#N/A	#N/A
GCA_000959145.1	GCA_000959145.1.fna	NCBI	99.8	0.1	Burkholderia pseudomallei	Burkholderia pseudomallei	406E	#N/A	#N/A		#N/A	#N/A	#N/A	#N/A	#N/A	#N/A	#N/A	#N/A	#N/A	#N/A
GCA_016092185.1	GCA_016092185.1.fna	NCBI	99.7	0.1	Burkholderia contaminans	Burkholderia contaminans	407H	#N/A	#N/A		#N/A	#N/A	#N/A	#N/A	#N/A	#N/A	#N/A	#N/A	#N/A	#N/A
GCA_001210645.1	GCA_001210645.1.fna	NCBI	100	0.1	Burkholderia pseudomallei	Burkholderia pseudomallei	4086-21	#N/A	#N/A		#N/A	#N/A	#N/A	#N/A	#N/A	#N/A	#N/A	#N/A	#N/A	#N/A
GCA_001320725.1	GCA_001320725.1.fna	NCBI	100	0.1	Burkholderia pseudomallei	Burkholderia pseudomallei	4090-0390	#N/A	#N/A		#N/A	#N/A	#N/A	#N/A	#N/A	#N/A	#N/A	#N/A	#N/A	#N/A
GCA_001320105.1	GCA_001320105.1.fna	NCBI	100	0.3	Burkholderia pseudomallei	Burkholderia pseudomallei	4094-0081	#N/A	#N/A		#N/A	#N/A	#N/A	#N/A	#N/A	#N/A	#N/A	#N/A	#N/A	#N/A
GCA_001262275.1	GCA_001262275.1.fna	NCBI	100	0.3	Burkholderia pseudomallei	Burkholderia pseudomallei	4094-225	#N/A	#N/A		#N/A	#N/A	#N/A	#N/A	#N/A	#N/A	#N/A	#N/A	#N/A	#N/A
GCA_001981165.1	GCA_001981165.1.fna	NCBI	99.5	0.1	Burkholderia pseudomallei	Burkholderia pseudomallei	4095a	#N/A	#N/A		#N/A	#N/A	#N/A	#N/A	#N/A	#N/A	#N/A	#N/A	#N/A	#N/A
GCA_016092095.1	GCA_016092095.1.fna	NCBI	99.9	0.6	Burkholderia contaminans	Burkholderia contaminans	40H	#N/A	#N/A		#N/A	#N/A	#N/A	#N/A	#N/A	#N/A	#N/A	#N/A	#N/A	#N/A
GCA_014713055.1	GCA_014713055.1.fna	NCBI	99.8	0.1	Burkholderia pseudomallei	Burkholderia pseudomallei	40S_S61	#N/A	#N/A		#N/A	#N/A	#N/A	#N/A	#N/A	#N/A	#N/A	#N/A	#N/A	#N/A
GCA_001976545.1	GCA_001976545.1.fna	NCBI	100	0.3	Burkholderia pseudomallei	Burkholderia pseudomallei	4108a	#N/A	#N/A		#N/A	#N/A	#N/A	#N/A	#N/A	#N/A	#N/A	#N/A	#N/A	#N/A
GCA_001976585.1	GCA_001976585.1.fna	NCBI	100	0.3	Burkholderia pseudomallei	Burkholderia pseudomallei	4112a	#N/A	#N/A		#N/A	#N/A	#N/A	#N/A	#N/A	#N/A	#N/A	#N/A	#N/A	#N/A
GCA_001976575.1	GCA_001976575.1.fna	NCBI	99.1	0.3	Burkholderia pseudomallei	Burkholderia pseudomallei	4114a	#N/A	#N/A		#N/A	#N/A	#N/A	#N/A	#N/A	#N/A	#N/A	#N/A	#N/A	#N/A
GCA_013307145.1	GCA_013307145.1.fna	NCBI	97.3	0.4	Burkholderia glumae	Burkholderia glumae	411gr-6	#N/A	#N/A		#N/A	#N/A	#N/A	#N/A	#N/A	#N/A	#N/A	#N/A	#N/A	#N/A
GCA_001976565.1	GCA_001976565.1.fna	NCBI	100	0.3	Burkholderia pseudomallei	Burkholderia pseudomallei	4147a	#N/A	#N/A		#N/A	#N/A	#N/A	#N/A	#N/A	#N/A	#N/A	#N/A	#N/A	#N/A
GCA_001056655.1	GCA_001056655.1.fna	NCBI	99.6	0.3	Burkholderia cenocepacia	Burkholderia cenocepacia	415_BMUL	#N/A	#N/A		#N/A	#N/A	#N/A	#N/A	#N/A	#N/A	#N/A	#N/A	#N/A	#N/A
GCA_001976335.1	GCA_001976335.1.fna	NCBI	100	0.1	Burkholderia pseudomallei	Burkholderia pseudomallei	4151a	#N/A	#N/A		#N/A	#N/A	#N/A	#N/A	#N/A	#N/A	#N/A	#N/A	#N/A	#N/A
GCA_001976655.1	GCA_001976655.1.fna	NCBI	100	0.3	Burkholderia pseudomallei	Burkholderia pseudomallei	4166a	#N/A	#N/A		#N/A	#N/A	#N/A	#N/A	#N/A	#N/A	#N/A	#N/A	#N/A	#N/A
GCA_001976625.1	GCA_001976625.1.fna	NCBI	100	0.3	Burkholderia pseudomallei	Burkholderia pseudomallei	4169d	#N/A	#N/A		#N/A	#N/A	#N/A	#N/A	#N/A	#N/A	#N/A	#N/A	#N/A	#N/A
GCA_001976685.1	GCA_001976685.1.fna	NCBI	100	0.3	Burkholderia pseudomallei	Burkholderia pseudomallei	4175a	#N/A	#N/A		#N/A	#N/A	#N/A	#N/A	#N/A	#N/A	#N/A	#N/A	#N/A	#N/A
GCA_022556025.1	GCA_022556025.1.fna	NCBI	99.7	0.4	Burkholderia cenocepacia	Burkholderia cenocepacia	41774/2	#N/A	#N/A		#N/A	#N/A	#N/A	#N/A	#N/A	#N/A	#N/A	#N/A	#N/A	#N/A
GCA_022556015.1	GCA_022556015.1.fna	NCBI	99.7	0.4	Burkholderia cenocepacia	Burkholderia cenocepacia	41774/4	#N/A	#N/A		#N/A	#N/A	#N/A	#N/A	#N/A	#N/A	#N/A	#N/A	#N/A	#N/A
GCA_001976645.1	GCA_001976645.1.fna	NCBI	100	0.3	Burkholderia pseudomallei	Burkholderia pseudomallei	4179a	#N/A	#N/A		#N/A	#N/A	#N/A	#N/A	#N/A	#N/A	#N/A	#N/A	#N/A	#N/A
GCA_001976725.1	GCA_001976725.1.fna	NCBI	98.8	0.1	Burkholderia pseudomallei	Burkholderia pseudomallei	4187a	#N/A	#N/A		#N/A	#N/A	#N/A	#N/A	#N/A	#N/A	#N/A	#N/A	#N/A	#N/A
GCA_001976735.1	GCA_001976735.1.fna	NCBI	100	0.3	Burkholderia pseudomallei	Burkholderia pseudomallei	4191a	#N/A	#N/A		#N/A	#N/A	#N/A	#N/A	#N/A	#N/A	#N/A	#N/A	#N/A	#N/A
GCA_001977375.1	GCA_001977375.1.fna	NCBI	99.8	0.1	Burkholderia pseudomallei	Burkholderia pseudomallei	4210a	#N/A	#N/A		#N/A	#N/A	#N/A	#N/A	#N/A	#N/A	#N/A	#N/A	#N/A	#N/A
GCA_001981185.1	GCA_001981185.1.fna	NCBI	100	0.3	Burkholderia pseudomallei	Burkholderia pseudomallei	4226b	#N/A	#N/A		#N/A	#N/A	#N/A	#N/A	#N/A	#N/A	#N/A	#N/A	#N/A	#N/A
GCA_001981195.1	GCA_001981195.1.fna	NCBI	100	0.3	Burkholderia pseudomallei	Burkholderia pseudomallei	4226c	#N/A	#N/A		#N/A	#N/A	#N/A	#N/A	#N/A	#N/A	#N/A	#N/A	#N/A	#N/A
GCA_001977385.1	GCA_001977385.1.fna	NCBI	100	0.3	Burkholderia pseudomallei	Burkholderia pseudomallei	4228b	#N/A	#N/A		#N/A	#N/A	#N/A	#N/A	#N/A	#N/A	#N/A	#N/A	#N/A	#N/A
GCA_001056705.1	GCA_001056705.1.fna	NCBI	99.3	0.3	Burkholderia cenocepacia	Burkholderia cenocepacia	423_BMUL	#N/A	#N/A		#N/A	#N/A	#N/A	#N/A	#N/A	#N/A	#N/A	#N/A	#N/A	#N/A
GCA_001976675.1	GCA_001976675.1.fna	NCBI	98.9	0.1	Burkholderia pseudomallei	Burkholderia pseudomallei	4263b	#N/A	#N/A		#N/A	#N/A	#N/A	#N/A	#N/A	#N/A	#N/A	#N/A	#N/A	#N/A
GCA_014713085.1	GCA_014713085.1.fna	NCBI	99.8	0.1	Burkholderia pseudomallei	Burkholderia pseudomallei	43S_S63	#N/A	#N/A		#N/A	#N/A	#N/A	#N/A	#N/A	#N/A	#N/A	#N/A	#N/A	#N/A
GCA_014713065.1	GCA_014713065.1.fna	NCBI	100	0.1	Burkholderia pseudomallei	Burkholderia pseudomallei	43W_S62	#N/A	#N/A		#N/A	#N/A	#N/A	#N/A	#N/A	#N/A	#N/A	#N/A	#N/A	#N/A
GCA_014713025.1	GCA_014713025.1.fna	NCBI	100	0.1	Burkholderia pseudomallei	Burkholderia pseudomallei	44W_S64	#N/A	#N/A		#N/A	#N/A	#N/A	#N/A	#N/A	#N/A	#N/A	#N/A	#N/A	#N/A
GCA_001262315.1	GCA_001262315.1.fna	NCBI	100	0.1	Burkholderia pseudomallei	Burkholderia pseudomallei	457/96	#N/A	#N/A		#N/A	#N/A	#N/A	#N/A	#N/A	#N/A	#N/A	#N/A	#N/A	#N/A
GCA_014713015.1	GCA_014713015.1.fna	NCBI	100	0.1	Burkholderia pseudomallei	Burkholderia pseudomallei	45S_S65	#N/A	#N/A		#N/A	#N/A	#N/A	#N/A	#N/A	#N/A	#N/A	#N/A	#N/A	#N/A
GCA_014712945.1	GCA_014712945.1.fna	NCBI	100	0.1	Burkholderia pseudomallei	Burkholderia pseudomallei	46W_S66	#N/A	#N/A		#N/A	#N/A	#N/A	#N/A	#N/A	#N/A	#N/A	#N/A	#N/A	#N/A
GCA_014712955.1	GCA_014712955.1.fna	NCBI	100	0.1	Burkholderia pseudomallei	Burkholderia pseudomallei	47W_S67	#N/A	#N/A		#N/A	#N/A	#N/A	#N/A	#N/A	#N/A	#N/A	#N/A	#N/A	#N/A
GCA_003268175.1	GCA_003268175.1.fna	NCBI	100	0.3	Burkholderia pseudomallei	Burkholderia pseudomallei	4802R	#N/A	#N/A		#N/A	#N/A	#N/A	#N/A	#N/A	#N/A	#N/A	#N/A	#N/A	#N/A
GCA_003268095.1	GCA_003268095.1.fna	NCBI	100	0.3	Burkholderia pseudomallei	Burkholderia pseudomallei	4811R	#N/A	#N/A		#N/A	#N/A	#N/A	#N/A	#N/A	#N/A	#N/A	#N/A	#N/A	#N/A
GCA_000648355.1	GCA_000648355.1.fna	NCBI	99.7	0.1	Burkholderia pseudomallei	Burkholderia pseudomallei	4900CFPatient1	#N/A	#N/A		#N/A	#N/A	#N/A	#N/A	#N/A	#N/A	#N/A	#N/A	#N/A	#N/A
GCA_001327075.1	GCA_001327075.1.fna	NCBI	100	0.3	Burkholderia pseudomallei	Burkholderia pseudomallei	497/96	#N/A	#N/A		#N/A	#N/A	#N/A	#N/A	#N/A	#N/A	#N/A	#N/A	#N/A	#N/A
GCA_014712965.1	GCA_014712965.1.fna	NCBI	100	0.1	Burkholderia pseudomallei	Burkholderia pseudomallei	49W_S68	#N/A	#N/A		#N/A	#N/A	#N/A	#N/A	#N/A	#N/A	#N/A	#N/A	#N/A	#N/A
GCA_013177705.1	GCA_013177705.1.fna	NCBI	99.3	1.2	Paraburkholderia xenovorans	Paraburkholderia xenovorans	4B	#N/A	#N/A		#N/A	#N/A	#N/A	#N/A	#N/A	#N/A	#N/A	#N/A	#N/A	#N/A
GCA_017315725.1	GCA_017315725.1.fna	NCBI	99.7	0.3	Trinickia acidisoli	Trinickia acidisoli	4D114	#N/A	#N/A		#N/A	#N/A	#N/A	#N/A	#N/A	#N/A	#N/A	#N/A	#N/A	#N/A
GCA_021390645.1	GCA_021390645.1.fna	NCBI	99.8	0.7	Paraburkholderia flagellata	Paraburkholderia flagellata	4D117	#N/A	#N/A		#N/A	#N/A	#N/A	#N/A	#N/A	#N/A	#N/A	#N/A	#N/A	#N/A
GCA_000832305.1	GCA_000832305.1.fna	NCBI	99.9	0.6	Cupriavidus basilensis	Cupriavidus basilensis	4G11	#N/A	#N/A		#N/A	#N/A	#N/A	#N/A	#N/A	#N/A	#N/A	#N/A	#N/A	#N/A
GCA_005503145.1	GCA_005503145.1.fna	NCBI	99.7	1.3	Burkholderia sp. 4M9327F10	Burkholderia sp.	4M9327F10	#N/A	#N/A		#N/A	#N/A	#N/A	#N/A	#N/A	#N/A	#N/A	#N/A	#N/A	#N/A
GCA_005503135.1	GCA_005503135.1.fna	NCBI	99.7	0.7	Burkholderia sp. 4M9327G5	Burkholderia sp.	4M9327G5	#N/A	#N/A		#N/A	#N/A	#N/A	#N/A	#N/A	#N/A	#N/A	#N/A	#N/A	#N/A
GCA_004353915.1	GCA_004353915.1.fna	NCBI	100	1.7	Paraburkholderia silviterrae	Paraburkholderia silviterrae	4M-K11	#N/A	#N/A		#N/A	#N/A	#N/A	#N/A	#N/A	#N/A	#N/A	#N/A	#N/A	#N/A
GCA_005502665.1	GCA_005502665.1.fna	NCBI	99.6	0.3	Burkholderia sp. 4NA327B6	Burkholderia sp.	4NA327B6	#N/A	#N/A		#N/A	#N/A	#N/A	#N/A	#N/A	#N/A	#N/A	#N/A	#N/A	#N/A
GCA_005503435.1	GCA_005503435.1.fna	NCBI	99.8	0.7	Burkholderia sp. 4NA327C10	Burkholderia sp.	4NA327C10	#N/A	#N/A		#N/A	#N/A	#N/A	#N/A	#N/A	#N/A	#N/A	#N/A	#N/A	#N/A
GCA_005502655.1	GCA_005502655.1.fna	NCBI	99.4	0.3	Burkholderia sp. 4NA327C6	Burkholderia sp.	4NA327C6	#N/A	#N/A		#N/A	#N/A	#N/A	#N/A	#N/A	#N/A	#N/A	#N/A	#N/A	#N/A
GCA_005503115.1	GCA_005503115.1.fna	NCBI	100	0.3	Ralstonia sp. 4NA327D5	Ralstonia sp.	4NA327D5	#N/A	#N/A		#N/A	#N/A	#N/A	#N/A	#N/A	#N/A	#N/A	#N/A	#N/A	#N/A
GCA_024997865.1	GCA_024997865.1.fna	NCBI	100	0.3	Burkholderia thailandensis	Burkholderia thailandensis	5.076.2	#N/A	#N/A		#N/A	#N/A	#N/A	#N/A	#N/A	#N/A	#N/A	#N/A	#N/A	#N/A
GCA_024997855.1	GCA_024997855.1.fna	NCBI	99.9	0.3	Burkholderia thailandensis	Burkholderia thailandensis	5.081.1	#N/A	#N/A		#N/A	#N/A	#N/A	#N/A	#N/A	#N/A	#N/A	#N/A	#N/A	#N/A
GCA_024997905.1	GCA_024997905.1.fna	NCBI	100	0.3	Burkholderia thailandensis	Burkholderia thailandensis	5.090.1	#N/A	#N/A		#N/A	#N/A	#N/A	#N/A	#N/A	#N/A	#N/A	#N/A	#N/A	#N/A
GCA_024998055.1	GCA_024998055.1.fna	NCBI	99.9	0.3	Burkholderia thailandensis	Burkholderia thailandensis	5.092.1	#N/A	#N/A		#N/A	#N/A	#N/A	#N/A	#N/A	#N/A	#N/A	#N/A	#N/A	#N/A
GCA_013336615.1	GCA_013336615.1.fna	NCBI	97.2	0.7	Burkholderia pyrrocinia	Burkholderia pyrrocinia	5.5B	#N/A	#N/A		#N/A	#N/A	#N/A	#N/A	#N/A	#N/A	#N/A	#N/A	#N/A	#N/A
GCA_000227255.2	GCA_000227255.2.fna	NCBI	99.8	1	Ralstonia sp. 5_2_56FAA	Ralstonia sp.	5_2_56FAA	#N/A	#N/A		#N/A	#N/A	#N/A	#N/A	#N/A	#N/A	#N/A	#N/A	#N/A	#N/A
GCA_000165085.1	GCA_000165085.1.fna	NCBI	99.4	0.7	Ralstonia pickettii	Ralstonia pickettii	5_7_47FAA	#N/A	#N/A		#N/A	#N/A	#N/A	#N/A	#N/A	#N/A	#N/A	#N/A	#N/A	#N/A
GCA_016595145.1	GCA_016595145.1.fna	NCBI	99.9	0.6	Burkholderia orbicola	Burkholderia orbicola	500H	#N/A	#N/A		#N/A	#N/A	#N/A	#N/A	#N/A	#N/A	#N/A	#N/A	#N/A	#N/A
GCA_001200935.1	GCA_001200935.1.fna	NCBI	100	0.3	Burkholderia pseudomallei	Burkholderia pseudomallei	504/96	#N/A	#N/A		#N/A	#N/A	#N/A	#N/A	#N/A	#N/A	#N/A	#N/A	#N/A	#N/A
GCA_014712935.1	GCA_014712935.1.fna	NCBI	100	0.1	Burkholderia pseudomallei	Burkholderia pseudomallei	50W_S69	#N/A	#N/A		#N/A	#N/A	#N/A	#N/A	#N/A	#N/A	#N/A	#N/A	#N/A	#N/A
GCA_014712915.1	GCA_014712915.1.fna	NCBI	100	0.1	Burkholderia pseudomallei	Burkholderia pseudomallei	51W_S70	#N/A	#N/A		#N/A	#N/A	#N/A	#N/A	#N/A	#N/A	#N/A	#N/A	#N/A	#N/A
GCA_017052315.1	GCA_017052315.1.fna	NCBI	99.7	0.6	Burkholderia cenocepacia	Burkholderia cenocepacia	52/2	#N/A	#N/A		#N/A	#N/A	#N/A	#N/A	#N/A	#N/A	#N/A	#N/A	#N/A	#N/A
GCA_963562145.1	GCA_963562145.1.fna	NCBI	100	0.3	Burkholderia pseudomallei	Burkholderia pseudomallei	5263STDY7401442	#N/A	#N/A		#N/A	#N/A	#N/A	#N/A	#N/A	#N/A	#N/A	#N/A	#N/A	#N/A
GCA_963561295.1	GCA_963561295.1.fna	NCBI	100	0.3	Burkholderia pseudomallei	Burkholderia pseudomallei	5263STDY7401443	#N/A	#N/A		#N/A	#N/A	#N/A	#N/A	#N/A	#N/A	#N/A	#N/A	#N/A	#N/A
GCA_963561265.1	GCA_963561265.1.fna	NCBI	99.9	0	Burkholderia pseudomallei	Burkholderia pseudomallei	5263STDY7401444	#N/A	#N/A		#N/A	#N/A	#N/A	#N/A	#N/A	#N/A	#N/A	#N/A	#N/A	#N/A
GCA_963562135.1	GCA_963562135.1.fna	NCBI	99.9	0.3	Burkholderia pseudomallei	Burkholderia pseudomallei	5263STDY7401445	#N/A	#N/A		#N/A	#N/A	#N/A	#N/A	#N/A	#N/A	#N/A	#N/A	#N/A	#N/A
GCA_963562115.1	GCA_963562115.1.fna	NCBI	99.9	0.3	Burkholderia pseudomallei	Burkholderia pseudomallei	5263STDY7401446	#N/A	#N/A		#N/A	#N/A	#N/A	#N/A	#N/A	#N/A	#N/A	#N/A	#N/A	#N/A
GCA_963562795.1	GCA_963562795.1.fna	NCBI	100	0.3	Burkholderia pseudomallei	Burkholderia pseudomallei	5263STDY7401447	#N/A	#N/A		#N/A	#N/A	#N/A	#N/A	#N/A	#N/A	#N/A	#N/A	#N/A	#N/A
GCA_963562125.1	GCA_963562125.1.fna	NCBI	100	0.3	Burkholderia pseudomallei	Burkholderia pseudomallei	5263STDY7401448	#N/A	#N/A		#N/A	#N/A	#N/A	#N/A	#N/A	#N/A	#N/A	#N/A	#N/A	#N/A
GCA_963560675.1	GCA_963560675.1.fna	NCBI	99.9	0.3	Burkholderia pseudomallei	Burkholderia pseudomallei	5263STDY7401449	#N/A	#N/A		#N/A	#N/A	#N/A	#N/A	#N/A	#N/A	#N/A	#N/A	#N/A	#N/A
GCA_963562105.1	GCA_963562105.1.fna	NCBI	100	0.1	Burkholderia pseudomallei	Burkholderia pseudomallei	5263STDY7401450	#N/A	#N/A		#N/A	#N/A	#N/A	#N/A	#N/A	#N/A	#N/A	#N/A	#N/A	#N/A
GCA_963562095.1	GCA_963562095.1.fna	NCBI	100	0.1	Burkholderia pseudomallei	Burkholderia pseudomallei	5263STDY7401451	#N/A	#N/A		#N/A	#N/A	#N/A	#N/A	#N/A	#N/A	#N/A	#N/A	#N/A	#N/A
GCA_963562085.1	GCA_963562085.1.fna	NCBI	100	0.3	Burkholderia pseudomallei	Burkholderia pseudomallei	5263STDY7401452	#N/A	#N/A		#N/A	#N/A	#N/A	#N/A	#N/A	#N/A	#N/A	#N/A	#N/A	#N/A
GCA_963563035.1	GCA_963563035.1.fna	NCBI	99.8	0.1	Burkholderia pseudomallei	Burkholderia pseudomallei	5263STDY7401453	#N/A	#N/A		#N/A	#N/A	#N/A	#N/A	#N/A	#N/A	#N/A	#N/A	#N/A	#N/A
GCA_963563025.1	GCA_963563025.1.fna	NCBI	99.8	0.1	Burkholderia pseudomallei	Burkholderia pseudomallei	5263STDY7401454	#N/A	#N/A		#N/A	#N/A	#N/A	#N/A	#N/A	#N/A	#N/A	#N/A	#N/A	#N/A
GCA_963563015.1	GCA_963563015.1.fna	NCBI	99.9	0.3	Burkholderia pseudomallei	Burkholderia pseudomallei	5263STDY7401455	#N/A	#N/A		#N/A	#N/A	#N/A	#N/A	#N/A	#N/A	#N/A	#N/A	#N/A	#N/A
GCA_963563005.1	GCA_963563005.1.fna	NCBI	100	0.1	Burkholderia pseudomallei	Burkholderia pseudomallei	5263STDY7401456	#N/A	#N/A		#N/A	#N/A	#N/A	#N/A	#N/A	#N/A	#N/A	#N/A	#N/A	#N/A
GCA_963562075.1	GCA_963562075.1.fna	NCBI	100	0.3	Burkholderia pseudomallei	Burkholderia pseudomallei	5263STDY7401457	#N/A	#N/A		#N/A	#N/A	#N/A	#N/A	#N/A	#N/A	#N/A	#N/A	#N/A	#N/A
GCA_963562995.1	GCA_963562995.1.fna	NCBI	100	0.3	Burkholderia pseudomallei	Burkholderia pseudomallei	5263STDY7401458	#N/A	#N/A		#N/A	#N/A	#N/A	#N/A	#N/A	#N/A	#N/A	#N/A	#N/A	#N/A
GCA_963562065.1	GCA_963562065.1.fna	NCBI	100	0.3	Burkholderia pseudomallei	Burkholderia pseudomallei	5263STDY7401459	#N/A	#N/A		#N/A	#N/A	#N/A	#N/A	#N/A	#N/A	#N/A	#N/A	#N/A	#N/A
GCA_963562985.1	GCA_963562985.1.fna	NCBI	100	0.3	Burkholderia pseudomallei	Burkholderia pseudomallei	5263STDY7401460	#N/A	#N/A		#N/A	#N/A	#N/A	#N/A	#N/A	#N/A	#N/A	#N/A	#N/A	#N/A
GCA_963562055.1	GCA_963562055.1.fna	NCBI	99.9	0.3	Burkholderia pseudomallei	Burkholderia pseudomallei	5263STDY7401461	#N/A	#N/A		#N/A	#N/A	#N/A	#N/A	#N/A	#N/A	#N/A	#N/A	#N/A	#N/A
GCA_963562975.1	GCA_963562975.1.fna	NCBI	99.9	0.3	Burkholderia pseudomallei	Burkholderia pseudomallei	5263STDY7401462	#N/A	#N/A		#N/A	#N/A	#N/A	#N/A	#N/A	#N/A	#N/A	#N/A	#N/A	#N/A
GCA_963562965.1	GCA_963562965.1.fna	NCBI	99.8	0.1	Burkholderia pseudomallei	Burkholderia pseudomallei	5263STDY7401463	#N/A	#N/A		#N/A	#N/A	#N/A	#N/A	#N/A	#N/A	#N/A	#N/A	#N/A	#N/A
GCA_963562045.1	GCA_963562045.1.fna	NCBI	100	0.3	Burkholderia pseudomallei	Burkholderia pseudomallei	5263STDY7401464	#N/A	#N/A		#N/A	#N/A	#N/A	#N/A	#N/A	#N/A	#N/A	#N/A	#N/A	#N/A
GCA_963562035.1	GCA_963562035.1.fna	NCBI	100	0.3	Burkholderia pseudomallei	Burkholderia pseudomallei	5263STDY7401465	#N/A	#N/A		#N/A	#N/A	#N/A	#N/A	#N/A	#N/A	#N/A	#N/A	#N/A	#N/A
GCA_963563425.1	GCA_963563425.1.fna	NCBI	100	0.1	Burkholderia pseudomallei	Burkholderia pseudomallei	5263STDY7401466	#N/A	#N/A		#N/A	#N/A	#N/A	#N/A	#N/A	#N/A	#N/A	#N/A	#N/A	#N/A
GCA_963561975.1	GCA_963561975.1.fna	NCBI	99.9	0.3	Burkholderia pseudomallei	Burkholderia pseudomallei	5263STDY7401467	#N/A	#N/A		#N/A	#N/A	#N/A	#N/A	#N/A	#N/A	#N/A	#N/A	#N/A	#N/A
GCA_963561955.1	GCA_963561955.1.fna	NCBI	100	0	Burkholderia pseudomallei	Burkholderia pseudomallei	5263STDY7401468	#N/A	#N/A		#N/A	#N/A	#N/A	#N/A	#N/A	#N/A	#N/A	#N/A	#N/A	#N/A
GCA_963561915.1	GCA_963561915.1.fna	NCBI	99.9	0.3	Burkholderia pseudomallei	Burkholderia pseudomallei	5263STDY7401469	#N/A	#N/A		#N/A	#N/A	#N/A	#N/A	#N/A	#N/A	#N/A	#N/A	#N/A	#N/A
GCA_963562905.1	GCA_963562905.1.fna	NCBI	99.9	0.3	Burkholderia pseudomallei	Burkholderia pseudomallei	5263STDY7401470	#N/A	#N/A		#N/A	#N/A	#N/A	#N/A	#N/A	#N/A	#N/A	#N/A	#N/A	#N/A
GCA_963562025.1	GCA_963562025.1.fna	NCBI	99.8	0.1	Burkholderia pseudomallei	Burkholderia pseudomallei	5263STDY7401471	#N/A	#N/A		#N/A	#N/A	#N/A	#N/A	#N/A	#N/A	#N/A	#N/A	#N/A	#N/A
GCA_963563055.1	GCA_963563055.1.fna	NCBI	100	0.3	Burkholderia pseudomallei	Burkholderia pseudomallei	5263STDY7401472	#N/A	#N/A		#N/A	#N/A	#N/A	#N/A	#N/A	#N/A	#N/A	#N/A	#N/A	#N/A
GCA_963562505.1	GCA_963562505.1.fna	NCBI	100	0.1	Burkholderia pseudomallei	Burkholderia pseudomallei	5263STDY7401473	#N/A	#N/A		#N/A	#N/A	#N/A	#N/A	#N/A	#N/A	#N/A	#N/A	#N/A	#N/A
GCA_963562515.1	GCA_963562515.1.fna	NCBI	100	0.3	Burkholderia pseudomallei	Burkholderia pseudomallei	5263STDY7401474	#N/A	#N/A		#N/A	#N/A	#N/A	#N/A	#N/A	#N/A	#N/A	#N/A	#N/A	#N/A
GCA_963563115.1	GCA_963563115.1.fna	NCBI	100	0.3	Burkholderia pseudomallei	Burkholderia pseudomallei	5263STDY7401475	#N/A	#N/A		#N/A	#N/A	#N/A	#N/A	#N/A	#N/A	#N/A	#N/A	#N/A	#N/A
GCA_963560945.1	GCA_963560945.1.fna	NCBI	100	0	Burkholderia pseudomallei	Burkholderia pseudomallei	5263STDY7401476	#N/A	#N/A		#N/A	#N/A	#N/A	#N/A	#N/A	#N/A	#N/A	#N/A	#N/A	#N/A
GCA_963562565.1	GCA_963562565.1.fna	NCBI	100	0.3	Burkholderia pseudomallei	Burkholderia pseudomallei	5263STDY7401477	#N/A	#N/A		#N/A	#N/A	#N/A	#N/A	#N/A	#N/A	#N/A	#N/A	#N/A	#N/A
GCA_963562555.1	GCA_963562555.1.fna	NCBI	99.9	0.3	Burkholderia pseudomallei	Burkholderia pseudomallei	5263STDY7401478	#N/A	#N/A		#N/A	#N/A	#N/A	#N/A	#N/A	#N/A	#N/A	#N/A	#N/A	#N/A
GCA_963562625.1	GCA_963562625.1.fna	NCBI	99.8	0.1	Burkholderia pseudomallei	Burkholderia pseudomallei	5263STDY7401479	#N/A	#N/A		#N/A	#N/A	#N/A	#N/A	#N/A	#N/A	#N/A	#N/A	#N/A	#N/A
GCA_963560935.1	GCA_963560935.1.fna	NCBI	99.9	0.3	Burkholderia pseudomallei	Burkholderia pseudomallei	5263STDY7401480	#N/A	#N/A		#N/A	#N/A	#N/A	#N/A	#N/A	#N/A	#N/A	#N/A	#N/A	#N/A
GCA_963561395.1	GCA_963561395.1.fna	NCBI	100	0.3	Burkholderia pseudomallei	Burkholderia pseudomallei	5263STDY7401481	#N/A	#N/A		#N/A	#N/A	#N/A	#N/A	#N/A	#N/A	#N/A	#N/A	#N/A	#N/A
GCA_963560925.1	GCA_963560925.1.fna	NCBI	100	0.3	Burkholderia pseudomallei	Burkholderia pseudomallei	5263STDY7401482	#N/A	#N/A		#N/A	#N/A	#N/A	#N/A	#N/A	#N/A	#N/A	#N/A	#N/A	#N/A
GCA_963561405.1	GCA_963561405.1.fna	NCBI	99.9	0.3	Burkholderia pseudomallei	Burkholderia pseudomallei	5263STDY7401483	#N/A	#N/A		#N/A	#N/A	#N/A	#N/A	#N/A	#N/A	#N/A	#N/A	#N/A	#N/A
GCA_963561905.1	GCA_963561905.1.fna	NCBI	100	0.3	Burkholderia pseudomallei	Burkholderia pseudomallei	5263STDY7401484	#N/A	#N/A		#N/A	#N/A	#N/A	#N/A	#N/A	#N/A	#N/A	#N/A	#N/A	#N/A
GCA_963561445.1	GCA_963561445.1.fna	NCBI	99.9	0.3	Burkholderia pseudomallei	Burkholderia pseudomallei	5263STDY7401485	#N/A	#N/A		#N/A	#N/A	#N/A	#N/A	#N/A	#N/A	#N/A	#N/A	#N/A	#N/A
GCA_963562015.1	GCA_963562015.1.fna	NCBI	99.8	0.1	Burkholderia pseudomallei	Burkholderia pseudomallei	5263STDY7401486	#N/A	#N/A		#N/A	#N/A	#N/A	#N/A	#N/A	#N/A	#N/A	#N/A	#N/A	#N/A
GCA_963562475.1	GCA_963562475.1.fna	NCBI	99.7	0.3	Burkholderia pseudomallei	Burkholderia pseudomallei	5263STDY7401487	#N/A	#N/A		#N/A	#N/A	#N/A	#N/A	#N/A	#N/A	#N/A	#N/A	#N/A	#N/A
GCA_963561255.1	GCA_963561255.1.fna	NCBI	99.9	0.3	Burkholderia pseudomallei	Burkholderia pseudomallei	5263STDY7401488	#N/A	#N/A		#N/A	#N/A	#N/A	#N/A	#N/A	#N/A	#N/A	#N/A	#N/A	#N/A
GCA_963562895.1	GCA_963562895.1.fna	NCBI	99.9	0.3	Burkholderia pseudomallei	Burkholderia pseudomallei	5263STDY7401489	#N/A	#N/A		#N/A	#N/A	#N/A	#N/A	#N/A	#N/A	#N/A	#N/A	#N/A	#N/A
GCA_963562885.1	GCA_963562885.1.fna	NCBI	99.9	0.3	Burkholderia pseudomallei	Burkholderia pseudomallei	5263STDY7401490	#N/A	#N/A		#N/A	#N/A	#N/A	#N/A	#N/A	#N/A	#N/A	#N/A	#N/A	#N/A
GCA_963562445.1	GCA_963562445.1.fna	NCBI	99.9	0.3	Burkholderia pseudomallei	Burkholderia pseudomallei	5263STDY7401491	#N/A	#N/A		#N/A	#N/A	#N/A	#N/A	#N/A	#N/A	#N/A	#N/A	#N/A	#N/A
GCA_963561275.1	GCA_963561275.1.fna	NCBI	99.9	0.3	Burkholderia pseudomallei	Burkholderia pseudomallei	5263STDY7401492	#N/A	#N/A		#N/A	#N/A	#N/A	#N/A	#N/A	#N/A	#N/A	#N/A	#N/A	#N/A
GCA_963561095.1	GCA_963561095.1.fna	NCBI	99.8	0.1	Burkholderia pseudomallei	Burkholderia pseudomallei	5263STDY7401493	#N/A	#N/A		#N/A	#N/A	#N/A	#N/A	#N/A	#N/A	#N/A	#N/A	#N/A	#N/A
GCA_963562375.1	GCA_963562375.1.fna	NCBI	99.6	0.3	Burkholderia pseudomallei	Burkholderia pseudomallei	5263STDY7401494	#N/A	#N/A		#N/A	#N/A	#N/A	#N/A	#N/A	#N/A	#N/A	#N/A	#N/A	#N/A
GCA_963573615.1	GCA_963573615.1.fna	NCBI	99.7	0.3	Burkholderia pseudomallei	Burkholderia pseudomallei	5263STDY7401495	#N/A	#N/A		#N/A	#N/A	#N/A	#N/A	#N/A	#N/A	#N/A	#N/A	#N/A	#N/A
GCA_963561075.1	GCA_963561075.1.fna	NCBI	100	0.3	Burkholderia pseudomallei	Burkholderia pseudomallei	5263STDY7401496	#N/A	#N/A		#N/A	#N/A	#N/A	#N/A	#N/A	#N/A	#N/A	#N/A	#N/A	#N/A
GCA_963561055.1	GCA_963561055.1.fna	NCBI	99.9	0.3	Burkholderia pseudomallei	Burkholderia pseudomallei	5263STDY7401497	#N/A	#N/A		#N/A	#N/A	#N/A	#N/A	#N/A	#N/A	#N/A	#N/A	#N/A	#N/A
GCA_963562745.1	GCA_963562745.1.fna	NCBI	99.9	0.3	Burkholderia pseudomallei	Burkholderia pseudomallei	5263STDY7401498	#N/A	#N/A		#N/A	#N/A	#N/A	#N/A	#N/A	#N/A	#N/A	#N/A	#N/A	#N/A
GCA_963561105.1	GCA_963561105.1.fna	NCBI	99.8	0.1	Burkholderia pseudomallei	Burkholderia pseudomallei	5263STDY7401499	#N/A	#N/A		#N/A	#N/A	#N/A	#N/A	#N/A	#N/A	#N/A	#N/A	#N/A	#N/A
GCA_963561045.1	GCA_963561045.1.fna	NCBI	99.9	0.3	Burkholderia pseudomallei	Burkholderia pseudomallei	5263STDY7401500	#N/A	#N/A		#N/A	#N/A	#N/A	#N/A	#N/A	#N/A	#N/A	#N/A	#N/A	#N/A
GCA_963562615.1	GCA_963562615.1.fna	NCBI	99.9	0.3	Burkholderia pseudomallei	Burkholderia pseudomallei	5263STDY7401501	#N/A	#N/A		#N/A	#N/A	#N/A	#N/A	#N/A	#N/A	#N/A	#N/A	#N/A	#N/A
GCA_963561025.1	GCA_963561025.1.fna	NCBI	99.6	0.3	Burkholderia pseudomallei	Burkholderia pseudomallei	5263STDY7401502	#N/A	#N/A		#N/A	#N/A	#N/A	#N/A	#N/A	#N/A	#N/A	#N/A	#N/A	#N/A
GCA_963561035.1	GCA_963561035.1.fna	NCBI	99.7	0.1	Burkholderia pseudomallei	Burkholderia pseudomallei	5263STDY7401503	#N/A	#N/A		#N/A	#N/A	#N/A	#N/A	#N/A	#N/A	#N/A	#N/A	#N/A	#N/A
GCA_963561015.1	GCA_963561015.1.fna	NCBI	99.9	0.3	Burkholderia pseudomallei	Burkholderia pseudomallei	5263STDY7401504	#N/A	#N/A		#N/A	#N/A	#N/A	#N/A	#N/A	#N/A	#N/A	#N/A	#N/A	#N/A
GCA_963561385.1	GCA_963561385.1.fna	NCBI	99.8	0.1	Burkholderia pseudomallei	Burkholderia pseudomallei	5263STDY7401505	#N/A	#N/A		#N/A	#N/A	#N/A	#N/A	#N/A	#N/A	#N/A	#N/A	#N/A	#N/A
GCA_963561005.1	GCA_963561005.1.fna	NCBI	99.7	0.3	Burkholderia pseudomallei	Burkholderia pseudomallei	5263STDY7401506	#N/A	#N/A		#N/A	#N/A	#N/A	#N/A	#N/A	#N/A	#N/A	#N/A	#N/A	#N/A
GCA_963562695.1	GCA_963562695.1.fna	NCBI	99.9	0.3	Burkholderia pseudomallei	Burkholderia pseudomallei	5263STDY7401507	#N/A	#N/A		#N/A	#N/A	#N/A	#N/A	#N/A	#N/A	#N/A	#N/A	#N/A	#N/A
GCA_963560995.1	GCA_963560995.1.fna	NCBI	99.7	0.3	Burkholderia pseudomallei	Burkholderia pseudomallei	5263STDY7401508	#N/A	#N/A		#N/A	#N/A	#N/A	#N/A	#N/A	#N/A	#N/A	#N/A	#N/A	#N/A
GCA_963563395.1	GCA_963563395.1.fna	NCBI	99.7	0.3	Burkholderia pseudomallei	Burkholderia pseudomallei	5263STDY7401509	#N/A	#N/A		#N/A	#N/A	#N/A	#N/A	#N/A	#N/A	#N/A	#N/A	#N/A	#N/A
GCA_963563385.1	GCA_963563385.1.fna	NCBI	99.7	0.3	Burkholderia pseudomallei	Burkholderia pseudomallei	5263STDY7401510	#N/A	#N/A		#N/A	#N/A	#N/A	#N/A	#N/A	#N/A	#N/A	#N/A	#N/A	#N/A
GCA_963560305.1	GCA_963560305.1.fna	NCBI	99.8	0.1	Burkholderia pseudomallei	Burkholderia pseudomallei	5263STDY7401511	#N/A	#N/A		#N/A	#N/A	#N/A	#N/A	#N/A	#N/A	#N/A	#N/A	#N/A	#N/A
GCA_963560975.1	GCA_963560975.1.fna	NCBI	99.9	0.3	Burkholderia pseudomallei	Burkholderia pseudomallei	5263STDY7401512	#N/A	#N/A		#N/A	#N/A	#N/A	#N/A	#N/A	#N/A	#N/A	#N/A	#N/A	#N/A
GCA_963562435.1	GCA_963562435.1.fna	NCBI	100	0.1	Burkholderia pseudomallei	Burkholderia pseudomallei	5263STDY7401513	#N/A	#N/A		#N/A	#N/A	#N/A	#N/A	#N/A	#N/A	#N/A	#N/A	#N/A	#N/A
GCA_963561805.1	GCA_963561805.1.fna	NCBI	99.9	0.3	Burkholderia pseudomallei	Burkholderia pseudomallei	5263STDY7401514	#N/A	#N/A		#N/A	#N/A	#N/A	#N/A	#N/A	#N/A	#N/A	#N/A	#N/A	#N/A
GCA_963562605.1	GCA_963562605.1.fna	NCBI	99.8	0.1	Burkholderia pseudomallei	Burkholderia pseudomallei	5263STDY7401515	#N/A	#N/A		#N/A	#N/A	#N/A	#N/A	#N/A	#N/A	#N/A	#N/A	#N/A	#N/A
GCA_963560385.1	GCA_963560385.1.fna	NCBI	99.9	0.3	Burkholderia pseudomallei	Burkholderia pseudomallei	5263STDY7401516	#N/A	#N/A		#N/A	#N/A	#N/A	#N/A	#N/A	#N/A	#N/A	#N/A	#N/A	#N/A
GCA_963560755.1	GCA_963560755.1.fna	NCBI	99.9	0.3	Burkholderia pseudomallei	Burkholderia pseudomallei	5263STDY7401517	#N/A	#N/A		#N/A	#N/A	#N/A	#N/A	#N/A	#N/A	#N/A	#N/A	#N/A	#N/A
GCA_963560705.1	GCA_963560705.1.fna	NCBI	99.9	0.3	Burkholderia pseudomallei	Burkholderia pseudomallei	5263STDY7401518	#N/A	#N/A		#N/A	#N/A	#N/A	#N/A	#N/A	#N/A	#N/A	#N/A	#N/A	#N/A
GCA_963560785.1	GCA_963560785.1.fna	NCBI	99.8	0.1	Burkholderia pseudomallei	Burkholderia pseudomallei	5263STDY7401519	#N/A	#N/A		#N/A	#N/A	#N/A	#N/A	#N/A	#N/A	#N/A	#N/A	#N/A	#N/A
GCA_963560745.1	GCA_963560745.1.fna	NCBI	99.9	0.3	Burkholderia pseudomallei	Burkholderia pseudomallei	5263STDY7401520	#N/A	#N/A		#N/A	#N/A	#N/A	#N/A	#N/A	#N/A	#N/A	#N/A	#N/A	#N/A
GCA_963560815.1	GCA_963560815.1.fna	NCBI	99.9	0.3	Burkholderia pseudomallei	Burkholderia pseudomallei	5263STDY7401521	#N/A	#N/A		#N/A	#N/A	#N/A	#N/A	#N/A	#N/A	#N/A	#N/A	#N/A	#N/A
GCA_963560775.1	GCA_963560775.1.fna	NCBI	100	0.3	Burkholderia pseudomallei	Burkholderia pseudomallei	5263STDY7401522	#N/A	#N/A		#N/A	#N/A	#N/A	#N/A	#N/A	#N/A	#N/A	#N/A	#N/A	#N/A
GCA_963560545.1	GCA_963560545.1.fna	NCBI	99.9	0.3	Burkholderia pseudomallei	Burkholderia pseudomallei	5263STDY7401523	#N/A	#N/A		#N/A	#N/A	#N/A	#N/A	#N/A	#N/A	#N/A	#N/A	#N/A	#N/A
GCA_963560725.1	GCA_963560725.1.fna	NCBI	99.9	0.3	Burkholderia pseudomallei	Burkholderia pseudomallei	5263STDY7401524	#N/A	#N/A		#N/A	#N/A	#N/A	#N/A	#N/A	#N/A	#N/A	#N/A	#N/A	#N/A
GCA_963560525.1	GCA_963560525.1.fna	NCBI	99.7	0.3	Burkholderia pseudomallei	Burkholderia pseudomallei	5263STDY7401525	#N/A	#N/A		#N/A	#N/A	#N/A	#N/A	#N/A	#N/A	#N/A	#N/A	#N/A	#N/A
GCA_963560665.1	GCA_963560665.1.fna	NCBI	99.8	0.1	Burkholderia pseudomallei	Burkholderia pseudomallei	5263STDY7401526	#N/A	#N/A		#N/A	#N/A	#N/A	#N/A	#N/A	#N/A	#N/A	#N/A	#N/A	#N/A
GCA_963560335.1	GCA_963560335.1.fna	NCBI	99.9	0.3	Burkholderia pseudomallei	Burkholderia pseudomallei	5263STDY7401527	#N/A	#N/A		#N/A	#N/A	#N/A	#N/A	#N/A	#N/A	#N/A	#N/A	#N/A	#N/A
GCA_963560715.1	GCA_963560715.1.fna	NCBI	100	0.1	Burkholderia pseudomallei	Burkholderia pseudomallei	5263STDY7401528	#N/A	#N/A		#N/A	#N/A	#N/A	#N/A	#N/A	#N/A	#N/A	#N/A	#N/A	#N/A
GCA_963560855.1	GCA_963560855.1.fna	NCBI	99.9	0.3	Burkholderia pseudomallei	Burkholderia pseudomallei	5263STDY7401529	#N/A	#N/A		#N/A	#N/A	#N/A	#N/A	#N/A	#N/A	#N/A	#N/A	#N/A	#N/A
GCA_963560485.1	GCA_963560485.1.fna	NCBI	100	0.3	Burkholderia pseudomallei	Burkholderia pseudomallei	5263STDY7401530	#N/A	#N/A		#N/A	#N/A	#N/A	#N/A	#N/A	#N/A	#N/A	#N/A	#N/A	#N/A
GCA_963560685.1	GCA_963560685.1.fna	NCBI	99.9	0.3	Burkholderia pseudomallei	Burkholderia pseudomallei	5263STDY7401531	#N/A	#N/A		#N/A	#N/A	#N/A	#N/A	#N/A	#N/A	#N/A	#N/A	#N/A	#N/A
GCA_963560735.1	GCA_963560735.1.fna	NCBI	99.9	0.3	Burkholderia pseudomallei	Burkholderia pseudomallei	5263STDY7401532	#N/A	#N/A		#N/A	#N/A	#N/A	#N/A	#N/A	#N/A	#N/A	#N/A	#N/A	#N/A
GCA_963560295.1	GCA_963560295.1.fna	NCBI	100	0.1	Burkholderia pseudomallei	Burkholderia pseudomallei	5263STDY7401533	#N/A	#N/A		#N/A	#N/A	#N/A	#N/A	#N/A	#N/A	#N/A	#N/A	#N/A	#N/A
GCA_963560275.1	GCA_963560275.1.fna	NCBI	99.9	0.3	Burkholderia pseudomallei	Burkholderia pseudomallei	5263STDY7401534	#N/A	#N/A		#N/A	#N/A	#N/A	#N/A	#N/A	#N/A	#N/A	#N/A	#N/A	#N/A
GCA_963560325.1	GCA_963560325.1.fna	NCBI	99.8	0.1	Burkholderia pseudomallei	Burkholderia pseudomallei	5263STDY7401535	#N/A	#N/A		#N/A	#N/A	#N/A	#N/A	#N/A	#N/A	#N/A	#N/A	#N/A	#N/A
GCA_963560365.1	GCA_963560365.1.fna	NCBI	99.9	0.3	Burkholderia pseudomallei	Burkholderia pseudomallei	5263STDY7401536	#N/A	#N/A		#N/A	#N/A	#N/A	#N/A	#N/A	#N/A	#N/A	#N/A	#N/A	#N/A
GCA_963560535.1	GCA_963560535.1.fna	NCBI	99.9	0.3	Burkholderia pseudomallei	Burkholderia pseudomallei	5263STDY7401537	#N/A	#N/A		#N/A	#N/A	#N/A	#N/A	#N/A	#N/A	#N/A	#N/A	#N/A	#N/A
GCA_963560375.1	GCA_963560375.1.fna	NCBI	100	0.3	Burkholderia pseudomallei	Burkholderia pseudomallei	5263STDY7401538	#N/A	#N/A		#N/A	#N/A	#N/A	#N/A	#N/A	#N/A	#N/A	#N/A	#N/A	#N/A
GCA_963560315.1	GCA_963560315.1.fna	NCBI	100	0.3	Burkholderia pseudomallei	Burkholderia pseudomallei	5263STDY7401539	#N/A	#N/A		#N/A	#N/A	#N/A	#N/A	#N/A	#N/A	#N/A	#N/A	#N/A	#N/A
GCA_963560825.1	GCA_963560825.1.fna	NCBI	100	0.3	Burkholderia pseudomallei	Burkholderia pseudomallei	5263STDY7401540	#N/A	#N/A		#N/A	#N/A	#N/A	#N/A	#N/A	#N/A	#N/A	#N/A	#N/A	#N/A
GCA_963560695.1	GCA_963560695.1.fna	NCBI	99.9	0.3	Burkholderia pseudomallei	Burkholderia pseudomallei	5263STDY7401541	#N/A	#N/A		#N/A	#N/A	#N/A	#N/A	#N/A	#N/A	#N/A	#N/A	#N/A	#N/A
GCA_963560425.1	GCA_963560425.1.fna	NCBI	99.9	0.3	Burkholderia pseudomallei	Burkholderia pseudomallei	5263STDY7401542	#N/A	#N/A		#N/A	#N/A	#N/A	#N/A	#N/A	#N/A	#N/A	#N/A	#N/A	#N/A
GCA_963560895.1	GCA_963560895.1.fna	NCBI	99.9	0.3	Burkholderia pseudomallei	Burkholderia pseudomallei	5263STDY7401543	#N/A	#N/A		#N/A	#N/A	#N/A	#N/A	#N/A	#N/A	#N/A	#N/A	#N/A	#N/A
GCA_963560595.1	GCA_963560595.1.fna	NCBI	99.9	0.3	Burkholderia pseudomallei	Burkholderia pseudomallei	5263STDY7401544	#N/A	#N/A		#N/A	#N/A	#N/A	#N/A	#N/A	#N/A	#N/A	#N/A	#N/A	#N/A
GCA_963560615.1	GCA_963560615.1.fna	NCBI	99.8	0.1	Burkholderia pseudomallei	Burkholderia pseudomallei	5263STDY7401545	#N/A	#N/A		#N/A	#N/A	#N/A	#N/A	#N/A	#N/A	#N/A	#N/A	#N/A	#N/A
GCA_963560885.1	GCA_963560885.1.fna	NCBI	99.8	0.1	Burkholderia pseudomallei	Burkholderia pseudomallei	5263STDY7401546	#N/A	#N/A		#N/A	#N/A	#N/A	#N/A	#N/A	#N/A	#N/A	#N/A	#N/A	#N/A
GCA_963560585.1	GCA_963560585.1.fna	NCBI	99.9	0.3	Burkholderia pseudomallei	Burkholderia pseudomallei	5263STDY7401547	#N/A	#N/A		#N/A	#N/A	#N/A	#N/A	#N/A	#N/A	#N/A	#N/A	#N/A	#N/A
GCA_963560835.1	GCA_963560835.1.fna	NCBI	100	0.3	Burkholderia pseudomallei	Burkholderia pseudomallei	5263STDY7401548	#N/A	#N/A		#N/A	#N/A	#N/A	#N/A	#N/A	#N/A	#N/A	#N/A	#N/A	#N/A
GCA_963560575.1	GCA_963560575.1.fna	NCBI	99.8	0.1	Burkholderia pseudomallei	Burkholderia pseudomallei	5263STDY7401549	#N/A	#N/A		#N/A	#N/A	#N/A	#N/A	#N/A	#N/A	#N/A	#N/A	#N/A	#N/A
GCA_963560605.1	GCA_963560605.1.fna	NCBI	100	0.3	Burkholderia pseudomallei	Burkholderia pseudomallei	5263STDY7401550	#N/A	#N/A		#N/A	#N/A	#N/A	#N/A	#N/A	#N/A	#N/A	#N/A	#N/A	#N/A
GCA_963560645.1	GCA_963560645.1.fna	NCBI	100	0.3	Burkholderia pseudomallei	Burkholderia pseudomallei	5263STDY7401551	#N/A	#N/A		#N/A	#N/A	#N/A	#N/A	#N/A	#N/A	#N/A	#N/A	#N/A	#N/A
GCA_963560495.1	GCA_963560495.1.fna	NCBI	99.9	0.3	Burkholderia pseudomallei	Burkholderia pseudomallei	5263STDY7401552	#N/A	#N/A		#N/A	#N/A	#N/A	#N/A	#N/A	#N/A	#N/A	#N/A	#N/A	#N/A
GCA_963560565.1	GCA_963560565.1.fna	NCBI	100	0.3	Burkholderia pseudomallei	Burkholderia pseudomallei	5263STDY7401553	#N/A	#N/A		#N/A	#N/A	#N/A	#N/A	#N/A	#N/A	#N/A	#N/A	#N/A	#N/A
GCA_963560765.1	GCA_963560765.1.fna	NCBI	99.9	0.3	Burkholderia pseudomallei	Burkholderia pseudomallei	5263STDY7401554	#N/A	#N/A		#N/A	#N/A	#N/A	#N/A	#N/A	#N/A	#N/A	#N/A	#N/A	#N/A
GCA_963560555.1	GCA_963560555.1.fna	NCBI	99.9	0.3	Burkholderia pseudomallei	Burkholderia pseudomallei	5263STDY7401555	#N/A	#N/A		#N/A	#N/A	#N/A	#N/A	#N/A	#N/A	#N/A	#N/A	#N/A	#N/A
GCA_963560515.1	GCA_963560515.1.fna	NCBI	100	0.3	Burkholderia pseudomallei	Burkholderia pseudomallei	5263STDY7401556	#N/A	#N/A		#N/A	#N/A	#N/A	#N/A	#N/A	#N/A	#N/A	#N/A	#N/A	#N/A
GCA_963560865.1	GCA_963560865.1.fna	NCBI	99.9	0.3	Burkholderia pseudomallei	Burkholderia pseudomallei	5263STDY7401557	#N/A	#N/A		#N/A	#N/A	#N/A	#N/A	#N/A	#N/A	#N/A	#N/A	#N/A	#N/A
GCA_963560655.1	GCA_963560655.1.fna	NCBI	99.8	0.1	Burkholderia pseudomallei	Burkholderia pseudomallei	5263STDY7401558	#N/A	#N/A		#N/A	#N/A	#N/A	#N/A	#N/A	#N/A	#N/A	#N/A	#N/A	#N/A
GCA_963560635.1	GCA_963560635.1.fna	NCBI	99.7	0.3	Burkholderia pseudomallei	Burkholderia pseudomallei	5263STDY7401559	#N/A	#N/A		#N/A	#N/A	#N/A	#N/A	#N/A	#N/A	#N/A	#N/A	#N/A	#N/A
GCA_963560625.1	GCA_963560625.1.fna	NCBI	100	0.1	Burkholderia pseudomallei	Burkholderia pseudomallei	5263STDY7401560	#N/A	#N/A		#N/A	#N/A	#N/A	#N/A	#N/A	#N/A	#N/A	#N/A	#N/A	#N/A
GCA_963560465.1	GCA_963560465.1.fna	NCBI	100	0.1	Burkholderia pseudomallei	Burkholderia pseudomallei	5263STDY7401561	#N/A	#N/A		#N/A	#N/A	#N/A	#N/A	#N/A	#N/A	#N/A	#N/A	#N/A	#N/A
GCA_963560845.1	GCA_963560845.1.fna	NCBI	99.8	0.1	Burkholderia pseudomallei	Burkholderia pseudomallei	5263STDY7401562	#N/A	#N/A		#N/A	#N/A	#N/A	#N/A	#N/A	#N/A	#N/A	#N/A	#N/A	#N/A
GCA_963560345.1	GCA_963560345.1.fna	NCBI	100	0	Burkholderia pseudomallei	Burkholderia pseudomallei	5263STDY7401563	#N/A	#N/A		#N/A	#N/A	#N/A	#N/A	#N/A	#N/A	#N/A	#N/A	#N/A	#N/A
GCA_963560355.1	GCA_963560355.1.fna	NCBI	99.9	0.3	Burkholderia pseudomallei	Burkholderia pseudomallei	5263STDY7401564	#N/A	#N/A		#N/A	#N/A	#N/A	#N/A	#N/A	#N/A	#N/A	#N/A	#N/A	#N/A
GCA_963560415.1	GCA_963560415.1.fna	NCBI	100	0.3	Burkholderia pseudomallei	Burkholderia pseudomallei	5263STDY7401565	#N/A	#N/A		#N/A	#N/A	#N/A	#N/A	#N/A	#N/A	#N/A	#N/A	#N/A	#N/A
GCA_963560475.1	GCA_963560475.1.fna	NCBI	99.9	0.3	Burkholderia pseudomallei	Burkholderia pseudomallei	5263STDY7401566	#N/A	#N/A		#N/A	#N/A	#N/A	#N/A	#N/A	#N/A	#N/A	#N/A	#N/A	#N/A
GCA_963560395.1	GCA_963560395.1.fna	NCBI	99.9	0.3	Burkholderia pseudomallei	Burkholderia pseudomallei	5263STDY7401567	#N/A	#N/A		#N/A	#N/A	#N/A	#N/A	#N/A	#N/A	#N/A	#N/A	#N/A	#N/A
GCA_963560285.1	GCA_963560285.1.fna	NCBI	100	0.3	Burkholderia pseudomallei	Burkholderia pseudomallei	5263STDY7401568	#N/A	#N/A		#N/A	#N/A	#N/A	#N/A	#N/A	#N/A	#N/A	#N/A	#N/A	#N/A
GCA_963560405.1	GCA_963560405.1.fna	NCBI	99.9	0.3	Burkholderia pseudomallei	Burkholderia pseudomallei	5263STDY7401569	#N/A	#N/A		#N/A	#N/A	#N/A	#N/A	#N/A	#N/A	#N/A	#N/A	#N/A	#N/A
GCA_963560445.1	GCA_963560445.1.fna	NCBI	99.9	0.3	Burkholderia pseudomallei	Burkholderia pseudomallei	5263STDY7401570	#N/A	#N/A		#N/A	#N/A	#N/A	#N/A	#N/A	#N/A	#N/A	#N/A	#N/A	#N/A
GCA_963560875.1	GCA_963560875.1.fna	NCBI	99.9	0.3	Burkholderia pseudomallei	Burkholderia pseudomallei	5263STDY7401571	#N/A	#N/A		#N/A	#N/A	#N/A	#N/A	#N/A	#N/A	#N/A	#N/A	#N/A	#N/A
GCA_963560455.1	GCA_963560455.1.fna	NCBI	99.9	0.3	Burkholderia pseudomallei	Burkholderia pseudomallei	5263STDY7401572	#N/A	#N/A		#N/A	#N/A	#N/A	#N/A	#N/A	#N/A	#N/A	#N/A	#N/A	#N/A
GCA_963560435.1	GCA_963560435.1.fna	NCBI	99.9	0.3	Burkholderia pseudomallei	Burkholderia pseudomallei	5263STDY7401573	#N/A	#N/A		#N/A	#N/A	#N/A	#N/A	#N/A	#N/A	#N/A	#N/A	#N/A	#N/A
GCA_963572415.1	GCA_963572415.1.fna	NCBI	99.9	0.3	Burkholderia pseudomallei	Burkholderia pseudomallei	5263STDY7401574	#N/A	#N/A		#N/A	#N/A	#N/A	#N/A	#N/A	#N/A	#N/A	#N/A	#N/A	#N/A
GCA_963572405.1	GCA_963572405.1.fna	NCBI	100	0.3	Burkholderia pseudomallei	Burkholderia pseudomallei	5263STDY7401575	#N/A	#N/A		#N/A	#N/A	#N/A	#N/A	#N/A	#N/A	#N/A	#N/A	#N/A	#N/A
GCA_963572625.1	GCA_963572625.1.fna	NCBI	100	0.3	Burkholderia pseudomallei	Burkholderia pseudomallei	5263STDY7401576	#N/A	#N/A		#N/A	#N/A	#N/A	#N/A	#N/A	#N/A	#N/A	#N/A	#N/A	#N/A
GCA_963573175.1	GCA_963573175.1.fna	NCBI	100	0.3	Burkholderia pseudomallei	Burkholderia pseudomallei	5263STDY7401577	#N/A	#N/A		#N/A	#N/A	#N/A	#N/A	#N/A	#N/A	#N/A	#N/A	#N/A	#N/A
GCA_963572995.1	GCA_963572995.1.fna	NCBI	99.9	0.3	Burkholderia pseudomallei	Burkholderia pseudomallei	5263STDY7401578	#N/A	#N/A		#N/A	#N/A	#N/A	#N/A	#N/A	#N/A	#N/A	#N/A	#N/A	#N/A
GCA_963573075.1	GCA_963573075.1.fna	NCBI	99.9	0.3	Burkholderia pseudomallei	Burkholderia pseudomallei	5263STDY7401579	#N/A	#N/A		#N/A	#N/A	#N/A	#N/A	#N/A	#N/A	#N/A	#N/A	#N/A	#N/A
GCA_963572355.1	GCA_963572355.1.fna	NCBI	99.9	0.3	Burkholderia pseudomallei	Burkholderia pseudomallei	5263STDY7401580	#N/A	#N/A		#N/A	#N/A	#N/A	#N/A	#N/A	#N/A	#N/A	#N/A	#N/A	#N/A
GCA_963572555.1	GCA_963572555.1.fna	NCBI	99.8	0.1	Burkholderia pseudomallei	Burkholderia pseudomallei	5263STDY7401581	#N/A	#N/A		#N/A	#N/A	#N/A	#N/A	#N/A	#N/A	#N/A	#N/A	#N/A	#N/A
GCA_963573065.1	GCA_963573065.1.fna	NCBI	100	0	Burkholderia pseudomallei	Burkholderia pseudomallei	5263STDY7401582	#N/A	#N/A		#N/A	#N/A	#N/A	#N/A	#N/A	#N/A	#N/A	#N/A	#N/A	#N/A
GCA_963573055.1	GCA_963573055.1.fna	NCBI	100	0.3	Burkholderia pseudomallei	Burkholderia pseudomallei	5263STDY7401583	#N/A	#N/A		#N/A	#N/A	#N/A	#N/A	#N/A	#N/A	#N/A	#N/A	#N/A	#N/A
GCA_963573045.1	GCA_963573045.1.fna	NCBI	100	0.3	Burkholderia pseudomallei	Burkholderia pseudomallei	5263STDY7401584	#N/A	#N/A		#N/A	#N/A	#N/A	#N/A	#N/A	#N/A	#N/A	#N/A	#N/A	#N/A
GCA_963572545.1	GCA_963572545.1.fna	NCBI	100	0.3	Burkholderia pseudomallei	Burkholderia pseudomallei	5263STDY7401585	#N/A	#N/A		#N/A	#N/A	#N/A	#N/A	#N/A	#N/A	#N/A	#N/A	#N/A	#N/A
GCA_963573035.1	GCA_963573035.1.fna	NCBI	99.8	0.1	Burkholderia pseudomallei	Burkholderia pseudomallei	5263STDY7401586	#N/A	#N/A		#N/A	#N/A	#N/A	#N/A	#N/A	#N/A	#N/A	#N/A	#N/A	#N/A
GCA_963573145.1	GCA_963573145.1.fna	NCBI	99.9	0.3	Burkholderia pseudomallei	Burkholderia pseudomallei	5263STDY7401587	#N/A	#N/A		#N/A	#N/A	#N/A	#N/A	#N/A	#N/A	#N/A	#N/A	#N/A	#N/A
GCA_963572935.1	GCA_963572935.1.fna	NCBI	99.9	0.3	Burkholderia pseudomallei	Burkholderia pseudomallei	5263STDY7401588	#N/A	#N/A		#N/A	#N/A	#N/A	#N/A	#N/A	#N/A	#N/A	#N/A	#N/A	#N/A
GCA_963573135.1	GCA_963573135.1.fna	NCBI	100	0.3	Burkholderia pseudomallei	Burkholderia pseudomallei	5263STDY7401589	#N/A	#N/A		#N/A	#N/A	#N/A	#N/A	#N/A	#N/A	#N/A	#N/A	#N/A	#N/A
GCA_963562275.1	GCA_963562275.1.fna	NCBI	100	0	Burkholderia pseudomallei	Burkholderia pseudomallei	5263STDY7401590	#N/A	#N/A		#N/A	#N/A	#N/A	#N/A	#N/A	#N/A	#N/A	#N/A	#N/A	#N/A
GCA_963562265.1	GCA_963562265.1.fna	NCBI	100	0.1	Burkholderia pseudomallei	Burkholderia pseudomallei	5263STDY7401591	#N/A	#N/A		#N/A	#N/A	#N/A	#N/A	#N/A	#N/A	#N/A	#N/A	#N/A	#N/A
GCA_963562255.1	GCA_963562255.1.fna	NCBI	100	0	Burkholderia pseudomallei	Burkholderia pseudomallei	5263STDY7401592	#N/A	#N/A		#N/A	#N/A	#N/A	#N/A	#N/A	#N/A	#N/A	#N/A	#N/A	#N/A
GCA_963562245.1	GCA_963562245.1.fna	NCBI	100	0	Burkholderia pseudomallei	Burkholderia pseudomallei	5263STDY7401593	#N/A	#N/A		#N/A	#N/A	#N/A	#N/A	#N/A	#N/A	#N/A	#N/A	#N/A	#N/A
GCA_963563225.1	GCA_963563225.1.fna	NCBI	100	0.1	Burkholderia pseudomallei	Burkholderia pseudomallei	5263STDY7401594	#N/A	#N/A		#N/A	#N/A	#N/A	#N/A	#N/A	#N/A	#N/A	#N/A	#N/A	#N/A
GCA_963563215.1	GCA_963563215.1.fna	NCBI	99.8	0.1	Burkholderia pseudomallei	Burkholderia pseudomallei	5263STDY7401595	#N/A	#N/A		#N/A	#N/A	#N/A	#N/A	#N/A	#N/A	#N/A	#N/A	#N/A	#N/A
GCA_963563195.1	GCA_963563195.1.fna	NCBI	99.9	0.3	Burkholderia pseudomallei	Burkholderia pseudomallei	5263STDY7401596	#N/A	#N/A		#N/A	#N/A	#N/A	#N/A	#N/A	#N/A	#N/A	#N/A	#N/A	#N/A
GCA_963562345.1	GCA_963562345.1.fna	NCBI	99.9	0.3	Burkholderia pseudomallei	Burkholderia pseudomallei	5263STDY7401597	#N/A	#N/A		#N/A	#N/A	#N/A	#N/A	#N/A	#N/A	#N/A	#N/A	#N/A	#N/A
GCA_963562335.1	GCA_963562335.1.fna	NCBI	99.9	0.3	Burkholderia pseudomallei	Burkholderia pseudomallei	5263STDY7401598	#N/A	#N/A		#N/A	#N/A	#N/A	#N/A	#N/A	#N/A	#N/A	#N/A	#N/A	#N/A
GCA_963560965.1	GCA_963560965.1.fna	NCBI	99.7	0.3	Burkholderia pseudomallei	Burkholderia pseudomallei	5263STDY7401599	#N/A	#N/A		#N/A	#N/A	#N/A	#N/A	#N/A	#N/A	#N/A	#N/A	#N/A	#N/A
GCA_963562225.1	GCA_963562225.1.fna	NCBI	99.8	0.1	Burkholderia pseudomallei	Burkholderia pseudomallei	5263STDY7401600	#N/A	#N/A		#N/A	#N/A	#N/A	#N/A	#N/A	#N/A	#N/A	#N/A	#N/A	#N/A
GCA_963560955.1	GCA_963560955.1.fna	NCBI	100	0.3	Burkholderia pseudomallei	Burkholderia pseudomallei	5263STDY7401601	#N/A	#N/A		#N/A	#N/A	#N/A	#N/A	#N/A	#N/A	#N/A	#N/A	#N/A	#N/A
GCA_963562215.1	GCA_963562215.1.fna	NCBI	99.9	0.3	Burkholderia pseudomallei	Burkholderia pseudomallei	5263STDY7401602	#N/A	#N/A		#N/A	#N/A	#N/A	#N/A	#N/A	#N/A	#N/A	#N/A	#N/A	#N/A
GCA_963562205.1	GCA_963562205.1.fna	NCBI	100	0.3	Burkholderia pseudomallei	Burkholderia pseudomallei	5263STDY7401603	#N/A	#N/A		#N/A	#N/A	#N/A	#N/A	#N/A	#N/A	#N/A	#N/A	#N/A	#N/A
GCA_963563295.1	GCA_963563295.1.fna	NCBI	100	0.3	Burkholderia pseudomallei	Burkholderia pseudomallei	5263STDY7401604	#N/A	#N/A		#N/A	#N/A	#N/A	#N/A	#N/A	#N/A	#N/A	#N/A	#N/A	#N/A
GCA_963562195.1	GCA_963562195.1.fna	NCBI	100	0.3	Burkholderia pseudomallei	Burkholderia pseudomallei	5263STDY7401605	#N/A	#N/A		#N/A	#N/A	#N/A	#N/A	#N/A	#N/A	#N/A	#N/A	#N/A	#N/A
GCA_963563285.1	GCA_963563285.1.fna	NCBI	100	0.1	Burkholderia pseudomallei	Burkholderia pseudomallei	5263STDY7401606	#N/A	#N/A		#N/A	#N/A	#N/A	#N/A	#N/A	#N/A	#N/A	#N/A	#N/A	#N/A
GCA_963563305.1	GCA_963563305.1.fna	NCBI	100	0.3	Burkholderia pseudomallei	Burkholderia pseudomallei	5263STDY7401607	#N/A	#N/A		#N/A	#N/A	#N/A	#N/A	#N/A	#N/A	#N/A	#N/A	#N/A	#N/A
GCA_963562175.1	GCA_963562175.1.fna	NCBI	100	0.1	Burkholderia pseudomallei	Burkholderia pseudomallei	5263STDY7401608	#N/A	#N/A		#N/A	#N/A	#N/A	#N/A	#N/A	#N/A	#N/A	#N/A	#N/A	#N/A
GCA_963563235.1	GCA_963563235.1.fna	NCBI	100	0.3	Burkholderia pseudomallei	Burkholderia pseudomallei	5263STDY7401609	#N/A	#N/A		#N/A	#N/A	#N/A	#N/A	#N/A	#N/A	#N/A	#N/A	#N/A	#N/A
GCA_963565265.1	GCA_963565265.1.fna	NCBI	100	0.3	Burkholderia pseudomallei	Burkholderia pseudomallei	5263STDY7401610	#N/A	#N/A		#N/A	#N/A	#N/A	#N/A	#N/A	#N/A	#N/A	#N/A	#N/A	#N/A
GCA_963565965.1	GCA_963565965.1.fna	NCBI	100	0.3	Burkholderia pseudomallei	Burkholderia pseudomallei	5263STDY7401611	#N/A	#N/A		#N/A	#N/A	#N/A	#N/A	#N/A	#N/A	#N/A	#N/A	#N/A	#N/A
GCA_963573235.1	GCA_963573235.1.fna	NCBI	99.8	0.1	Burkholderia pseudomallei	Burkholderia pseudomallei	5263STDY7401612	#N/A	#N/A		#N/A	#N/A	#N/A	#N/A	#N/A	#N/A	#N/A	#N/A	#N/A	#N/A
GCA_963572725.1	GCA_963572725.1.fna	NCBI	99.9	0.3	Burkholderia pseudomallei	Burkholderia pseudomallei	5263STDY7401613	#N/A	#N/A		#N/A	#N/A	#N/A	#N/A	#N/A	#N/A	#N/A	#N/A	#N/A	#N/A
GCA_963566965.1	GCA_963566965.1.fna	NCBI	99.9	0.3	Burkholderia pseudomallei	Burkholderia pseudomallei	5263STDY7401614	#N/A	#N/A		#N/A	#N/A	#N/A	#N/A	#N/A	#N/A	#N/A	#N/A	#N/A	#N/A
GCA_963568165.1	GCA_963568165.1.fna	NCBI	100	0.3	Burkholderia pseudomallei	Burkholderia pseudomallei	5263STDY7401615	#N/A	#N/A		#N/A	#N/A	#N/A	#N/A	#N/A	#N/A	#N/A	#N/A	#N/A	#N/A
GCA_963568335.1	GCA_963568335.1.fna	NCBI	100	0.3	Burkholderia pseudomallei	Burkholderia pseudomallei	5263STDY7401616	#N/A	#N/A		#N/A	#N/A	#N/A	#N/A	#N/A	#N/A	#N/A	#N/A	#N/A	#N/A
GCA_963567455.1	GCA_963567455.1.fna	NCBI	99.9	0.3	Burkholderia pseudomallei	Burkholderia pseudomallei	5263STDY7401617	#N/A	#N/A		#N/A	#N/A	#N/A	#N/A	#N/A	#N/A	#N/A	#N/A	#N/A	#N/A
GCA_963566385.1	GCA_963566385.1.fna	NCBI	99.9	0.3	Burkholderia pseudomallei	Burkholderia pseudomallei	5263STDY7401618	#N/A	#N/A		#N/A	#N/A	#N/A	#N/A	#N/A	#N/A	#N/A	#N/A	#N/A	#N/A
GCA_963564785.1	GCA_963564785.1.fna	NCBI	100	0.3	Burkholderia pseudomallei	Burkholderia pseudomallei	5263STDY7401619	#N/A	#N/A		#N/A	#N/A	#N/A	#N/A	#N/A	#N/A	#N/A	#N/A	#N/A	#N/A
GCA_963565375.1	GCA_963565375.1.fna	NCBI	99.8	0.1	Burkholderia pseudomallei	Burkholderia pseudomallei	5263STDY7401620	#N/A	#N/A		#N/A	#N/A	#N/A	#N/A	#N/A	#N/A	#N/A	#N/A	#N/A	#N/A
GCA_963564915.1	GCA_963564915.1.fna	NCBI	100	0.3	Burkholderia pseudomallei	Burkholderia pseudomallei	5263STDY7401621	#N/A	#N/A		#N/A	#N/A	#N/A	#N/A	#N/A	#N/A	#N/A	#N/A	#N/A	#N/A
GCA_963565495.1	GCA_963565495.1.fna	NCBI	100	0.1	Burkholderia pseudomallei	Burkholderia pseudomallei	5263STDY7401622	#N/A	#N/A		#N/A	#N/A	#N/A	#N/A	#N/A	#N/A	#N/A	#N/A	#N/A	#N/A
GCA_963565365.1	GCA_963565365.1.fna	NCBI	99.9	0.3	Burkholderia pseudomallei	Burkholderia pseudomallei	5263STDY7401623	#N/A	#N/A		#N/A	#N/A	#N/A	#N/A	#N/A	#N/A	#N/A	#N/A	#N/A	#N/A
GCA_963565145.1	GCA_963565145.1.fna	NCBI	100	0.1	Burkholderia pseudomallei	Burkholderia pseudomallei	5263STDY7401624	#N/A	#N/A		#N/A	#N/A	#N/A	#N/A	#N/A	#N/A	#N/A	#N/A	#N/A	#N/A
GCA_963563555.1	GCA_963563555.1.fna	NCBI	99.9	0.3	Burkholderia pseudomallei	Burkholderia pseudomallei	5263STDY7401625	#N/A	#N/A		#N/A	#N/A	#N/A	#N/A	#N/A	#N/A	#N/A	#N/A	#N/A	#N/A
GCA_963564925.1	GCA_963564925.1.fna	NCBI	100	0.3	Burkholderia pseudomallei	Burkholderia pseudomallei	5263STDY7401626	#N/A	#N/A		#N/A	#N/A	#N/A	#N/A	#N/A	#N/A	#N/A	#N/A	#N/A	#N/A
GCA_963563975.1	GCA_963563975.1.fna	NCBI	99.9	0.3	Burkholderia pseudomallei	Burkholderia pseudomallei	5263STDY7401627	#N/A	#N/A		#N/A	#N/A	#N/A	#N/A	#N/A	#N/A	#N/A	#N/A	#N/A	#N/A
GCA_963564795.1	GCA_963564795.1.fna	NCBI	100	0.1	Burkholderia pseudomallei	Burkholderia pseudomallei	5263STDY7401628	#N/A	#N/A		#N/A	#N/A	#N/A	#N/A	#N/A	#N/A	#N/A	#N/A	#N/A	#N/A
GCA_963564705.1	GCA_963564705.1.fna	NCBI	100	0.1	Burkholderia pseudomallei	Burkholderia pseudomallei	5263STDY7401629	#N/A	#N/A		#N/A	#N/A	#N/A	#N/A	#N/A	#N/A	#N/A	#N/A	#N/A	#N/A
GCA_963565955.1	GCA_963565955.1.fna	NCBI	100	0.3	Burkholderia pseudomallei	Burkholderia pseudomallei	5263STDY7401630	#N/A	#N/A		#N/A	#N/A	#N/A	#N/A	#N/A	#N/A	#N/A	#N/A	#N/A	#N/A
GCA_963565355.1	GCA_963565355.1.fna	NCBI	99.9	0.3	Burkholderia pseudomallei	Burkholderia pseudomallei	5263STDY7401631	#N/A	#N/A		#N/A	#N/A	#N/A	#N/A	#N/A	#N/A	#N/A	#N/A	#N/A	#N/A
GCA_963565345.1	GCA_963565345.1.fna	NCBI	100	0.1	Burkholderia pseudomallei	Burkholderia pseudomallei	5263STDY7401632	#N/A	#N/A		#N/A	#N/A	#N/A	#N/A	#N/A	#N/A	#N/A	#N/A	#N/A	#N/A
GCA_963563675.1	GCA_963563675.1.fna	NCBI	100	0.3	Burkholderia pseudomallei	Burkholderia pseudomallei	5263STDY7401633	#N/A	#N/A		#N/A	#N/A	#N/A	#N/A	#N/A	#N/A	#N/A	#N/A	#N/A	#N/A
GCA_963563665.1	GCA_963563665.1.fna	NCBI	100	0.3	Burkholderia pseudomallei	Burkholderia pseudomallei	5263STDY7401634	#N/A	#N/A		#N/A	#N/A	#N/A	#N/A	#N/A	#N/A	#N/A	#N/A	#N/A	#N/A
GCA_963572645.1	GCA_963572645.1.fna	NCBI	100	0.1	Burkholderia pseudomallei	Burkholderia pseudomallei	5263STDY7401637	#N/A	#N/A		#N/A	#N/A	#N/A	#N/A	#N/A	#N/A	#N/A	#N/A	#N/A	#N/A
GCA_963573005.1	GCA_963573005.1.fna	NCBI	100	0.3	Burkholderia pseudomallei	Burkholderia pseudomallei	5263STDY7401638	#N/A	#N/A		#N/A	#N/A	#N/A	#N/A	#N/A	#N/A	#N/A	#N/A	#N/A	#N/A
GCA_963565875.1	GCA_963565875.1.fna	NCBI	100	0.3	Burkholderia pseudomallei	Burkholderia pseudomallei	5263STDY7401639	#N/A	#N/A		#N/A	#N/A	#N/A	#N/A	#N/A	#N/A	#N/A	#N/A	#N/A	#N/A
GCA_963572875.1	GCA_963572875.1.fna	NCBI	100	0.3	Burkholderia pseudomallei	Burkholderia pseudomallei	5263STDY7401640	#N/A	#N/A		#N/A	#N/A	#N/A	#N/A	#N/A	#N/A	#N/A	#N/A	#N/A	#N/A
GCA_963560505.1	GCA_963560505.1.fna	NCBI	99.8	0.1	Burkholderia pseudomallei	Burkholderia pseudomallei	5263STDY7401641	#N/A	#N/A		#N/A	#N/A	#N/A	#N/A	#N/A	#N/A	#N/A	#N/A	#N/A	#N/A
GCA_963573225.1	GCA_963573225.1.fna	NCBI	100	0.3	Burkholderia pseudomallei	Burkholderia pseudomallei	5263STDY7401642	#N/A	#N/A		#N/A	#N/A	#N/A	#N/A	#N/A	#N/A	#N/A	#N/A	#N/A	#N/A
GCA_963573215.1	GCA_963573215.1.fna	NCBI	100	0.3	Burkholderia pseudomallei	Burkholderia pseudomallei	5263STDY7401643	#N/A	#N/A		#N/A	#N/A	#N/A	#N/A	#N/A	#N/A	#N/A	#N/A	#N/A	#N/A
GCA_963572785.1	GCA_963572785.1.fna	NCBI	100	0.3	Burkholderia pseudomallei	Burkholderia pseudomallei	5263STDY7401644	#N/A	#N/A		#N/A	#N/A	#N/A	#N/A	#N/A	#N/A	#N/A	#N/A	#N/A	#N/A
GCA_963572775.1	GCA_963572775.1.fna	NCBI	100	0.3	Burkholderia pseudomallei	Burkholderia pseudomallei	5263STDY7401645	#N/A	#N/A		#N/A	#N/A	#N/A	#N/A	#N/A	#N/A	#N/A	#N/A	#N/A	#N/A
GCA_963572765.1	GCA_963572765.1.fna	NCBI	100	0.3	Burkholderia pseudomallei	Burkholderia pseudomallei	5263STDY7401646	#N/A	#N/A		#N/A	#N/A	#N/A	#N/A	#N/A	#N/A	#N/A	#N/A	#N/A	#N/A
GCA_963572945.1	GCA_963572945.1.fna	NCBI	99.8	0.1	Burkholderia pseudomallei	Burkholderia pseudomallei	5263STDY7401647	#N/A	#N/A		#N/A	#N/A	#N/A	#N/A	#N/A	#N/A	#N/A	#N/A	#N/A	#N/A
GCA_963572755.1	GCA_963572755.1.fna	NCBI	100	0.3	Burkholderia pseudomallei	Burkholderia pseudomallei	5263STDY7401648	#N/A	#N/A		#N/A	#N/A	#N/A	#N/A	#N/A	#N/A	#N/A	#N/A	#N/A	#N/A
GCA_963572745.1	GCA_963572745.1.fna	NCBI	100	0.3	Burkholderia pseudomallei	Burkholderia pseudomallei	5263STDY7401649	#N/A	#N/A		#N/A	#N/A	#N/A	#N/A	#N/A	#N/A	#N/A	#N/A	#N/A	#N/A
GCA_963572735.1	GCA_963572735.1.fna	NCBI	99.9	0.3	Burkholderia pseudomallei	Burkholderia pseudomallei	5263STDY7401650	#N/A	#N/A		#N/A	#N/A	#N/A	#N/A	#N/A	#N/A	#N/A	#N/A	#N/A	#N/A
GCA_963572505.1	GCA_963572505.1.fna	NCBI	99.9	0.3	Burkholderia pseudomallei	Burkholderia pseudomallei	5263STDY7401651	#N/A	#N/A		#N/A	#N/A	#N/A	#N/A	#N/A	#N/A	#N/A	#N/A	#N/A	#N/A
GCA_963572715.1	GCA_963572715.1.fna	NCBI	100	0.1	Burkholderia pseudomallei	Burkholderia pseudomallei	5263STDY7401652	#N/A	#N/A		#N/A	#N/A	#N/A	#N/A	#N/A	#N/A	#N/A	#N/A	#N/A	#N/A
GCA_963573115.1	GCA_963573115.1.fna	NCBI	99.9	0.3	Burkholderia pseudomallei	Burkholderia pseudomallei	5263STDY7401653	#N/A	#N/A		#N/A	#N/A	#N/A	#N/A	#N/A	#N/A	#N/A	#N/A	#N/A	#N/A
GCA_963573025.1	GCA_963573025.1.fna	NCBI	99.9	0.3	Burkholderia pseudomallei	Burkholderia pseudomallei	5263STDY7401654	#N/A	#N/A		#N/A	#N/A	#N/A	#N/A	#N/A	#N/A	#N/A	#N/A	#N/A	#N/A
GCA_963566995.1	GCA_963566995.1.fna	NCBI	100	0.3	Burkholderia pseudomallei	Burkholderia pseudomallei	5263STDY7401655	#N/A	#N/A		#N/A	#N/A	#N/A	#N/A	#N/A	#N/A	#N/A	#N/A	#N/A	#N/A
GCA_963567005.1	GCA_963567005.1.fna	NCBI	100	0.3	Burkholderia pseudomallei	Burkholderia pseudomallei	5263STDY7401656	#N/A	#N/A		#N/A	#N/A	#N/A	#N/A	#N/A	#N/A	#N/A	#N/A	#N/A	#N/A
GCA_963562235.1	GCA_963562235.1.fna	NCBI	99.9	0	Burkholderia pseudomallei	Burkholderia pseudomallei	5263STDY7401657	#N/A	#N/A		#N/A	#N/A	#N/A	#N/A	#N/A	#N/A	#N/A	#N/A	#N/A	#N/A
GCA_963568095.1	GCA_963568095.1.fna	NCBI	99.9	0	Burkholderia pseudomallei	Burkholderia pseudomallei	5263STDY7401658	#N/A	#N/A		#N/A	#N/A	#N/A	#N/A	#N/A	#N/A	#N/A	#N/A	#N/A	#N/A
GCA_963563315.1	GCA_963563315.1.fna	NCBI	99.8	0.1	Burkholderia pseudomallei	Burkholderia pseudomallei	5263STDY7401659	#N/A	#N/A		#N/A	#N/A	#N/A	#N/A	#N/A	#N/A	#N/A	#N/A	#N/A	#N/A
GCA_963566985.1	GCA_963566985.1.fna	NCBI	100	0.3	Burkholderia pseudomallei	Burkholderia pseudomallei	5263STDY7401660	#N/A	#N/A		#N/A	#N/A	#N/A	#N/A	#N/A	#N/A	#N/A	#N/A	#N/A	#N/A
GCA_963566665.1	GCA_963566665.1.fna	NCBI	100	0.3	Burkholderia pseudomallei	Burkholderia pseudomallei	5263STDY7401661	#N/A	#N/A		#N/A	#N/A	#N/A	#N/A	#N/A	#N/A	#N/A	#N/A	#N/A	#N/A
GCA_963566675.1	GCA_963566675.1.fna	NCBI	100	0.3	Burkholderia pseudomallei	Burkholderia pseudomallei	5263STDY7401662	#N/A	#N/A		#N/A	#N/A	#N/A	#N/A	#N/A	#N/A	#N/A	#N/A	#N/A	#N/A
GCA_963566975.1	GCA_963566975.1.fna	NCBI	100	0.3	Burkholderia pseudomallei	Burkholderia pseudomallei	5263STDY7401663	#N/A	#N/A		#N/A	#N/A	#N/A	#N/A	#N/A	#N/A	#N/A	#N/A	#N/A	#N/A
GCA_963568585.1	GCA_963568585.1.fna	NCBI	99.9	0.3	Burkholderia pseudomallei	Burkholderia pseudomallei	5263STDY7401664	#N/A	#N/A		#N/A	#N/A	#N/A	#N/A	#N/A	#N/A	#N/A	#N/A	#N/A	#N/A
GCA_963566955.1	GCA_963566955.1.fna	NCBI	100	0.3	Burkholderia pseudomallei	Burkholderia pseudomallei	5263STDY7401665	#N/A	#N/A		#N/A	#N/A	#N/A	#N/A	#N/A	#N/A	#N/A	#N/A	#N/A	#N/A
GCA_963568645.1	GCA_963568645.1.fna	NCBI	100	0.1	Burkholderia pseudomallei	Burkholderia pseudomallei	5263STDY7401666	#N/A	#N/A		#N/A	#N/A	#N/A	#N/A	#N/A	#N/A	#N/A	#N/A	#N/A	#N/A
GCA_963566945.1	GCA_963566945.1.fna	NCBI	99.7	0.1	Burkholderia pseudomallei	Burkholderia pseudomallei	5263STDY7401667	#N/A	#N/A		#N/A	#N/A	#N/A	#N/A	#N/A	#N/A	#N/A	#N/A	#N/A	#N/A
GCA_963562185.1	GCA_963562185.1.fna	NCBI	99.9	0.3	Burkholderia pseudomallei	Burkholderia pseudomallei	5263STDY7401668	#N/A	#N/A		#N/A	#N/A	#N/A	#N/A	#N/A	#N/A	#N/A	#N/A	#N/A	#N/A
GCA_963566935.1	GCA_963566935.1.fna	NCBI	99.9	0.3	Burkholderia pseudomallei	Burkholderia pseudomallei	5263STDY7401669	#N/A	#N/A		#N/A	#N/A	#N/A	#N/A	#N/A	#N/A	#N/A	#N/A	#N/A	#N/A
GCA_963566925.1	GCA_963566925.1.fna	NCBI	100	0.1	Burkholderia pseudomallei	Burkholderia pseudomallei	5263STDY7401670	#N/A	#N/A		#N/A	#N/A	#N/A	#N/A	#N/A	#N/A	#N/A	#N/A	#N/A	#N/A
GCA_963566915.1	GCA_963566915.1.fna	NCBI	100	0.3	Burkholderia pseudomallei	Burkholderia pseudomallei	5263STDY7401671	#N/A	#N/A		#N/A	#N/A	#N/A	#N/A	#N/A	#N/A	#N/A	#N/A	#N/A	#N/A
GCA_963561305.1	GCA_963561305.1.fna	NCBI	99.8	0.1	Burkholderia pseudomallei	Burkholderia pseudomallei	5263STDY7401672	#N/A	#N/A		#N/A	#N/A	#N/A	#N/A	#N/A	#N/A	#N/A	#N/A	#N/A	#N/A
GCA_963568135.1	GCA_963568135.1.fna	NCBI	100	0.3	Burkholderia pseudomallei	Burkholderia pseudomallei	5263STDY7401673	#N/A	#N/A		#N/A	#N/A	#N/A	#N/A	#N/A	#N/A	#N/A	#N/A	#N/A	#N/A
GCA_963566905.1	GCA_963566905.1.fna	NCBI	99.9	0.3	Burkholderia pseudomallei	Burkholderia pseudomallei	5263STDY7401674	#N/A	#N/A		#N/A	#N/A	#N/A	#N/A	#N/A	#N/A	#N/A	#N/A	#N/A	#N/A
GCA_963568175.1	GCA_963568175.1.fna	NCBI	99.9	0.3	Burkholderia pseudomallei	Burkholderia pseudomallei	5263STDY7401675	#N/A	#N/A		#N/A	#N/A	#N/A	#N/A	#N/A	#N/A	#N/A	#N/A	#N/A	#N/A
GCA_963566895.1	GCA_963566895.1.fna	NCBI	99.9	0.3	Burkholderia pseudomallei	Burkholderia pseudomallei	5263STDY7401676	#N/A	#N/A		#N/A	#N/A	#N/A	#N/A	#N/A	#N/A	#N/A	#N/A	#N/A	#N/A
GCA_963566885.1	GCA_963566885.1.fna	NCBI	100	0.3	Burkholderia pseudomallei	Burkholderia pseudomallei	5263STDY7401677	#N/A	#N/A		#N/A	#N/A	#N/A	#N/A	#N/A	#N/A	#N/A	#N/A	#N/A	#N/A
GCA_963566875.1	GCA_963566875.1.fna	NCBI	100	0.3	Burkholderia pseudomallei	Burkholderia pseudomallei	5263STDY7401679	#N/A	#N/A		#N/A	#N/A	#N/A	#N/A	#N/A	#N/A	#N/A	#N/A	#N/A	#N/A
GCA_963566125.1	GCA_963566125.1.fna	NCBI	100	0.3	Burkholderia pseudomallei	Burkholderia pseudomallei	5263STDY7401680	#N/A	#N/A		#N/A	#N/A	#N/A	#N/A	#N/A	#N/A	#N/A	#N/A	#N/A	#N/A
GCA_963567305.1	GCA_963567305.1.fna	NCBI	100	0.3	Burkholderia pseudomallei	Burkholderia pseudomallei	5263STDY7401681	#N/A	#N/A		#N/A	#N/A	#N/A	#N/A	#N/A	#N/A	#N/A	#N/A	#N/A	#N/A
GCA_963566865.1	GCA_963566865.1.fna	NCBI	99.7	0.3	Burkholderia pseudomallei	Burkholderia pseudomallei	5263STDY7401682	#N/A	#N/A		#N/A	#N/A	#N/A	#N/A	#N/A	#N/A	#N/A	#N/A	#N/A	#N/A
GCA_963566655.1	GCA_963566655.1.fna	NCBI	99.8	0.1	Burkholderia pseudomallei	Burkholderia pseudomallei	5263STDY7401683	#N/A	#N/A		#N/A	#N/A	#N/A	#N/A	#N/A	#N/A	#N/A	#N/A	#N/A	#N/A
GCA_963566855.1	GCA_963566855.1.fna	NCBI	100	0.3	Burkholderia pseudomallei	Burkholderia pseudomallei	5263STDY7401684	#N/A	#N/A		#N/A	#N/A	#N/A	#N/A	#N/A	#N/A	#N/A	#N/A	#N/A	#N/A
GCA_963567215.1	GCA_963567215.1.fna	NCBI	99.9	0.3	Burkholderia pseudomallei	Burkholderia pseudomallei	5263STDY7401685	#N/A	#N/A		#N/A	#N/A	#N/A	#N/A	#N/A	#N/A	#N/A	#N/A	#N/A	#N/A
GCA_963566845.1	GCA_963566845.1.fna	NCBI	100	0.3	Burkholderia pseudomallei	Burkholderia pseudomallei	5263STDY7401686	#N/A	#N/A		#N/A	#N/A	#N/A	#N/A	#N/A	#N/A	#N/A	#N/A	#N/A	#N/A
GCA_963566835.1	GCA_963566835.1.fna	NCBI	100	0.1	Burkholderia pseudomallei	Burkholderia pseudomallei	5263STDY7401687	#N/A	#N/A		#N/A	#N/A	#N/A	#N/A	#N/A	#N/A	#N/A	#N/A	#N/A	#N/A
GCA_963566515.1	GCA_963566515.1.fna	NCBI	100	0.1	Burkholderia pseudomallei	Burkholderia pseudomallei	5263STDY7401688	#N/A	#N/A		#N/A	#N/A	#N/A	#N/A	#N/A	#N/A	#N/A	#N/A	#N/A	#N/A
GCA_963567055.1	GCA_963567055.1.fna	NCBI	100	0.1	Burkholderia pseudomallei	Burkholderia pseudomallei	5263STDY7401689	#N/A	#N/A		#N/A	#N/A	#N/A	#N/A	#N/A	#N/A	#N/A	#N/A	#N/A	#N/A
GCA_963568005.1	GCA_963568005.1.fna	NCBI	100	0.3	Burkholderia pseudomallei	Burkholderia pseudomallei	5263STDY7401690	#N/A	#N/A		#N/A	#N/A	#N/A	#N/A	#N/A	#N/A	#N/A	#N/A	#N/A	#N/A
GCA_963567115.1	GCA_963567115.1.fna	NCBI	100	0.3	Burkholderia pseudomallei	Burkholderia pseudomallei	5263STDY7401691	#N/A	#N/A		#N/A	#N/A	#N/A	#N/A	#N/A	#N/A	#N/A	#N/A	#N/A	#N/A
GCA_963561285.1	GCA_963561285.1.fna	NCBI	99.7	0.3	Burkholderia pseudomallei	Burkholderia pseudomallei	5263STDY7401692	#N/A	#N/A		#N/A	#N/A	#N/A	#N/A	#N/A	#N/A	#N/A	#N/A	#N/A	#N/A
GCA_963567105.1	GCA_963567105.1.fna	NCBI	99.8	0.1	Burkholderia pseudomallei	Burkholderia pseudomallei	5263STDY7401693	#N/A	#N/A		#N/A	#N/A	#N/A	#N/A	#N/A	#N/A	#N/A	#N/A	#N/A	#N/A
GCA_963566825.1	GCA_963566825.1.fna	NCBI	100	0.3	Burkholderia pseudomallei	Burkholderia pseudomallei	5263STDY7401694	#N/A	#N/A		#N/A	#N/A	#N/A	#N/A	#N/A	#N/A	#N/A	#N/A	#N/A	#N/A
GCA_963566815.1	GCA_963566815.1.fna	NCBI	100	0.3	Burkholderia pseudomallei	Burkholderia pseudomallei	5263STDY7401695	#N/A	#N/A		#N/A	#N/A	#N/A	#N/A	#N/A	#N/A	#N/A	#N/A	#N/A	#N/A
GCA_963567475.1	GCA_963567475.1.fna	NCBI	99.9	0.3	Burkholderia pseudomallei	Burkholderia pseudomallei	5263STDY7401696	#N/A	#N/A		#N/A	#N/A	#N/A	#N/A	#N/A	#N/A	#N/A	#N/A	#N/A	#N/A
GCA_963567465.1	GCA_963567465.1.fna	NCBI	100	0.1	Burkholderia pseudomallei	Burkholderia pseudomallei	5263STDY7401697	#N/A	#N/A		#N/A	#N/A	#N/A	#N/A	#N/A	#N/A	#N/A	#N/A	#N/A	#N/A
GCA_963567445.1	GCA_963567445.1.fna	NCBI	100	0.3	Burkholderia pseudomallei	Burkholderia pseudomallei	5263STDY7401698	#N/A	#N/A		#N/A	#N/A	#N/A	#N/A	#N/A	#N/A	#N/A	#N/A	#N/A	#N/A
GCA_963566805.1	GCA_963566805.1.fna	NCBI	99.9	0.3	Burkholderia pseudomallei	Burkholderia pseudomallei	5263STDY7401699	#N/A	#N/A		#N/A	#N/A	#N/A	#N/A	#N/A	#N/A	#N/A	#N/A	#N/A	#N/A
GCA_963566795.1	GCA_963566795.1.fna	NCBI	99.9	0.3	Burkholderia pseudomallei	Burkholderia pseudomallei	5263STDY7401700	#N/A	#N/A		#N/A	#N/A	#N/A	#N/A	#N/A	#N/A	#N/A	#N/A	#N/A	#N/A
GCA_963567435.1	GCA_963567435.1.fna	NCBI	100	0.1	Burkholderia pseudomallei	Burkholderia pseudomallei	5263STDY7401701	#N/A	#N/A		#N/A	#N/A	#N/A	#N/A	#N/A	#N/A	#N/A	#N/A	#N/A	#N/A
GCA_963566785.1	GCA_963566785.1.fna	NCBI	100	0.3	Burkholderia pseudomallei	Burkholderia pseudomallei	5263STDY7401703	#N/A	#N/A		#N/A	#N/A	#N/A	#N/A	#N/A	#N/A	#N/A	#N/A	#N/A	#N/A
GCA_963566775.1	GCA_963566775.1.fna	NCBI	99.7	0.3	Burkholderia pseudomallei	Burkholderia pseudomallei	5263STDY7401704	#N/A	#N/A		#N/A	#N/A	#N/A	#N/A	#N/A	#N/A	#N/A	#N/A	#N/A	#N/A
GCA_963566765.1	GCA_963566765.1.fna	NCBI	99.9	0	Burkholderia pseudomallei	Burkholderia pseudomallei	5263STDY7401706	#N/A	#N/A		#N/A	#N/A	#N/A	#N/A	#N/A	#N/A	#N/A	#N/A	#N/A	#N/A
GCA_963566345.1	GCA_963566345.1.fna	NCBI	100	0.3	Burkholderia pseudomallei	Burkholderia pseudomallei	5263STDY7401707	#N/A	#N/A		#N/A	#N/A	#N/A	#N/A	#N/A	#N/A	#N/A	#N/A	#N/A	#N/A
GCA_963566375.1	GCA_963566375.1.fna	NCBI	99.9	0.3	Burkholderia pseudomallei	Burkholderia pseudomallei	5263STDY7401708	#N/A	#N/A		#N/A	#N/A	#N/A	#N/A	#N/A	#N/A	#N/A	#N/A	#N/A	#N/A
GCA_963566365.1	GCA_963566365.1.fna	NCBI	99.9	0.3	Burkholderia pseudomallei	Burkholderia pseudomallei	5263STDY7401709	#N/A	#N/A		#N/A	#N/A	#N/A	#N/A	#N/A	#N/A	#N/A	#N/A	#N/A	#N/A
GCA_963566755.1	GCA_963566755.1.fna	NCBI	99.9	0	Burkholderia pseudomallei	Burkholderia pseudomallei	5263STDY7401710	#N/A	#N/A		#N/A	#N/A	#N/A	#N/A	#N/A	#N/A	#N/A	#N/A	#N/A	#N/A
GCA_963566355.1	GCA_963566355.1.fna	NCBI	99.8	0.1	Burkholderia pseudomallei	Burkholderia pseudomallei	5263STDY7401711	#N/A	#N/A		#N/A	#N/A	#N/A	#N/A	#N/A	#N/A	#N/A	#N/A	#N/A	#N/A
GCA_963566745.1	GCA_963566745.1.fna	NCBI	99.8	0.1	Burkholderia pseudomallei	Burkholderia pseudomallei	5263STDY7401712	#N/A	#N/A		#N/A	#N/A	#N/A	#N/A	#N/A	#N/A	#N/A	#N/A	#N/A	#N/A
GCA_963567675.1	GCA_963567675.1.fna	NCBI	100	0.1	Burkholderia pseudomallei	Burkholderia pseudomallei	5263STDY7401713	#N/A	#N/A		#N/A	#N/A	#N/A	#N/A	#N/A	#N/A	#N/A	#N/A	#N/A	#N/A
GCA_963561375.1	GCA_963561375.1.fna	NCBI	99.9	0.3	Burkholderia pseudomallei	Burkholderia pseudomallei	5263STDY7401714	#N/A	#N/A		#N/A	#N/A	#N/A	#N/A	#N/A	#N/A	#N/A	#N/A	#N/A	#N/A
GCA_963566335.1	GCA_963566335.1.fna	NCBI	99.8	0.1	Burkholderia pseudomallei	Burkholderia pseudomallei	5263STDY7401715	#N/A	#N/A		#N/A	#N/A	#N/A	#N/A	#N/A	#N/A	#N/A	#N/A	#N/A	#N/A
GCA_963567665.1	GCA_963567665.1.fna	NCBI	99.9	0.3	Burkholderia pseudomallei	Burkholderia pseudomallei	5263STDY7401717	#N/A	#N/A		#N/A	#N/A	#N/A	#N/A	#N/A	#N/A	#N/A	#N/A	#N/A	#N/A
GCA_963566325.1	GCA_963566325.1.fna	NCBI	99.9	0.3	Burkholderia pseudomallei	Burkholderia pseudomallei	5263STDY7401718	#N/A	#N/A		#N/A	#N/A	#N/A	#N/A	#N/A	#N/A	#N/A	#N/A	#N/A	#N/A
GCA_963563735.1	GCA_963563735.1.fna	NCBI	99.8	0.1	Burkholderia pseudomallei	Burkholderia pseudomallei	5263STDY7401719	#N/A	#N/A		#N/A	#N/A	#N/A	#N/A	#N/A	#N/A	#N/A	#N/A	#N/A	#N/A
GCA_963563755.1	GCA_963563755.1.fna	NCBI	99.8	0.1	Burkholderia pseudomallei	Burkholderia pseudomallei	5263STDY7401720	#N/A	#N/A		#N/A	#N/A	#N/A	#N/A	#N/A	#N/A	#N/A	#N/A	#N/A	#N/A
GCA_963563725.1	GCA_963563725.1.fna	NCBI	99.7	0.3	Burkholderia pseudomallei	Burkholderia pseudomallei	5263STDY7401721	#N/A	#N/A		#N/A	#N/A	#N/A	#N/A	#N/A	#N/A	#N/A	#N/A	#N/A	#N/A
GCA_963573895.1	GCA_963573895.1.fna	NCBI	99.8	0.1	Burkholderia pseudomallei	Burkholderia pseudomallei	5263STDY7401722	#N/A	#N/A		#N/A	#N/A	#N/A	#N/A	#N/A	#N/A	#N/A	#N/A	#N/A	#N/A
GCA_963563745.1	GCA_963563745.1.fna	NCBI	99.8	0.1	Burkholderia pseudomallei	Burkholderia pseudomallei	5263STDY7401723	#N/A	#N/A		#N/A	#N/A	#N/A	#N/A	#N/A	#N/A	#N/A	#N/A	#N/A	#N/A
GCA_963563715.1	GCA_963563715.1.fna	NCBI	99.8	0.1	Burkholderia pseudomallei	Burkholderia pseudomallei	5263STDY7401724	#N/A	#N/A		#N/A	#N/A	#N/A	#N/A	#N/A	#N/A	#N/A	#N/A	#N/A	#N/A
GCA_963564685.1	GCA_963564685.1.fna	NCBI	99.8	0.1	Burkholderia pseudomallei	Burkholderia pseudomallei	5263STDY7401726	#N/A	#N/A		#N/A	#N/A	#N/A	#N/A	#N/A	#N/A	#N/A	#N/A	#N/A	#N/A
GCA_963562165.1	GCA_963562165.1.fna	NCBI	99.8	0.1	Burkholderia pseudomallei	Burkholderia pseudomallei	5263STDY7401727	#N/A	#N/A		#N/A	#N/A	#N/A	#N/A	#N/A	#N/A	#N/A	#N/A	#N/A	#N/A
GCA_963564835.1	GCA_963564835.1.fna	NCBI	99.9	0.3	Burkholderia pseudomallei	Burkholderia pseudomallei	5263STDY7401728	#N/A	#N/A		#N/A	#N/A	#N/A	#N/A	#N/A	#N/A	#N/A	#N/A	#N/A	#N/A
GCA_963565025.1	GCA_963565025.1.fna	NCBI	99.9	0.3	Burkholderia pseudomallei	Burkholderia pseudomallei	5263STDY7401729	#N/A	#N/A		#N/A	#N/A	#N/A	#N/A	#N/A	#N/A	#N/A	#N/A	#N/A	#N/A
GCA_963563455.1	GCA_963563455.1.fna	NCBI	99.9	0.3	Burkholderia pseudomallei	Burkholderia pseudomallei	5263STDY7401730	#N/A	#N/A		#N/A	#N/A	#N/A	#N/A	#N/A	#N/A	#N/A	#N/A	#N/A	#N/A
GCA_963565605.1	GCA_963565605.1.fna	NCBI	99.9	0.3	Burkholderia pseudomallei	Burkholderia pseudomallei	5263STDY7401731	#N/A	#N/A		#N/A	#N/A	#N/A	#N/A	#N/A	#N/A	#N/A	#N/A	#N/A	#N/A
GCA_963563445.1	GCA_963563445.1.fna	NCBI	99.9	0.3	Burkholderia pseudomallei	Burkholderia pseudomallei	5263STDY7401733	#N/A	#N/A		#N/A	#N/A	#N/A	#N/A	#N/A	#N/A	#N/A	#N/A	#N/A	#N/A
GCA_963565595.1	GCA_963565595.1.fna	NCBI	99.9	0.3	Burkholderia pseudomallei	Burkholderia pseudomallei	5263STDY7401734	#N/A	#N/A		#N/A	#N/A	#N/A	#N/A	#N/A	#N/A	#N/A	#N/A	#N/A	#N/A
GCA_963565585.1	GCA_963565585.1.fna	NCBI	99.9	0.3	Burkholderia pseudomallei	Burkholderia pseudomallei	5263STDY7401735	#N/A	#N/A		#N/A	#N/A	#N/A	#N/A	#N/A	#N/A	#N/A	#N/A	#N/A	#N/A
GCA_963565575.1	GCA_963565575.1.fna	NCBI	99.9	0.3	Burkholderia pseudomallei	Burkholderia pseudomallei	5263STDY7401736	#N/A	#N/A		#N/A	#N/A	#N/A	#N/A	#N/A	#N/A	#N/A	#N/A	#N/A	#N/A
GCA_963564945.1	GCA_963564945.1.fna	NCBI	99.9	0.3	Burkholderia pseudomallei	Burkholderia pseudomallei	5263STDY7401737	#N/A	#N/A		#N/A	#N/A	#N/A	#N/A	#N/A	#N/A	#N/A	#N/A	#N/A	#N/A
GCA_963565565.1	GCA_963565565.1.fna	NCBI	99.9	0.3	Burkholderia pseudomallei	Burkholderia pseudomallei	5263STDY7401738	#N/A	#N/A		#N/A	#N/A	#N/A	#N/A	#N/A	#N/A	#N/A	#N/A	#N/A	#N/A
GCA_963565555.1	GCA_963565555.1.fna	NCBI	99.9	0.3	Burkholderia pseudomallei	Burkholderia pseudomallei	5263STDY7401739	#N/A	#N/A		#N/A	#N/A	#N/A	#N/A	#N/A	#N/A	#N/A	#N/A	#N/A	#N/A
GCA_963565545.1	GCA_963565545.1.fna	NCBI	99.9	0.3	Burkholderia pseudomallei	Burkholderia pseudomallei	5263STDY7401740	#N/A	#N/A		#N/A	#N/A	#N/A	#N/A	#N/A	#N/A	#N/A	#N/A	#N/A	#N/A
GCA_963566015.1	GCA_963566015.1.fna	NCBI	100	0	Burkholderia pseudomallei	Burkholderia pseudomallei	5263STDY7401741	#N/A	#N/A		#N/A	#N/A	#N/A	#N/A	#N/A	#N/A	#N/A	#N/A	#N/A	#N/A
GCA_963566005.1	GCA_963566005.1.fna	NCBI	99.9	0.3	Burkholderia pseudomallei	Burkholderia pseudomallei	5263STDY7401742	#N/A	#N/A		#N/A	#N/A	#N/A	#N/A	#N/A	#N/A	#N/A	#N/A	#N/A	#N/A
GCA_963565995.1	GCA_963565995.1.fna	NCBI	100	0.3	Burkholderia pseudomallei	Burkholderia pseudomallei	5263STDY7401743	#N/A	#N/A		#N/A	#N/A	#N/A	#N/A	#N/A	#N/A	#N/A	#N/A	#N/A	#N/A
GCA_963565985.1	GCA_963565985.1.fna	NCBI	99.9	0.3	Burkholderia pseudomallei	Burkholderia pseudomallei	5263STDY7401744	#N/A	#N/A		#N/A	#N/A	#N/A	#N/A	#N/A	#N/A	#N/A	#N/A	#N/A	#N/A
GCA_963565535.1	GCA_963565535.1.fna	NCBI	100	0.3	Burkholderia pseudomallei	Burkholderia pseudomallei	5263STDY7401745	#N/A	#N/A		#N/A	#N/A	#N/A	#N/A	#N/A	#N/A	#N/A	#N/A	#N/A	#N/A
GCA_963565525.1	GCA_963565525.1.fna	NCBI	99.9	0.3	Burkholderia pseudomallei	Burkholderia pseudomallei	5263STDY7401746	#N/A	#N/A		#N/A	#N/A	#N/A	#N/A	#N/A	#N/A	#N/A	#N/A	#N/A	#N/A
GCA_963565515.1	GCA_963565515.1.fna	NCBI	99.9	0.3	Burkholderia pseudomallei	Burkholderia pseudomallei	5263STDY7401747	#N/A	#N/A		#N/A	#N/A	#N/A	#N/A	#N/A	#N/A	#N/A	#N/A	#N/A	#N/A
GCA_963565975.1	GCA_963565975.1.fna	NCBI	99.7	0.3	Burkholderia pseudomallei	Burkholderia pseudomallei	5263STDY7401748	#N/A	#N/A		#N/A	#N/A	#N/A	#N/A	#N/A	#N/A	#N/A	#N/A	#N/A	#N/A
GCA_963565505.1	GCA_963565505.1.fna	NCBI	100	0.3	Burkholderia pseudomallei	Burkholderia pseudomallei	5263STDY7401749	#N/A	#N/A		#N/A	#N/A	#N/A	#N/A	#N/A	#N/A	#N/A	#N/A	#N/A	#N/A
GCA_963564515.1	GCA_963564515.1.fna	NCBI	100	0.1	Burkholderia pseudomallei	Burkholderia pseudomallei	5263STDY7401750	#N/A	#N/A		#N/A	#N/A	#N/A	#N/A	#N/A	#N/A	#N/A	#N/A	#N/A	#N/A
GCA_963565485.1	GCA_963565485.1.fna	NCBI	100	0.3	Burkholderia pseudomallei	Burkholderia pseudomallei	5263STDY7401751	#N/A	#N/A		#N/A	#N/A	#N/A	#N/A	#N/A	#N/A	#N/A	#N/A	#N/A	#N/A
GCA_963564535.1	GCA_963564535.1.fna	NCBI	100	0.3	Burkholderia pseudomallei	Burkholderia pseudomallei	5263STDY7401752	#N/A	#N/A		#N/A	#N/A	#N/A	#N/A	#N/A	#N/A	#N/A	#N/A	#N/A	#N/A
GCA_963565475.1	GCA_963565475.1.fna	NCBI	99.6	0	Burkholderia pseudomallei	Burkholderia pseudomallei	5263STDY7401753	#N/A	#N/A		#N/A	#N/A	#N/A	#N/A	#N/A	#N/A	#N/A	#N/A	#N/A	#N/A
GCA_963564645.1	GCA_963564645.1.fna	NCBI	99.9	0.3	Burkholderia pseudomallei	Burkholderia pseudomallei	5263STDY7401754	#N/A	#N/A		#N/A	#N/A	#N/A	#N/A	#N/A	#N/A	#N/A	#N/A	#N/A	#N/A
GCA_963564545.1	GCA_963564545.1.fna	NCBI	99.9	0.3	Burkholderia pseudomallei	Burkholderia pseudomallei	5263STDY7401755	#N/A	#N/A		#N/A	#N/A	#N/A	#N/A	#N/A	#N/A	#N/A	#N/A	#N/A	#N/A
GCA_963565465.1	GCA_963565465.1.fna	NCBI	99.9	0.3	Burkholderia pseudomallei	Burkholderia pseudomallei	5263STDY7401756	#N/A	#N/A		#N/A	#N/A	#N/A	#N/A	#N/A	#N/A	#N/A	#N/A	#N/A	#N/A
GCA_963565455.1	GCA_963565455.1.fna	NCBI	100	0.1	Burkholderia pseudomallei	Burkholderia pseudomallei	5263STDY7401757	#N/A	#N/A		#N/A	#N/A	#N/A	#N/A	#N/A	#N/A	#N/A	#N/A	#N/A	#N/A
GCA_963564665.1	GCA_963564665.1.fna	NCBI	100	0.3	Burkholderia pseudomallei	Burkholderia pseudomallei	5263STDY7401758	#N/A	#N/A		#N/A	#N/A	#N/A	#N/A	#N/A	#N/A	#N/A	#N/A	#N/A	#N/A
GCA_963564635.1	GCA_963564635.1.fna	NCBI	100	0.3	Burkholderia pseudomallei	Burkholderia pseudomallei	5263STDY7401759	#N/A	#N/A		#N/A	#N/A	#N/A	#N/A	#N/A	#N/A	#N/A	#N/A	#N/A	#N/A
GCA_963564555.1	GCA_963564555.1.fna	NCBI	100	0.3	Burkholderia pseudomallei	Burkholderia pseudomallei	5263STDY7401760	#N/A	#N/A		#N/A	#N/A	#N/A	#N/A	#N/A	#N/A	#N/A	#N/A	#N/A	#N/A
GCA_963564625.1	GCA_963564625.1.fna	NCBI	100	0.3	Burkholderia pseudomallei	Burkholderia pseudomallei	5263STDY7401761	#N/A	#N/A		#N/A	#N/A	#N/A	#N/A	#N/A	#N/A	#N/A	#N/A	#N/A	#N/A
GCA_963564575.1	GCA_963564575.1.fna	NCBI	99.8	0.1	Burkholderia pseudomallei	Burkholderia pseudomallei	5263STDY7401762	#N/A	#N/A		#N/A	#N/A	#N/A	#N/A	#N/A	#N/A	#N/A	#N/A	#N/A	#N/A
GCA_963565175.1	GCA_963565175.1.fna	NCBI	99.9	0.3	Burkholderia pseudomallei	Burkholderia pseudomallei	5263STDY7401763	#N/A	#N/A		#N/A	#N/A	#N/A	#N/A	#N/A	#N/A	#N/A	#N/A	#N/A	#N/A
GCA_963564725.1	GCA_963564725.1.fna	NCBI	99.9	0.3	Burkholderia pseudomallei	Burkholderia pseudomallei	5263STDY7401764	#N/A	#N/A		#N/A	#N/A	#N/A	#N/A	#N/A	#N/A	#N/A	#N/A	#N/A	#N/A
GCA_963564745.1	GCA_963564745.1.fna	NCBI	100	0.3	Burkholderia pseudomallei	Burkholderia pseudomallei	5263STDY7401765	#N/A	#N/A		#N/A	#N/A	#N/A	#N/A	#N/A	#N/A	#N/A	#N/A	#N/A	#N/A
GCA_963564765.1	GCA_963564765.1.fna	NCBI	100	0.3	Burkholderia pseudomallei	Burkholderia pseudomallei	5263STDY7401766	#N/A	#N/A		#N/A	#N/A	#N/A	#N/A	#N/A	#N/A	#N/A	#N/A	#N/A	#N/A
GCA_963565165.1	GCA_963565165.1.fna	NCBI	100	0.3	Burkholderia pseudomallei	Burkholderia pseudomallei	5263STDY7401767	#N/A	#N/A		#N/A	#N/A	#N/A	#N/A	#N/A	#N/A	#N/A	#N/A	#N/A	#N/A
GCA_963565155.1	GCA_963565155.1.fna	NCBI	100	0.3	Burkholderia pseudomallei	Burkholderia pseudomallei	5263STDY7401768	#N/A	#N/A		#N/A	#N/A	#N/A	#N/A	#N/A	#N/A	#N/A	#N/A	#N/A	#N/A
GCA_963564755.1	GCA_963564755.1.fna	NCBI	99.8	0.1	Burkholderia pseudomallei	Burkholderia pseudomallei	5263STDY7401769	#N/A	#N/A		#N/A	#N/A	#N/A	#N/A	#N/A	#N/A	#N/A	#N/A	#N/A	#N/A
GCA_963564275.1	GCA_963564275.1.fna	NCBI	99.8	0.1	Burkholderia pseudomallei	Burkholderia pseudomallei	5263STDY7401770	#N/A	#N/A		#N/A	#N/A	#N/A	#N/A	#N/A	#N/A	#N/A	#N/A	#N/A	#N/A
GCA_963565135.1	GCA_963565135.1.fna	NCBI	99.9	0.3	Burkholderia pseudomallei	Burkholderia pseudomallei	5263STDY7401771	#N/A	#N/A		#N/A	#N/A	#N/A	#N/A	#N/A	#N/A	#N/A	#N/A	#N/A	#N/A
GCA_963564845.1	GCA_963564845.1.fna	NCBI	99.8	0.1	Burkholderia pseudomallei	Burkholderia pseudomallei	5263STDY7401772	#N/A	#N/A		#N/A	#N/A	#N/A	#N/A	#N/A	#N/A	#N/A	#N/A	#N/A	#N/A
GCA_963565125.1	GCA_963565125.1.fna	NCBI	100	0.3	Burkholderia pseudomallei	Burkholderia pseudomallei	5263STDY7401773	#N/A	#N/A		#N/A	#N/A	#N/A	#N/A	#N/A	#N/A	#N/A	#N/A	#N/A	#N/A
GCA_963563985.1	GCA_963563985.1.fna	NCBI	100	0.3	Burkholderia pseudomallei	Burkholderia pseudomallei	5263STDY7401775	#N/A	#N/A		#N/A	#N/A	#N/A	#N/A	#N/A	#N/A	#N/A	#N/A	#N/A	#N/A
GCA_963565115.1	GCA_963565115.1.fna	NCBI	100	0.3	Burkholderia pseudomallei	Burkholderia pseudomallei	5263STDY7401776	#N/A	#N/A		#N/A	#N/A	#N/A	#N/A	#N/A	#N/A	#N/A	#N/A	#N/A	#N/A
GCA_963565105.1	GCA_963565105.1.fna	NCBI	100	0.3	Burkholderia pseudomallei	Burkholderia pseudomallei	5263STDY7401777	#N/A	#N/A		#N/A	#N/A	#N/A	#N/A	#N/A	#N/A	#N/A	#N/A	#N/A	#N/A
GCA_963564955.1	GCA_963564955.1.fna	NCBI	99.9	0.3	Burkholderia pseudomallei	Burkholderia pseudomallei	5263STDY7401778	#N/A	#N/A		#N/A	#N/A	#N/A	#N/A	#N/A	#N/A	#N/A	#N/A	#N/A	#N/A
GCA_963564975.1	GCA_963564975.1.fna	NCBI	99.9	0.3	Burkholderia pseudomallei	Burkholderia pseudomallei	5263STDY7401779	#N/A	#N/A		#N/A	#N/A	#N/A	#N/A	#N/A	#N/A	#N/A	#N/A	#N/A	#N/A
GCA_963563635.1	GCA_963563635.1.fna	NCBI	100	0.1	Burkholderia pseudomallei	Burkholderia pseudomallei	5263STDY7401781	#N/A	#N/A		#N/A	#N/A	#N/A	#N/A	#N/A	#N/A	#N/A	#N/A	#N/A	#N/A
GCA_963563625.1	GCA_963563625.1.fna	NCBI	100	0.1	Burkholderia pseudomallei	Burkholderia pseudomallei	5263STDY7401782	#N/A	#N/A		#N/A	#N/A	#N/A	#N/A	#N/A	#N/A	#N/A	#N/A	#N/A	#N/A
GCA_963563475.1	GCA_963563475.1.fna	NCBI	99.9	0.3	Burkholderia pseudomallei	Burkholderia pseudomallei	5263STDY7401783	#N/A	#N/A		#N/A	#N/A	#N/A	#N/A	#N/A	#N/A	#N/A	#N/A	#N/A	#N/A
GCA_963565735.1	GCA_963565735.1.fna	NCBI	99.9	0.3	Burkholderia pseudomallei	Burkholderia pseudomallei	5263STDY7401784	#N/A	#N/A		#N/A	#N/A	#N/A	#N/A	#N/A	#N/A	#N/A	#N/A	#N/A	#N/A
GCA_963565725.1	GCA_963565725.1.fna	NCBI	100	0.3	Burkholderia pseudomallei	Burkholderia pseudomallei	5263STDY7401785	#N/A	#N/A		#N/A	#N/A	#N/A	#N/A	#N/A	#N/A	#N/A	#N/A	#N/A	#N/A
GCA_963565275.1	GCA_963565275.1.fna	NCBI	100	0.3	Burkholderia pseudomallei	Burkholderia pseudomallei	5263STDY7401786	#N/A	#N/A		#N/A	#N/A	#N/A	#N/A	#N/A	#N/A	#N/A	#N/A	#N/A	#N/A
GCA_963563605.1	GCA_963563605.1.fna	NCBI	99.8	0.1	Burkholderia pseudomallei	Burkholderia pseudomallei	5263STDY7401787	#N/A	#N/A		#N/A	#N/A	#N/A	#N/A	#N/A	#N/A	#N/A	#N/A	#N/A	#N/A
GCA_963563615.1	GCA_963563615.1.fna	NCBI	99.9	0.3	Burkholderia pseudomallei	Burkholderia pseudomallei	5263STDY7401788	#N/A	#N/A		#N/A	#N/A	#N/A	#N/A	#N/A	#N/A	#N/A	#N/A	#N/A	#N/A
GCA_963563595.1	GCA_963563595.1.fna	NCBI	99.9	0.3	Burkholderia pseudomallei	Burkholderia pseudomallei	5263STDY7401789	#N/A	#N/A		#N/A	#N/A	#N/A	#N/A	#N/A	#N/A	#N/A	#N/A	#N/A	#N/A
GCA_963564825.1	GCA_963564825.1.fna	NCBI	99.9	0.3	Burkholderia pseudomallei	Burkholderia pseudomallei	5263STDY7401791	#N/A	#N/A		#N/A	#N/A	#N/A	#N/A	#N/A	#N/A	#N/A	#N/A	#N/A	#N/A
GCA_963563575.1	GCA_963563575.1.fna	NCBI	99.7	0.3	Burkholderia pseudomallei	Burkholderia pseudomallei	5263STDY7401792	#N/A	#N/A		#N/A	#N/A	#N/A	#N/A	#N/A	#N/A	#N/A	#N/A	#N/A	#N/A
GCA_963565425.1	GCA_963565425.1.fna	NCBI	99.9	0.3	Burkholderia pseudomallei	Burkholderia pseudomallei	5263STDY7401794	#N/A	#N/A		#N/A	#N/A	#N/A	#N/A	#N/A	#N/A	#N/A	#N/A	#N/A	#N/A
GCA_963563585.1	GCA_963563585.1.fna	NCBI	99.7	0.3	Burkholderia pseudomallei	Burkholderia pseudomallei	5263STDY7401795	#N/A	#N/A		#N/A	#N/A	#N/A	#N/A	#N/A	#N/A	#N/A	#N/A	#N/A	#N/A
GCA_963574035.1	GCA_963574035.1.fna	NCBI	99.9	0.3	Burkholderia pseudomallei	Burkholderia pseudomallei	5263STDY7401796	#N/A	#N/A		#N/A	#N/A	#N/A	#N/A	#N/A	#N/A	#N/A	#N/A	#N/A	#N/A
GCA_963565865.1	GCA_963565865.1.fna	NCBI	99.9	0.3	Burkholderia pseudomallei	Burkholderia pseudomallei	5263STDY7401797	#N/A	#N/A		#N/A	#N/A	#N/A	#N/A	#N/A	#N/A	#N/A	#N/A	#N/A	#N/A
GCA_963563565.1	GCA_963563565.1.fna	NCBI	99.9	0.3	Burkholderia pseudomallei	Burkholderia pseudomallei	5263STDY7401798	#N/A	#N/A		#N/A	#N/A	#N/A	#N/A	#N/A	#N/A	#N/A	#N/A	#N/A	#N/A
GCA_963564985.1	GCA_963564985.1.fna	NCBI	99.9	0.3	Burkholderia pseudomallei	Burkholderia pseudomallei	5263STDY7401799	#N/A	#N/A		#N/A	#N/A	#N/A	#N/A	#N/A	#N/A	#N/A	#N/A	#N/A	#N/A
GCA_963566075.1	GCA_963566075.1.fna	NCBI	99.9	0.3	Burkholderia pseudomallei	Burkholderia pseudomallei	5263STDY7401800	#N/A	#N/A		#N/A	#N/A	#N/A	#N/A	#N/A	#N/A	#N/A	#N/A	#N/A	#N/A
GCA_963562815.1	GCA_963562815.1.fna	NCBI	100	0.3	Burkholderia pseudomallei	Burkholderia pseudomallei	5263STDY7401801	#N/A	#N/A		#N/A	#N/A	#N/A	#N/A	#N/A	#N/A	#N/A	#N/A	#N/A	#N/A
GCA_963563965.1	GCA_963563965.1.fna	NCBI	99.9	0.3	Burkholderia pseudomallei	Burkholderia pseudomallei	5263STDY7401802	#N/A	#N/A		#N/A	#N/A	#N/A	#N/A	#N/A	#N/A	#N/A	#N/A	#N/A	#N/A
GCA_963563955.1	GCA_963563955.1.fna	NCBI	99.6	0.3	Burkholderia pseudomallei	Burkholderia pseudomallei	5263STDY7401803	#N/A	#N/A		#N/A	#N/A	#N/A	#N/A	#N/A	#N/A	#N/A	#N/A	#N/A	#N/A
GCA_963564215.1	GCA_963564215.1.fna	NCBI	99.9	0.3	Burkholderia pseudomallei	Burkholderia pseudomallei	5263STDY7401804	#N/A	#N/A		#N/A	#N/A	#N/A	#N/A	#N/A	#N/A	#N/A	#N/A	#N/A	#N/A
GCA_963565715.1	GCA_963565715.1.fna	NCBI	99.9	0.3	Burkholderia pseudomallei	Burkholderia pseudomallei	5263STDY7401805	#N/A	#N/A		#N/A	#N/A	#N/A	#N/A	#N/A	#N/A	#N/A	#N/A	#N/A	#N/A
GCA_963565935.1	GCA_963565935.1.fna	NCBI	99.7	0.1	Burkholderia pseudomallei	Burkholderia pseudomallei	5263STDY7401806	#N/A	#N/A		#N/A	#N/A	#N/A	#N/A	#N/A	#N/A	#N/A	#N/A	#N/A	#N/A
GCA_963564855.1	GCA_963564855.1.fna	NCBI	99.7	0.1	Burkholderia pseudomallei	Burkholderia pseudomallei	5263STDY7401807	#N/A	#N/A		#N/A	#N/A	#N/A	#N/A	#N/A	#N/A	#N/A	#N/A	#N/A	#N/A
GCA_963565925.1	GCA_963565925.1.fna	NCBI	99.9	0.3	Burkholderia pseudomallei	Burkholderia pseudomallei	5263STDY7401808	#N/A	#N/A		#N/A	#N/A	#N/A	#N/A	#N/A	#N/A	#N/A	#N/A	#N/A	#N/A
GCA_963565235.1	GCA_963565235.1.fna	NCBI	99.8	0.1	Burkholderia pseudomallei	Burkholderia pseudomallei	5263STDY7401809	#N/A	#N/A		#N/A	#N/A	#N/A	#N/A	#N/A	#N/A	#N/A	#N/A	#N/A	#N/A
GCA_963565225.1	GCA_963565225.1.fna	NCBI	99.9	0.3	Burkholderia pseudomallei	Burkholderia pseudomallei	5263STDY7401810	#N/A	#N/A		#N/A	#N/A	#N/A	#N/A	#N/A	#N/A	#N/A	#N/A	#N/A	#N/A
GCA_963564815.1	GCA_963564815.1.fna	NCBI	99.7	0.1	Burkholderia pseudomallei	Burkholderia pseudomallei	5263STDY7401811	#N/A	#N/A		#N/A	#N/A	#N/A	#N/A	#N/A	#N/A	#N/A	#N/A	#N/A	#N/A
GCA_963564865.1	GCA_963564865.1.fna	NCBI	99.8	0.1	Burkholderia pseudomallei	Burkholderia pseudomallei	5263STDY7401812	#N/A	#N/A		#N/A	#N/A	#N/A	#N/A	#N/A	#N/A	#N/A	#N/A	#N/A	#N/A
GCA_963565945.1	GCA_963565945.1.fna	NCBI	99.9	0.3	Burkholderia pseudomallei	Burkholderia pseudomallei	5263STDY7401813	#N/A	#N/A		#N/A	#N/A	#N/A	#N/A	#N/A	#N/A	#N/A	#N/A	#N/A	#N/A
GCA_963566065.1	GCA_963566065.1.fna	NCBI	99.9	0	Burkholderia pseudomallei	Burkholderia pseudomallei	5263STDY7401814	#N/A	#N/A		#N/A	#N/A	#N/A	#N/A	#N/A	#N/A	#N/A	#N/A	#N/A	#N/A
GCA_963562595.1	GCA_963562595.1.fna	NCBI	99.8	0.1	Burkholderia pseudomallei	Burkholderia pseudomallei	5263STDY7401815	#N/A	#N/A		#N/A	#N/A	#N/A	#N/A	#N/A	#N/A	#N/A	#N/A	#N/A	#N/A
GCA_963562685.1	GCA_963562685.1.fna	NCBI	99.9	0.3	Burkholderia pseudomallei	Burkholderia pseudomallei	5263STDY7401817	#N/A	#N/A		#N/A	#N/A	#N/A	#N/A	#N/A	#N/A	#N/A	#N/A	#N/A	#N/A
GCA_963563085.1	GCA_963563085.1.fna	NCBI	99.9	0.3	Burkholderia pseudomallei	Burkholderia pseudomallei	5263STDY7401818	#N/A	#N/A		#N/A	#N/A	#N/A	#N/A	#N/A	#N/A	#N/A	#N/A	#N/A	#N/A
GCA_963562415.1	GCA_963562415.1.fna	NCBI	99.8	0.1	Burkholderia pseudomallei	Burkholderia pseudomallei	5263STDY7401819	#N/A	#N/A		#N/A	#N/A	#N/A	#N/A	#N/A	#N/A	#N/A	#N/A	#N/A	#N/A
GCA_963562735.1	GCA_963562735.1.fna	NCBI	99.8	0.1	Burkholderia pseudomallei	Burkholderia pseudomallei	5263STDY7401820	#N/A	#N/A		#N/A	#N/A	#N/A	#N/A	#N/A	#N/A	#N/A	#N/A	#N/A	#N/A
GCA_963572865.1	GCA_963572865.1.fna	NCBI	99.9	0.3	Burkholderia pseudomallei	Burkholderia pseudomallei	5263STDY7401821	#N/A	#N/A		#N/A	#N/A	#N/A	#N/A	#N/A	#N/A	#N/A	#N/A	#N/A	#N/A
GCA_963572435.1	GCA_963572435.1.fna	NCBI	99.8	0.1	Burkholderia pseudomallei	Burkholderia pseudomallei	5263STDY7401822	#N/A	#N/A		#N/A	#N/A	#N/A	#N/A	#N/A	#N/A	#N/A	#N/A	#N/A	#N/A
GCA_963564395.1	GCA_963564395.1.fna	NCBI	99.6	0.3	Burkholderia pseudomallei	Burkholderia pseudomallei	5263STDY7401823	#N/A	#N/A		#N/A	#N/A	#N/A	#N/A	#N/A	#N/A	#N/A	#N/A	#N/A	#N/A
GCA_963562785.1	GCA_963562785.1.fna	NCBI	99.9	0.3	Burkholderia pseudomallei	Burkholderia pseudomallei	5263STDY7401824	#N/A	#N/A		#N/A	#N/A	#N/A	#N/A	#N/A	#N/A	#N/A	#N/A	#N/A	#N/A
GCA_963562945.1	GCA_963562945.1.fna	NCBI	100	0.3	Burkholderia pseudomallei	Burkholderia pseudomallei	5263STDY7401825	#N/A	#N/A		#N/A	#N/A	#N/A	#N/A	#N/A	#N/A	#N/A	#N/A	#N/A	#N/A
GCA_963562835.1	GCA_963562835.1.fna	NCBI	100	0.3	Burkholderia pseudomallei	Burkholderia pseudomallei	5263STDY7401826	#N/A	#N/A		#N/A	#N/A	#N/A	#N/A	#N/A	#N/A	#N/A	#N/A	#N/A	#N/A
GCA_963561755.1	GCA_963561755.1.fna	NCBI	99.9	0.3	Burkholderia pseudomallei	Burkholderia pseudomallei	5263STDY7401827	#N/A	#N/A		#N/A	#N/A	#N/A	#N/A	#N/A	#N/A	#N/A	#N/A	#N/A	#N/A
GCA_963561715.1	GCA_963561715.1.fna	NCBI	100	0.3	Burkholderia pseudomallei	Burkholderia pseudomallei	5263STDY7401828	#N/A	#N/A		#N/A	#N/A	#N/A	#N/A	#N/A	#N/A	#N/A	#N/A	#N/A	#N/A
GCA_963562465.1	GCA_963562465.1.fna	NCBI	99.9	0.3	Burkholderia pseudomallei	Burkholderia pseudomallei	5263STDY7401829	#N/A	#N/A		#N/A	#N/A	#N/A	#N/A	#N/A	#N/A	#N/A	#N/A	#N/A	#N/A
GCA_963561595.1	GCA_963561595.1.fna	NCBI	99.9	0.3	Burkholderia pseudomallei	Burkholderia pseudomallei	5263STDY7401830	#N/A	#N/A		#N/A	#N/A	#N/A	#N/A	#N/A	#N/A	#N/A	#N/A	#N/A	#N/A
GCA_963561155.1	GCA_963561155.1.fna	NCBI	99.9	0.3	Burkholderia pseudomallei	Burkholderia pseudomallei	5263STDY7401832	#N/A	#N/A		#N/A	#N/A	#N/A	#N/A	#N/A	#N/A	#N/A	#N/A	#N/A	#N/A
GCA_963562535.1	GCA_963562535.1.fna	NCBI	100	0.3	Burkholderia pseudomallei	Burkholderia pseudomallei	5263STDY7401833	#N/A	#N/A		#N/A	#N/A	#N/A	#N/A	#N/A	#N/A	#N/A	#N/A	#N/A	#N/A
GCA_963561865.1	GCA_963561865.1.fna	NCBI	99.9	0.3	Burkholderia pseudomallei	Burkholderia pseudomallei	5263STDY7401834	#N/A	#N/A		#N/A	#N/A	#N/A	#N/A	#N/A	#N/A	#N/A	#N/A	#N/A	#N/A
GCA_963562495.1	GCA_963562495.1.fna	NCBI	100	0.3	Burkholderia pseudomallei	Burkholderia pseudomallei	5263STDY7401835	#N/A	#N/A		#N/A	#N/A	#N/A	#N/A	#N/A	#N/A	#N/A	#N/A	#N/A	#N/A
GCA_963561845.1	GCA_963561845.1.fna	NCBI	99.9	0.3	Burkholderia pseudomallei	Burkholderia pseudomallei	5263STDY7401836	#N/A	#N/A		#N/A	#N/A	#N/A	#N/A	#N/A	#N/A	#N/A	#N/A	#N/A	#N/A
GCA_963562635.1	GCA_963562635.1.fna	NCBI	100	0.3	Burkholderia pseudomallei	Burkholderia pseudomallei	5263STDY7401837	#N/A	#N/A		#N/A	#N/A	#N/A	#N/A	#N/A	#N/A	#N/A	#N/A	#N/A	#N/A
GCA_963561855.1	GCA_963561855.1.fna	NCBI	99.8	0.1	Burkholderia pseudomallei	Burkholderia pseudomallei	5263STDY7401838	#N/A	#N/A		#N/A	#N/A	#N/A	#N/A	#N/A	#N/A	#N/A	#N/A	#N/A	#N/A
GCA_963561835.1	GCA_963561835.1.fna	NCBI	100	0.1	Burkholderia pseudomallei	Burkholderia pseudomallei	5263STDY7401839	#N/A	#N/A		#N/A	#N/A	#N/A	#N/A	#N/A	#N/A	#N/A	#N/A	#N/A	#N/A
GCA_963562485.1	GCA_963562485.1.fna	NCBI	100	0.3	Burkholderia pseudomallei	Burkholderia pseudomallei	5263STDY7401840	#N/A	#N/A		#N/A	#N/A	#N/A	#N/A	#N/A	#N/A	#N/A	#N/A	#N/A	#N/A
GCA_963561825.1	GCA_963561825.1.fna	NCBI	99.9	0.3	Burkholderia pseudomallei	Burkholderia pseudomallei	5263STDY7401841	#N/A	#N/A		#N/A	#N/A	#N/A	#N/A	#N/A	#N/A	#N/A	#N/A	#N/A	#N/A
GCA_963561795.1	GCA_963561795.1.fna	NCBI	99.9	0.3	Burkholderia pseudomallei	Burkholderia pseudomallei	5263STDY7401842	#N/A	#N/A		#N/A	#N/A	#N/A	#N/A	#N/A	#N/A	#N/A	#N/A	#N/A	#N/A
GCA_963562865.1	GCA_963562865.1.fna	NCBI	100	0.3	Burkholderia pseudomallei	Burkholderia pseudomallei	5263STDY7401843	#N/A	#N/A		#N/A	#N/A	#N/A	#N/A	#N/A	#N/A	#N/A	#N/A	#N/A	#N/A
GCA_963563175.1	GCA_963563175.1.fna	NCBI	99.9	0.3	Burkholderia pseudomallei	Burkholderia pseudomallei	5263STDY7401844	#N/A	#N/A		#N/A	#N/A	#N/A	#N/A	#N/A	#N/A	#N/A	#N/A	#N/A	#N/A
GCA_963562665.1	GCA_963562665.1.fna	NCBI	99.9	0.3	Burkholderia pseudomallei	Burkholderia pseudomallei	5263STDY7401845	#N/A	#N/A		#N/A	#N/A	#N/A	#N/A	#N/A	#N/A	#N/A	#N/A	#N/A	#N/A
GCA_963562655.1	GCA_963562655.1.fna	NCBI	100	0.3	Burkholderia pseudomallei	Burkholderia pseudomallei	5263STDY7401846	#N/A	#N/A		#N/A	#N/A	#N/A	#N/A	#N/A	#N/A	#N/A	#N/A	#N/A	#N/A
GCA_963563155.1	GCA_963563155.1.fna	NCBI	100	0.3	Burkholderia pseudomallei	Burkholderia pseudomallei	5263STDY7401847	#N/A	#N/A		#N/A	#N/A	#N/A	#N/A	#N/A	#N/A	#N/A	#N/A	#N/A	#N/A
GCA_963561425.1	GCA_963561425.1.fna	NCBI	99.9	0.3	Burkholderia pseudomallei	Burkholderia pseudomallei	5263STDY7401848	#N/A	#N/A		#N/A	#N/A	#N/A	#N/A	#N/A	#N/A	#N/A	#N/A	#N/A	#N/A
GCA_963563165.1	GCA_963563165.1.fna	NCBI	99.9	0.3	Burkholderia pseudomallei	Burkholderia pseudomallei	5263STDY7401849	#N/A	#N/A		#N/A	#N/A	#N/A	#N/A	#N/A	#N/A	#N/A	#N/A	#N/A	#N/A
GCA_963563145.1	GCA_963563145.1.fna	NCBI	100	0.3	Burkholderia pseudomallei	Burkholderia pseudomallei	5263STDY7401850	#N/A	#N/A		#N/A	#N/A	#N/A	#N/A	#N/A	#N/A	#N/A	#N/A	#N/A	#N/A
GCA_963563105.1	GCA_963563105.1.fna	NCBI	99.9	0.3	Burkholderia pseudomallei	Burkholderia pseudomallei	5263STDY7401851	#N/A	#N/A		#N/A	#N/A	#N/A	#N/A	#N/A	#N/A	#N/A	#N/A	#N/A	#N/A
GCA_963563095.1	GCA_963563095.1.fna	NCBI	100	0.3	Burkholderia pseudomallei	Burkholderia pseudomallei	5263STDY7401852	#N/A	#N/A		#N/A	#N/A	#N/A	#N/A	#N/A	#N/A	#N/A	#N/A	#N/A	#N/A
GCA_963562805.1	GCA_963562805.1.fna	NCBI	100	0.3	Burkholderia pseudomallei	Burkholderia pseudomallei	5263STDY7401853	#N/A	#N/A		#N/A	#N/A	#N/A	#N/A	#N/A	#N/A	#N/A	#N/A	#N/A	#N/A
GCA_963563365.1	GCA_963563365.1.fna	NCBI	100	0.3	Burkholderia pseudomallei	Burkholderia pseudomallei	5263STDY7401854	#N/A	#N/A		#N/A	#N/A	#N/A	#N/A	#N/A	#N/A	#N/A	#N/A	#N/A	#N/A
GCA_963563075.1	GCA_963563075.1.fna	NCBI	100	0.1	Burkholderia pseudomallei	Burkholderia pseudomallei	5263STDY7401855	#N/A	#N/A		#N/A	#N/A	#N/A	#N/A	#N/A	#N/A	#N/A	#N/A	#N/A	#N/A
GCA_963563405.1	GCA_963563405.1.fna	NCBI	99.8	0.1	Burkholderia pseudomallei	Burkholderia pseudomallei	5263STDY7401856	#N/A	#N/A		#N/A	#N/A	#N/A	#N/A	#N/A	#N/A	#N/A	#N/A	#N/A	#N/A
GCA_963563065.1	GCA_963563065.1.fna	NCBI	100	0.3	Burkholderia pseudomallei	Burkholderia pseudomallei	5263STDY7401857	#N/A	#N/A		#N/A	#N/A	#N/A	#N/A	#N/A	#N/A	#N/A	#N/A	#N/A	#N/A
GCA_963563045.1	GCA_963563045.1.fna	NCBI	100	0.3	Burkholderia pseudomallei	Burkholderia pseudomallei	5263STDY7401858	#N/A	#N/A		#N/A	#N/A	#N/A	#N/A	#N/A	#N/A	#N/A	#N/A	#N/A	#N/A
GCA_963563375.1	GCA_963563375.1.fna	NCBI	100	0.3	Burkholderia pseudomallei	Burkholderia pseudomallei	5263STDY7401859	#N/A	#N/A		#N/A	#N/A	#N/A	#N/A	#N/A	#N/A	#N/A	#N/A	#N/A	#N/A
GCA_963563355.1	GCA_963563355.1.fna	NCBI	100	0.3	Burkholderia pseudomallei	Burkholderia pseudomallei	5263STDY7401860	#N/A	#N/A		#N/A	#N/A	#N/A	#N/A	#N/A	#N/A	#N/A	#N/A	#N/A	#N/A
GCA_963563345.1	GCA_963563345.1.fna	NCBI	100	0.3	Burkholderia pseudomallei	Burkholderia pseudomallei	5263STDY7401861	#N/A	#N/A		#N/A	#N/A	#N/A	#N/A	#N/A	#N/A	#N/A	#N/A	#N/A	#N/A
GCA_963563335.1	GCA_963563335.1.fna	NCBI	99.9	0.3	Burkholderia pseudomallei	Burkholderia pseudomallei	5263STDY7401862	#N/A	#N/A		#N/A	#N/A	#N/A	#N/A	#N/A	#N/A	#N/A	#N/A	#N/A	#N/A
GCA_963561415.1	GCA_963561415.1.fna	NCBI	100	0.3	Burkholderia pseudomallei	Burkholderia pseudomallei	5263STDY7401863	#N/A	#N/A		#N/A	#N/A	#N/A	#N/A	#N/A	#N/A	#N/A	#N/A	#N/A	#N/A
GCA_963562405.1	GCA_963562405.1.fna	NCBI	100	0.3	Burkholderia pseudomallei	Burkholderia pseudomallei	5263STDY7401864	#N/A	#N/A		#N/A	#N/A	#N/A	#N/A	#N/A	#N/A	#N/A	#N/A	#N/A	#N/A
GCA_963561315.1	GCA_963561315.1.fna	NCBI	100	0.3	Burkholderia pseudomallei	Burkholderia pseudomallei	5263STDY7401865	#N/A	#N/A		#N/A	#N/A	#N/A	#N/A	#N/A	#N/A	#N/A	#N/A	#N/A	#N/A
GCA_963562705.1	GCA_963562705.1.fna	NCBI	100	0.3	Burkholderia pseudomallei	Burkholderia pseudomallei	5263STDY7401866	#N/A	#N/A		#N/A	#N/A	#N/A	#N/A	#N/A	#N/A	#N/A	#N/A	#N/A	#N/A
GCA_963561185.1	GCA_963561185.1.fna	NCBI	100	0.3	Burkholderia pseudomallei	Burkholderia pseudomallei	5263STDY7401867	#N/A	#N/A		#N/A	#N/A	#N/A	#N/A	#N/A	#N/A	#N/A	#N/A	#N/A	#N/A
GCA_963563265.1	GCA_963563265.1.fna	NCBI	100	0.3	Burkholderia pseudomallei	Burkholderia pseudomallei	5263STDY7401868	#N/A	#N/A		#N/A	#N/A	#N/A	#N/A	#N/A	#N/A	#N/A	#N/A	#N/A	#N/A
GCA_963561215.1	GCA_963561215.1.fna	NCBI	100	0.3	Burkholderia pseudomallei	Burkholderia pseudomallei	5263STDY7401869	#N/A	#N/A		#N/A	#N/A	#N/A	#N/A	#N/A	#N/A	#N/A	#N/A	#N/A	#N/A
GCA_963561205.1	GCA_963561205.1.fna	NCBI	100	0.3	Burkholderia pseudomallei	Burkholderia pseudomallei	5263STDY7401870	#N/A	#N/A		#N/A	#N/A	#N/A	#N/A	#N/A	#N/A	#N/A	#N/A	#N/A	#N/A
GCA_963561195.1	GCA_963561195.1.fna	NCBI	100	0.3	Burkholderia pseudomallei	Burkholderia pseudomallei	5263STDY7401871	#N/A	#N/A		#N/A	#N/A	#N/A	#N/A	#N/A	#N/A	#N/A	#N/A	#N/A	#N/A
GCA_963561225.1	GCA_963561225.1.fna	NCBI	100	0.3	Burkholderia pseudomallei	Burkholderia pseudomallei	5263STDY7401872	#N/A	#N/A		#N/A	#N/A	#N/A	#N/A	#N/A	#N/A	#N/A	#N/A	#N/A	#N/A
GCA_963562675.1	GCA_963562675.1.fna	NCBI	100	0.1	Burkholderia pseudomallei	Burkholderia pseudomallei	5263STDY7401873	#N/A	#N/A		#N/A	#N/A	#N/A	#N/A	#N/A	#N/A	#N/A	#N/A	#N/A	#N/A
GCA_963561815.1	GCA_963561815.1.fna	NCBI	100	0.3	Burkholderia pseudomallei	Burkholderia pseudomallei	5263STDY7401874	#N/A	#N/A		#N/A	#N/A	#N/A	#N/A	#N/A	#N/A	#N/A	#N/A	#N/A	#N/A
GCA_963562395.1	GCA_963562395.1.fna	NCBI	99.9	0.3	Burkholderia pseudomallei	Burkholderia pseudomallei	5263STDY7401875	#N/A	#N/A		#N/A	#N/A	#N/A	#N/A	#N/A	#N/A	#N/A	#N/A	#N/A	#N/A
GCA_963562355.1	GCA_963562355.1.fna	NCBI	99.9	0.3	Burkholderia pseudomallei	Burkholderia pseudomallei	5263STDY7401876	#N/A	#N/A		#N/A	#N/A	#N/A	#N/A	#N/A	#N/A	#N/A	#N/A	#N/A	#N/A
GCA_963562385.1	GCA_963562385.1.fna	NCBI	100	0.3	Burkholderia pseudomallei	Burkholderia pseudomallei	5263STDY7401877	#N/A	#N/A		#N/A	#N/A	#N/A	#N/A	#N/A	#N/A	#N/A	#N/A	#N/A	#N/A
GCA_963561325.1	GCA_963561325.1.fna	NCBI	100	0.3	Burkholderia pseudomallei	Burkholderia pseudomallei	5263STDY7401878	#N/A	#N/A		#N/A	#N/A	#N/A	#N/A	#N/A	#N/A	#N/A	#N/A	#N/A	#N/A
GCA_963562365.1	GCA_963562365.1.fna	NCBI	100	0.3	Burkholderia pseudomallei	Burkholderia pseudomallei	5263STDY7401879	#N/A	#N/A		#N/A	#N/A	#N/A	#N/A	#N/A	#N/A	#N/A	#N/A	#N/A	#N/A
GCA_963561435.1	GCA_963561435.1.fna	NCBI	100	0.3	Burkholderia pseudomallei	Burkholderia pseudomallei	5263STDY7401880	#N/A	#N/A		#N/A	#N/A	#N/A	#N/A	#N/A	#N/A	#N/A	#N/A	#N/A	#N/A
GCA_963572925.1	GCA_963572925.1.fna	NCBI	100	0.3	Burkholderia pseudomallei	Burkholderia pseudomallei	5263STDY7401881	#N/A	#N/A		#N/A	#N/A	#N/A	#N/A	#N/A	#N/A	#N/A	#N/A	#N/A	#N/A
GCA_963572835.1	GCA_963572835.1.fna	NCBI	100	0.3	Burkholderia pseudomallei	Burkholderia pseudomallei	5263STDY7401882	#N/A	#N/A		#N/A	#N/A	#N/A	#N/A	#N/A	#N/A	#N/A	#N/A	#N/A	#N/A
GCA_963572825.1	GCA_963572825.1.fna	NCBI	100	0.3	Burkholderia pseudomallei	Burkholderia pseudomallei	5263STDY7401883	#N/A	#N/A		#N/A	#N/A	#N/A	#N/A	#N/A	#N/A	#N/A	#N/A	#N/A	#N/A
GCA_963572855.1	GCA_963572855.1.fna	NCBI	100	0.1	Burkholderia pseudomallei	Burkholderia pseudomallei	5263STDY7401884	#N/A	#N/A		#N/A	#N/A	#N/A	#N/A	#N/A	#N/A	#N/A	#N/A	#N/A	#N/A
GCA_963572815.1	GCA_963572815.1.fna	NCBI	100	0.3	Burkholderia pseudomallei	Burkholderia pseudomallei	5263STDY7401885	#N/A	#N/A		#N/A	#N/A	#N/A	#N/A	#N/A	#N/A	#N/A	#N/A	#N/A	#N/A
GCA_963572335.1	GCA_963572335.1.fna	NCBI	100	0.3	Burkholderia pseudomallei	Burkholderia pseudomallei	5263STDY7401886	#N/A	#N/A		#N/A	#N/A	#N/A	#N/A	#N/A	#N/A	#N/A	#N/A	#N/A	#N/A
GCA_963572805.1	GCA_963572805.1.fna	NCBI	100	0.3	Burkholderia pseudomallei	Burkholderia pseudomallei	5263STDY7401887	#N/A	#N/A		#N/A	#N/A	#N/A	#N/A	#N/A	#N/A	#N/A	#N/A	#N/A	#N/A
GCA_963572795.1	GCA_963572795.1.fna	NCBI	100	0.3	Burkholderia pseudomallei	Burkholderia pseudomallei	5263STDY7401888	#N/A	#N/A		#N/A	#N/A	#N/A	#N/A	#N/A	#N/A	#N/A	#N/A	#N/A	#N/A
GCA_963572845.1	GCA_963572845.1.fna	NCBI	100	0.3	Burkholderia pseudomallei	Burkholderia pseudomallei	5263STDY7401889	#N/A	#N/A		#N/A	#N/A	#N/A	#N/A	#N/A	#N/A	#N/A	#N/A	#N/A	#N/A
GCA_963573875.1	GCA_963573875.1.fna	NCBI	100	0.3	Burkholderia pseudomallei	Burkholderia pseudomallei	5263STDY7401890	#N/A	#N/A		#N/A	#N/A	#N/A	#N/A	#N/A	#N/A	#N/A	#N/A	#N/A	#N/A
GCA_963573185.1	GCA_963573185.1.fna	NCBI	99.4	0.3	Burkholderia pseudomallei	Burkholderia pseudomallei	5263STDY7401891	#N/A	#N/A		#N/A	#N/A	#N/A	#N/A	#N/A	#N/A	#N/A	#N/A	#N/A	#N/A
GCA_963572375.1	GCA_963572375.1.fna	NCBI	100	0.3	Burkholderia pseudomallei	Burkholderia pseudomallei	5263STDY7401892	#N/A	#N/A		#N/A	#N/A	#N/A	#N/A	#N/A	#N/A	#N/A	#N/A	#N/A	#N/A
GCA_963572395.1	GCA_963572395.1.fna	NCBI	100	0.3	Burkholderia pseudomallei	Burkholderia pseudomallei	5263STDY7401893	#N/A	#N/A		#N/A	#N/A	#N/A	#N/A	#N/A	#N/A	#N/A	#N/A	#N/A	#N/A
GCA_963573245.1	GCA_963573245.1.fna	NCBI	100	0.3	Burkholderia pseudomallei	Burkholderia pseudomallei	5263STDY7401894	#N/A	#N/A		#N/A	#N/A	#N/A	#N/A	#N/A	#N/A	#N/A	#N/A	#N/A	#N/A
GCA_963564305.1	GCA_963564305.1.fna	NCBI	100	0.3	Burkholderia pseudomallei	Burkholderia pseudomallei	5263STDY7401895	#N/A	#N/A		#N/A	#N/A	#N/A	#N/A	#N/A	#N/A	#N/A	#N/A	#N/A	#N/A
GCA_963565315.1	GCA_963565315.1.fna	NCBI	99.9	0.3	Burkholderia pseudomallei	Burkholderia pseudomallei	5263STDY7401896	#N/A	#N/A		#N/A	#N/A	#N/A	#N/A	#N/A	#N/A	#N/A	#N/A	#N/A	#N/A
GCA_963564335.1	GCA_963564335.1.fna	NCBI	100	0.3	Burkholderia pseudomallei	Burkholderia pseudomallei	5263STDY7401897	#N/A	#N/A		#N/A	#N/A	#N/A	#N/A	#N/A	#N/A	#N/A	#N/A	#N/A	#N/A
GCA_963564655.1	GCA_963564655.1.fna	NCBI	100	0.3	Burkholderia pseudomallei	Burkholderia pseudomallei	5263STDY7401898	#N/A	#N/A		#N/A	#N/A	#N/A	#N/A	#N/A	#N/A	#N/A	#N/A	#N/A	#N/A
GCA_963564495.1	GCA_963564495.1.fna	NCBI	100	0.3	Burkholderia pseudomallei	Burkholderia pseudomallei	5263STDY7401899	#N/A	#N/A		#N/A	#N/A	#N/A	#N/A	#N/A	#N/A	#N/A	#N/A	#N/A	#N/A
GCA_963564385.1	GCA_963564385.1.fna	NCBI	100	0.3	Burkholderia pseudomallei	Burkholderia pseudomallei	5263STDY7401900	#N/A	#N/A		#N/A	#N/A	#N/A	#N/A	#N/A	#N/A	#N/A	#N/A	#N/A	#N/A
GCA_963564415.1	GCA_963564415.1.fna	NCBI	99.8	0.1	Burkholderia pseudomallei	Burkholderia pseudomallei	5263STDY7401901	#N/A	#N/A		#N/A	#N/A	#N/A	#N/A	#N/A	#N/A	#N/A	#N/A	#N/A	#N/A
GCA_963564405.1	GCA_963564405.1.fna	NCBI	100	0	Burkholderia pseudomallei	Burkholderia pseudomallei	5263STDY7401902	#N/A	#N/A		#N/A	#N/A	#N/A	#N/A	#N/A	#N/A	#N/A	#N/A	#N/A	#N/A
GCA_963662065.1	GCA_963662065.1.fna	NCBI	100	0.1	Burkholderia pseudomallei	Burkholderia pseudomallei	5263STDY7401903	#N/A	#N/A		#N/A	#N/A	#N/A	#N/A	#N/A	#N/A	#N/A	#N/A	#N/A	#N/A
GCA_963564675.1	GCA_963564675.1.fna	NCBI	100	0.1	Burkholderia pseudomallei	Burkholderia pseudomallei	5263STDY7401904	#N/A	#N/A		#N/A	#N/A	#N/A	#N/A	#N/A	#N/A	#N/A	#N/A	#N/A	#N/A
GCA_963564345.1	GCA_963564345.1.fna	NCBI	99.8	0.1	Burkholderia pseudomallei	Burkholderia pseudomallei	5263STDY7401905	#N/A	#N/A		#N/A	#N/A	#N/A	#N/A	#N/A	#N/A	#N/A	#N/A	#N/A	#N/A
GCA_963564565.1	GCA_963564565.1.fna	NCBI	100	0.3	Burkholderia pseudomallei	Burkholderia pseudomallei	5263STDY7401906	#N/A	#N/A		#N/A	#N/A	#N/A	#N/A	#N/A	#N/A	#N/A	#N/A	#N/A	#N/A
GCA_963563435.1	GCA_963563435.1.fna	NCBI	99.8	0.1	Burkholderia pseudomallei	Burkholderia pseudomallei	5263STDY7401907	#N/A	#N/A		#N/A	#N/A	#N/A	#N/A	#N/A	#N/A	#N/A	#N/A	#N/A	#N/A
GCA_963564425.1	GCA_963564425.1.fna	NCBI	100	0.1	Burkholderia pseudomallei	Burkholderia pseudomallei	5263STDY7401908	#N/A	#N/A		#N/A	#N/A	#N/A	#N/A	#N/A	#N/A	#N/A	#N/A	#N/A	#N/A
GCA_963564295.1	GCA_963564295.1.fna	NCBI	99.8	0.1	Burkholderia pseudomallei	Burkholderia pseudomallei	5263STDY7401909	#N/A	#N/A		#N/A	#N/A	#N/A	#N/A	#N/A	#N/A	#N/A	#N/A	#N/A	#N/A
GCA_963566045.1	GCA_963566045.1.fna	NCBI	99.9	0.3	Burkholderia pseudomallei	Burkholderia pseudomallei	5263STDY7401910	#N/A	#N/A		#N/A	#N/A	#N/A	#N/A	#N/A	#N/A	#N/A	#N/A	#N/A	#N/A
GCA_963565835.1	GCA_963565835.1.fna	NCBI	99.7	0.3	Burkholderia pseudomallei	Burkholderia pseudomallei	5263STDY7401911	#N/A	#N/A		#N/A	#N/A	#N/A	#N/A	#N/A	#N/A	#N/A	#N/A	#N/A	#N/A
GCA_963564285.1	GCA_963564285.1.fna	NCBI	99.7	0.1	Burkholderia pseudomallei	Burkholderia pseudomallei	5263STDY7401912	#N/A	#N/A		#N/A	#N/A	#N/A	#N/A	#N/A	#N/A	#N/A	#N/A	#N/A	#N/A
GCA_963565825.1	GCA_963565825.1.fna	NCBI	99.7	0.3	Burkholderia pseudomallei	Burkholderia pseudomallei	5263STDY7401913	#N/A	#N/A		#N/A	#N/A	#N/A	#N/A	#N/A	#N/A	#N/A	#N/A	#N/A	#N/A
GCA_963563415.1	GCA_963563415.1.fna	NCBI	99.9	0.3	Burkholderia pseudomallei	Burkholderia pseudomallei	5263STDY7401914	#N/A	#N/A		#N/A	#N/A	#N/A	#N/A	#N/A	#N/A	#N/A	#N/A	#N/A	#N/A
GCA_963562855.1	GCA_963562855.1.fna	NCBI	99.9	0	Burkholderia pseudomallei	Burkholderia pseudomallei	5263STDY7401915	#N/A	#N/A		#N/A	#N/A	#N/A	#N/A	#N/A	#N/A	#N/A	#N/A	#N/A	#N/A
GCA_963562875.1	GCA_963562875.1.fna	NCBI	99.8	0.1	Burkholderia pseudomallei	Burkholderia pseudomallei	5263STDY7401916	#N/A	#N/A		#N/A	#N/A	#N/A	#N/A	#N/A	#N/A	#N/A	#N/A	#N/A	#N/A
GCA_963562955.1	GCA_963562955.1.fna	NCBI	99.7	0.3	Burkholderia pseudomallei	Burkholderia pseudomallei	5263STDY7401917	#N/A	#N/A		#N/A	#N/A	#N/A	#N/A	#N/A	#N/A	#N/A	#N/A	#N/A	#N/A
GCA_963562295.1	GCA_963562295.1.fna	NCBI	99.8	0.1	Burkholderia pseudomallei	Burkholderia pseudomallei	5263STDY7401918	#N/A	#N/A		#N/A	#N/A	#N/A	#N/A	#N/A	#N/A	#N/A	#N/A	#N/A	#N/A
GCA_963562325.1	GCA_963562325.1.fna	NCBI	99.7	0.3	Burkholderia pseudomallei	Burkholderia pseudomallei	5263STDY7401919	#N/A	#N/A		#N/A	#N/A	#N/A	#N/A	#N/A	#N/A	#N/A	#N/A	#N/A	#N/A
GCA_963562585.1	GCA_963562585.1.fna	NCBI	99.8	0.1	Burkholderia pseudomallei	Burkholderia pseudomallei	5263STDY7401920	#N/A	#N/A		#N/A	#N/A	#N/A	#N/A	#N/A	#N/A	#N/A	#N/A	#N/A	#N/A
GCA_963562575.1	GCA_963562575.1.fna	NCBI	99.7	0.3	Burkholderia pseudomallei	Burkholderia pseudomallei	5263STDY7401922	#N/A	#N/A		#N/A	#N/A	#N/A	#N/A	#N/A	#N/A	#N/A	#N/A	#N/A	#N/A
GCA_963561085.1	GCA_963561085.1.fna	NCBI	99.9	0.3	Burkholderia pseudomallei	Burkholderia pseudomallei	5263STDY7401923	#N/A	#N/A		#N/A	#N/A	#N/A	#N/A	#N/A	#N/A	#N/A	#N/A	#N/A	#N/A
GCA_963561935.1	GCA_963561935.1.fna	NCBI	99.9	0.3	Burkholderia pseudomallei	Burkholderia pseudomallei	5263STDY7401924	#N/A	#N/A		#N/A	#N/A	#N/A	#N/A	#N/A	#N/A	#N/A	#N/A	#N/A	#N/A
GCA_963563275.1	GCA_963563275.1.fna	NCBI	99.8	0.1	Burkholderia pseudomallei	Burkholderia pseudomallei	5263STDY7401925	#N/A	#N/A		#N/A	#N/A	#N/A	#N/A	#N/A	#N/A	#N/A	#N/A	#N/A	#N/A
GCA_963561925.1	GCA_963561925.1.fna	NCBI	99.7	0.3	Burkholderia pseudomallei	Burkholderia pseudomallei	5263STDY7401926	#N/A	#N/A		#N/A	#N/A	#N/A	#N/A	#N/A	#N/A	#N/A	#N/A	#N/A	#N/A
GCA_963561175.1	GCA_963561175.1.fna	NCBI	99.9	0.3	Burkholderia pseudomallei	Burkholderia pseudomallei	5263STDY7401927	#N/A	#N/A		#N/A	#N/A	#N/A	#N/A	#N/A	#N/A	#N/A	#N/A	#N/A	#N/A
GCA_963561965.1	GCA_963561965.1.fna	NCBI	99.8	0.1	Burkholderia pseudomallei	Burkholderia pseudomallei	5263STDY7401928	#N/A	#N/A		#N/A	#N/A	#N/A	#N/A	#N/A	#N/A	#N/A	#N/A	#N/A	#N/A
GCA_963561945.1	GCA_963561945.1.fna	NCBI	99.9	0.3	Burkholderia pseudomallei	Burkholderia pseudomallei	5263STDY7401929	#N/A	#N/A		#N/A	#N/A	#N/A	#N/A	#N/A	#N/A	#N/A	#N/A	#N/A	#N/A
GCA_963563325.1	GCA_963563325.1.fna	NCBI	99.8	0.1	Burkholderia pseudomallei	Burkholderia pseudomallei	5263STDY7401930	#N/A	#N/A		#N/A	#N/A	#N/A	#N/A	#N/A	#N/A	#N/A	#N/A	#N/A	#N/A
GCA_963561365.1	GCA_963561365.1.fna	NCBI	99.8	0.1	Burkholderia pseudomallei	Burkholderia pseudomallei	5263STDY7401931	#N/A	#N/A		#N/A	#N/A	#N/A	#N/A	#N/A	#N/A	#N/A	#N/A	#N/A	#N/A
GCA_963561355.1	GCA_963561355.1.fna	NCBI	99.8	0.1	Burkholderia pseudomallei	Burkholderia pseudomallei	5263STDY7401932	#N/A	#N/A		#N/A	#N/A	#N/A	#N/A	#N/A	#N/A	#N/A	#N/A	#N/A	#N/A
GCA_963562845.1	GCA_963562845.1.fna	NCBI	99.9	0.3	Burkholderia pseudomallei	Burkholderia pseudomallei	5263STDY7401933	#N/A	#N/A		#N/A	#N/A	#N/A	#N/A	#N/A	#N/A	#N/A	#N/A	#N/A	#N/A
GCA_963561345.1	GCA_963561345.1.fna	NCBI	99.9	0.3	Burkholderia pseudomallei	Burkholderia pseudomallei	5263STDY7401934	#N/A	#N/A		#N/A	#N/A	#N/A	#N/A	#N/A	#N/A	#N/A	#N/A	#N/A	#N/A
GCA_963562775.1	GCA_963562775.1.fna	NCBI	99.9	0.3	Burkholderia pseudomallei	Burkholderia pseudomallei	5263STDY7401935	#N/A	#N/A		#N/A	#N/A	#N/A	#N/A	#N/A	#N/A	#N/A	#N/A	#N/A	#N/A
GCA_963563135.1	GCA_963563135.1.fna	NCBI	99.9	0.3	Burkholderia pseudomallei	Burkholderia pseudomallei	5263STDY7401936	#N/A	#N/A		#N/A	#N/A	#N/A	#N/A	#N/A	#N/A	#N/A	#N/A	#N/A	#N/A
GCA_963561335.1	GCA_963561335.1.fna	NCBI	99.7	0.3	Burkholderia pseudomallei	Burkholderia pseudomallei	5263STDY7401937	#N/A	#N/A		#N/A	#N/A	#N/A	#N/A	#N/A	#N/A	#N/A	#N/A	#N/A	#N/A
GCA_963563125.1	GCA_963563125.1.fna	NCBI	99.8	0.1	Burkholderia pseudomallei	Burkholderia pseudomallei	5263STDY7401938	#N/A	#N/A		#N/A	#N/A	#N/A	#N/A	#N/A	#N/A	#N/A	#N/A	#N/A	#N/A
GCA_963561775.1	GCA_963561775.1.fna	NCBI	99.8	0.1	Burkholderia pseudomallei	Burkholderia pseudomallei	5263STDY7401939	#N/A	#N/A		#N/A	#N/A	#N/A	#N/A	#N/A	#N/A	#N/A	#N/A	#N/A	#N/A
GCA_963561785.1	GCA_963561785.1.fna	NCBI	99.8	0.1	Burkholderia pseudomallei	Burkholderia pseudomallei	5263STDY7401940	#N/A	#N/A		#N/A	#N/A	#N/A	#N/A	#N/A	#N/A	#N/A	#N/A	#N/A	#N/A
GCA_963561765.1	GCA_963561765.1.fna	NCBI	99.9	0.3	Burkholderia pseudomallei	Burkholderia pseudomallei	5263STDY7401941	#N/A	#N/A		#N/A	#N/A	#N/A	#N/A	#N/A	#N/A	#N/A	#N/A	#N/A	#N/A
GCA_963561735.1	GCA_963561735.1.fna	NCBI	99.9	0.3	Burkholderia pseudomallei	Burkholderia pseudomallei	5263STDY7401942	#N/A	#N/A		#N/A	#N/A	#N/A	#N/A	#N/A	#N/A	#N/A	#N/A	#N/A	#N/A
GCA_963561245.1	GCA_963561245.1.fna	NCBI	99.9	0.3	Burkholderia pseudomallei	Burkholderia pseudomallei	5263STDY7401943	#N/A	#N/A		#N/A	#N/A	#N/A	#N/A	#N/A	#N/A	#N/A	#N/A	#N/A	#N/A
GCA_963563245.1	GCA_963563245.1.fna	NCBI	99.8	0.1	Burkholderia pseudomallei	Burkholderia pseudomallei	5263STDY7401944	#N/A	#N/A		#N/A	#N/A	#N/A	#N/A	#N/A	#N/A	#N/A	#N/A	#N/A	#N/A
GCA_963563255.1	GCA_963563255.1.fna	NCBI	99.8	0.1	Burkholderia pseudomallei	Burkholderia pseudomallei	5263STDY7401945	#N/A	#N/A		#N/A	#N/A	#N/A	#N/A	#N/A	#N/A	#N/A	#N/A	#N/A	#N/A
GCA_963560985.1	GCA_963560985.1.fna	NCBI	99.9	0.3	Burkholderia pseudomallei	Burkholderia pseudomallei	5263STDY7401946	#N/A	#N/A		#N/A	#N/A	#N/A	#N/A	#N/A	#N/A	#N/A	#N/A	#N/A	#N/A
GCA_963561745.1	GCA_963561745.1.fna	NCBI	100	0.3	Burkholderia pseudomallei	Burkholderia pseudomallei	5263STDY7401947	#N/A	#N/A		#N/A	#N/A	#N/A	#N/A	#N/A	#N/A	#N/A	#N/A	#N/A	#N/A
GCA_963562725.1	GCA_963562725.1.fna	NCBI	99.8	0.1	Burkholderia pseudomallei	Burkholderia pseudomallei	5263STDY7401948	#N/A	#N/A		#N/A	#N/A	#N/A	#N/A	#N/A	#N/A	#N/A	#N/A	#N/A	#N/A
GCA_963561705.1	GCA_963561705.1.fna	NCBI	99.9	0.3	Burkholderia pseudomallei	Burkholderia pseudomallei	5263STDY7401949	#N/A	#N/A		#N/A	#N/A	#N/A	#N/A	#N/A	#N/A	#N/A	#N/A	#N/A	#N/A
GCA_963561725.1	GCA_963561725.1.fna	NCBI	99.9	0.3	Burkholderia pseudomallei	Burkholderia pseudomallei	5263STDY7401950	#N/A	#N/A		#N/A	#N/A	#N/A	#N/A	#N/A	#N/A	#N/A	#N/A	#N/A	#N/A
GCA_963562715.1	GCA_963562715.1.fna	NCBI	99.9	0.3	Burkholderia pseudomallei	Burkholderia pseudomallei	5263STDY7401951	#N/A	#N/A		#N/A	#N/A	#N/A	#N/A	#N/A	#N/A	#N/A	#N/A	#N/A	#N/A
GCA_963562645.1	GCA_963562645.1.fna	NCBI	99.8	0.1	Burkholderia pseudomallei	Burkholderia pseudomallei	5263STDY7401952	#N/A	#N/A		#N/A	#N/A	#N/A	#N/A	#N/A	#N/A	#N/A	#N/A	#N/A	#N/A
GCA_963561695.1	GCA_963561695.1.fna	NCBI	100	0.3	Burkholderia pseudomallei	Burkholderia pseudomallei	5263STDY7401953	#N/A	#N/A		#N/A	#N/A	#N/A	#N/A	#N/A	#N/A	#N/A	#N/A	#N/A	#N/A
GCA_963561895.1	GCA_963561895.1.fna	NCBI	99.8	0.1	Burkholderia pseudomallei	Burkholderia pseudomallei	5263STDY7401954	#N/A	#N/A		#N/A	#N/A	#N/A	#N/A	#N/A	#N/A	#N/A	#N/A	#N/A	#N/A
GCA_963561685.1	GCA_963561685.1.fna	NCBI	99.7	0.3	Burkholderia pseudomallei	Burkholderia pseudomallei	5263STDY7401955	#N/A	#N/A		#N/A	#N/A	#N/A	#N/A	#N/A	#N/A	#N/A	#N/A	#N/A	#N/A
GCA_963561675.1	GCA_963561675.1.fna	NCBI	99.7	0.3	Burkholderia pseudomallei	Burkholderia pseudomallei	5263STDY7401956	#N/A	#N/A		#N/A	#N/A	#N/A	#N/A	#N/A	#N/A	#N/A	#N/A	#N/A	#N/A
GCA_963561665.1	GCA_963561665.1.fna	NCBI	99.8	0.1	Burkholderia pseudomallei	Burkholderia pseudomallei	5263STDY7401957	#N/A	#N/A		#N/A	#N/A	#N/A	#N/A	#N/A	#N/A	#N/A	#N/A	#N/A	#N/A
GCA_963561655.1	GCA_963561655.1.fna	NCBI	99.9	0.3	Burkholderia pseudomallei	Burkholderia pseudomallei	5263STDY7401958	#N/A	#N/A		#N/A	#N/A	#N/A	#N/A	#N/A	#N/A	#N/A	#N/A	#N/A	#N/A
GCA_963561235.1	GCA_963561235.1.fna	NCBI	99.9	0.3	Burkholderia pseudomallei	Burkholderia pseudomallei	5263STDY7401959	#N/A	#N/A		#N/A	#N/A	#N/A	#N/A	#N/A	#N/A	#N/A	#N/A	#N/A	#N/A
GCA_963562005.1	GCA_963562005.1.fna	NCBI	99.8	0.1	Burkholderia pseudomallei	Burkholderia pseudomallei	5263STDY7401960	#N/A	#N/A		#N/A	#N/A	#N/A	#N/A	#N/A	#N/A	#N/A	#N/A	#N/A	#N/A
GCA_963561995.1	GCA_963561995.1.fna	NCBI	99.9	0.3	Burkholderia pseudomallei	Burkholderia pseudomallei	5263STDY7401961	#N/A	#N/A		#N/A	#N/A	#N/A	#N/A	#N/A	#N/A	#N/A	#N/A	#N/A	#N/A
GCA_963561985.1	GCA_963561985.1.fna	NCBI	99.9	0.3	Burkholderia pseudomallei	Burkholderia pseudomallei	5263STDY7401962	#N/A	#N/A		#N/A	#N/A	#N/A	#N/A	#N/A	#N/A	#N/A	#N/A	#N/A	#N/A
GCA_963561645.1	GCA_963561645.1.fna	NCBI	99.9	0.3	Burkholderia pseudomallei	Burkholderia pseudomallei	5263STDY7401963	#N/A	#N/A		#N/A	#N/A	#N/A	#N/A	#N/A	#N/A	#N/A	#N/A	#N/A	#N/A
GCA_963561635.1	GCA_963561635.1.fna	NCBI	99.8	0.1	Burkholderia pseudomallei	Burkholderia pseudomallei	5263STDY7401964	#N/A	#N/A		#N/A	#N/A	#N/A	#N/A	#N/A	#N/A	#N/A	#N/A	#N/A	#N/A
GCA_963562455.1	GCA_963562455.1.fna	NCBI	99.9	0.3	Burkholderia pseudomallei	Burkholderia pseudomallei	5263STDY7401965	#N/A	#N/A		#N/A	#N/A	#N/A	#N/A	#N/A	#N/A	#N/A	#N/A	#N/A	#N/A
GCA_963561625.1	GCA_963561625.1.fna	NCBI	99.8	0.1	Burkholderia pseudomallei	Burkholderia pseudomallei	5263STDY7401966	#N/A	#N/A		#N/A	#N/A	#N/A	#N/A	#N/A	#N/A	#N/A	#N/A	#N/A	#N/A
GCA_963562425.1	GCA_963562425.1.fna	NCBI	99.9	0.3	Burkholderia pseudomallei	Burkholderia pseudomallei	5263STDY7401967	#N/A	#N/A		#N/A	#N/A	#N/A	#N/A	#N/A	#N/A	#N/A	#N/A	#N/A	#N/A
GCA_963561615.1	GCA_963561615.1.fna	NCBI	99.9	0.3	Burkholderia pseudomallei	Burkholderia pseudomallei	5263STDY7401968	#N/A	#N/A		#N/A	#N/A	#N/A	#N/A	#N/A	#N/A	#N/A	#N/A	#N/A	#N/A
GCA_963562825.1	GCA_963562825.1.fna	NCBI	99.9	0.3	Burkholderia pseudomallei	Burkholderia pseudomallei	5263STDY7401969	#N/A	#N/A		#N/A	#N/A	#N/A	#N/A	#N/A	#N/A	#N/A	#N/A	#N/A	#N/A
GCA_963562315.1	GCA_963562315.1.fna	NCBI	99.8	0.1	Burkholderia pseudomallei	Burkholderia pseudomallei	5263STDY7401970	#N/A	#N/A		#N/A	#N/A	#N/A	#N/A	#N/A	#N/A	#N/A	#N/A	#N/A	#N/A
GCA_963561605.1	GCA_963561605.1.fna	NCBI	99.8	0.1	Burkholderia pseudomallei	Burkholderia pseudomallei	5263STDY7401971	#N/A	#N/A		#N/A	#N/A	#N/A	#N/A	#N/A	#N/A	#N/A	#N/A	#N/A	#N/A
GCA_963562305.1	GCA_963562305.1.fna	NCBI	100	0.3	Burkholderia pseudomallei	Burkholderia pseudomallei	5263STDY7401972	#N/A	#N/A		#N/A	#N/A	#N/A	#N/A	#N/A	#N/A	#N/A	#N/A	#N/A	#N/A
GCA_963562285.1	GCA_963562285.1.fna	NCBI	99.8	0.1	Burkholderia pseudomallei	Burkholderia pseudomallei	5263STDY7401973	#N/A	#N/A		#N/A	#N/A	#N/A	#N/A	#N/A	#N/A	#N/A	#N/A	#N/A	#N/A
GCA_963561575.1	GCA_963561575.1.fna	NCBI	99.9	0.3	Burkholderia pseudomallei	Burkholderia pseudomallei	5263STDY7401974	#N/A	#N/A		#N/A	#N/A	#N/A	#N/A	#N/A	#N/A	#N/A	#N/A	#N/A	#N/A
GCA_963563205.1	GCA_963563205.1.fna	NCBI	99.8	0.1	Burkholderia pseudomallei	Burkholderia pseudomallei	5263STDY7401975	#N/A	#N/A		#N/A	#N/A	#N/A	#N/A	#N/A	#N/A	#N/A	#N/A	#N/A	#N/A
GCA_963563185.1	GCA_963563185.1.fna	NCBI	99.9	0.3	Burkholderia pseudomallei	Burkholderia pseudomallei	5263STDY7401976	#N/A	#N/A		#N/A	#N/A	#N/A	#N/A	#N/A	#N/A	#N/A	#N/A	#N/A	#N/A
GCA_963561585.1	GCA_963561585.1.fna	NCBI	99.8	0.1	Burkholderia pseudomallei	Burkholderia pseudomallei	5263STDY7401977	#N/A	#N/A		#N/A	#N/A	#N/A	#N/A	#N/A	#N/A	#N/A	#N/A	#N/A	#N/A
GCA_963561565.1	GCA_963561565.1.fna	NCBI	100	0.3	Burkholderia pseudomallei	Burkholderia pseudomallei	5263STDY7401978	#N/A	#N/A		#N/A	#N/A	#N/A	#N/A	#N/A	#N/A	#N/A	#N/A	#N/A	#N/A
GCA_963562765.1	GCA_963562765.1.fna	NCBI	99.9	0	Burkholderia pseudomallei	Burkholderia pseudomallei	5263STDY7401979	#N/A	#N/A		#N/A	#N/A	#N/A	#N/A	#N/A	#N/A	#N/A	#N/A	#N/A	#N/A
GCA_963562755.1	GCA_963562755.1.fna	NCBI	100	0.3	Burkholderia pseudomallei	Burkholderia pseudomallei	5263STDY7401980	#N/A	#N/A		#N/A	#N/A	#N/A	#N/A	#N/A	#N/A	#N/A	#N/A	#N/A	#N/A
GCA_963561545.1	GCA_963561545.1.fna	NCBI	99.9	0.3	Burkholderia pseudomallei	Burkholderia pseudomallei	5263STDY7401981	#N/A	#N/A		#N/A	#N/A	#N/A	#N/A	#N/A	#N/A	#N/A	#N/A	#N/A	#N/A
GCA_963561535.1	GCA_963561535.1.fna	NCBI	99.8	0.1	Burkholderia pseudomallei	Burkholderia pseudomallei	5263STDY7401982	#N/A	#N/A		#N/A	#N/A	#N/A	#N/A	#N/A	#N/A	#N/A	#N/A	#N/A	#N/A
GCA_963561555.1	GCA_963561555.1.fna	NCBI	99.9	0.3	Burkholderia pseudomallei	Burkholderia pseudomallei	5263STDY7401983	#N/A	#N/A		#N/A	#N/A	#N/A	#N/A	#N/A	#N/A	#N/A	#N/A	#N/A	#N/A
GCA_963562935.1	GCA_963562935.1.fna	NCBI	99.8	0.1	Burkholderia pseudomallei	Burkholderia pseudomallei	5263STDY7401984	#N/A	#N/A		#N/A	#N/A	#N/A	#N/A	#N/A	#N/A	#N/A	#N/A	#N/A	#N/A
GCA_963561525.1	GCA_963561525.1.fna	NCBI	99.9	0.3	Burkholderia pseudomallei	Burkholderia pseudomallei	5263STDY7401985	#N/A	#N/A		#N/A	#N/A	#N/A	#N/A	#N/A	#N/A	#N/A	#N/A	#N/A	#N/A
GCA_963562925.1	GCA_963562925.1.fna	NCBI	100	0.3	Burkholderia pseudomallei	Burkholderia pseudomallei	5263STDY7401986	#N/A	#N/A		#N/A	#N/A	#N/A	#N/A	#N/A	#N/A	#N/A	#N/A	#N/A	#N/A
GCA_963561515.1	GCA_963561515.1.fna	NCBI	100	0.3	Burkholderia pseudomallei	Burkholderia pseudomallei	5263STDY7401987	#N/A	#N/A		#N/A	#N/A	#N/A	#N/A	#N/A	#N/A	#N/A	#N/A	#N/A	#N/A
GCA_963562915.1	GCA_963562915.1.fna	NCBI	100	0.1	Burkholderia pseudomallei	Burkholderia pseudomallei	5263STDY7401988	#N/A	#N/A		#N/A	#N/A	#N/A	#N/A	#N/A	#N/A	#N/A	#N/A	#N/A	#N/A
GCA_963561495.1	GCA_963561495.1.fna	NCBI	100	0.3	Burkholderia pseudomallei	Burkholderia pseudomallei	5263STDY7401989	#N/A	#N/A		#N/A	#N/A	#N/A	#N/A	#N/A	#N/A	#N/A	#N/A	#N/A	#N/A
GCA_963561065.1	GCA_963561065.1.fna	NCBI	99.8	0.1	Burkholderia pseudomallei	Burkholderia pseudomallei	5263STDY7401990	#N/A	#N/A		#N/A	#N/A	#N/A	#N/A	#N/A	#N/A	#N/A	#N/A	#N/A	#N/A
GCA_963561485.1	GCA_963561485.1.fna	NCBI	99.9	0.3	Burkholderia pseudomallei	Burkholderia pseudomallei	5263STDY7401991	#N/A	#N/A		#N/A	#N/A	#N/A	#N/A	#N/A	#N/A	#N/A	#N/A	#N/A	#N/A
GCA_963561505.1	GCA_963561505.1.fna	NCBI	99.9	0.3	Burkholderia pseudomallei	Burkholderia pseudomallei	5263STDY7401992	#N/A	#N/A		#N/A	#N/A	#N/A	#N/A	#N/A	#N/A	#N/A	#N/A	#N/A	#N/A
GCA_963561165.1	GCA_963561165.1.fna	NCBI	99.9	0.3	Burkholderia pseudomallei	Burkholderia pseudomallei	5263STDY7401993	#N/A	#N/A		#N/A	#N/A	#N/A	#N/A	#N/A	#N/A	#N/A	#N/A	#N/A	#N/A
GCA_963561475.1	GCA_963561475.1.fna	NCBI	99.7	0.3	Burkholderia pseudomallei	Burkholderia pseudomallei	5263STDY7401994	#N/A	#N/A		#N/A	#N/A	#N/A	#N/A	#N/A	#N/A	#N/A	#N/A	#N/A	#N/A
GCA_963561465.1	GCA_963561465.1.fna	NCBI	99.8	0.1	Burkholderia pseudomallei	Burkholderia pseudomallei	5263STDY7401995	#N/A	#N/A		#N/A	#N/A	#N/A	#N/A	#N/A	#N/A	#N/A	#N/A	#N/A	#N/A
GCA_963561455.1	GCA_963561455.1.fna	NCBI	99.7	0.3	Burkholderia pseudomallei	Burkholderia pseudomallei	5263STDY7401996	#N/A	#N/A		#N/A	#N/A	#N/A	#N/A	#N/A	#N/A	#N/A	#N/A	#N/A	#N/A
GCA_963561145.1	GCA_963561145.1.fna	NCBI	99.9	0.3	Burkholderia pseudomallei	Burkholderia pseudomallei	5263STDY7401997	#N/A	#N/A		#N/A	#N/A	#N/A	#N/A	#N/A	#N/A	#N/A	#N/A	#N/A	#N/A
GCA_963561135.1	GCA_963561135.1.fna	NCBI	99.7	0.3	Burkholderia pseudomallei	Burkholderia pseudomallei	5263STDY7401998	#N/A	#N/A		#N/A	#N/A	#N/A	#N/A	#N/A	#N/A	#N/A	#N/A	#N/A	#N/A
GCA_963561125.1	GCA_963561125.1.fna	NCBI	99.9	0.3	Burkholderia pseudomallei	Burkholderia pseudomallei	5263STDY7401999	#N/A	#N/A		#N/A	#N/A	#N/A	#N/A	#N/A	#N/A	#N/A	#N/A	#N/A	#N/A
GCA_963561115.1	GCA_963561115.1.fna	NCBI	99.9	0.3	Burkholderia pseudomallei	Burkholderia pseudomallei	5263STDY7402000	#N/A	#N/A		#N/A	#N/A	#N/A	#N/A	#N/A	#N/A	#N/A	#N/A	#N/A	#N/A
GCA_963560905.1	GCA_963560905.1.fna	NCBI	99.9	0.3	Burkholderia pseudomallei	Burkholderia pseudomallei	5263STDY7402001	#N/A	#N/A		#N/A	#N/A	#N/A	#N/A	#N/A	#N/A	#N/A	#N/A	#N/A	#N/A
GCA_963560915.1	GCA_963560915.1.fna	NCBI	99.7	0.3	Burkholderia pseudomallei	Burkholderia pseudomallei	5263STDY7402002	#N/A	#N/A		#N/A	#N/A	#N/A	#N/A	#N/A	#N/A	#N/A	#N/A	#N/A	#N/A
GCA_963562545.1	GCA_963562545.1.fna	NCBI	99.9	0.3	Burkholderia pseudomallei	Burkholderia pseudomallei	5263STDY7402003	#N/A	#N/A		#N/A	#N/A	#N/A	#N/A	#N/A	#N/A	#N/A	#N/A	#N/A	#N/A
GCA_963561875.1	GCA_963561875.1.fna	NCBI	99.9	0.3	Burkholderia pseudomallei	Burkholderia pseudomallei	5263STDY7402004	#N/A	#N/A		#N/A	#N/A	#N/A	#N/A	#N/A	#N/A	#N/A	#N/A	#N/A	#N/A
GCA_963561885.1	GCA_963561885.1.fna	NCBI	99.6	0.3	Burkholderia pseudomallei	Burkholderia pseudomallei	5263STDY7402005	#N/A	#N/A		#N/A	#N/A	#N/A	#N/A	#N/A	#N/A	#N/A	#N/A	#N/A	#N/A
GCA_963562525.1	GCA_963562525.1.fna	NCBI	99.9	0.3	Burkholderia pseudomallei	Burkholderia pseudomallei	5263STDY7402006	#N/A	#N/A		#N/A	#N/A	#N/A	#N/A	#N/A	#N/A	#N/A	#N/A	#N/A	#N/A
GCA_963565815.1	GCA_963565815.1.fna	NCBI	99.7	0	Burkholderia pseudomallei	Burkholderia pseudomallei	5263STDY7402007	#N/A	#N/A		#N/A	#N/A	#N/A	#N/A	#N/A	#N/A	#N/A	#N/A	#N/A	#N/A
GCA_963565665.1	GCA_963565665.1.fna	NCBI	99.8	0.1	Burkholderia pseudomallei	Burkholderia pseudomallei	5263STDY7402008	#N/A	#N/A		#N/A	#N/A	#N/A	#N/A	#N/A	#N/A	#N/A	#N/A	#N/A	#N/A
GCA_963565015.1	GCA_963565015.1.fna	NCBI	99.7	0.3	Burkholderia pseudomallei	Burkholderia pseudomallei	5263STDY7402009	#N/A	#N/A		#N/A	#N/A	#N/A	#N/A	#N/A	#N/A	#N/A	#N/A	#N/A	#N/A
GCA_963564905.1	GCA_963564905.1.fna	NCBI	99.8	0.1	Burkholderia pseudomallei	Burkholderia pseudomallei	5263STDY7402010	#N/A	#N/A		#N/A	#N/A	#N/A	#N/A	#N/A	#N/A	#N/A	#N/A	#N/A	#N/A
GCA_963564885.1	GCA_963564885.1.fna	NCBI	99.9	0.3	Burkholderia pseudomallei	Burkholderia pseudomallei	5263STDY7402011	#N/A	#N/A		#N/A	#N/A	#N/A	#N/A	#N/A	#N/A	#N/A	#N/A	#N/A	#N/A
GCA_963564525.1	GCA_963564525.1.fna	NCBI	99.9	0.3	Burkholderia pseudomallei	Burkholderia pseudomallei	5263STDY7402012	#N/A	#N/A		#N/A	#N/A	#N/A	#N/A	#N/A	#N/A	#N/A	#N/A	#N/A	#N/A
GCA_963563525.1	GCA_963563525.1.fna	NCBI	99.7	0.3	Burkholderia pseudomallei	Burkholderia pseudomallei	5263STDY7402014	#N/A	#N/A		#N/A	#N/A	#N/A	#N/A	#N/A	#N/A	#N/A	#N/A	#N/A	#N/A
GCA_963563805.1	GCA_963563805.1.fna	NCBI	99.9	0.3	Burkholderia pseudomallei	Burkholderia pseudomallei	5263STDY7402015	#N/A	#N/A		#N/A	#N/A	#N/A	#N/A	#N/A	#N/A	#N/A	#N/A	#N/A	#N/A
GCA_963563705.1	GCA_963563705.1.fna	NCBI	99.8	0.1	Burkholderia pseudomallei	Burkholderia pseudomallei	5263STDY7402016	#N/A	#N/A		#N/A	#N/A	#N/A	#N/A	#N/A	#N/A	#N/A	#N/A	#N/A	#N/A
GCA_963563535.1	GCA_963563535.1.fna	NCBI	99.9	0.3	Burkholderia pseudomallei	Burkholderia pseudomallei	5263STDY7402017	#N/A	#N/A		#N/A	#N/A	#N/A	#N/A	#N/A	#N/A	#N/A	#N/A	#N/A	#N/A
GCA_963566055.1	GCA_963566055.1.fna	NCBI	99.9	0.3	Burkholderia pseudomallei	Burkholderia pseudomallei	5263STDY7402018	#N/A	#N/A		#N/A	#N/A	#N/A	#N/A	#N/A	#N/A	#N/A	#N/A	#N/A	#N/A
GCA_963564105.1	GCA_963564105.1.fna	NCBI	99.9	0.3	Burkholderia pseudomallei	Burkholderia pseudomallei	5263STDY7402019	#N/A	#N/A		#N/A	#N/A	#N/A	#N/A	#N/A	#N/A	#N/A	#N/A	#N/A	#N/A
GCA_963565335.1	GCA_963565335.1.fna	NCBI	99.9	0.3	Burkholderia pseudomallei	Burkholderia pseudomallei	5263STDY7402020	#N/A	#N/A		#N/A	#N/A	#N/A	#N/A	#N/A	#N/A	#N/A	#N/A	#N/A	#N/A
GCA_963564375.1	GCA_963564375.1.fna	NCBI	99.9	0.3	Burkholderia pseudomallei	Burkholderia pseudomallei	5263STDY7402021	#N/A	#N/A		#N/A	#N/A	#N/A	#N/A	#N/A	#N/A	#N/A	#N/A	#N/A	#N/A
GCA_963564315.1	GCA_963564315.1.fna	NCBI	99.9	0.3	Burkholderia pseudomallei	Burkholderia pseudomallei	5263STDY7402022	#N/A	#N/A		#N/A	#N/A	#N/A	#N/A	#N/A	#N/A	#N/A	#N/A	#N/A	#N/A
GCA_963564875.1	GCA_963564875.1.fna	NCBI	99.9	0.3	Burkholderia pseudomallei	Burkholderia pseudomallei	5263STDY7402023	#N/A	#N/A		#N/A	#N/A	#N/A	#N/A	#N/A	#N/A	#N/A	#N/A	#N/A	#N/A
GCA_963564935.1	GCA_963564935.1.fna	NCBI	99.8	0.1	Burkholderia pseudomallei	Burkholderia pseudomallei	5263STDY7402024	#N/A	#N/A		#N/A	#N/A	#N/A	#N/A	#N/A	#N/A	#N/A	#N/A	#N/A	#N/A
GCA_963564995.1	GCA_963564995.1.fna	NCBI	99.7	0.3	Burkholderia pseudomallei	Burkholderia pseudomallei	5263STDY7402025	#N/A	#N/A		#N/A	#N/A	#N/A	#N/A	#N/A	#N/A	#N/A	#N/A	#N/A	#N/A
GCA_963565635.1	GCA_963565635.1.fna	NCBI	99.9	0.3	Burkholderia pseudomallei	Burkholderia pseudomallei	5263STDY7402026	#N/A	#N/A		#N/A	#N/A	#N/A	#N/A	#N/A	#N/A	#N/A	#N/A	#N/A	#N/A
GCA_963564965.1	GCA_963564965.1.fna	NCBI	99.9	0	Burkholderia pseudomallei	Burkholderia pseudomallei	5263STDY7402027	#N/A	#N/A		#N/A	#N/A	#N/A	#N/A	#N/A	#N/A	#N/A	#N/A	#N/A	#N/A
GCA_963565625.1	GCA_963565625.1.fna	NCBI	99.9	0.3	Burkholderia pseudomallei	Burkholderia pseudomallei	5263STDY7402028	#N/A	#N/A		#N/A	#N/A	#N/A	#N/A	#N/A	#N/A	#N/A	#N/A	#N/A	#N/A
GCA_963565055.1	GCA_963565055.1.fna	NCBI	99.8	0.1	Burkholderia pseudomallei	Burkholderia pseudomallei	5263STDY7402029	#N/A	#N/A		#N/A	#N/A	#N/A	#N/A	#N/A	#N/A	#N/A	#N/A	#N/A	#N/A
GCA_963565615.1	GCA_963565615.1.fna	NCBI	99.9	0.3	Burkholderia pseudomallei	Burkholderia pseudomallei	5263STDY7402030	#N/A	#N/A		#N/A	#N/A	#N/A	#N/A	#N/A	#N/A	#N/A	#N/A	#N/A	#N/A
GCA_963565045.1	GCA_963565045.1.fna	NCBI	99.7	0.1	Burkholderia pseudomallei	Burkholderia pseudomallei	5263STDY7402031	#N/A	#N/A		#N/A	#N/A	#N/A	#N/A	#N/A	#N/A	#N/A	#N/A	#N/A	#N/A
GCA_963565245.1	GCA_963565245.1.fna	NCBI	99.9	0.3	Burkholderia pseudomallei	Burkholderia pseudomallei	5263STDY7402032	#N/A	#N/A		#N/A	#N/A	#N/A	#N/A	#N/A	#N/A	#N/A	#N/A	#N/A	#N/A
GCA_963565035.1	GCA_963565035.1.fna	NCBI	99.9	0	Burkholderia pseudomallei	Burkholderia pseudomallei	5263STDY7402033	#N/A	#N/A		#N/A	#N/A	#N/A	#N/A	#N/A	#N/A	#N/A	#N/A	#N/A	#N/A
GCA_963564355.1	GCA_963564355.1.fna	NCBI	99.8	0.1	Burkholderia pseudomallei	Burkholderia pseudomallei	5263STDY7402034	#N/A	#N/A		#N/A	#N/A	#N/A	#N/A	#N/A	#N/A	#N/A	#N/A	#N/A	#N/A
GCA_963564365.1	GCA_963564365.1.fna	NCBI	99.9	0.3	Burkholderia pseudomallei	Burkholderia pseudomallei	5263STDY7402035	#N/A	#N/A		#N/A	#N/A	#N/A	#N/A	#N/A	#N/A	#N/A	#N/A	#N/A	#N/A
GCA_963565005.1	GCA_963565005.1.fna	NCBI	99.9	0.3	Burkholderia pseudomallei	Burkholderia pseudomallei	5263STDY7402036	#N/A	#N/A		#N/A	#N/A	#N/A	#N/A	#N/A	#N/A	#N/A	#N/A	#N/A	#N/A
GCA_963563995.1	GCA_963563995.1.fna	NCBI	99.8	0.1	Burkholderia pseudomallei	Burkholderia pseudomallei	5263STDY7402037	#N/A	#N/A		#N/A	#N/A	#N/A	#N/A	#N/A	#N/A	#N/A	#N/A	#N/A	#N/A
GCA_963564095.1	GCA_963564095.1.fna	NCBI	99.8	0.1	Burkholderia pseudomallei	Burkholderia pseudomallei	5263STDY7402038	#N/A	#N/A		#N/A	#N/A	#N/A	#N/A	#N/A	#N/A	#N/A	#N/A	#N/A	#N/A
GCA_963563935.1	GCA_963563935.1.fna	NCBI	99.8	0.1	Burkholderia pseudomallei	Burkholderia pseudomallei	5263STDY7402039	#N/A	#N/A		#N/A	#N/A	#N/A	#N/A	#N/A	#N/A	#N/A	#N/A	#N/A	#N/A
GCA_963564085.1	GCA_963564085.1.fna	NCBI	99.8	0.1	Burkholderia pseudomallei	Burkholderia pseudomallei	5263STDY7402040	#N/A	#N/A		#N/A	#N/A	#N/A	#N/A	#N/A	#N/A	#N/A	#N/A	#N/A	#N/A
GCA_963564015.1	GCA_963564015.1.fna	NCBI	99.9	0.3	Burkholderia pseudomallei	Burkholderia pseudomallei	5263STDY7402041	#N/A	#N/A		#N/A	#N/A	#N/A	#N/A	#N/A	#N/A	#N/A	#N/A	#N/A	#N/A
GCA_963564005.1	GCA_963564005.1.fna	NCBI	100	0.3	Burkholderia pseudomallei	Burkholderia pseudomallei	5263STDY7402042	#N/A	#N/A		#N/A	#N/A	#N/A	#N/A	#N/A	#N/A	#N/A	#N/A	#N/A	#N/A
GCA_963565095.1	GCA_963565095.1.fna	NCBI	99.9	0.3	Burkholderia pseudomallei	Burkholderia pseudomallei	5263STDY7402043	#N/A	#N/A		#N/A	#N/A	#N/A	#N/A	#N/A	#N/A	#N/A	#N/A	#N/A	#N/A
GCA_963563925.1	GCA_963563925.1.fna	NCBI	99.9	0.3	Burkholderia pseudomallei	Burkholderia pseudomallei	5263STDY7402044	#N/A	#N/A		#N/A	#N/A	#N/A	#N/A	#N/A	#N/A	#N/A	#N/A	#N/A	#N/A
GCA_963565795.1	GCA_963565795.1.fna	NCBI	99.9	0.3	Burkholderia pseudomallei	Burkholderia pseudomallei	5263STDY7402045	#N/A	#N/A		#N/A	#N/A	#N/A	#N/A	#N/A	#N/A	#N/A	#N/A	#N/A	#N/A
GCA_963563915.1	GCA_963563915.1.fna	NCBI	99.9	0.3	Burkholderia pseudomallei	Burkholderia pseudomallei	5263STDY7402046	#N/A	#N/A		#N/A	#N/A	#N/A	#N/A	#N/A	#N/A	#N/A	#N/A	#N/A	#N/A
GCA_963563905.1	GCA_963563905.1.fna	NCBI	99.9	0.3	Burkholderia pseudomallei	Burkholderia pseudomallei	5263STDY7402047	#N/A	#N/A		#N/A	#N/A	#N/A	#N/A	#N/A	#N/A	#N/A	#N/A	#N/A	#N/A
GCA_963566025.1	GCA_963566025.1.fna	NCBI	99.7	0.3	Burkholderia pseudomallei	Burkholderia pseudomallei	5263STDY7402048	#N/A	#N/A		#N/A	#N/A	#N/A	#N/A	#N/A	#N/A	#N/A	#N/A	#N/A	#N/A
GCA_963563895.1	GCA_963563895.1.fna	NCBI	99.9	0.3	Burkholderia pseudomallei	Burkholderia pseudomallei	5263STDY7402049	#N/A	#N/A		#N/A	#N/A	#N/A	#N/A	#N/A	#N/A	#N/A	#N/A	#N/A	#N/A
GCA_963566095.1	GCA_963566095.1.fna	NCBI	99.9	0.3	Burkholderia pseudomallei	Burkholderia pseudomallei	5263STDY7402050	#N/A	#N/A		#N/A	#N/A	#N/A	#N/A	#N/A	#N/A	#N/A	#N/A	#N/A	#N/A
GCA_963563885.1	GCA_963563885.1.fna	NCBI	100	0.3	Burkholderia pseudomallei	Burkholderia pseudomallei	5263STDY7402051	#N/A	#N/A		#N/A	#N/A	#N/A	#N/A	#N/A	#N/A	#N/A	#N/A	#N/A	#N/A
GCA_963565215.1	GCA_963565215.1.fna	NCBI	99.8	0.1	Burkholderia pseudomallei	Burkholderia pseudomallei	5263STDY7402052	#N/A	#N/A		#N/A	#N/A	#N/A	#N/A	#N/A	#N/A	#N/A	#N/A	#N/A	#N/A
GCA_963563875.1	GCA_963563875.1.fna	NCBI	99.8	0.1	Burkholderia pseudomallei	Burkholderia pseudomallei	5263STDY7402053	#N/A	#N/A		#N/A	#N/A	#N/A	#N/A	#N/A	#N/A	#N/A	#N/A	#N/A	#N/A
GCA_963563545.1	GCA_963563545.1.fna	NCBI	99.8	0.1	Burkholderia pseudomallei	Burkholderia pseudomallei	5263STDY7402054	#N/A	#N/A		#N/A	#N/A	#N/A	#N/A	#N/A	#N/A	#N/A	#N/A	#N/A	#N/A
GCA_963566085.1	GCA_963566085.1.fna	NCBI	99.8	0.1	Burkholderia pseudomallei	Burkholderia pseudomallei	5263STDY7402055	#N/A	#N/A		#N/A	#N/A	#N/A	#N/A	#N/A	#N/A	#N/A	#N/A	#N/A	#N/A
GCA_963563945.1	GCA_963563945.1.fna	NCBI	99.8	0.1	Burkholderia pseudomallei	Burkholderia pseudomallei	5263STDY7402056	#N/A	#N/A		#N/A	#N/A	#N/A	#N/A	#N/A	#N/A	#N/A	#N/A	#N/A	#N/A
GCA_963563505.1	GCA_963563505.1.fna	NCBI	99.9	0.3	Burkholderia pseudomallei	Burkholderia pseudomallei	5263STDY7402057	#N/A	#N/A		#N/A	#N/A	#N/A	#N/A	#N/A	#N/A	#N/A	#N/A	#N/A	#N/A
GCA_963564775.1	GCA_963564775.1.fna	NCBI	99.9	0.3	Burkholderia pseudomallei	Burkholderia pseudomallei	5263STDY7402058	#N/A	#N/A		#N/A	#N/A	#N/A	#N/A	#N/A	#N/A	#N/A	#N/A	#N/A	#N/A
GCA_963564805.1	GCA_963564805.1.fna	NCBI	100	0.3	Burkholderia pseudomallei	Burkholderia pseudomallei	5263STDY7402059	#N/A	#N/A		#N/A	#N/A	#N/A	#N/A	#N/A	#N/A	#N/A	#N/A	#N/A	#N/A
GCA_963563465.1	GCA_963563465.1.fna	NCBI	99.8	0.1	Burkholderia pseudomallei	Burkholderia pseudomallei	5263STDY7402060	#N/A	#N/A		#N/A	#N/A	#N/A	#N/A	#N/A	#N/A	#N/A	#N/A	#N/A	#N/A
GCA_963563655.1	GCA_963563655.1.fna	NCBI	100	0.3	Burkholderia pseudomallei	Burkholderia pseudomallei	5263STDY7402061	#N/A	#N/A		#N/A	#N/A	#N/A	#N/A	#N/A	#N/A	#N/A	#N/A	#N/A	#N/A
GCA_963563645.1	GCA_963563645.1.fna	NCBI	99.9	0.3	Burkholderia pseudomallei	Burkholderia pseudomallei	5263STDY7402062	#N/A	#N/A		#N/A	#N/A	#N/A	#N/A	#N/A	#N/A	#N/A	#N/A	#N/A	#N/A
GCA_963564585.1	GCA_963564585.1.fna	NCBI	99.9	0.3	Burkholderia pseudomallei	Burkholderia pseudomallei	5263STDY7402063	#N/A	#N/A		#N/A	#N/A	#N/A	#N/A	#N/A	#N/A	#N/A	#N/A	#N/A	#N/A
GCA_963565325.1	GCA_963565325.1.fna	NCBI	99.9	0.3	Burkholderia pseudomallei	Burkholderia pseudomallei	5263STDY7402064	#N/A	#N/A		#N/A	#N/A	#N/A	#N/A	#N/A	#N/A	#N/A	#N/A	#N/A	#N/A
GCA_963564505.1	GCA_963564505.1.fna	NCBI	100	0.3	Burkholderia pseudomallei	Burkholderia pseudomallei	5263STDY7402065	#N/A	#N/A		#N/A	#N/A	#N/A	#N/A	#N/A	#N/A	#N/A	#N/A	#N/A	#N/A
GCA_963565305.1	GCA_963565305.1.fna	NCBI	99.9	0.3	Burkholderia pseudomallei	Burkholderia pseudomallei	5263STDY7402066	#N/A	#N/A		#N/A	#N/A	#N/A	#N/A	#N/A	#N/A	#N/A	#N/A	#N/A	#N/A
GCA_963565285.1	GCA_963565285.1.fna	NCBI	99.9	0.3	Burkholderia pseudomallei	Burkholderia pseudomallei	5263STDY7402067	#N/A	#N/A		#N/A	#N/A	#N/A	#N/A	#N/A	#N/A	#N/A	#N/A	#N/A	#N/A
GCA_963565415.1	GCA_963565415.1.fna	NCBI	99.9	0.3	Burkholderia pseudomallei	Burkholderia pseudomallei	5263STDY7402068	#N/A	#N/A		#N/A	#N/A	#N/A	#N/A	#N/A	#N/A	#N/A	#N/A	#N/A	#N/A
GCA_963565895.1	GCA_963565895.1.fna	NCBI	99.9	0.3	Burkholderia pseudomallei	Burkholderia pseudomallei	5263STDY7402069	#N/A	#N/A		#N/A	#N/A	#N/A	#N/A	#N/A	#N/A	#N/A	#N/A	#N/A	#N/A
GCA_963565405.1	GCA_963565405.1.fna	NCBI	99.9	0.3	Burkholderia pseudomallei	Burkholderia pseudomallei	5263STDY7402070	#N/A	#N/A		#N/A	#N/A	#N/A	#N/A	#N/A	#N/A	#N/A	#N/A	#N/A	#N/A
GCA_963565395.1	GCA_963565395.1.fna	NCBI	99.8	0.1	Burkholderia pseudomallei	Burkholderia pseudomallei	5263STDY7402071	#N/A	#N/A		#N/A	#N/A	#N/A	#N/A	#N/A	#N/A	#N/A	#N/A	#N/A	#N/A
GCA_963565785.1	GCA_963565785.1.fna	NCBI	99.8	0.1	Burkholderia pseudomallei	Burkholderia pseudomallei	5263STDY7402072	#N/A	#N/A		#N/A	#N/A	#N/A	#N/A	#N/A	#N/A	#N/A	#N/A	#N/A	#N/A
GCA_963565775.1	GCA_963565775.1.fna	NCBI	99.9	0.3	Burkholderia pseudomallei	Burkholderia pseudomallei	5263STDY7402073	#N/A	#N/A		#N/A	#N/A	#N/A	#N/A	#N/A	#N/A	#N/A	#N/A	#N/A	#N/A
GCA_963565445.1	GCA_963565445.1.fna	NCBI	100	0.3	Burkholderia pseudomallei	Burkholderia pseudomallei	5263STDY7402074	#N/A	#N/A		#N/A	#N/A	#N/A	#N/A	#N/A	#N/A	#N/A	#N/A	#N/A	#N/A
GCA_963565435.1	GCA_963565435.1.fna	NCBI	99.9	0.3	Burkholderia pseudomallei	Burkholderia pseudomallei	5263STDY7402075	#N/A	#N/A		#N/A	#N/A	#N/A	#N/A	#N/A	#N/A	#N/A	#N/A	#N/A	#N/A
GCA_963565755.1	GCA_963565755.1.fna	NCBI	100	0.1	Burkholderia pseudomallei	Burkholderia pseudomallei	5263STDY7402076	#N/A	#N/A		#N/A	#N/A	#N/A	#N/A	#N/A	#N/A	#N/A	#N/A	#N/A	#N/A
GCA_963565905.1	GCA_963565905.1.fna	NCBI	100	0.1	Burkholderia pseudomallei	Burkholderia pseudomallei	5263STDY7402077	#N/A	#N/A		#N/A	#N/A	#N/A	#N/A	#N/A	#N/A	#N/A	#N/A	#N/A	#N/A
GCA_963565695.1	GCA_963565695.1.fna	NCBI	99.8	0.1	Burkholderia pseudomallei	Burkholderia pseudomallei	5263STDY7402078	#N/A	#N/A		#N/A	#N/A	#N/A	#N/A	#N/A	#N/A	#N/A	#N/A	#N/A	#N/A
GCA_963565685.1	GCA_963565685.1.fna	NCBI	99.9	0.3	Burkholderia pseudomallei	Burkholderia pseudomallei	5263STDY7402079	#N/A	#N/A		#N/A	#N/A	#N/A	#N/A	#N/A	#N/A	#N/A	#N/A	#N/A	#N/A
GCA_963565675.1	GCA_963565675.1.fna	NCBI	99.6	0.3	Burkholderia pseudomallei	Burkholderia pseudomallei	5263STDY7402080	#N/A	#N/A		#N/A	#N/A	#N/A	#N/A	#N/A	#N/A	#N/A	#N/A	#N/A	#N/A
GCA_963564055.1	GCA_963564055.1.fna	NCBI	100	0.1	Burkholderia pseudomallei	Burkholderia pseudomallei	5263STDY7402081	#N/A	#N/A		#N/A	#N/A	#N/A	#N/A	#N/A	#N/A	#N/A	#N/A	#N/A	#N/A
GCA_963565645.1	GCA_963565645.1.fna	NCBI	100	0.1	Burkholderia pseudomallei	Burkholderia pseudomallei	5263STDY7402082	#N/A	#N/A		#N/A	#N/A	#N/A	#N/A	#N/A	#N/A	#N/A	#N/A	#N/A	#N/A
GCA_963564035.1	GCA_963564035.1.fna	NCBI	100	0.3	Burkholderia pseudomallei	Burkholderia pseudomallei	5263STDY7402083	#N/A	#N/A		#N/A	#N/A	#N/A	#N/A	#N/A	#N/A	#N/A	#N/A	#N/A	#N/A
GCA_963564025.1	GCA_963564025.1.fna	NCBI	99.9	0.3	Burkholderia pseudomallei	Burkholderia pseudomallei	5263STDY7402085	#N/A	#N/A		#N/A	#N/A	#N/A	#N/A	#N/A	#N/A	#N/A	#N/A	#N/A	#N/A
GCA_963564895.1	GCA_963564895.1.fna	NCBI	99.8	0.1	Burkholderia pseudomallei	Burkholderia pseudomallei	5263STDY7402086	#N/A	#N/A		#N/A	#N/A	#N/A	#N/A	#N/A	#N/A	#N/A	#N/A	#N/A	#N/A
GCA_963563865.1	GCA_963563865.1.fna	NCBI	99.9	0.3	Burkholderia pseudomallei	Burkholderia pseudomallei	5263STDY7402087	#N/A	#N/A		#N/A	#N/A	#N/A	#N/A	#N/A	#N/A	#N/A	#N/A	#N/A	#N/A
GCA_963563855.1	GCA_963563855.1.fna	NCBI	99.8	0.1	Burkholderia pseudomallei	Burkholderia pseudomallei	5263STDY7402088	#N/A	#N/A		#N/A	#N/A	#N/A	#N/A	#N/A	#N/A	#N/A	#N/A	#N/A	#N/A
GCA_963563845.1	GCA_963563845.1.fna	NCBI	99.9	0.3	Burkholderia pseudomallei	Burkholderia pseudomallei	5263STDY7402089	#N/A	#N/A		#N/A	#N/A	#N/A	#N/A	#N/A	#N/A	#N/A	#N/A	#N/A	#N/A
GCA_963563835.1	GCA_963563835.1.fna	NCBI	99.9	0.3	Burkholderia pseudomallei	Burkholderia pseudomallei	5263STDY7402090	#N/A	#N/A		#N/A	#N/A	#N/A	#N/A	#N/A	#N/A	#N/A	#N/A	#N/A	#N/A
GCA_963564735.1	GCA_963564735.1.fna	NCBI	99.9	0.3	Burkholderia pseudomallei	Burkholderia pseudomallei	5263STDY7402091	#N/A	#N/A		#N/A	#N/A	#N/A	#N/A	#N/A	#N/A	#N/A	#N/A	#N/A	#N/A
GCA_963563825.1	GCA_963563825.1.fna	NCBI	99.9	0.3	Burkholderia pseudomallei	Burkholderia pseudomallei	5263STDY7402092	#N/A	#N/A		#N/A	#N/A	#N/A	#N/A	#N/A	#N/A	#N/A	#N/A	#N/A	#N/A
GCA_963564695.1	GCA_963564695.1.fna	NCBI	99.9	0.3	Burkholderia pseudomallei	Burkholderia pseudomallei	5263STDY7402093	#N/A	#N/A		#N/A	#N/A	#N/A	#N/A	#N/A	#N/A	#N/A	#N/A	#N/A	#N/A
GCA_963563815.1	GCA_963563815.1.fna	NCBI	99.9	0	Burkholderia pseudomallei	Burkholderia pseudomallei	5263STDY7402094	#N/A	#N/A		#N/A	#N/A	#N/A	#N/A	#N/A	#N/A	#N/A	#N/A	#N/A	#N/A
GCA_963565855.1	GCA_963565855.1.fna	NCBI	99.8	0.1	Burkholderia pseudomallei	Burkholderia pseudomallei	5263STDY7402095	#N/A	#N/A		#N/A	#N/A	#N/A	#N/A	#N/A	#N/A	#N/A	#N/A	#N/A	#N/A
GCA_963565255.1	GCA_963565255.1.fna	NCBI	99.7	0.1	Burkholderia pseudomallei	Burkholderia pseudomallei	5263STDY7402096	#N/A	#N/A		#N/A	#N/A	#N/A	#N/A	#N/A	#N/A	#N/A	#N/A	#N/A	#N/A
GCA_963563795.1	GCA_963563795.1.fna	NCBI	99.9	0.3	Burkholderia pseudomallei	Burkholderia pseudomallei	5263STDY7402097	#N/A	#N/A		#N/A	#N/A	#N/A	#N/A	#N/A	#N/A	#N/A	#N/A	#N/A	#N/A
GCA_963563785.1	GCA_963563785.1.fna	NCBI	99.9	0.3	Burkholderia pseudomallei	Burkholderia pseudomallei	5263STDY7402098	#N/A	#N/A		#N/A	#N/A	#N/A	#N/A	#N/A	#N/A	#N/A	#N/A	#N/A	#N/A
GCA_963564605.1	GCA_963564605.1.fna	NCBI	99.9	0.3	Burkholderia pseudomallei	Burkholderia pseudomallei	5263STDY7402099	#N/A	#N/A		#N/A	#N/A	#N/A	#N/A	#N/A	#N/A	#N/A	#N/A	#N/A	#N/A
GCA_963564595.1	GCA_963564595.1.fna	NCBI	99.9	0.3	Burkholderia pseudomallei	Burkholderia pseudomallei	5263STDY7402100	#N/A	#N/A		#N/A	#N/A	#N/A	#N/A	#N/A	#N/A	#N/A	#N/A	#N/A	#N/A
GCA_963562155.1	GCA_963562155.1.fna	NCBI	100	0.3	Burkholderia pseudomallei	Burkholderia pseudomallei	5263STDY7402101	#N/A	#N/A		#N/A	#N/A	#N/A	#N/A	#N/A	#N/A	#N/A	#N/A	#N/A	#N/A
GCA_963563765.1	GCA_963563765.1.fna	NCBI	99.8	0.1	Burkholderia pseudomallei	Burkholderia pseudomallei	5263STDY7402102	#N/A	#N/A		#N/A	#N/A	#N/A	#N/A	#N/A	#N/A	#N/A	#N/A	#N/A	#N/A
GCA_963565085.1	GCA_963565085.1.fna	NCBI	99.9	0.3	Burkholderia pseudomallei	Burkholderia pseudomallei	5263STDY7402103	#N/A	#N/A		#N/A	#N/A	#N/A	#N/A	#N/A	#N/A	#N/A	#N/A	#N/A	#N/A
GCA_963565075.1	GCA_963565075.1.fna	NCBI	99.8	0.1	Burkholderia pseudomallei	Burkholderia pseudomallei	5263STDY7402104	#N/A	#N/A		#N/A	#N/A	#N/A	#N/A	#N/A	#N/A	#N/A	#N/A	#N/A	#N/A
GCA_963565065.1	GCA_963565065.1.fna	NCBI	99.9	0.3	Burkholderia pseudomallei	Burkholderia pseudomallei	5263STDY7402105	#N/A	#N/A		#N/A	#N/A	#N/A	#N/A	#N/A	#N/A	#N/A	#N/A	#N/A	#N/A
GCA_963563775.1	GCA_963563775.1.fna	NCBI	99.9	0.3	Burkholderia pseudomallei	Burkholderia pseudomallei	5263STDY7402106	#N/A	#N/A		#N/A	#N/A	#N/A	#N/A	#N/A	#N/A	#N/A	#N/A	#N/A	#N/A
GCA_963563695.1	GCA_963563695.1.fna	NCBI	99.9	0.3	Burkholderia pseudomallei	Burkholderia pseudomallei	5263STDY7402107	#N/A	#N/A		#N/A	#N/A	#N/A	#N/A	#N/A	#N/A	#N/A	#N/A	#N/A	#N/A
GCA_963563685.1	GCA_963563685.1.fna	NCBI	99.8	0.1	Burkholderia pseudomallei	Burkholderia pseudomallei	5263STDY7402108	#N/A	#N/A		#N/A	#N/A	#N/A	#N/A	#N/A	#N/A	#N/A	#N/A	#N/A	#N/A
GCA_963565205.1	GCA_963565205.1.fna	NCBI	99.8	0.1	Burkholderia pseudomallei	Burkholderia pseudomallei	5263STDY7402109	#N/A	#N/A		#N/A	#N/A	#N/A	#N/A	#N/A	#N/A	#N/A	#N/A	#N/A	#N/A
GCA_963565195.1	GCA_963565195.1.fna	NCBI	99.9	0.3	Burkholderia pseudomallei	Burkholderia pseudomallei	5263STDY7402110	#N/A	#N/A		#N/A	#N/A	#N/A	#N/A	#N/A	#N/A	#N/A	#N/A	#N/A	#N/A
GCA_963565185.1	GCA_963565185.1.fna	NCBI	99.8	0.1	Burkholderia pseudomallei	Burkholderia pseudomallei	5263STDY7402112	#N/A	#N/A		#N/A	#N/A	#N/A	#N/A	#N/A	#N/A	#N/A	#N/A	#N/A	#N/A
GCA_963565845.1	GCA_963565845.1.fna	NCBI	99.9	0.3	Burkholderia pseudomallei	Burkholderia pseudomallei	5263STDY7402113	#N/A	#N/A		#N/A	#N/A	#N/A	#N/A	#N/A	#N/A	#N/A	#N/A	#N/A	#N/A
GCA_963564265.1	GCA_963564265.1.fna	NCBI	99.9	0.3	Burkholderia pseudomallei	Burkholderia pseudomallei	5263STDY7402114	#N/A	#N/A		#N/A	#N/A	#N/A	#N/A	#N/A	#N/A	#N/A	#N/A	#N/A	#N/A
GCA_963564245.1	GCA_963564245.1.fna	NCBI	99.9	0.3	Burkholderia pseudomallei	Burkholderia pseudomallei	5263STDY7402115	#N/A	#N/A		#N/A	#N/A	#N/A	#N/A	#N/A	#N/A	#N/A	#N/A	#N/A	#N/A
GCA_963566105.1	GCA_963566105.1.fna	NCBI	99.9	0.3	Burkholderia pseudomallei	Burkholderia pseudomallei	5263STDY7402116	#N/A	#N/A		#N/A	#N/A	#N/A	#N/A	#N/A	#N/A	#N/A	#N/A	#N/A	#N/A
GCA_963564255.1	GCA_963564255.1.fna	NCBI	99.9	0.3	Burkholderia pseudomallei	Burkholderia pseudomallei	5263STDY7402117	#N/A	#N/A		#N/A	#N/A	#N/A	#N/A	#N/A	#N/A	#N/A	#N/A	#N/A	#N/A
GCA_963564235.1	GCA_963564235.1.fna	NCBI	99.9	0.3	Burkholderia pseudomallei	Burkholderia pseudomallei	5263STDY7402118	#N/A	#N/A		#N/A	#N/A	#N/A	#N/A	#N/A	#N/A	#N/A	#N/A	#N/A	#N/A
GCA_963564225.1	GCA_963564225.1.fna	NCBI	99.7	0.3	Burkholderia pseudomallei	Burkholderia pseudomallei	5263STDY7402119	#N/A	#N/A		#N/A	#N/A	#N/A	#N/A	#N/A	#N/A	#N/A	#N/A	#N/A	#N/A
GCA_963564455.1	GCA_963564455.1.fna	NCBI	99.9	0.3	Burkholderia pseudomallei	Burkholderia pseudomallei	5263STDY7402120	#N/A	#N/A		#N/A	#N/A	#N/A	#N/A	#N/A	#N/A	#N/A	#N/A	#N/A	#N/A
GCA_963564465.1	GCA_963564465.1.fna	NCBI	99.9	0.3	Burkholderia pseudomallei	Burkholderia pseudomallei	5263STDY7402121	#N/A	#N/A		#N/A	#N/A	#N/A	#N/A	#N/A	#N/A	#N/A	#N/A	#N/A	#N/A
GCA_963564205.1	GCA_963564205.1.fna	NCBI	99.8	0.1	Burkholderia pseudomallei	Burkholderia pseudomallei	5263STDY7402122	#N/A	#N/A		#N/A	#N/A	#N/A	#N/A	#N/A	#N/A	#N/A	#N/A	#N/A	#N/A
GCA_963564195.1	GCA_963564195.1.fna	NCBI	99.8	0.1	Burkholderia pseudomallei	Burkholderia pseudomallei	5263STDY7402123	#N/A	#N/A		#N/A	#N/A	#N/A	#N/A	#N/A	#N/A	#N/A	#N/A	#N/A	#N/A
GCA_963564185.1	GCA_963564185.1.fna	NCBI	99.8	0.1	Burkholderia pseudomallei	Burkholderia pseudomallei	5263STDY7402124	#N/A	#N/A		#N/A	#N/A	#N/A	#N/A	#N/A	#N/A	#N/A	#N/A	#N/A	#N/A
GCA_963564175.1	GCA_963564175.1.fna	NCBI	99.8	0.1	Burkholderia pseudomallei	Burkholderia pseudomallei	5263STDY7402125	#N/A	#N/A		#N/A	#N/A	#N/A	#N/A	#N/A	#N/A	#N/A	#N/A	#N/A	#N/A
GCA_963563485.1	GCA_963563485.1.fna	NCBI	99.9	0.3	Burkholderia pseudomallei	Burkholderia pseudomallei	5263STDY7402126	#N/A	#N/A		#N/A	#N/A	#N/A	#N/A	#N/A	#N/A	#N/A	#N/A	#N/A	#N/A
GCA_963564165.1	GCA_963564165.1.fna	NCBI	99.8	0.1	Burkholderia pseudomallei	Burkholderia pseudomallei	5263STDY7402127	#N/A	#N/A		#N/A	#N/A	#N/A	#N/A	#N/A	#N/A	#N/A	#N/A	#N/A	#N/A
GCA_963564155.1	GCA_963564155.1.fna	NCBI	100	0.1	Burkholderia pseudomallei	Burkholderia pseudomallei	5263STDY7402128	#N/A	#N/A		#N/A	#N/A	#N/A	#N/A	#N/A	#N/A	#N/A	#N/A	#N/A	#N/A
GCA_963566035.1	GCA_963566035.1.fna	NCBI	100	0.3	Burkholderia pseudomallei	Burkholderia pseudomallei	5263STDY7402129	#N/A	#N/A		#N/A	#N/A	#N/A	#N/A	#N/A	#N/A	#N/A	#N/A	#N/A	#N/A
GCA_963564145.1	GCA_963564145.1.fna	NCBI	100	0.1	Burkholderia pseudomallei	Burkholderia pseudomallei	5263STDY7402130	#N/A	#N/A		#N/A	#N/A	#N/A	#N/A	#N/A	#N/A	#N/A	#N/A	#N/A	#N/A
GCA_963565805.1	GCA_963565805.1.fna	NCBI	100	0.3	Burkholderia pseudomallei	Burkholderia pseudomallei	5263STDY7402131	#N/A	#N/A		#N/A	#N/A	#N/A	#N/A	#N/A	#N/A	#N/A	#N/A	#N/A	#N/A
GCA_963564135.1	GCA_963564135.1.fna	NCBI	100	0.1	Burkholderia pseudomallei	Burkholderia pseudomallei	5263STDY7402132	#N/A	#N/A		#N/A	#N/A	#N/A	#N/A	#N/A	#N/A	#N/A	#N/A	#N/A	#N/A
GCA_963564485.1	GCA_963564485.1.fna	NCBI	99.9	0.3	Burkholderia pseudomallei	Burkholderia pseudomallei	5263STDY7402133	#N/A	#N/A		#N/A	#N/A	#N/A	#N/A	#N/A	#N/A	#N/A	#N/A	#N/A	#N/A
GCA_963564475.1	GCA_963564475.1.fna	NCBI	99.9	0.3	Burkholderia pseudomallei	Burkholderia pseudomallei	5263STDY7402134	#N/A	#N/A		#N/A	#N/A	#N/A	#N/A	#N/A	#N/A	#N/A	#N/A	#N/A	#N/A
GCA_963564125.1	GCA_963564125.1.fna	NCBI	99.7	0.3	Burkholderia pseudomallei	Burkholderia pseudomallei	5263STDY7402135	#N/A	#N/A		#N/A	#N/A	#N/A	#N/A	#N/A	#N/A	#N/A	#N/A	#N/A	#N/A
GCA_963564115.1	GCA_963564115.1.fna	NCBI	100	0.1	Burkholderia pseudomallei	Burkholderia pseudomallei	5263STDY7402136	#N/A	#N/A		#N/A	#N/A	#N/A	#N/A	#N/A	#N/A	#N/A	#N/A	#N/A	#N/A
GCA_963564445.1	GCA_963564445.1.fna	NCBI	100	0.3	Burkholderia pseudomallei	Burkholderia pseudomallei	5263STDY7402137	#N/A	#N/A		#N/A	#N/A	#N/A	#N/A	#N/A	#N/A	#N/A	#N/A	#N/A	#N/A
GCA_963564435.1	GCA_963564435.1.fna	NCBI	100	0.1	Burkholderia pseudomallei	Burkholderia pseudomallei	5263STDY7402138	#N/A	#N/A		#N/A	#N/A	#N/A	#N/A	#N/A	#N/A	#N/A	#N/A	#N/A	#N/A
GCA_963563495.1	GCA_963563495.1.fna	NCBI	100	0.3	Burkholderia pseudomallei	Burkholderia pseudomallei	5263STDY7402139	#N/A	#N/A		#N/A	#N/A	#N/A	#N/A	#N/A	#N/A	#N/A	#N/A	#N/A	#N/A
GCA_963563515.1	GCA_963563515.1.fna	NCBI	100	0.3	Burkholderia pseudomallei	Burkholderia pseudomallei	5263STDY7402140	#N/A	#N/A		#N/A	#N/A	#N/A	#N/A	#N/A	#N/A	#N/A	#N/A	#N/A	#N/A
GCA_963564325.1	GCA_963564325.1.fna	NCBI	99.9	0.3	Burkholderia pseudomallei	Burkholderia pseudomallei	5263STDY7402141	#N/A	#N/A		#N/A	#N/A	#N/A	#N/A	#N/A	#N/A	#N/A	#N/A	#N/A	#N/A
GCA_014712835.1	GCA_014712835.1.fna	NCBI	100	0.3	Burkholderia pseudomallei	Burkholderia pseudomallei	52W_S71	#N/A	#N/A		#N/A	#N/A	#N/A	#N/A	#N/A	#N/A	#N/A	#N/A	#N/A	#N/A
GCA_001071255.1	GCA_001071255.1.fna	NCBI	95	0.4	Burkholderia cenocepacia	Burkholderia cenocepacia	531_BMUL	#N/A	#N/A		#N/A	#N/A	#N/A	#N/A	#N/A	#N/A	#N/A	#N/A	#N/A	#N/A
GCA_014712895.1	GCA_014712895.1.fna	NCBI	100	0.3	Burkholderia pseudomallei	Burkholderia pseudomallei	53W_S72	#N/A	#N/A		#N/A	#N/A	#N/A	#N/A	#N/A	#N/A	#N/A	#N/A	#N/A	#N/A
GCA_001055325.1	GCA_001055325.1.fna	NCBI	98.8	0.3	Burkholderia cenocepacia	Burkholderia cenocepacia	547_BMUL	#N/A	#N/A		#N/A	#N/A	#N/A	#N/A	#N/A	#N/A	#N/A	#N/A	#N/A	#N/A
GCA_001057175.1	GCA_001057175.1.fna	NCBI	99.4	0.3	Burkholderia cenocepacia	Burkholderia cenocepacia	548_BMUL	#N/A	#N/A		#N/A	#N/A	#N/A	#N/A	#N/A	#N/A	#N/A	#N/A	#N/A	#N/A
GCA_001980695.1	GCA_001980695.1.fna	NCBI	99.4	0.3	Burkholderia pseudomallei	Burkholderia pseudomallei	5598b	#N/A	#N/A		#N/A	#N/A	#N/A	#N/A	#N/A	#N/A	#N/A	#N/A	#N/A	#N/A
GCA_001980735.1	GCA_001980735.1.fna	NCBI	100	0.3	Burkholderia pseudomallei	Burkholderia pseudomallei	5598ci	#N/A	#N/A		#N/A	#N/A	#N/A	#N/A	#N/A	#N/A	#N/A	#N/A	#N/A	#N/A
GCA_021173085.1	GCA_021173085.1.fna	NCBI	99.9	0.6	Ralstonia wenshanensis	Ralstonia wenshanensis	56D2	#N/A	#N/A		#N/A	#N/A	#N/A	#N/A	#N/A	#N/A	#N/A	#N/A	#N/A	#N/A
GCA_022556315.1	GCA_022556315.1.fna	NCBI	99.9	0.9	Burkholderia stabilis	Burkholderia stabilis	57/3	#N/A	#N/A		#N/A	#N/A	#N/A	#N/A	#N/A	#N/A	#N/A	#N/A	#N/A	#N/A
GCA_022556255.1	GCA_022556255.1.fna	NCBI	100	0.9	Burkholderia stabilis	Burkholderia stabilis	57/4	#N/A	#N/A		#N/A	#N/A	#N/A	#N/A	#N/A	#N/A	#N/A	#N/A	#N/A	#N/A
GCA_001980815.1	GCA_001980815.1.fna	NCBI	99.8	0.1	Burkholderia pseudomallei	Burkholderia pseudomallei	577ci	#N/A	#N/A		#N/A	#N/A	#N/A	#N/A	#N/A	#N/A	#N/A	#N/A	#N/A	#N/A
GCA_001980805.1	GCA_001980805.1.fna	NCBI	100	0.1	Burkholderia pseudomallei	Burkholderia pseudomallei	577cii	#N/A	#N/A		#N/A	#N/A	#N/A	#N/A	#N/A	#N/A	#N/A	#N/A	#N/A	#N/A
GCA_001980835.1	GCA_001980835.1.fna	NCBI	99.2	0.1	Burkholderia pseudomallei	Burkholderia pseudomallei	577d	#N/A	#N/A		#N/A	#N/A	#N/A	#N/A	#N/A	#N/A	#N/A	#N/A	#N/A	#N/A
GCA_001065525.1	GCA_001065525.1.fna	NCBI	99.1	0.3	Ralstonia solanacearum	Ralstonia solanacearum	58_RSOL	#N/A	#N/A		#N/A	#N/A	#N/A	#N/A	#N/A	#N/A	#N/A	#N/A	#N/A	#N/A
GCA_016092115.1	GCA_016092115.1.fna	NCBI	99.7	0.1	Burkholderia contaminans	Burkholderia contaminans	584U	#N/A	#N/A		#N/A	#N/A	#N/A	#N/A	#N/A	#N/A	#N/A	#N/A	#N/A	#N/A
GCA_014712875.1	GCA_014712875.1.fna	NCBI	100	0.1	Burkholderia pseudomallei	Burkholderia pseudomallei	58W_S73	#N/A	#N/A		#N/A	#N/A	#N/A	#N/A	#N/A	#N/A	#N/A	#N/A	#N/A	#N/A
GCA_013177735.1	GCA_013177735.1.fna	NCBI	99.3	2.8	Paraburkholderia elongata	Paraburkholderia elongata	5N	#N/A	#N/A		#N/A	#N/A	#N/A	#N/A	#N/A	#N/A	#N/A	#N/A	#N/A	#N/A
GCA_001197235.1	GCA_001197235.1.fna	NCBI	100	0.3	Burkholderia pseudomallei	Burkholderia pseudomallei	6./96	#N/A	#N/A		#N/A	#N/A	#N/A	#N/A	#N/A	#N/A	#N/A	#N/A	#N/A	#N/A
GCA_963569215.1	GCA_963569215.1.fna	NCBI	99.9	0.3	Burkholderia pseudomallei	Burkholderia pseudomallei	6075STDY8712216	#N/A	#N/A		#N/A	#N/A	#N/A	#N/A	#N/A	#N/A	#N/A	#N/A	#N/A	#N/A
GCA_963568875.1	GCA_963568875.1.fna	NCBI	99.9	0.3	Burkholderia pseudomallei	Burkholderia pseudomallei	6075STDY8712217	#N/A	#N/A		#N/A	#N/A	#N/A	#N/A	#N/A	#N/A	#N/A	#N/A	#N/A	#N/A
GCA_963569505.1	GCA_963569505.1.fna	NCBI	99.9	0.3	Burkholderia pseudomallei	Burkholderia pseudomallei	6075STDY8712218	#N/A	#N/A		#N/A	#N/A	#N/A	#N/A	#N/A	#N/A	#N/A	#N/A	#N/A	#N/A
GCA_963569045.1	GCA_963569045.1.fna	NCBI	99.9	0.3	Burkholderia pseudomallei	Burkholderia pseudomallei	6075STDY8712219	#N/A	#N/A		#N/A	#N/A	#N/A	#N/A	#N/A	#N/A	#N/A	#N/A	#N/A	#N/A
GCA_963568845.1	GCA_963568845.1.fna	NCBI	99.9	0.3	Burkholderia pseudomallei	Burkholderia pseudomallei	6075STDY8712220	#N/A	#N/A		#N/A	#N/A	#N/A	#N/A	#N/A	#N/A	#N/A	#N/A	#N/A	#N/A
GCA_963569565.1	GCA_963569565.1.fna	NCBI	99.9	0.3	Burkholderia pseudomallei	Burkholderia pseudomallei	6075STDY8712221	#N/A	#N/A		#N/A	#N/A	#N/A	#N/A	#N/A	#N/A	#N/A	#N/A	#N/A	#N/A
GCA_963568775.1	GCA_963568775.1.fna	NCBI	100	0.1	Burkholderia pseudomallei	Burkholderia pseudomallei	6075STDY8712222	#N/A	#N/A		#N/A	#N/A	#N/A	#N/A	#N/A	#N/A	#N/A	#N/A	#N/A	#N/A
GCA_963570295.1	GCA_963570295.1.fna	NCBI	99.9	0.3	Burkholderia pseudomallei	Burkholderia pseudomallei	6075STDY8712223	#N/A	#N/A		#N/A	#N/A	#N/A	#N/A	#N/A	#N/A	#N/A	#N/A	#N/A	#N/A
GCA_963568795.1	GCA_963568795.1.fna	NCBI	99.7	0.3	Burkholderia pseudomallei	Burkholderia pseudomallei	6075STDY8712224	#N/A	#N/A		#N/A	#N/A	#N/A	#N/A	#N/A	#N/A	#N/A	#N/A	#N/A	#N/A
GCA_963569935.1	GCA_963569935.1.fna	NCBI	100	0.3	Burkholderia pseudomallei	Burkholderia pseudomallei	6075STDY8712225	#N/A	#N/A		#N/A	#N/A	#N/A	#N/A	#N/A	#N/A	#N/A	#N/A	#N/A	#N/A
GCA_963572315.1	GCA_963572315.1.fna	NCBI	99.7	0.3	Burkholderia pseudomallei	Burkholderia pseudomallei	6075STDY8712226	#N/A	#N/A		#N/A	#N/A	#N/A	#N/A	#N/A	#N/A	#N/A	#N/A	#N/A	#N/A
GCA_963571165.1	GCA_963571165.1.fna	NCBI	99.8	0.1	Burkholderia pseudomallei	Burkholderia pseudomallei	6075STDY8712227	#N/A	#N/A		#N/A	#N/A	#N/A	#N/A	#N/A	#N/A	#N/A	#N/A	#N/A	#N/A
GCA_963570245.1	GCA_963570245.1.fna	NCBI	99.9	0.3	Burkholderia pseudomallei	Burkholderia pseudomallei	6075STDY8712228	#N/A	#N/A		#N/A	#N/A	#N/A	#N/A	#N/A	#N/A	#N/A	#N/A	#N/A	#N/A
GCA_963570225.1	GCA_963570225.1.fna	NCBI	99.9	0.3	Burkholderia pseudomallei	Burkholderia pseudomallei	6075STDY8712229	#N/A	#N/A		#N/A	#N/A	#N/A	#N/A	#N/A	#N/A	#N/A	#N/A	#N/A	#N/A
GCA_963571145.1	GCA_963571145.1.fna	NCBI	99.9	0.3	Burkholderia pseudomallei	Burkholderia pseudomallei	6075STDY8712230	#N/A	#N/A		#N/A	#N/A	#N/A	#N/A	#N/A	#N/A	#N/A	#N/A	#N/A	#N/A
GCA_963569035.1	GCA_963569035.1.fna	NCBI	99.8	0.1	Burkholderia pseudomallei	Burkholderia pseudomallei	6075STDY8712231	#N/A	#N/A		#N/A	#N/A	#N/A	#N/A	#N/A	#N/A	#N/A	#N/A	#N/A	#N/A
GCA_963569105.1	GCA_963569105.1.fna	NCBI	99.9	0.3	Burkholderia pseudomallei	Burkholderia pseudomallei	6075STDY8712232	#N/A	#N/A		#N/A	#N/A	#N/A	#N/A	#N/A	#N/A	#N/A	#N/A	#N/A	#N/A
GCA_963569925.1	GCA_963569925.1.fna	NCBI	99.8	0.1	Burkholderia pseudomallei	Burkholderia pseudomallei	6075STDY8712233	#N/A	#N/A		#N/A	#N/A	#N/A	#N/A	#N/A	#N/A	#N/A	#N/A	#N/A	#N/A
GCA_963570285.1	GCA_963570285.1.fna	NCBI	99.9	0.3	Burkholderia pseudomallei	Burkholderia pseudomallei	6075STDY8712234	#N/A	#N/A		#N/A	#N/A	#N/A	#N/A	#N/A	#N/A	#N/A	#N/A	#N/A	#N/A
GCA_963569025.1	GCA_963569025.1.fna	NCBI	99.9	0.3	Burkholderia pseudomallei	Burkholderia pseudomallei	6075STDY8712235	#N/A	#N/A		#N/A	#N/A	#N/A	#N/A	#N/A	#N/A	#N/A	#N/A	#N/A	#N/A
GCA_963570945.1	GCA_963570945.1.fna	NCBI	99.9	0.3	Burkholderia pseudomallei	Burkholderia pseudomallei	6075STDY8712236	#N/A	#N/A		#N/A	#N/A	#N/A	#N/A	#N/A	#N/A	#N/A	#N/A	#N/A	#N/A
GCA_963569825.1	GCA_963569825.1.fna	NCBI	99.9	0.3	Burkholderia pseudomallei	Burkholderia pseudomallei	6075STDY8712237	#N/A	#N/A		#N/A	#N/A	#N/A	#N/A	#N/A	#N/A	#N/A	#N/A	#N/A	#N/A
GCA_963570925.1	GCA_963570925.1.fna	NCBI	99.9	0.3	Burkholderia pseudomallei	Burkholderia pseudomallei	6075STDY8712238	#N/A	#N/A		#N/A	#N/A	#N/A	#N/A	#N/A	#N/A	#N/A	#N/A	#N/A	#N/A
GCA_963570905.1	GCA_963570905.1.fna	NCBI	100	0.3	Burkholderia pseudomallei	Burkholderia pseudomallei	6075STDY8712239	#N/A	#N/A		#N/A	#N/A	#N/A	#N/A	#N/A	#N/A	#N/A	#N/A	#N/A	#N/A
GCA_963571325.1	GCA_963571325.1.fna	NCBI	99.9	0.3	Burkholderia pseudomallei	Burkholderia pseudomallei	6075STDY8712240	#N/A	#N/A		#N/A	#N/A	#N/A	#N/A	#N/A	#N/A	#N/A	#N/A	#N/A	#N/A
GCA_963568655.1	GCA_963568655.1.fna	NCBI	99.9	0.3	Burkholderia pseudomallei	Burkholderia pseudomallei	6075STDY8712241	#N/A	#N/A		#N/A	#N/A	#N/A	#N/A	#N/A	#N/A	#N/A	#N/A	#N/A	#N/A
GCA_963570885.1	GCA_963570885.1.fna	NCBI	99.8	0.1	Burkholderia pseudomallei	Burkholderia pseudomallei	6075STDY8712242	#N/A	#N/A		#N/A	#N/A	#N/A	#N/A	#N/A	#N/A	#N/A	#N/A	#N/A	#N/A
GCA_963569645.1	GCA_963569645.1.fna	NCBI	100	0.1	Burkholderia pseudomallei	Burkholderia pseudomallei	6075STDY8712243	#N/A	#N/A		#N/A	#N/A	#N/A	#N/A	#N/A	#N/A	#N/A	#N/A	#N/A	#N/A
GCA_963568975.1	GCA_963568975.1.fna	NCBI	99.9	0.3	Burkholderia pseudomallei	Burkholderia pseudomallei	6075STDY8712244	#N/A	#N/A		#N/A	#N/A	#N/A	#N/A	#N/A	#N/A	#N/A	#N/A	#N/A	#N/A
GCA_963570315.1	GCA_963570315.1.fna	NCBI	99.9	0.3	Burkholderia pseudomallei	Burkholderia pseudomallei	6075STDY8712245	#N/A	#N/A		#N/A	#N/A	#N/A	#N/A	#N/A	#N/A	#N/A	#N/A	#N/A	#N/A
GCA_963570395.1	GCA_963570395.1.fna	NCBI	99.7	0.3	Burkholderia pseudomallei	Burkholderia pseudomallei	6075STDY8712246	#N/A	#N/A		#N/A	#N/A	#N/A	#N/A	#N/A	#N/A	#N/A	#N/A	#N/A	#N/A
GCA_963569015.1	GCA_963569015.1.fna	NCBI	99.8	0.1	Burkholderia pseudomallei	Burkholderia pseudomallei	6075STDY8712247	#N/A	#N/A		#N/A	#N/A	#N/A	#N/A	#N/A	#N/A	#N/A	#N/A	#N/A	#N/A
GCA_963570875.1	GCA_963570875.1.fna	NCBI	99.9	0.3	Burkholderia pseudomallei	Burkholderia pseudomallei	6075STDY8712248	#N/A	#N/A		#N/A	#N/A	#N/A	#N/A	#N/A	#N/A	#N/A	#N/A	#N/A	#N/A
GCA_963570145.1	GCA_963570145.1.fna	NCBI	99.9	0.3	Burkholderia pseudomallei	Burkholderia pseudomallei	6075STDY8712249	#N/A	#N/A		#N/A	#N/A	#N/A	#N/A	#N/A	#N/A	#N/A	#N/A	#N/A	#N/A
GCA_963570565.1	GCA_963570565.1.fna	NCBI	99.9	0.3	Burkholderia pseudomallei	Burkholderia pseudomallei	6075STDY8712250	#N/A	#N/A		#N/A	#N/A	#N/A	#N/A	#N/A	#N/A	#N/A	#N/A	#N/A	#N/A
GCA_963570015.1	GCA_963570015.1.fna	NCBI	99.8	0.1	Burkholderia pseudomallei	Burkholderia pseudomallei	6075STDY8712251	#N/A	#N/A		#N/A	#N/A	#N/A	#N/A	#N/A	#N/A	#N/A	#N/A	#N/A	#N/A
GCA_963569995.1	GCA_963569995.1.fna	NCBI	99.9	0.3	Burkholderia pseudomallei	Burkholderia pseudomallei	6075STDY8712252	#N/A	#N/A		#N/A	#N/A	#N/A	#N/A	#N/A	#N/A	#N/A	#N/A	#N/A	#N/A
GCA_963571105.1	GCA_963571105.1.fna	NCBI	99.8	0.1	Burkholderia pseudomallei	Burkholderia pseudomallei	6075STDY8712253	#N/A	#N/A		#N/A	#N/A	#N/A	#N/A	#N/A	#N/A	#N/A	#N/A	#N/A	#N/A
GCA_963570795.1	GCA_963570795.1.fna	NCBI	99.9	0.3	Burkholderia pseudomallei	Burkholderia pseudomallei	6075STDY8712254	#N/A	#N/A		#N/A	#N/A	#N/A	#N/A	#N/A	#N/A	#N/A	#N/A	#N/A	#N/A
GCA_963569715.1	GCA_963569715.1.fna	NCBI	99.9	0.3	Burkholderia pseudomallei	Burkholderia pseudomallei	6075STDY8712255	#N/A	#N/A		#N/A	#N/A	#N/A	#N/A	#N/A	#N/A	#N/A	#N/A	#N/A	#N/A
GCA_963568755.1	GCA_963568755.1.fna	NCBI	99.8	0.1	Burkholderia pseudomallei	Burkholderia pseudomallei	6075STDY8712256	#N/A	#N/A		#N/A	#N/A	#N/A	#N/A	#N/A	#N/A	#N/A	#N/A	#N/A	#N/A
GCA_963568735.1	GCA_963568735.1.fna	NCBI	99.8	0.1	Burkholderia pseudomallei	Burkholderia pseudomallei	6075STDY8712257	#N/A	#N/A		#N/A	#N/A	#N/A	#N/A	#N/A	#N/A	#N/A	#N/A	#N/A	#N/A
GCA_963570615.1	GCA_963570615.1.fna	NCBI	99.9	0.3	Burkholderia pseudomallei	Burkholderia pseudomallei	6075STDY8712258	#N/A	#N/A		#N/A	#N/A	#N/A	#N/A	#N/A	#N/A	#N/A	#N/A	#N/A	#N/A
GCA_963569985.1	GCA_963569985.1.fna	NCBI	99.9	0.3	Burkholderia pseudomallei	Burkholderia pseudomallei	6075STDY8712259	#N/A	#N/A		#N/A	#N/A	#N/A	#N/A	#N/A	#N/A	#N/A	#N/A	#N/A	#N/A
GCA_963569695.1	GCA_963569695.1.fna	NCBI	99.9	0.3	Burkholderia pseudomallei	Burkholderia pseudomallei	6075STDY8712260	#N/A	#N/A		#N/A	#N/A	#N/A	#N/A	#N/A	#N/A	#N/A	#N/A	#N/A	#N/A
GCA_963572655.1	GCA_963572655.1.fna	NCBI	100	0.3	Burkholderia pseudomallei	Burkholderia pseudomallei	6075STDY8712261	#N/A	#N/A		#N/A	#N/A	#N/A	#N/A	#N/A	#N/A	#N/A	#N/A	#N/A	#N/A
GCA_963571485.1	GCA_963571485.1.fna	NCBI	100	0.3	Burkholderia pseudomallei	Burkholderia pseudomallei	6075STDY8712262	#N/A	#N/A		#N/A	#N/A	#N/A	#N/A	#N/A	#N/A	#N/A	#N/A	#N/A	#N/A
GCA_963572165.1	GCA_963572165.1.fna	NCBI	100	0.1	Burkholderia pseudomallei	Burkholderia pseudomallei	6075STDY8712263	#N/A	#N/A		#N/A	#N/A	#N/A	#N/A	#N/A	#N/A	#N/A	#N/A	#N/A	#N/A
GCA_963569175.1	GCA_963569175.1.fna	NCBI	100	0.3	Burkholderia pseudomallei	Burkholderia pseudomallei	6075STDY8712264	#N/A	#N/A		#N/A	#N/A	#N/A	#N/A	#N/A	#N/A	#N/A	#N/A	#N/A	#N/A
GCA_963571185.1	GCA_963571185.1.fna	NCBI	99.9	0.3	Burkholderia pseudomallei	Burkholderia pseudomallei	6075STDY8712265	#N/A	#N/A		#N/A	#N/A	#N/A	#N/A	#N/A	#N/A	#N/A	#N/A	#N/A	#N/A
GCA_963571155.1	GCA_963571155.1.fna	NCBI	99.9	0.3	Burkholderia pseudomallei	Burkholderia pseudomallei	6075STDY8712266	#N/A	#N/A		#N/A	#N/A	#N/A	#N/A	#N/A	#N/A	#N/A	#N/A	#N/A	#N/A
GCA_963571135.1	GCA_963571135.1.fna	NCBI	99.8	0.1	Burkholderia pseudomallei	Burkholderia pseudomallei	6075STDY8712267	#N/A	#N/A		#N/A	#N/A	#N/A	#N/A	#N/A	#N/A	#N/A	#N/A	#N/A	#N/A
GCA_963568995.1	GCA_963568995.1.fna	NCBI	100	0.1	Burkholderia pseudomallei	Burkholderia pseudomallei	6075STDY8712268	#N/A	#N/A		#N/A	#N/A	#N/A	#N/A	#N/A	#N/A	#N/A	#N/A	#N/A	#N/A
GCA_963570625.1	GCA_963570625.1.fna	NCBI	100	0.3	Burkholderia pseudomallei	Burkholderia pseudomallei	6075STDY8712269	#N/A	#N/A		#N/A	#N/A	#N/A	#N/A	#N/A	#N/A	#N/A	#N/A	#N/A	#N/A
GCA_963568705.1	GCA_963568705.1.fna	NCBI	100	0.3	Burkholderia pseudomallei	Burkholderia pseudomallei	6075STDY8712270	#N/A	#N/A		#N/A	#N/A	#N/A	#N/A	#N/A	#N/A	#N/A	#N/A	#N/A	#N/A
GCA_963568695.1	GCA_963568695.1.fna	NCBI	100	0.3	Burkholderia pseudomallei	Burkholderia pseudomallei	6075STDY8712271	#N/A	#N/A		#N/A	#N/A	#N/A	#N/A	#N/A	#N/A	#N/A	#N/A	#N/A	#N/A
GCA_963573105.1	GCA_963573105.1.fna	NCBI	100	0.1	Burkholderia pseudomallei	Burkholderia pseudomallei	6075STDY8712272	#N/A	#N/A		#N/A	#N/A	#N/A	#N/A	#N/A	#N/A	#N/A	#N/A	#N/A	#N/A
GCA_963572885.1	GCA_963572885.1.fna	NCBI	99.9	0.3	Burkholderia pseudomallei	Burkholderia pseudomallei	6075STDY8712273	#N/A	#N/A		#N/A	#N/A	#N/A	#N/A	#N/A	#N/A	#N/A	#N/A	#N/A	#N/A
GCA_963572525.1	GCA_963572525.1.fna	NCBI	99.9	0.3	Burkholderia pseudomallei	Burkholderia pseudomallei	6075STDY8712274	#N/A	#N/A		#N/A	#N/A	#N/A	#N/A	#N/A	#N/A	#N/A	#N/A	#N/A	#N/A
GCA_963572325.1	GCA_963572325.1.fna	NCBI	99.9	0.3	Burkholderia pseudomallei	Burkholderia pseudomallei	6075STDY8712275	#N/A	#N/A		#N/A	#N/A	#N/A	#N/A	#N/A	#N/A	#N/A	#N/A	#N/A	#N/A
GCA_963572425.1	GCA_963572425.1.fna	NCBI	100	0.1	Burkholderia pseudomallei	Burkholderia pseudomallei	6075STDY8712276	#N/A	#N/A		#N/A	#N/A	#N/A	#N/A	#N/A	#N/A	#N/A	#N/A	#N/A	#N/A
GCA_963572685.1	GCA_963572685.1.fna	NCBI	100	0.3	Burkholderia pseudomallei	Burkholderia pseudomallei	6075STDY8712277	#N/A	#N/A		#N/A	#N/A	#N/A	#N/A	#N/A	#N/A	#N/A	#N/A	#N/A	#N/A
GCA_963573095.1	GCA_963573095.1.fna	NCBI	100	0.3	Burkholderia pseudomallei	Burkholderia pseudomallei	6075STDY8712278	#N/A	#N/A		#N/A	#N/A	#N/A	#N/A	#N/A	#N/A	#N/A	#N/A	#N/A	#N/A
GCA_963571255.1	GCA_963571255.1.fna	NCBI	100	0.3	Burkholderia pseudomallei	Burkholderia pseudomallei	6075STDY8712279	#N/A	#N/A		#N/A	#N/A	#N/A	#N/A	#N/A	#N/A	#N/A	#N/A	#N/A	#N/A
GCA_963571295.1	GCA_963571295.1.fna	NCBI	100	0	Burkholderia pseudomallei	Burkholderia pseudomallei	6075STDY8712280	#N/A	#N/A		#N/A	#N/A	#N/A	#N/A	#N/A	#N/A	#N/A	#N/A	#N/A	#N/A
GCA_963572005.1	GCA_963572005.1.fna	NCBI	100	0.3	Burkholderia pseudomallei	Burkholderia pseudomallei	6075STDY8712281	#N/A	#N/A		#N/A	#N/A	#N/A	#N/A	#N/A	#N/A	#N/A	#N/A	#N/A	#N/A
GCA_963572095.1	GCA_963572095.1.fna	NCBI	100	0.1	Burkholderia pseudomallei	Burkholderia pseudomallei	6075STDY8712282	#N/A	#N/A		#N/A	#N/A	#N/A	#N/A	#N/A	#N/A	#N/A	#N/A	#N/A	#N/A
GCA_963572045.1	GCA_963572045.1.fna	NCBI	99.8	0.1	Burkholderia pseudomallei	Burkholderia pseudomallei	6075STDY8712283	#N/A	#N/A		#N/A	#N/A	#N/A	#N/A	#N/A	#N/A	#N/A	#N/A	#N/A	#N/A
GCA_963572035.1	GCA_963572035.1.fna	NCBI	100	0.3	Burkholderia pseudomallei	Burkholderia pseudomallei	6075STDY8712284	#N/A	#N/A		#N/A	#N/A	#N/A	#N/A	#N/A	#N/A	#N/A	#N/A	#N/A	#N/A
GCA_963572075.1	GCA_963572075.1.fna	NCBI	100	0.1	Burkholderia pseudomallei	Burkholderia pseudomallei	6075STDY8712285	#N/A	#N/A		#N/A	#N/A	#N/A	#N/A	#N/A	#N/A	#N/A	#N/A	#N/A	#N/A
GCA_963572065.1	GCA_963572065.1.fna	NCBI	100	0.3	Burkholderia pseudomallei	Burkholderia pseudomallei	6075STDY8712286	#N/A	#N/A		#N/A	#N/A	#N/A	#N/A	#N/A	#N/A	#N/A	#N/A	#N/A	#N/A
GCA_963571245.1	GCA_963571245.1.fna	NCBI	100	0.1	Burkholderia pseudomallei	Burkholderia pseudomallei	6075STDY8712287	#N/A	#N/A		#N/A	#N/A	#N/A	#N/A	#N/A	#N/A	#N/A	#N/A	#N/A	#N/A
GCA_963572185.1	GCA_963572185.1.fna	NCBI	100	0.3	Burkholderia pseudomallei	Burkholderia pseudomallei	6075STDY8712288	#N/A	#N/A		#N/A	#N/A	#N/A	#N/A	#N/A	#N/A	#N/A	#N/A	#N/A	#N/A
GCA_963572175.1	GCA_963572175.1.fna	NCBI	100	0.3	Burkholderia pseudomallei	Burkholderia pseudomallei	6075STDY8712289	#N/A	#N/A		#N/A	#N/A	#N/A	#N/A	#N/A	#N/A	#N/A	#N/A	#N/A	#N/A
GCA_963572085.1	GCA_963572085.1.fna	NCBI	99.9	0.3	Burkholderia pseudomallei	Burkholderia pseudomallei	6075STDY8712290	#N/A	#N/A		#N/A	#N/A	#N/A	#N/A	#N/A	#N/A	#N/A	#N/A	#N/A	#N/A
GCA_963571665.1	GCA_963571665.1.fna	NCBI	99.7	0.3	Burkholderia pseudomallei	Burkholderia pseudomallei	6075STDY8712291	#N/A	#N/A		#N/A	#N/A	#N/A	#N/A	#N/A	#N/A	#N/A	#N/A	#N/A	#N/A
GCA_963571315.1	GCA_963571315.1.fna	NCBI	100	0.1	Burkholderia pseudomallei	Burkholderia pseudomallei	6075STDY8712292	#N/A	#N/A		#N/A	#N/A	#N/A	#N/A	#N/A	#N/A	#N/A	#N/A	#N/A	#N/A
GCA_963571305.1	GCA_963571305.1.fna	NCBI	99.9	0.3	Burkholderia pseudomallei	Burkholderia pseudomallei	6075STDY8712293	#N/A	#N/A		#N/A	#N/A	#N/A	#N/A	#N/A	#N/A	#N/A	#N/A	#N/A	#N/A
GCA_963571735.1	GCA_963571735.1.fna	NCBI	100	0.3	Burkholderia pseudomallei	Burkholderia pseudomallei	6075STDY8712294	#N/A	#N/A		#N/A	#N/A	#N/A	#N/A	#N/A	#N/A	#N/A	#N/A	#N/A	#N/A
GCA_963571975.1	GCA_963571975.1.fna	NCBI	100	0.3	Burkholderia pseudomallei	Burkholderia pseudomallei	6075STDY8712295	#N/A	#N/A		#N/A	#N/A	#N/A	#N/A	#N/A	#N/A	#N/A	#N/A	#N/A	#N/A
GCA_963571475.1	GCA_963571475.1.fna	NCBI	99.9	0.3	Burkholderia pseudomallei	Burkholderia pseudomallei	6075STDY8712296	#N/A	#N/A		#N/A	#N/A	#N/A	#N/A	#N/A	#N/A	#N/A	#N/A	#N/A	#N/A
GCA_963571965.1	GCA_963571965.1.fna	NCBI	100	0.3	Burkholderia pseudomallei	Burkholderia pseudomallei	6075STDY8712297	#N/A	#N/A		#N/A	#N/A	#N/A	#N/A	#N/A	#N/A	#N/A	#N/A	#N/A	#N/A
GCA_963571955.1	GCA_963571955.1.fna	NCBI	100	0.1	Burkholderia pseudomallei	Burkholderia pseudomallei	6075STDY8712298	#N/A	#N/A		#N/A	#N/A	#N/A	#N/A	#N/A	#N/A	#N/A	#N/A	#N/A	#N/A
GCA_963572155.1	GCA_963572155.1.fna	NCBI	99.9	0.3	Burkholderia pseudomallei	Burkholderia pseudomallei	6075STDY8712299	#N/A	#N/A		#N/A	#N/A	#N/A	#N/A	#N/A	#N/A	#N/A	#N/A	#N/A	#N/A
GCA_963572145.1	GCA_963572145.1.fna	NCBI	100	0.3	Burkholderia pseudomallei	Burkholderia pseudomallei	6075STDY8712300	#N/A	#N/A		#N/A	#N/A	#N/A	#N/A	#N/A	#N/A	#N/A	#N/A	#N/A	#N/A
GCA_963572135.1	GCA_963572135.1.fna	NCBI	100	0.3	Burkholderia pseudomallei	Burkholderia pseudomallei	6075STDY8712301	#N/A	#N/A		#N/A	#N/A	#N/A	#N/A	#N/A	#N/A	#N/A	#N/A	#N/A	#N/A
GCA_963571615.1	GCA_963571615.1.fna	NCBI	100	0.3	Burkholderia pseudomallei	Burkholderia pseudomallei	6075STDY8712302	#N/A	#N/A		#N/A	#N/A	#N/A	#N/A	#N/A	#N/A	#N/A	#N/A	#N/A	#N/A
GCA_963571455.1	GCA_963571455.1.fna	NCBI	100	0.3	Burkholderia pseudomallei	Burkholderia pseudomallei	6075STDY8712303	#N/A	#N/A		#N/A	#N/A	#N/A	#N/A	#N/A	#N/A	#N/A	#N/A	#N/A	#N/A
GCA_963571605.1	GCA_963571605.1.fna	NCBI	100	0.3	Burkholderia pseudomallei	Burkholderia pseudomallei	6075STDY8712304	#N/A	#N/A		#N/A	#N/A	#N/A	#N/A	#N/A	#N/A	#N/A	#N/A	#N/A	#N/A
GCA_963571945.1	GCA_963571945.1.fna	NCBI	99.9	0.3	Burkholderia pseudomallei	Burkholderia pseudomallei	6075STDY8712305	#N/A	#N/A		#N/A	#N/A	#N/A	#N/A	#N/A	#N/A	#N/A	#N/A	#N/A	#N/A
GCA_963571465.1	GCA_963571465.1.fna	NCBI	99.9	0.3	Burkholderia pseudomallei	Burkholderia pseudomallei	6075STDY8712306	#N/A	#N/A		#N/A	#N/A	#N/A	#N/A	#N/A	#N/A	#N/A	#N/A	#N/A	#N/A
GCA_963571625.1	GCA_963571625.1.fna	NCBI	99.9	0.3	Burkholderia pseudomallei	Burkholderia pseudomallei	6075STDY8712307	#N/A	#N/A		#N/A	#N/A	#N/A	#N/A	#N/A	#N/A	#N/A	#N/A	#N/A	#N/A
GCA_963571415.1	GCA_963571415.1.fna	NCBI	100	0.3	Burkholderia pseudomallei	Burkholderia pseudomallei	6075STDY8712308	#N/A	#N/A		#N/A	#N/A	#N/A	#N/A	#N/A	#N/A	#N/A	#N/A	#N/A	#N/A
GCA_963571445.1	GCA_963571445.1.fna	NCBI	100	0.3	Burkholderia pseudomallei	Burkholderia pseudomallei	6075STDY8712309	#N/A	#N/A		#N/A	#N/A	#N/A	#N/A	#N/A	#N/A	#N/A	#N/A	#N/A	#N/A
GCA_963569145.1	GCA_963569145.1.fna	NCBI	100	0.3	Burkholderia pseudomallei	Burkholderia pseudomallei	6075STDY8712310	#N/A	#N/A		#N/A	#N/A	#N/A	#N/A	#N/A	#N/A	#N/A	#N/A	#N/A	#N/A
GCA_963570915.1	GCA_963570915.1.fna	NCBI	100	0.3	Burkholderia pseudomallei	Burkholderia pseudomallei	6075STDY8712311	#N/A	#N/A		#N/A	#N/A	#N/A	#N/A	#N/A	#N/A	#N/A	#N/A	#N/A	#N/A
GCA_963569315.1	GCA_963569315.1.fna	NCBI	100	0.1	Burkholderia pseudomallei	Burkholderia pseudomallei	6075STDY8712312	#N/A	#N/A		#N/A	#N/A	#N/A	#N/A	#N/A	#N/A	#N/A	#N/A	#N/A	#N/A
GCA_963569305.1	GCA_963569305.1.fna	NCBI	100	0.3	Burkholderia pseudomallei	Burkholderia pseudomallei	6075STDY8712313	#N/A	#N/A		#N/A	#N/A	#N/A	#N/A	#N/A	#N/A	#N/A	#N/A	#N/A	#N/A
GCA_963569155.1	GCA_963569155.1.fna	NCBI	100	0.3	Burkholderia pseudomallei	Burkholderia pseudomallei	6075STDY8712314	#N/A	#N/A		#N/A	#N/A	#N/A	#N/A	#N/A	#N/A	#N/A	#N/A	#N/A	#N/A
GCA_963569135.1	GCA_963569135.1.fna	NCBI	99.7	0.3	Burkholderia pseudomallei	Burkholderia pseudomallei	6075STDY8712315	#N/A	#N/A		#N/A	#N/A	#N/A	#N/A	#N/A	#N/A	#N/A	#N/A	#N/A	#N/A
GCA_963569125.1	GCA_963569125.1.fna	NCBI	99.8	0.1	Burkholderia pseudomallei	Burkholderia pseudomallei	6075STDY8712316	#N/A	#N/A		#N/A	#N/A	#N/A	#N/A	#N/A	#N/A	#N/A	#N/A	#N/A	#N/A
GCA_963568865.1	GCA_963568865.1.fna	NCBI	100	0.3	Burkholderia pseudomallei	Burkholderia pseudomallei	6075STDY8712317	#N/A	#N/A		#N/A	#N/A	#N/A	#N/A	#N/A	#N/A	#N/A	#N/A	#N/A	#N/A
GCA_963568855.1	GCA_963568855.1.fna	NCBI	100	0.3	Burkholderia pseudomallei	Burkholderia pseudomallei	6075STDY8712318	#N/A	#N/A		#N/A	#N/A	#N/A	#N/A	#N/A	#N/A	#N/A	#N/A	#N/A	#N/A
GCA_963570825.1	GCA_963570825.1.fna	NCBI	100	0.3	Burkholderia pseudomallei	Burkholderia pseudomallei	6075STDY8712319	#N/A	#N/A		#N/A	#N/A	#N/A	#N/A	#N/A	#N/A	#N/A	#N/A	#N/A	#N/A
GCA_963571175.1	GCA_963571175.1.fna	NCBI	100	0.3	Burkholderia pseudomallei	Burkholderia pseudomallei	6075STDY8712320	#N/A	#N/A		#N/A	#N/A	#N/A	#N/A	#N/A	#N/A	#N/A	#N/A	#N/A	#N/A
GCA_963570815.1	GCA_963570815.1.fna	NCBI	100	0.3	Burkholderia pseudomallei	Burkholderia pseudomallei	6075STDY8712321	#N/A	#N/A		#N/A	#N/A	#N/A	#N/A	#N/A	#N/A	#N/A	#N/A	#N/A	#N/A
GCA_963569555.1	GCA_963569555.1.fna	NCBI	99.9	0.3	Burkholderia pseudomallei	Burkholderia pseudomallei	6075STDY8712322	#N/A	#N/A		#N/A	#N/A	#N/A	#N/A	#N/A	#N/A	#N/A	#N/A	#N/A	#N/A
GCA_963569115.1	GCA_963569115.1.fna	NCBI	99.9	0	Burkholderia pseudomallei	Burkholderia pseudomallei	6075STDY8712323	#N/A	#N/A		#N/A	#N/A	#N/A	#N/A	#N/A	#N/A	#N/A	#N/A	#N/A	#N/A
GCA_963569945.1	GCA_963569945.1.fna	NCBI	99.8	0.1	Burkholderia pseudomallei	Burkholderia pseudomallei	6075STDY8712324	#N/A	#N/A		#N/A	#N/A	#N/A	#N/A	#N/A	#N/A	#N/A	#N/A	#N/A	#N/A
GCA_963568835.1	GCA_963568835.1.fna	NCBI	100	0.3	Burkholderia pseudomallei	Burkholderia pseudomallei	6075STDY8712325	#N/A	#N/A		#N/A	#N/A	#N/A	#N/A	#N/A	#N/A	#N/A	#N/A	#N/A	#N/A
GCA_963568825.1	GCA_963568825.1.fna	NCBI	100	0.3	Burkholderia pseudomallei	Burkholderia pseudomallei	6075STDY8712326	#N/A	#N/A		#N/A	#N/A	#N/A	#N/A	#N/A	#N/A	#N/A	#N/A	#N/A	#N/A
GCA_963570305.1	GCA_963570305.1.fna	NCBI	100	0.3	Burkholderia pseudomallei	Burkholderia pseudomallei	6075STDY8712327	#N/A	#N/A		#N/A	#N/A	#N/A	#N/A	#N/A	#N/A	#N/A	#N/A	#N/A	#N/A
GCA_963569545.1	GCA_963569545.1.fna	NCBI	100	0.3	Burkholderia pseudomallei	Burkholderia pseudomallei	6075STDY8712328	#N/A	#N/A		#N/A	#N/A	#N/A	#N/A	#N/A	#N/A	#N/A	#N/A	#N/A	#N/A
GCA_963570235.1	GCA_963570235.1.fna	NCBI	100	0.1	Burkholderia pseudomallei	Burkholderia pseudomallei	6075STDY8712329	#N/A	#N/A		#N/A	#N/A	#N/A	#N/A	#N/A	#N/A	#N/A	#N/A	#N/A	#N/A
GCA_963570215.1	GCA_963570215.1.fna	NCBI	99.4	0.3	Burkholderia pseudomallei	Burkholderia pseudomallei	6075STDY8712330	#N/A	#N/A		#N/A	#N/A	#N/A	#N/A	#N/A	#N/A	#N/A	#N/A	#N/A	#N/A
GCA_963568815.1	GCA_963568815.1.fna	NCBI	100	0.1	Burkholderia pseudomallei	Burkholderia pseudomallei	6075STDY8712331	#N/A	#N/A		#N/A	#N/A	#N/A	#N/A	#N/A	#N/A	#N/A	#N/A	#N/A	#N/A
GCA_963569785.1	GCA_963569785.1.fna	NCBI	99.8	0.1	Burkholderia pseudomallei	Burkholderia pseudomallei	6075STDY8712332	#N/A	#N/A		#N/A	#N/A	#N/A	#N/A	#N/A	#N/A	#N/A	#N/A	#N/A	#N/A
GCA_963569535.1	GCA_963569535.1.fna	NCBI	100	0.3	Burkholderia pseudomallei	Burkholderia pseudomallei	6075STDY8712333	#N/A	#N/A		#N/A	#N/A	#N/A	#N/A	#N/A	#N/A	#N/A	#N/A	#N/A	#N/A
GCA_963568985.1	GCA_963568985.1.fna	NCBI	100	0.3	Burkholderia pseudomallei	Burkholderia pseudomallei	6075STDY8712334	#N/A	#N/A		#N/A	#N/A	#N/A	#N/A	#N/A	#N/A	#N/A	#N/A	#N/A	#N/A
GCA_963570805.1	GCA_963570805.1.fna	NCBI	100	0.3	Burkholderia pseudomallei	Burkholderia pseudomallei	6075STDY8712335	#N/A	#N/A		#N/A	#N/A	#N/A	#N/A	#N/A	#N/A	#N/A	#N/A	#N/A	#N/A
GCA_963570895.1	GCA_963570895.1.fna	NCBI	100	0.3	Burkholderia pseudomallei	Burkholderia pseudomallei	6075STDY8712336	#N/A	#N/A		#N/A	#N/A	#N/A	#N/A	#N/A	#N/A	#N/A	#N/A	#N/A	#N/A
GCA_963570075.1	GCA_963570075.1.fna	NCBI	100	0	Burkholderia pseudomallei	Burkholderia pseudomallei	6075STDY8712337	#N/A	#N/A		#N/A	#N/A	#N/A	#N/A	#N/A	#N/A	#N/A	#N/A	#N/A	#N/A
GCA_963570135.1	GCA_963570135.1.fna	NCBI	99.9	0.3	Burkholderia pseudomallei	Burkholderia pseudomallei	6075STDY8712338	#N/A	#N/A		#N/A	#N/A	#N/A	#N/A	#N/A	#N/A	#N/A	#N/A	#N/A	#N/A
GCA_963569625.1	GCA_963569625.1.fna	NCBI	99.7	0.3	Burkholderia pseudomallei	Burkholderia pseudomallei	6075STDY8712339	#N/A	#N/A		#N/A	#N/A	#N/A	#N/A	#N/A	#N/A	#N/A	#N/A	#N/A	#N/A
GCA_963569615.1	GCA_963569615.1.fna	NCBI	99.9	0.3	Burkholderia pseudomallei	Burkholderia pseudomallei	6075STDY8712340	#N/A	#N/A		#N/A	#N/A	#N/A	#N/A	#N/A	#N/A	#N/A	#N/A	#N/A	#N/A
GCA_963569605.1	GCA_963569605.1.fna	NCBI	99.9	0.3	Burkholderia pseudomallei	Burkholderia pseudomallei	6075STDY8712341	#N/A	#N/A		#N/A	#N/A	#N/A	#N/A	#N/A	#N/A	#N/A	#N/A	#N/A	#N/A
GCA_963570155.1	GCA_963570155.1.fna	NCBI	100	0.1	Burkholderia pseudomallei	Burkholderia pseudomallei	6075STDY8712342	#N/A	#N/A		#N/A	#N/A	#N/A	#N/A	#N/A	#N/A	#N/A	#N/A	#N/A	#N/A
GCA_963569205.1	GCA_963569205.1.fna	NCBI	100	0.3	Burkholderia pseudomallei	Burkholderia pseudomallei	6075STDY8712343	#N/A	#N/A		#N/A	#N/A	#N/A	#N/A	#N/A	#N/A	#N/A	#N/A	#N/A	#N/A
GCA_963570265.1	GCA_963570265.1.fna	NCBI	99.9	0.3	Burkholderia pseudomallei	Burkholderia pseudomallei	6075STDY8712345	#N/A	#N/A		#N/A	#N/A	#N/A	#N/A	#N/A	#N/A	#N/A	#N/A	#N/A	#N/A
GCA_963570585.1	GCA_963570585.1.fna	NCBI	99.9	0	Burkholderia pseudomallei	Burkholderia pseudomallei	6075STDY8712346	#N/A	#N/A		#N/A	#N/A	#N/A	#N/A	#N/A	#N/A	#N/A	#N/A	#N/A	#N/A
GCA_963570005.1	GCA_963570005.1.fna	NCBI	99.7	0.3	Burkholderia pseudomallei	Burkholderia pseudomallei	6075STDY8712347	#N/A	#N/A		#N/A	#N/A	#N/A	#N/A	#N/A	#N/A	#N/A	#N/A	#N/A	#N/A
GCA_963571125.1	GCA_963571125.1.fna	NCBI	99.7	0.3	Burkholderia pseudomallei	Burkholderia pseudomallei	6075STDY8712348	#N/A	#N/A		#N/A	#N/A	#N/A	#N/A	#N/A	#N/A	#N/A	#N/A	#N/A	#N/A
GCA_963570275.1	GCA_963570275.1.fna	NCBI	99.9	0	Burkholderia pseudomallei	Burkholderia pseudomallei	6075STDY8712349	#N/A	#N/A		#N/A	#N/A	#N/A	#N/A	#N/A	#N/A	#N/A	#N/A	#N/A	#N/A
GCA_963568675.1	GCA_963568675.1.fna	NCBI	99.9	0.3	Burkholderia pseudomallei	Burkholderia pseudomallei	6075STDY8712350	#N/A	#N/A		#N/A	#N/A	#N/A	#N/A	#N/A	#N/A	#N/A	#N/A	#N/A	#N/A
GCA_963569195.1	GCA_963569195.1.fna	NCBI	99.9	0.3	Burkholderia pseudomallei	Burkholderia pseudomallei	6075STDY8712351	#N/A	#N/A		#N/A	#N/A	#N/A	#N/A	#N/A	#N/A	#N/A	#N/A	#N/A	#N/A
GCA_963568765.1	GCA_963568765.1.fna	NCBI	99.7	0.3	Burkholderia pseudomallei	Burkholderia pseudomallei	6075STDY8712352	#N/A	#N/A		#N/A	#N/A	#N/A	#N/A	#N/A	#N/A	#N/A	#N/A	#N/A	#N/A
GCA_963568745.1	GCA_963568745.1.fna	NCBI	99.7	0.3	Burkholderia pseudomallei	Burkholderia pseudomallei	6075STDY8712353	#N/A	#N/A		#N/A	#N/A	#N/A	#N/A	#N/A	#N/A	#N/A	#N/A	#N/A	#N/A
GCA_963568715.1	GCA_963568715.1.fna	NCBI	99.9	0.3	Burkholderia pseudomallei	Burkholderia pseudomallei	6075STDY8712354	#N/A	#N/A		#N/A	#N/A	#N/A	#N/A	#N/A	#N/A	#N/A	#N/A	#N/A	#N/A
GCA_963569705.1	GCA_963569705.1.fna	NCBI	99.7	0.3	Burkholderia pseudomallei	Burkholderia pseudomallei	6075STDY8712355	#N/A	#N/A		#N/A	#N/A	#N/A	#N/A	#N/A	#N/A	#N/A	#N/A	#N/A	#N/A
GCA_963566555.1	GCA_963566555.1.fna	NCBI	99.7	0.3	Burkholderia pseudomallei	Burkholderia pseudomallei	6075STDY8712356	#N/A	#N/A		#N/A	#N/A	#N/A	#N/A	#N/A	#N/A	#N/A	#N/A	#N/A	#N/A
GCA_963570405.1	GCA_963570405.1.fna	NCBI	99.8	0.1	Burkholderia pseudomallei	Burkholderia pseudomallei	6075STDY8712357	#N/A	#N/A		#N/A	#N/A	#N/A	#N/A	#N/A	#N/A	#N/A	#N/A	#N/A	#N/A
GCA_963570845.1	GCA_963570845.1.fna	NCBI	99.9	0	Burkholderia pseudomallei	Burkholderia pseudomallei	6075STDY8712358	#N/A	#N/A		#N/A	#N/A	#N/A	#N/A	#N/A	#N/A	#N/A	#N/A	#N/A	#N/A
GCA_963571985.1	GCA_963571985.1.fna	NCBI	99.6	0.3	Burkholderia pseudomallei	Burkholderia pseudomallei	6075STDY8712359	#N/A	#N/A		#N/A	#N/A	#N/A	#N/A	#N/A	#N/A	#N/A	#N/A	#N/A	#N/A
GCA_963569735.1	GCA_963569735.1.fna	NCBI	99.8	0.1	Burkholderia pseudomallei	Burkholderia pseudomallei	6075STDY8712360	#N/A	#N/A		#N/A	#N/A	#N/A	#N/A	#N/A	#N/A	#N/A	#N/A	#N/A	#N/A
GCA_963569285.1	GCA_963569285.1.fna	NCBI	99.9	0.3	Burkholderia pseudomallei	Burkholderia pseudomallei	6075STDY8712361	#N/A	#N/A		#N/A	#N/A	#N/A	#N/A	#N/A	#N/A	#N/A	#N/A	#N/A	#N/A
GCA_963571725.1	GCA_963571725.1.fna	NCBI	99.8	0.1	Burkholderia pseudomallei	Burkholderia pseudomallei	6075STDY8712362	#N/A	#N/A		#N/A	#N/A	#N/A	#N/A	#N/A	#N/A	#N/A	#N/A	#N/A	#N/A
GCA_963569955.1	GCA_963569955.1.fna	NCBI	99.9	0.3	Burkholderia pseudomallei	Burkholderia pseudomallei	6075STDY8712363	#N/A	#N/A		#N/A	#N/A	#N/A	#N/A	#N/A	#N/A	#N/A	#N/A	#N/A	#N/A
GCA_963568725.1	GCA_963568725.1.fna	NCBI	99.9	0.3	Burkholderia pseudomallei	Burkholderia pseudomallei	6075STDY8712364	#N/A	#N/A		#N/A	#N/A	#N/A	#N/A	#N/A	#N/A	#N/A	#N/A	#N/A	#N/A
GCA_963569635.1	GCA_963569635.1.fna	NCBI	99.8	0.1	Burkholderia pseudomallei	Burkholderia pseudomallei	6075STDY8712365	#N/A	#N/A		#N/A	#N/A	#N/A	#N/A	#N/A	#N/A	#N/A	#N/A	#N/A	#N/A
GCA_963572605.1	GCA_963572605.1.fna	NCBI	99.8	0.1	Burkholderia pseudomallei	Burkholderia pseudomallei	6075STDY8712366	#N/A	#N/A		#N/A	#N/A	#N/A	#N/A	#N/A	#N/A	#N/A	#N/A	#N/A	#N/A
GCA_963568805.1	GCA_963568805.1.fna	NCBI	99.7	0.3	Burkholderia pseudomallei	Burkholderia pseudomallei	6075STDY8712367	#N/A	#N/A		#N/A	#N/A	#N/A	#N/A	#N/A	#N/A	#N/A	#N/A	#N/A	#N/A
GCA_963568925.1	GCA_963568925.1.fna	NCBI	99.6	0.3	Burkholderia pseudomallei	Burkholderia pseudomallei	6075STDY8712368	#N/A	#N/A		#N/A	#N/A	#N/A	#N/A	#N/A	#N/A	#N/A	#N/A	#N/A	#N/A
GCA_963570975.1	GCA_963570975.1.fna	NCBI	99.6	0.3	Burkholderia pseudomallei	Burkholderia pseudomallei	6075STDY8712369	#N/A	#N/A		#N/A	#N/A	#N/A	#N/A	#N/A	#N/A	#N/A	#N/A	#N/A	#N/A
GCA_963569225.1	GCA_963569225.1.fna	NCBI	99.8	0.1	Burkholderia pseudomallei	Burkholderia pseudomallei	6075STDY8712370	#N/A	#N/A		#N/A	#N/A	#N/A	#N/A	#N/A	#N/A	#N/A	#N/A	#N/A	#N/A
GCA_963570085.1	GCA_963570085.1.fna	NCBI	99.8	0.1	Burkholderia pseudomallei	Burkholderia pseudomallei	6075STDY8712371	#N/A	#N/A		#N/A	#N/A	#N/A	#N/A	#N/A	#N/A	#N/A	#N/A	#N/A	#N/A
GCA_963570555.1	GCA_963570555.1.fna	NCBI	99.9	0.3	Burkholderia pseudomallei	Burkholderia pseudomallei	6075STDY8712372	#N/A	#N/A		#N/A	#N/A	#N/A	#N/A	#N/A	#N/A	#N/A	#N/A	#N/A	#N/A
GCA_963569765.1	GCA_963569765.1.fna	NCBI	99.9	0.3	Burkholderia pseudomallei	Burkholderia pseudomallei	6075STDY8712373	#N/A	#N/A		#N/A	#N/A	#N/A	#N/A	#N/A	#N/A	#N/A	#N/A	#N/A	#N/A
GCA_963570055.1	GCA_963570055.1.fna	NCBI	99.9	0.3	Burkholderia pseudomallei	Burkholderia pseudomallei	6075STDY8712374	#N/A	#N/A		#N/A	#N/A	#N/A	#N/A	#N/A	#N/A	#N/A	#N/A	#N/A	#N/A
GCA_963568895.1	GCA_963568895.1.fna	NCBI	99.7	0.3	Burkholderia pseudomallei	Burkholderia pseudomallei	6075STDY8712375	#N/A	#N/A		#N/A	#N/A	#N/A	#N/A	#N/A	#N/A	#N/A	#N/A	#N/A	#N/A
GCA_963570415.1	GCA_963570415.1.fna	NCBI	99.9	0.3	Burkholderia pseudomallei	Burkholderia pseudomallei	6075STDY8712376	#N/A	#N/A		#N/A	#N/A	#N/A	#N/A	#N/A	#N/A	#N/A	#N/A	#N/A	#N/A
GCA_963570865.1	GCA_963570865.1.fna	NCBI	99.9	0.3	Burkholderia pseudomallei	Burkholderia pseudomallei	6075STDY8712377	#N/A	#N/A		#N/A	#N/A	#N/A	#N/A	#N/A	#N/A	#N/A	#N/A	#N/A	#N/A
GCA_963569755.1	GCA_963569755.1.fna	NCBI	99.8	0.1	Burkholderia pseudomallei	Burkholderia pseudomallei	6075STDY8712378	#N/A	#N/A		#N/A	#N/A	#N/A	#N/A	#N/A	#N/A	#N/A	#N/A	#N/A	#N/A
GCA_963570485.1	GCA_963570485.1.fna	NCBI	99.7	0.3	Burkholderia pseudomallei	Burkholderia pseudomallei	6075STDY8712379	#N/A	#N/A		#N/A	#N/A	#N/A	#N/A	#N/A	#N/A	#N/A	#N/A	#N/A	#N/A
GCA_963570115.1	GCA_963570115.1.fna	NCBI	99.9	0.3	Burkholderia pseudomallei	Burkholderia pseudomallei	6075STDY8712380	#N/A	#N/A		#N/A	#N/A	#N/A	#N/A	#N/A	#N/A	#N/A	#N/A	#N/A	#N/A
GCA_963570455.1	GCA_963570455.1.fna	NCBI	99.8	0.1	Burkholderia pseudomallei	Burkholderia pseudomallei	6075STDY8712381	#N/A	#N/A		#N/A	#N/A	#N/A	#N/A	#N/A	#N/A	#N/A	#N/A	#N/A	#N/A
GCA_963570595.1	GCA_963570595.1.fna	NCBI	99.8	0.1	Burkholderia pseudomallei	Burkholderia pseudomallei	6075STDY8712382	#N/A	#N/A		#N/A	#N/A	#N/A	#N/A	#N/A	#N/A	#N/A	#N/A	#N/A	#N/A
GCA_963570435.1	GCA_963570435.1.fna	NCBI	99.7	0.3	Burkholderia pseudomallei	Burkholderia pseudomallei	6075STDY8712383	#N/A	#N/A		#N/A	#N/A	#N/A	#N/A	#N/A	#N/A	#N/A	#N/A	#N/A	#N/A
GCA_963569265.1	GCA_963569265.1.fna	NCBI	99.9	0.3	Burkholderia pseudomallei	Burkholderia pseudomallei	6075STDY8712384	#N/A	#N/A		#N/A	#N/A	#N/A	#N/A	#N/A	#N/A	#N/A	#N/A	#N/A	#N/A
GCA_963571095.1	GCA_963571095.1.fna	NCBI	99.9	0	Burkholderia pseudomallei	Burkholderia pseudomallei	6075STDY8712385	#N/A	#N/A		#N/A	#N/A	#N/A	#N/A	#N/A	#N/A	#N/A	#N/A	#N/A	#N/A
GCA_963570855.1	GCA_963570855.1.fna	NCBI	99.9	0.3	Burkholderia pseudomallei	Burkholderia pseudomallei	6075STDY8712386	#N/A	#N/A		#N/A	#N/A	#N/A	#N/A	#N/A	#N/A	#N/A	#N/A	#N/A	#N/A
GCA_963569805.1	GCA_963569805.1.fna	NCBI	99.9	0.3	Burkholderia pseudomallei	Burkholderia pseudomallei	6075STDY8712387	#N/A	#N/A		#N/A	#N/A	#N/A	#N/A	#N/A	#N/A	#N/A	#N/A	#N/A	#N/A
GCA_963569915.1	GCA_963569915.1.fna	NCBI	99.7	0.3	Burkholderia pseudomallei	Burkholderia pseudomallei	6075STDY8712388	#N/A	#N/A		#N/A	#N/A	#N/A	#N/A	#N/A	#N/A	#N/A	#N/A	#N/A	#N/A
GCA_963568685.1	GCA_963568685.1.fna	NCBI	99.8	0.1	Burkholderia pseudomallei	Burkholderia pseudomallei	6075STDY8712389	#N/A	#N/A		#N/A	#N/A	#N/A	#N/A	#N/A	#N/A	#N/A	#N/A	#N/A	#N/A
GCA_963569485.1	GCA_963569485.1.fna	NCBI	99.7	0.1	Burkholderia pseudomallei	Burkholderia pseudomallei	6075STDY8712390	#N/A	#N/A		#N/A	#N/A	#N/A	#N/A	#N/A	#N/A	#N/A	#N/A	#N/A	#N/A
GCA_963571115.1	GCA_963571115.1.fna	NCBI	99.8	0.1	Burkholderia pseudomallei	Burkholderia pseudomallei	6075STDY8712391	#N/A	#N/A		#N/A	#N/A	#N/A	#N/A	#N/A	#N/A	#N/A	#N/A	#N/A	#N/A
GCA_963570755.1	GCA_963570755.1.fna	NCBI	99.8	0.1	Burkholderia pseudomallei	Burkholderia pseudomallei	6075STDY8712392	#N/A	#N/A		#N/A	#N/A	#N/A	#N/A	#N/A	#N/A	#N/A	#N/A	#N/A	#N/A
GCA_963570365.1	GCA_963570365.1.fna	NCBI	99.8	0.1	Burkholderia pseudomallei	Burkholderia pseudomallei	6075STDY8712393	#N/A	#N/A		#N/A	#N/A	#N/A	#N/A	#N/A	#N/A	#N/A	#N/A	#N/A	#N/A
GCA_963569075.1	GCA_963569075.1.fna	NCBI	99.9	0.3	Burkholderia pseudomallei	Burkholderia pseudomallei	6075STDY8712395	#N/A	#N/A		#N/A	#N/A	#N/A	#N/A	#N/A	#N/A	#N/A	#N/A	#N/A	#N/A
GCA_963569525.1	GCA_963569525.1.fna	NCBI	99.9	0.3	Burkholderia pseudomallei	Burkholderia pseudomallei	6075STDY8712396	#N/A	#N/A		#N/A	#N/A	#N/A	#N/A	#N/A	#N/A	#N/A	#N/A	#N/A	#N/A
GCA_963570345.1	GCA_963570345.1.fna	NCBI	99.9	0.3	Burkholderia pseudomallei	Burkholderia pseudomallei	6075STDY8712397	#N/A	#N/A		#N/A	#N/A	#N/A	#N/A	#N/A	#N/A	#N/A	#N/A	#N/A	#N/A
GCA_963569515.1	GCA_963569515.1.fna	NCBI	99.7	0	Burkholderia pseudomallei	Burkholderia pseudomallei	6075STDY8712398	#N/A	#N/A		#N/A	#N/A	#N/A	#N/A	#N/A	#N/A	#N/A	#N/A	#N/A	#N/A
GCA_963569675.1	GCA_963569675.1.fna	NCBI	99.8	0.1	Burkholderia pseudomallei	Burkholderia pseudomallei	6075STDY8712399	#N/A	#N/A		#N/A	#N/A	#N/A	#N/A	#N/A	#N/A	#N/A	#N/A	#N/A	#N/A
GCA_963570195.1	GCA_963570195.1.fna	NCBI	99.9	0.3	Burkholderia pseudomallei	Burkholderia pseudomallei	6075STDY8712400	#N/A	#N/A		#N/A	#N/A	#N/A	#N/A	#N/A	#N/A	#N/A	#N/A	#N/A	#N/A
GCA_963570165.1	GCA_963570165.1.fna	NCBI	99.9	0.3	Burkholderia pseudomallei	Burkholderia pseudomallei	6075STDY8712401	#N/A	#N/A		#N/A	#N/A	#N/A	#N/A	#N/A	#N/A	#N/A	#N/A	#N/A	#N/A
GCA_963569295.1	GCA_963569295.1.fna	NCBI	99.9	0.3	Burkholderia pseudomallei	Burkholderia pseudomallei	6075STDY8712403	#N/A	#N/A		#N/A	#N/A	#N/A	#N/A	#N/A	#N/A	#N/A	#N/A	#N/A	#N/A
GCA_963569445.1	GCA_963569445.1.fna	NCBI	99.7	0.1	Burkholderia pseudomallei	Burkholderia pseudomallei	6075STDY8712404	#N/A	#N/A		#N/A	#N/A	#N/A	#N/A	#N/A	#N/A	#N/A	#N/A	#N/A	#N/A
GCA_963569795.1	GCA_963569795.1.fna	NCBI	99.8	0.1	Burkholderia pseudomallei	Burkholderia pseudomallei	6075STDY8712405	#N/A	#N/A		#N/A	#N/A	#N/A	#N/A	#N/A	#N/A	#N/A	#N/A	#N/A	#N/A
GCA_963569165.1	GCA_963569165.1.fna	NCBI	99.8	0.1	Burkholderia pseudomallei	Burkholderia pseudomallei	6075STDY8712406	#N/A	#N/A		#N/A	#N/A	#N/A	#N/A	#N/A	#N/A	#N/A	#N/A	#N/A	#N/A
GCA_963569435.1	GCA_963569435.1.fna	NCBI	99.9	0.3	Burkholderia pseudomallei	Burkholderia pseudomallei	6075STDY8712407	#N/A	#N/A		#N/A	#N/A	#N/A	#N/A	#N/A	#N/A	#N/A	#N/A	#N/A	#N/A
GCA_963569655.1	GCA_963569655.1.fna	NCBI	99.9	0.3	Burkholderia pseudomallei	Burkholderia pseudomallei	6075STDY8712408	#N/A	#N/A		#N/A	#N/A	#N/A	#N/A	#N/A	#N/A	#N/A	#N/A	#N/A	#N/A
GCA_963570635.1	GCA_963570635.1.fna	NCBI	99.9	0.3	Burkholderia pseudomallei	Burkholderia pseudomallei	6075STDY8712409	#N/A	#N/A		#N/A	#N/A	#N/A	#N/A	#N/A	#N/A	#N/A	#N/A	#N/A	#N/A
GCA_963569475.1	GCA_963569475.1.fna	NCBI	99.9	0.3	Burkholderia pseudomallei	Burkholderia pseudomallei	6075STDY8712410	#N/A	#N/A		#N/A	#N/A	#N/A	#N/A	#N/A	#N/A	#N/A	#N/A	#N/A	#N/A
GCA_963570125.1	GCA_963570125.1.fna	NCBI	99.9	0.3	Burkholderia pseudomallei	Burkholderia pseudomallei	6075STDY8712411	#N/A	#N/A		#N/A	#N/A	#N/A	#N/A	#N/A	#N/A	#N/A	#N/A	#N/A	#N/A
GCA_963569465.1	GCA_963569465.1.fna	NCBI	99.9	0.3	Burkholderia pseudomallei	Burkholderia pseudomallei	6075STDY8712412	#N/A	#N/A		#N/A	#N/A	#N/A	#N/A	#N/A	#N/A	#N/A	#N/A	#N/A	#N/A
GCA_963568485.1	GCA_963568485.1.fna	NCBI	99.8	0.1	Burkholderia pseudomallei	Burkholderia pseudomallei	6075STDY8712414	#N/A	#N/A		#N/A	#N/A	#N/A	#N/A	#N/A	#N/A	#N/A	#N/A	#N/A	#N/A
GCA_963567705.1	GCA_963567705.1.fna	NCBI	99.9	0.3	Burkholderia pseudomallei	Burkholderia pseudomallei	6075STDY8712415	#N/A	#N/A		#N/A	#N/A	#N/A	#N/A	#N/A	#N/A	#N/A	#N/A	#N/A	#N/A
GCA_963572535.1	GCA_963572535.1.fna	NCBI	99.7	0.3	Burkholderia pseudomallei	Burkholderia pseudomallei	6075STDY8712416	#N/A	#N/A		#N/A	#N/A	#N/A	#N/A	#N/A	#N/A	#N/A	#N/A	#N/A	#N/A
GCA_963572445.1	GCA_963572445.1.fna	NCBI	99.9	0.3	Burkholderia pseudomallei	Burkholderia pseudomallei	6075STDY8712417	#N/A	#N/A		#N/A	#N/A	#N/A	#N/A	#N/A	#N/A	#N/A	#N/A	#N/A	#N/A
GCA_963567695.1	GCA_963567695.1.fna	NCBI	100	0.3	Burkholderia pseudomallei	Burkholderia pseudomallei	6075STDY8712418	#N/A	#N/A		#N/A	#N/A	#N/A	#N/A	#N/A	#N/A	#N/A	#N/A	#N/A	#N/A
GCA_963572345.1	GCA_963572345.1.fna	NCBI	99.9	0.3	Burkholderia pseudomallei	Burkholderia pseudomallei	6075STDY8712419	#N/A	#N/A		#N/A	#N/A	#N/A	#N/A	#N/A	#N/A	#N/A	#N/A	#N/A	#N/A
GCA_963572895.1	GCA_963572895.1.fna	NCBI	99.9	0.3	Burkholderia pseudomallei	Burkholderia pseudomallei	6075STDY8712420	#N/A	#N/A		#N/A	#N/A	#N/A	#N/A	#N/A	#N/A	#N/A	#N/A	#N/A	#N/A
GCA_963572595.1	GCA_963572595.1.fna	NCBI	99.9	0.3	Burkholderia pseudomallei	Burkholderia pseudomallei	6075STDY8712422	#N/A	#N/A		#N/A	#N/A	#N/A	#N/A	#N/A	#N/A	#N/A	#N/A	#N/A	#N/A
GCA_963573015.1	GCA_963573015.1.fna	NCBI	100	0.1	Burkholderia pseudomallei	Burkholderia pseudomallei	6075STDY8712423	#N/A	#N/A		#N/A	#N/A	#N/A	#N/A	#N/A	#N/A	#N/A	#N/A	#N/A	#N/A
GCA_963572695.1	GCA_963572695.1.fna	NCBI	99.9	0.3	Burkholderia pseudomallei	Burkholderia pseudomallei	6075STDY8712424	#N/A	#N/A		#N/A	#N/A	#N/A	#N/A	#N/A	#N/A	#N/A	#N/A	#N/A	#N/A
GCA_963572705.1	GCA_963572705.1.fna	NCBI	99.7	0.3	Burkholderia pseudomallei	Burkholderia pseudomallei	6075STDY8712425	#N/A	#N/A		#N/A	#N/A	#N/A	#N/A	#N/A	#N/A	#N/A	#N/A	#N/A	#N/A
GCA_963572575.1	GCA_963572575.1.fna	NCBI	99.9	0.3	Burkholderia pseudomallei	Burkholderia pseudomallei	6075STDY8712426	#N/A	#N/A		#N/A	#N/A	#N/A	#N/A	#N/A	#N/A	#N/A	#N/A	#N/A	#N/A
GCA_963572905.1	GCA_963572905.1.fna	NCBI	99.7	0.3	Burkholderia pseudomallei	Burkholderia pseudomallei	6075STDY8712427	#N/A	#N/A		#N/A	#N/A	#N/A	#N/A	#N/A	#N/A	#N/A	#N/A	#N/A	#N/A
GCA_963573155.1	GCA_963573155.1.fna	NCBI	100	0.3	Burkholderia pseudomallei	Burkholderia pseudomallei	6075STDY8712428	#N/A	#N/A		#N/A	#N/A	#N/A	#N/A	#N/A	#N/A	#N/A	#N/A	#N/A	#N/A
GCA_963572955.1	GCA_963572955.1.fna	NCBI	100	0.3	Burkholderia pseudomallei	Burkholderia pseudomallei	6075STDY8712429	#N/A	#N/A		#N/A	#N/A	#N/A	#N/A	#N/A	#N/A	#N/A	#N/A	#N/A	#N/A
GCA_963568665.1	GCA_963568665.1.fna	NCBI	99.9	0.3	Burkholderia pseudomallei	Burkholderia pseudomallei	6075STDY8712430	#N/A	#N/A		#N/A	#N/A	#N/A	#N/A	#N/A	#N/A	#N/A	#N/A	#N/A	#N/A
GCA_963570705.1	GCA_963570705.1.fna	NCBI	100	0.3	Burkholderia pseudomallei	Burkholderia pseudomallei	6075STDY8712431	#N/A	#N/A		#N/A	#N/A	#N/A	#N/A	#N/A	#N/A	#N/A	#N/A	#N/A	#N/A
GCA_963571075.1	GCA_963571075.1.fna	NCBI	99.9	0.3	Burkholderia pseudomallei	Burkholderia pseudomallei	6075STDY8712432	#N/A	#N/A		#N/A	#N/A	#N/A	#N/A	#N/A	#N/A	#N/A	#N/A	#N/A	#N/A
GCA_963569415.1	GCA_963569415.1.fna	NCBI	99.9	0.3	Burkholderia pseudomallei	Burkholderia pseudomallei	6075STDY8712433	#N/A	#N/A		#N/A	#N/A	#N/A	#N/A	#N/A	#N/A	#N/A	#N/A	#N/A	#N/A
GCA_963571065.1	GCA_963571065.1.fna	NCBI	99.9	0.3	Burkholderia pseudomallei	Burkholderia pseudomallei	6075STDY8712435	#N/A	#N/A		#N/A	#N/A	#N/A	#N/A	#N/A	#N/A	#N/A	#N/A	#N/A	#N/A
GCA_963571055.1	GCA_963571055.1.fna	NCBI	100	0.3	Burkholderia pseudomallei	Burkholderia pseudomallei	6075STDY8712436	#N/A	#N/A		#N/A	#N/A	#N/A	#N/A	#N/A	#N/A	#N/A	#N/A	#N/A	#N/A
GCA_963569835.1	GCA_963569835.1.fna	NCBI	100	0.3	Burkholderia pseudomallei	Burkholderia pseudomallei	6075STDY8712438	#N/A	#N/A		#N/A	#N/A	#N/A	#N/A	#N/A	#N/A	#N/A	#N/A	#N/A	#N/A
GCA_963570425.1	GCA_963570425.1.fna	NCBI	100	0.3	Burkholderia pseudomallei	Burkholderia pseudomallei	6075STDY8712439	#N/A	#N/A		#N/A	#N/A	#N/A	#N/A	#N/A	#N/A	#N/A	#N/A	#N/A	#N/A
GCA_963570725.1	GCA_963570725.1.fna	NCBI	99.9	0.3	Burkholderia pseudomallei	Burkholderia pseudomallei	6075STDY8712440	#N/A	#N/A		#N/A	#N/A	#N/A	#N/A	#N/A	#N/A	#N/A	#N/A	#N/A	#N/A
GCA_963569055.1	GCA_963569055.1.fna	NCBI	99.9	0.3	Burkholderia pseudomallei	Burkholderia pseudomallei	6075STDY8712444	#N/A	#N/A		#N/A	#N/A	#N/A	#N/A	#N/A	#N/A	#N/A	#N/A	#N/A	#N/A
GCA_963569095.1	GCA_963569095.1.fna	NCBI	99.9	0.3	Burkholderia pseudomallei	Burkholderia pseudomallei	6075STDY8712445	#N/A	#N/A		#N/A	#N/A	#N/A	#N/A	#N/A	#N/A	#N/A	#N/A	#N/A	#N/A
GCA_963570355.1	GCA_963570355.1.fna	NCBI	99.9	0.3	Burkholderia pseudomallei	Burkholderia pseudomallei	6075STDY8712446	#N/A	#N/A		#N/A	#N/A	#N/A	#N/A	#N/A	#N/A	#N/A	#N/A	#N/A	#N/A
GCA_963569395.1	GCA_963569395.1.fna	NCBI	100	0.3	Burkholderia pseudomallei	Burkholderia pseudomallei	6075STDY8712447	#N/A	#N/A		#N/A	#N/A	#N/A	#N/A	#N/A	#N/A	#N/A	#N/A	#N/A	#N/A
GCA_963568915.1	GCA_963568915.1.fna	NCBI	99.9	0.3	Burkholderia pseudomallei	Burkholderia pseudomallei	6075STDY8712448	#N/A	#N/A		#N/A	#N/A	#N/A	#N/A	#N/A	#N/A	#N/A	#N/A	#N/A	#N/A
GCA_963570685.1	GCA_963570685.1.fna	NCBI	99.8	0.1	Burkholderia pseudomallei	Burkholderia pseudomallei	6075STDY8712449	#N/A	#N/A		#N/A	#N/A	#N/A	#N/A	#N/A	#N/A	#N/A	#N/A	#N/A	#N/A
GCA_963570665.1	GCA_963570665.1.fna	NCBI	99.9	0.3	Burkholderia pseudomallei	Burkholderia pseudomallei	6075STDY8712450	#N/A	#N/A		#N/A	#N/A	#N/A	#N/A	#N/A	#N/A	#N/A	#N/A	#N/A	#N/A
GCA_963571045.1	GCA_963571045.1.fna	NCBI	100	0.1	Burkholderia pseudomallei	Burkholderia pseudomallei	6075STDY8712451	#N/A	#N/A		#N/A	#N/A	#N/A	#N/A	#N/A	#N/A	#N/A	#N/A	#N/A	#N/A
GCA_963570655.1	GCA_963570655.1.fna	NCBI	100	0.3	Burkholderia pseudomallei	Burkholderia pseudomallei	6075STDY8712452	#N/A	#N/A		#N/A	#N/A	#N/A	#N/A	#N/A	#N/A	#N/A	#N/A	#N/A	#N/A
GCA_963570545.1	GCA_963570545.1.fna	NCBI	99.9	0.3	Burkholderia pseudomallei	Burkholderia pseudomallei	6075STDY8712454	#N/A	#N/A		#N/A	#N/A	#N/A	#N/A	#N/A	#N/A	#N/A	#N/A	#N/A	#N/A
GCA_963570645.1	GCA_963570645.1.fna	NCBI	99.9	0.3	Burkholderia pseudomallei	Burkholderia pseudomallei	6075STDY8712455	#N/A	#N/A		#N/A	#N/A	#N/A	#N/A	#N/A	#N/A	#N/A	#N/A	#N/A	#N/A
GCA_963571015.1	GCA_963571015.1.fna	NCBI	99.8	0.1	Burkholderia pseudomallei	Burkholderia pseudomallei	6075STDY8712456	#N/A	#N/A		#N/A	#N/A	#N/A	#N/A	#N/A	#N/A	#N/A	#N/A	#N/A	#N/A
GCA_963571005.1	GCA_963571005.1.fna	NCBI	99.9	0.3	Burkholderia pseudomallei	Burkholderia pseudomallei	6075STDY8712457	#N/A	#N/A		#N/A	#N/A	#N/A	#N/A	#N/A	#N/A	#N/A	#N/A	#N/A	#N/A
GCA_963569355.1	GCA_963569355.1.fna	NCBI	100	0.1	Burkholderia pseudomallei	Burkholderia pseudomallei	6075STDY8712458	#N/A	#N/A		#N/A	#N/A	#N/A	#N/A	#N/A	#N/A	#N/A	#N/A	#N/A	#N/A
GCA_963570785.1	GCA_963570785.1.fna	NCBI	99.7	0.1	Burkholderia pseudomallei	Burkholderia pseudomallei	6075STDY8712459	#N/A	#N/A		#N/A	#N/A	#N/A	#N/A	#N/A	#N/A	#N/A	#N/A	#N/A	#N/A
GCA_963570385.1	GCA_963570385.1.fna	NCBI	99.9	0.3	Burkholderia pseudomallei	Burkholderia pseudomallei	6075STDY8712460	#N/A	#N/A		#N/A	#N/A	#N/A	#N/A	#N/A	#N/A	#N/A	#N/A	#N/A	#N/A
GCA_963570765.1	GCA_963570765.1.fna	NCBI	100	0.3	Burkholderia pseudomallei	Burkholderia pseudomallei	6075STDY8712461	#N/A	#N/A		#N/A	#N/A	#N/A	#N/A	#N/A	#N/A	#N/A	#N/A	#N/A	#N/A
GCA_963569345.1	GCA_963569345.1.fna	NCBI	99.9	0.3	Burkholderia pseudomallei	Burkholderia pseudomallei	6075STDY8712462	#N/A	#N/A		#N/A	#N/A	#N/A	#N/A	#N/A	#N/A	#N/A	#N/A	#N/A	#N/A
GCA_963569855.1	GCA_963569855.1.fna	NCBI	99.9	0.3	Burkholderia pseudomallei	Burkholderia pseudomallei	6075STDY8712463	#N/A	#N/A		#N/A	#N/A	#N/A	#N/A	#N/A	#N/A	#N/A	#N/A	#N/A	#N/A
GCA_963569865.1	GCA_963569865.1.fna	NCBI	100	0.3	Burkholderia pseudomallei	Burkholderia pseudomallei	6075STDY8712464	#N/A	#N/A		#N/A	#N/A	#N/A	#N/A	#N/A	#N/A	#N/A	#N/A	#N/A	#N/A
GCA_963569235.1	GCA_963569235.1.fna	NCBI	99.9	0.3	Burkholderia pseudomallei	Burkholderia pseudomallei	6075STDY8712465	#N/A	#N/A		#N/A	#N/A	#N/A	#N/A	#N/A	#N/A	#N/A	#N/A	#N/A	#N/A
GCA_963570445.1	GCA_963570445.1.fna	NCBI	99.9	0.3	Burkholderia pseudomallei	Burkholderia pseudomallei	6075STDY8712466	#N/A	#N/A		#N/A	#N/A	#N/A	#N/A	#N/A	#N/A	#N/A	#N/A	#N/A	#N/A
GCA_963570025.1	GCA_963570025.1.fna	NCBI	99.9	0.3	Burkholderia pseudomallei	Burkholderia pseudomallei	6075STDY8712467	#N/A	#N/A		#N/A	#N/A	#N/A	#N/A	#N/A	#N/A	#N/A	#N/A	#N/A	#N/A
GCA_963569905.1	GCA_963569905.1.fna	NCBI	100	0.1	Burkholderia pseudomallei	Burkholderia pseudomallei	6075STDY8712468	#N/A	#N/A		#N/A	#N/A	#N/A	#N/A	#N/A	#N/A	#N/A	#N/A	#N/A	#N/A
GCA_963566725.1	GCA_963566725.1.fna	NCBI	99.7	0.3	Burkholderia pseudomallei	Burkholderia pseudomallei	6075STDY8712469	#N/A	#N/A		#N/A	#N/A	#N/A	#N/A	#N/A	#N/A	#N/A	#N/A	#N/A	#N/A
GCA_963573165.1	GCA_963573165.1.fna	NCBI	100	0.3	Burkholderia pseudomallei	Burkholderia pseudomallei	6075STDY8712470	#N/A	#N/A		#N/A	#N/A	#N/A	#N/A	#N/A	#N/A	#N/A	#N/A	#N/A	#N/A
GCA_963570105.1	GCA_963570105.1.fna	NCBI	99.9	0.3	Burkholderia pseudomallei	Burkholderia pseudomallei	6075STDY8712471	#N/A	#N/A		#N/A	#N/A	#N/A	#N/A	#N/A	#N/A	#N/A	#N/A	#N/A	#N/A
GCA_963570255.1	GCA_963570255.1.fna	NCBI	100	0.3	Burkholderia pseudomallei	Burkholderia pseudomallei	6075STDY8712472	#N/A	#N/A		#N/A	#N/A	#N/A	#N/A	#N/A	#N/A	#N/A	#N/A	#N/A	#N/A
GCA_963571025.1	GCA_963571025.1.fna	NCBI	99.9	0.3	Burkholderia pseudomallei	Burkholderia pseudomallei	6075STDY8712473	#N/A	#N/A		#N/A	#N/A	#N/A	#N/A	#N/A	#N/A	#N/A	#N/A	#N/A	#N/A
GCA_963569335.1	GCA_963569335.1.fna	NCBI	99.9	0.3	Burkholderia pseudomallei	Burkholderia pseudomallei	6075STDY8712474	#N/A	#N/A		#N/A	#N/A	#N/A	#N/A	#N/A	#N/A	#N/A	#N/A	#N/A	#N/A
GCA_963569775.1	GCA_963569775.1.fna	NCBI	99.8	0.1	Burkholderia pseudomallei	Burkholderia pseudomallei	6075STDY8712475	#N/A	#N/A		#N/A	#N/A	#N/A	#N/A	#N/A	#N/A	#N/A	#N/A	#N/A	#N/A
GCA_963570505.1	GCA_963570505.1.fna	NCBI	99.9	0.3	Burkholderia pseudomallei	Burkholderia pseudomallei	6075STDY8712476	#N/A	#N/A		#N/A	#N/A	#N/A	#N/A	#N/A	#N/A	#N/A	#N/A	#N/A	#N/A
GCA_963570065.1	GCA_963570065.1.fna	NCBI	100	0.3	Burkholderia pseudomallei	Burkholderia pseudomallei	6075STDY8712477	#N/A	#N/A		#N/A	#N/A	#N/A	#N/A	#N/A	#N/A	#N/A	#N/A	#N/A	#N/A
GCA_963570045.1	GCA_963570045.1.fna	NCBI	100	0.3	Burkholderia pseudomallei	Burkholderia pseudomallei	6075STDY8712478	#N/A	#N/A		#N/A	#N/A	#N/A	#N/A	#N/A	#N/A	#N/A	#N/A	#N/A	#N/A
GCA_963570495.1	GCA_963570495.1.fna	NCBI	100	0.3	Burkholderia pseudomallei	Burkholderia pseudomallei	6075STDY8712479	#N/A	#N/A		#N/A	#N/A	#N/A	#N/A	#N/A	#N/A	#N/A	#N/A	#N/A	#N/A
GCA_963569895.1	GCA_963569895.1.fna	NCBI	100	0.3	Burkholderia pseudomallei	Burkholderia pseudomallei	6075STDY8712480	#N/A	#N/A		#N/A	#N/A	#N/A	#N/A	#N/A	#N/A	#N/A	#N/A	#N/A	#N/A
GCA_963570515.1	GCA_963570515.1.fna	NCBI	100	0.1	Burkholderia pseudomallei	Burkholderia pseudomallei	6075STDY8712482	#N/A	#N/A		#N/A	#N/A	#N/A	#N/A	#N/A	#N/A	#N/A	#N/A	#N/A	#N/A
GCA_963570575.1	GCA_963570575.1.fna	NCBI	99.8	0.1	Burkholderia pseudomallei	Burkholderia pseudomallei	6075STDY8712483	#N/A	#N/A		#N/A	#N/A	#N/A	#N/A	#N/A	#N/A	#N/A	#N/A	#N/A	#N/A
GCA_963570205.1	GCA_963570205.1.fna	NCBI	100	0.3	Burkholderia pseudomallei	Burkholderia pseudomallei	6075STDY8712484	#N/A	#N/A		#N/A	#N/A	#N/A	#N/A	#N/A	#N/A	#N/A	#N/A	#N/A	#N/A
GCA_963570175.1	GCA_963570175.1.fna	NCBI	100	0.3	Burkholderia pseudomallei	Burkholderia pseudomallei	6075STDY8712485	#N/A	#N/A		#N/A	#N/A	#N/A	#N/A	#N/A	#N/A	#N/A	#N/A	#N/A	#N/A
GCA_963570935.1	GCA_963570935.1.fna	NCBI	99.9	0.3	Burkholderia pseudomallei	Burkholderia pseudomallei	6075STDY8712486	#N/A	#N/A		#N/A	#N/A	#N/A	#N/A	#N/A	#N/A	#N/A	#N/A	#N/A	#N/A
GCA_963571085.1	GCA_963571085.1.fna	NCBI	100	0.3	Burkholderia pseudomallei	Burkholderia pseudomallei	6075STDY8712488	#N/A	#N/A		#N/A	#N/A	#N/A	#N/A	#N/A	#N/A	#N/A	#N/A	#N/A	#N/A
GCA_963570835.1	GCA_963570835.1.fna	NCBI	100	0.3	Burkholderia pseudomallei	Burkholderia pseudomallei	6075STDY8712489	#N/A	#N/A		#N/A	#N/A	#N/A	#N/A	#N/A	#N/A	#N/A	#N/A	#N/A	#N/A
GCA_963569085.1	GCA_963569085.1.fna	NCBI	100	0.3	Burkholderia pseudomallei	Burkholderia pseudomallei	6075STDY8712490	#N/A	#N/A		#N/A	#N/A	#N/A	#N/A	#N/A	#N/A	#N/A	#N/A	#N/A	#N/A
GCA_963569495.1	GCA_963569495.1.fna	NCBI	100	0.3	Burkholderia pseudomallei	Burkholderia pseudomallei	6075STDY8712492	#N/A	#N/A		#N/A	#N/A	#N/A	#N/A	#N/A	#N/A	#N/A	#N/A	#N/A	#N/A
GCA_963570035.1	GCA_963570035.1.fna	NCBI	100	0.3	Burkholderia pseudomallei	Burkholderia pseudomallei	6075STDY8712493	#N/A	#N/A		#N/A	#N/A	#N/A	#N/A	#N/A	#N/A	#N/A	#N/A	#N/A	#N/A
GCA_963569065.1	GCA_963569065.1.fna	NCBI	100	0.3	Burkholderia pseudomallei	Burkholderia pseudomallei	6075STDY8712494	#N/A	#N/A		#N/A	#N/A	#N/A	#N/A	#N/A	#N/A	#N/A	#N/A	#N/A	#N/A
GCA_963569745.1	GCA_963569745.1.fna	NCBI	100	0.3	Burkholderia pseudomallei	Burkholderia pseudomallei	6075STDY8712495	#N/A	#N/A		#N/A	#N/A	#N/A	#N/A	#N/A	#N/A	#N/A	#N/A	#N/A	#N/A
GCA_963570375.1	GCA_963570375.1.fna	NCBI	100	0.3	Burkholderia pseudomallei	Burkholderia pseudomallei	6075STDY8712496	#N/A	#N/A		#N/A	#N/A	#N/A	#N/A	#N/A	#N/A	#N/A	#N/A	#N/A	#N/A
GCA_963569685.1	GCA_963569685.1.fna	NCBI	100	0.1	Burkholderia pseudomallei	Burkholderia pseudomallei	6075STDY8712497	#N/A	#N/A		#N/A	#N/A	#N/A	#N/A	#N/A	#N/A	#N/A	#N/A	#N/A	#N/A
GCA_963569815.1	GCA_963569815.1.fna	NCBI	100	0.3	Burkholderia pseudomallei	Burkholderia pseudomallei	6075STDY8712498	#N/A	#N/A		#N/A	#N/A	#N/A	#N/A	#N/A	#N/A	#N/A	#N/A	#N/A	#N/A
GCA_963569725.1	GCA_963569725.1.fna	NCBI	99.9	0.3	Burkholderia pseudomallei	Burkholderia pseudomallei	6075STDY8712500	#N/A	#N/A		#N/A	#N/A	#N/A	#N/A	#N/A	#N/A	#N/A	#N/A	#N/A	#N/A
GCA_963570325.1	GCA_963570325.1.fna	NCBI	100	0.3	Burkholderia pseudomallei	Burkholderia pseudomallei	6075STDY8712501	#N/A	#N/A		#N/A	#N/A	#N/A	#N/A	#N/A	#N/A	#N/A	#N/A	#N/A	#N/A
GCA_963569595.1	GCA_963569595.1.fna	NCBI	100	0.3	Burkholderia pseudomallei	Burkholderia pseudomallei	6075STDY8712502	#N/A	#N/A		#N/A	#N/A	#N/A	#N/A	#N/A	#N/A	#N/A	#N/A	#N/A	#N/A
GCA_963569665.1	GCA_963569665.1.fna	NCBI	100	0.3	Burkholderia pseudomallei	Burkholderia pseudomallei	6075STDY8712503	#N/A	#N/A		#N/A	#N/A	#N/A	#N/A	#N/A	#N/A	#N/A	#N/A	#N/A	#N/A
GCA_963570185.1	GCA_963570185.1.fna	NCBI	100	0.1	Burkholderia pseudomallei	Burkholderia pseudomallei	6075STDY8712504	#N/A	#N/A		#N/A	#N/A	#N/A	#N/A	#N/A	#N/A	#N/A	#N/A	#N/A	#N/A
GCA_963569585.1	GCA_963569585.1.fna	NCBI	100	0	Burkholderia pseudomallei	Burkholderia pseudomallei	6075STDY8712505	#N/A	#N/A		#N/A	#N/A	#N/A	#N/A	#N/A	#N/A	#N/A	#N/A	#N/A	#N/A
GCA_963569965.1	GCA_963569965.1.fna	NCBI	100	0.1	Burkholderia pseudomallei	Burkholderia pseudomallei	6075STDY8712506	#N/A	#N/A		#N/A	#N/A	#N/A	#N/A	#N/A	#N/A	#N/A	#N/A	#N/A	#N/A
GCA_963569575.1	GCA_963569575.1.fna	NCBI	100	0.3	Burkholderia pseudomallei	Burkholderia pseudomallei	6075STDY8712507	#N/A	#N/A		#N/A	#N/A	#N/A	#N/A	#N/A	#N/A	#N/A	#N/A	#N/A	#N/A
GCA_963569005.1	GCA_963569005.1.fna	NCBI	100	0.3	Burkholderia pseudomallei	Burkholderia pseudomallei	6075STDY8712508	#N/A	#N/A		#N/A	#N/A	#N/A	#N/A	#N/A	#N/A	#N/A	#N/A	#N/A	#N/A
GCA_963569975.1	GCA_963569975.1.fna	NCBI	100	0.3	Burkholderia pseudomallei	Burkholderia pseudomallei	6075STDY8712509	#N/A	#N/A		#N/A	#N/A	#N/A	#N/A	#N/A	#N/A	#N/A	#N/A	#N/A	#N/A
GCA_963569275.1	GCA_963569275.1.fna	NCBI	100	0.3	Burkholderia pseudomallei	Burkholderia pseudomallei	6075STDY8712510	#N/A	#N/A		#N/A	#N/A	#N/A	#N/A	#N/A	#N/A	#N/A	#N/A	#N/A	#N/A
GCA_963568885.1	GCA_963568885.1.fna	NCBI	100	0.3	Burkholderia pseudomallei	Burkholderia pseudomallei	6075STDY8712511	#N/A	#N/A		#N/A	#N/A	#N/A	#N/A	#N/A	#N/A	#N/A	#N/A	#N/A	#N/A
GCA_963569185.1	GCA_963569185.1.fna	NCBI	99.9	0.3	Burkholderia pseudomallei	Burkholderia pseudomallei	6075STDY8712514	#N/A	#N/A		#N/A	#N/A	#N/A	#N/A	#N/A	#N/A	#N/A	#N/A	#N/A	#N/A
GCA_963566685.1	GCA_963566685.1.fna	NCBI	100	0.3	Burkholderia pseudomallei	Burkholderia pseudomallei	6075STDY8712515	#N/A	#N/A		#N/A	#N/A	#N/A	#N/A	#N/A	#N/A	#N/A	#N/A	#N/A	#N/A
GCA_963566535.1	GCA_963566535.1.fna	NCBI	100	0.3	Burkholderia pseudomallei	Burkholderia pseudomallei	6075STDY8712516	#N/A	#N/A		#N/A	#N/A	#N/A	#N/A	#N/A	#N/A	#N/A	#N/A	#N/A	#N/A
GCA_963572615.1	GCA_963572615.1.fna	NCBI	100	0.3	Burkholderia pseudomallei	Burkholderia pseudomallei	6075STDY8712517	#N/A	#N/A		#N/A	#N/A	#N/A	#N/A	#N/A	#N/A	#N/A	#N/A	#N/A	#N/A
GCA_963572635.1	GCA_963572635.1.fna	NCBI	100	0.1	Burkholderia pseudomallei	Burkholderia pseudomallei	6075STDY8712518	#N/A	#N/A		#N/A	#N/A	#N/A	#N/A	#N/A	#N/A	#N/A	#N/A	#N/A	#N/A
GCA_963572985.1	GCA_963572985.1.fna	NCBI	100	0.1	Burkholderia pseudomallei	Burkholderia pseudomallei	6075STDY8712519	#N/A	#N/A		#N/A	#N/A	#N/A	#N/A	#N/A	#N/A	#N/A	#N/A	#N/A	#N/A
GCA_963572585.1	GCA_963572585.1.fna	NCBI	99.9	0.3	Burkholderia pseudomallei	Burkholderia pseudomallei	6075STDY8712520	#N/A	#N/A		#N/A	#N/A	#N/A	#N/A	#N/A	#N/A	#N/A	#N/A	#N/A	#N/A
GCA_963572485.1	GCA_963572485.1.fna	NCBI	100	0.3	Burkholderia pseudomallei	Burkholderia pseudomallei	6075STDY8712521	#N/A	#N/A		#N/A	#N/A	#N/A	#N/A	#N/A	#N/A	#N/A	#N/A	#N/A	#N/A
GCA_963573125.1	GCA_963573125.1.fna	NCBI	100	0.1	Burkholderia pseudomallei	Burkholderia pseudomallei	6075STDY8712522	#N/A	#N/A		#N/A	#N/A	#N/A	#N/A	#N/A	#N/A	#N/A	#N/A	#N/A	#N/A
GCA_963572915.1	GCA_963572915.1.fna	NCBI	100	0.3	Burkholderia pseudomallei	Burkholderia pseudomallei	6075STDY8712523	#N/A	#N/A		#N/A	#N/A	#N/A	#N/A	#N/A	#N/A	#N/A	#N/A	#N/A	#N/A
GCA_963572495.1	GCA_963572495.1.fna	NCBI	100	0.3	Burkholderia pseudomallei	Burkholderia pseudomallei	6075STDY8712524	#N/A	#N/A		#N/A	#N/A	#N/A	#N/A	#N/A	#N/A	#N/A	#N/A	#N/A	#N/A
GCA_963572965.1	GCA_963572965.1.fna	NCBI	100	0.3	Burkholderia pseudomallei	Burkholderia pseudomallei	6075STDY8712525	#N/A	#N/A		#N/A	#N/A	#N/A	#N/A	#N/A	#N/A	#N/A	#N/A	#N/A	#N/A
GCA_963569455.1	GCA_963569455.1.fna	NCBI	100	0.3	Burkholderia pseudomallei	Burkholderia pseudomallei	6075STDY8712527	#N/A	#N/A		#N/A	#N/A	#N/A	#N/A	#N/A	#N/A	#N/A	#N/A	#N/A	#N/A
GCA_963569885.1	GCA_963569885.1.fna	NCBI	100	0.3	Burkholderia pseudomallei	Burkholderia pseudomallei	6075STDY8712528	#N/A	#N/A		#N/A	#N/A	#N/A	#N/A	#N/A	#N/A	#N/A	#N/A	#N/A	#N/A
GCA_963570745.1	GCA_963570745.1.fna	NCBI	99.9	0.3	Burkholderia pseudomallei	Burkholderia pseudomallei	6075STDY8712529	#N/A	#N/A		#N/A	#N/A	#N/A	#N/A	#N/A	#N/A	#N/A	#N/A	#N/A	#N/A
GCA_963569405.1	GCA_963569405.1.fna	NCBI	100	0.3	Burkholderia pseudomallei	Burkholderia pseudomallei	6075STDY8712530	#N/A	#N/A		#N/A	#N/A	#N/A	#N/A	#N/A	#N/A	#N/A	#N/A	#N/A	#N/A
GCA_963569875.1	GCA_963569875.1.fna	NCBI	100	0.1	Burkholderia pseudomallei	Burkholderia pseudomallei	6075STDY8712531	#N/A	#N/A		#N/A	#N/A	#N/A	#N/A	#N/A	#N/A	#N/A	#N/A	#N/A	#N/A
GCA_963570735.1	GCA_963570735.1.fna	NCBI	100	0.3	Burkholderia pseudomallei	Burkholderia pseudomallei	6075STDY8712532	#N/A	#N/A		#N/A	#N/A	#N/A	#N/A	#N/A	#N/A	#N/A	#N/A	#N/A	#N/A
GCA_963572515.1	GCA_963572515.1.fna	NCBI	99.9	0.3	Burkholderia pseudomallei	Burkholderia pseudomallei	6075STDY8712533	#N/A	#N/A		#N/A	#N/A	#N/A	#N/A	#N/A	#N/A	#N/A	#N/A	#N/A	#N/A
GCA_963568785.1	GCA_963568785.1.fna	NCBI	100	0.3	Burkholderia pseudomallei	Burkholderia pseudomallei	6075STDY8712534	#N/A	#N/A		#N/A	#N/A	#N/A	#N/A	#N/A	#N/A	#N/A	#N/A	#N/A	#N/A
GCA_963568965.1	GCA_963568965.1.fna	NCBI	100	0.3	Burkholderia pseudomallei	Burkholderia pseudomallei	6075STDY8712535	#N/A	#N/A		#N/A	#N/A	#N/A	#N/A	#N/A	#N/A	#N/A	#N/A	#N/A	#N/A
GCA_963569845.1	GCA_963569845.1.fna	NCBI	100	0.3	Burkholderia pseudomallei	Burkholderia pseudomallei	6075STDY8712536	#N/A	#N/A		#N/A	#N/A	#N/A	#N/A	#N/A	#N/A	#N/A	#N/A	#N/A	#N/A
GCA_963573085.1	GCA_963573085.1.fna	NCBI	99.9	0.3	Burkholderia pseudomallei	Burkholderia pseudomallei	6075STDY8712537	#N/A	#N/A		#N/A	#N/A	#N/A	#N/A	#N/A	#N/A	#N/A	#N/A	#N/A	#N/A
GCA_963568955.1	GCA_963568955.1.fna	NCBI	100	0.1	Burkholderia pseudomallei	Burkholderia pseudomallei	6075STDY8712538	#N/A	#N/A		#N/A	#N/A	#N/A	#N/A	#N/A	#N/A	#N/A	#N/A	#N/A	#N/A
GCA_963569255.1	GCA_963569255.1.fna	NCBI	100	0.3	Burkholderia pseudomallei	Burkholderia pseudomallei	6075STDY8712539	#N/A	#N/A		#N/A	#N/A	#N/A	#N/A	#N/A	#N/A	#N/A	#N/A	#N/A	#N/A
GCA_963572675.1	GCA_963572675.1.fna	NCBI	99.9	0.3	Burkholderia pseudomallei	Burkholderia pseudomallei	6075STDY8712540	#N/A	#N/A		#N/A	#N/A	#N/A	#N/A	#N/A	#N/A	#N/A	#N/A	#N/A	#N/A
GCA_963569245.1	GCA_963569245.1.fna	NCBI	100	0.3	Burkholderia pseudomallei	Burkholderia pseudomallei	6075STDY8712541	#N/A	#N/A		#N/A	#N/A	#N/A	#N/A	#N/A	#N/A	#N/A	#N/A	#N/A	#N/A
GCA_963568945.1	GCA_963568945.1.fna	NCBI	100	0.1	Burkholderia pseudomallei	Burkholderia pseudomallei	6075STDY8712542	#N/A	#N/A		#N/A	#N/A	#N/A	#N/A	#N/A	#N/A	#N/A	#N/A	#N/A	#N/A
GCA_963570095.1	GCA_963570095.1.fna	NCBI	100	0.3	Burkholderia pseudomallei	Burkholderia pseudomallei	6075STDY8712543	#N/A	#N/A		#N/A	#N/A	#N/A	#N/A	#N/A	#N/A	#N/A	#N/A	#N/A	#N/A
GCA_963572665.1	GCA_963572665.1.fna	NCBI	99.9	0.3	Burkholderia pseudomallei	Burkholderia pseudomallei	6075STDY8712544	#N/A	#N/A		#N/A	#N/A	#N/A	#N/A	#N/A	#N/A	#N/A	#N/A	#N/A	#N/A
GCA_963569425.1	GCA_963569425.1.fna	NCBI	100	0.1	Burkholderia pseudomallei	Burkholderia pseudomallei	6075STDY8712545	#N/A	#N/A		#N/A	#N/A	#N/A	#N/A	#N/A	#N/A	#N/A	#N/A	#N/A	#N/A
GCA_963568935.1	GCA_963568935.1.fna	NCBI	100	0.3	Burkholderia pseudomallei	Burkholderia pseudomallei	6075STDY8712546	#N/A	#N/A		#N/A	#N/A	#N/A	#N/A	#N/A	#N/A	#N/A	#N/A	#N/A	#N/A
GCA_963571795.1	GCA_963571795.1.fna	NCBI	99.9	0.3	Burkholderia pseudomallei	Burkholderia pseudomallei	6075STDY8712547	#N/A	#N/A		#N/A	#N/A	#N/A	#N/A	#N/A	#N/A	#N/A	#N/A	#N/A	#N/A
GCA_963571275.1	GCA_963571275.1.fna	NCBI	99.9	0.3	Burkholderia pseudomallei	Burkholderia pseudomallei	6075STDY8712548	#N/A	#N/A		#N/A	#N/A	#N/A	#N/A	#N/A	#N/A	#N/A	#N/A	#N/A	#N/A
GCA_963570605.1	GCA_963570605.1.fna	NCBI	100	0.3	Burkholderia pseudomallei	Burkholderia pseudomallei	6075STDY8712549	#N/A	#N/A		#N/A	#N/A	#N/A	#N/A	#N/A	#N/A	#N/A	#N/A	#N/A	#N/A
GCA_963572105.1	GCA_963572105.1.fna	NCBI	99.8	0.1	Burkholderia pseudomallei	Burkholderia pseudomallei	6075STDY8712550	#N/A	#N/A		#N/A	#N/A	#N/A	#N/A	#N/A	#N/A	#N/A	#N/A	#N/A	#N/A
GCA_963571995.1	GCA_963571995.1.fna	NCBI	99.9	0.3	Burkholderia pseudomallei	Burkholderia pseudomallei	6075STDY8712551	#N/A	#N/A		#N/A	#N/A	#N/A	#N/A	#N/A	#N/A	#N/A	#N/A	#N/A	#N/A
GCA_963570715.1	GCA_963570715.1.fna	NCBI	100	0.3	Burkholderia pseudomallei	Burkholderia pseudomallei	6075STDY8712552	#N/A	#N/A		#N/A	#N/A	#N/A	#N/A	#N/A	#N/A	#N/A	#N/A	#N/A	#N/A
GCA_963572125.1	GCA_963572125.1.fna	NCBI	99.6	0.3	Burkholderia pseudomallei	Burkholderia pseudomallei	6075STDY8712553	#N/A	#N/A		#N/A	#N/A	#N/A	#N/A	#N/A	#N/A	#N/A	#N/A	#N/A	#N/A
GCA_963570695.1	GCA_963570695.1.fna	NCBI	100	0.3	Burkholderia pseudomallei	Burkholderia pseudomallei	6075STDY8712554	#N/A	#N/A		#N/A	#N/A	#N/A	#N/A	#N/A	#N/A	#N/A	#N/A	#N/A	#N/A
GCA_963571265.1	GCA_963571265.1.fna	NCBI	99.9	0.3	Burkholderia pseudomallei	Burkholderia pseudomallei	6075STDY8712555	#N/A	#N/A		#N/A	#N/A	#N/A	#N/A	#N/A	#N/A	#N/A	#N/A	#N/A	#N/A
GCA_963571925.1	GCA_963571925.1.fna	NCBI	99.8	0.1	Burkholderia pseudomallei	Burkholderia pseudomallei	6075STDY8712556	#N/A	#N/A		#N/A	#N/A	#N/A	#N/A	#N/A	#N/A	#N/A	#N/A	#N/A	#N/A
GCA_963570675.1	GCA_963570675.1.fna	NCBI	99.9	0.3	Burkholderia pseudomallei	Burkholderia pseudomallei	6075STDY8712557	#N/A	#N/A		#N/A	#N/A	#N/A	#N/A	#N/A	#N/A	#N/A	#N/A	#N/A	#N/A
GCA_963568905.1	GCA_963568905.1.fna	NCBI	100	0.3	Burkholderia pseudomallei	Burkholderia pseudomallei	6075STDY8712558	#N/A	#N/A		#N/A	#N/A	#N/A	#N/A	#N/A	#N/A	#N/A	#N/A	#N/A	#N/A
GCA_963571035.1	GCA_963571035.1.fna	NCBI	100	0.3	Burkholderia pseudomallei	Burkholderia pseudomallei	6075STDY8712559	#N/A	#N/A		#N/A	#N/A	#N/A	#N/A	#N/A	#N/A	#N/A	#N/A	#N/A	#N/A
GCA_963570475.1	GCA_963570475.1.fna	NCBI	100	0.1	Burkholderia pseudomallei	Burkholderia pseudomallei	6075STDY8712560	#N/A	#N/A		#N/A	#N/A	#N/A	#N/A	#N/A	#N/A	#N/A	#N/A	#N/A	#N/A
GCA_963569385.1	GCA_963569385.1.fna	NCBI	100	0.3	Burkholderia pseudomallei	Burkholderia pseudomallei	6075STDY8712561	#N/A	#N/A		#N/A	#N/A	#N/A	#N/A	#N/A	#N/A	#N/A	#N/A	#N/A	#N/A
GCA_963569375.1	GCA_963569375.1.fna	NCBI	100	0.3	Burkholderia pseudomallei	Burkholderia pseudomallei	6075STDY8712562	#N/A	#N/A		#N/A	#N/A	#N/A	#N/A	#N/A	#N/A	#N/A	#N/A	#N/A	#N/A
GCA_963569365.1	GCA_963569365.1.fna	NCBI	100	0.3	Burkholderia pseudomallei	Burkholderia pseudomallei	6075STDY8712563	#N/A	#N/A		#N/A	#N/A	#N/A	#N/A	#N/A	#N/A	#N/A	#N/A	#N/A	#N/A
GCA_963570995.1	GCA_963570995.1.fna	NCBI	100	0.3	Burkholderia pseudomallei	Burkholderia pseudomallei	6075STDY8712564	#N/A	#N/A		#N/A	#N/A	#N/A	#N/A	#N/A	#N/A	#N/A	#N/A	#N/A	#N/A
GCA_963570985.1	GCA_963570985.1.fna	NCBI	100	0.1	Burkholderia pseudomallei	Burkholderia pseudomallei	6075STDY8712565	#N/A	#N/A		#N/A	#N/A	#N/A	#N/A	#N/A	#N/A	#N/A	#N/A	#N/A	#N/A
GCA_963570965.1	GCA_963570965.1.fna	NCBI	100	0.3	Burkholderia pseudomallei	Burkholderia pseudomallei	6075STDY8712566	#N/A	#N/A		#N/A	#N/A	#N/A	#N/A	#N/A	#N/A	#N/A	#N/A	#N/A	#N/A
GCA_963570775.1	GCA_963570775.1.fna	NCBI	100	0.3	Burkholderia pseudomallei	Burkholderia pseudomallei	6075STDY8712567	#N/A	#N/A		#N/A	#N/A	#N/A	#N/A	#N/A	#N/A	#N/A	#N/A	#N/A	#N/A
GCA_963570535.1	GCA_963570535.1.fna	NCBI	100	0.3	Burkholderia pseudomallei	Burkholderia pseudomallei	6075STDY8712568	#N/A	#N/A		#N/A	#N/A	#N/A	#N/A	#N/A	#N/A	#N/A	#N/A	#N/A	#N/A
GCA_963570335.1	GCA_963570335.1.fna	NCBI	100	0.3	Burkholderia pseudomallei	Burkholderia pseudomallei	6075STDY8712569	#N/A	#N/A		#N/A	#N/A	#N/A	#N/A	#N/A	#N/A	#N/A	#N/A	#N/A	#N/A
GCA_963570525.1	GCA_963570525.1.fna	NCBI	100	0.3	Burkholderia pseudomallei	Burkholderia pseudomallei	6075STDY8712570	#N/A	#N/A		#N/A	#N/A	#N/A	#N/A	#N/A	#N/A	#N/A	#N/A	#N/A	#N/A
GCA_963569325.1	GCA_963569325.1.fna	NCBI	99.9	0.3	Burkholderia pseudomallei	Burkholderia pseudomallei	6075STDY8712571	#N/A	#N/A		#N/A	#N/A	#N/A	#N/A	#N/A	#N/A	#N/A	#N/A	#N/A	#N/A
GCA_963572055.1	GCA_963572055.1.fna	NCBI	99.9	0.3	Burkholderia pseudomallei	Burkholderia pseudomallei	6075STDY8712572	#N/A	#N/A		#N/A	#N/A	#N/A	#N/A	#N/A	#N/A	#N/A	#N/A	#N/A	#N/A
GCA_963567225.1	GCA_963567225.1.fna	NCBI	99.7	0.3	Burkholderia pseudomallei	Burkholderia pseudomallei	6075STDY8712573	#N/A	#N/A		#N/A	#N/A	#N/A	#N/A	#N/A	#N/A	#N/A	#N/A	#N/A	#N/A
GCA_963566425.1	GCA_963566425.1.fna	NCBI	99.9	0.3	Burkholderia pseudomallei	Burkholderia pseudomallei	6075STDY8712574	#N/A	#N/A		#N/A	#N/A	#N/A	#N/A	#N/A	#N/A	#N/A	#N/A	#N/A	#N/A
GCA_963567855.1	GCA_963567855.1.fna	NCBI	99.8	0.1	Burkholderia pseudomallei	Burkholderia pseudomallei	6075STDY8712575	#N/A	#N/A		#N/A	#N/A	#N/A	#N/A	#N/A	#N/A	#N/A	#N/A	#N/A	#N/A
GCA_963567155.1	GCA_963567155.1.fna	NCBI	99.9	0.3	Burkholderia pseudomallei	Burkholderia pseudomallei	6075STDY8712576	#N/A	#N/A		#N/A	#N/A	#N/A	#N/A	#N/A	#N/A	#N/A	#N/A	#N/A	#N/A
GCA_963566305.1	GCA_963566305.1.fna	NCBI	99.9	0.3	Burkholderia pseudomallei	Burkholderia pseudomallei	6075STDY8712577	#N/A	#N/A		#N/A	#N/A	#N/A	#N/A	#N/A	#N/A	#N/A	#N/A	#N/A	#N/A
GCA_963567985.1	GCA_963567985.1.fna	NCBI	99.7	0.3	Burkholderia pseudomallei	Burkholderia pseudomallei	6075STDY8712578	#N/A	#N/A		#N/A	#N/A	#N/A	#N/A	#N/A	#N/A	#N/A	#N/A	#N/A	#N/A
GCA_963567535.1	GCA_963567535.1.fna	NCBI	99.9	0.3	Burkholderia pseudomallei	Burkholderia pseudomallei	6075STDY8712579	#N/A	#N/A		#N/A	#N/A	#N/A	#N/A	#N/A	#N/A	#N/A	#N/A	#N/A	#N/A
GCA_963566185.1	GCA_963566185.1.fna	NCBI	99.9	0.3	Burkholderia pseudomallei	Burkholderia pseudomallei	6075STDY8712581	#N/A	#N/A		#N/A	#N/A	#N/A	#N/A	#N/A	#N/A	#N/A	#N/A	#N/A	#N/A
GCA_963568285.1	GCA_963568285.1.fna	NCBI	99.9	0.3	Burkholderia pseudomallei	Burkholderia pseudomallei	6075STDY8712582	#N/A	#N/A		#N/A	#N/A	#N/A	#N/A	#N/A	#N/A	#N/A	#N/A	#N/A	#N/A
GCA_963568265.1	GCA_963568265.1.fna	NCBI	99.9	0.3	Burkholderia pseudomallei	Burkholderia pseudomallei	6075STDY8712583	#N/A	#N/A		#N/A	#N/A	#N/A	#N/A	#N/A	#N/A	#N/A	#N/A	#N/A	#N/A
GCA_963567765.1	GCA_963567765.1.fna	NCBI	99.7	0.3	Burkholderia pseudomallei	Burkholderia pseudomallei	6075STDY8712584	#N/A	#N/A		#N/A	#N/A	#N/A	#N/A	#N/A	#N/A	#N/A	#N/A	#N/A	#N/A
GCA_963567955.1	GCA_963567955.1.fna	NCBI	99.8	0.1	Burkholderia pseudomallei	Burkholderia pseudomallei	6075STDY8712585	#N/A	#N/A		#N/A	#N/A	#N/A	#N/A	#N/A	#N/A	#N/A	#N/A	#N/A	#N/A
GCA_963568155.1	GCA_963568155.1.fna	NCBI	99.7	0.3	Burkholderia pseudomallei	Burkholderia pseudomallei	6075STDY8712586	#N/A	#N/A		#N/A	#N/A	#N/A	#N/A	#N/A	#N/A	#N/A	#N/A	#N/A	#N/A
GCA_963568365.1	GCA_963568365.1.fna	NCBI	99.9	0.3	Burkholderia pseudomallei	Burkholderia pseudomallei	6075STDY8712587	#N/A	#N/A		#N/A	#N/A	#N/A	#N/A	#N/A	#N/A	#N/A	#N/A	#N/A	#N/A
GCA_963568225.1	GCA_963568225.1.fna	NCBI	99.9	0.3	Burkholderia pseudomallei	Burkholderia pseudomallei	6075STDY8712588	#N/A	#N/A		#N/A	#N/A	#N/A	#N/A	#N/A	#N/A	#N/A	#N/A	#N/A	#N/A
GCA_963568205.1	GCA_963568205.1.fna	NCBI	99.9	0.3	Burkholderia pseudomallei	Burkholderia pseudomallei	6075STDY8712589	#N/A	#N/A		#N/A	#N/A	#N/A	#N/A	#N/A	#N/A	#N/A	#N/A	#N/A	#N/A
GCA_963568195.1	GCA_963568195.1.fna	NCBI	99.9	0.3	Burkholderia pseudomallei	Burkholderia pseudomallei	6075STDY8712590	#N/A	#N/A		#N/A	#N/A	#N/A	#N/A	#N/A	#N/A	#N/A	#N/A	#N/A	#N/A
GCA_963567585.1	GCA_963567585.1.fna	NCBI	99.9	0.3	Burkholderia pseudomallei	Burkholderia pseudomallei	6075STDY8712591	#N/A	#N/A		#N/A	#N/A	#N/A	#N/A	#N/A	#N/A	#N/A	#N/A	#N/A	#N/A
GCA_963566275.1	GCA_963566275.1.fna	NCBI	100	0.3	Burkholderia pseudomallei	Burkholderia pseudomallei	6075STDY8712592	#N/A	#N/A		#N/A	#N/A	#N/A	#N/A	#N/A	#N/A	#N/A	#N/A	#N/A	#N/A
GCA_963566265.1	GCA_963566265.1.fna	NCBI	99.9	0.3	Burkholderia pseudomallei	Burkholderia pseudomallei	6075STDY8712593	#N/A	#N/A		#N/A	#N/A	#N/A	#N/A	#N/A	#N/A	#N/A	#N/A	#N/A	#N/A
GCA_963567575.1	GCA_963567575.1.fna	NCBI	99.9	0.3	Burkholderia pseudomallei	Burkholderia pseudomallei	6075STDY8712594	#N/A	#N/A		#N/A	#N/A	#N/A	#N/A	#N/A	#N/A	#N/A	#N/A	#N/A	#N/A
GCA_963567745.1	GCA_963567745.1.fna	NCBI	99.8	0.1	Burkholderia pseudomallei	Burkholderia pseudomallei	6075STDY8712595	#N/A	#N/A		#N/A	#N/A	#N/A	#N/A	#N/A	#N/A	#N/A	#N/A	#N/A	#N/A
GCA_963566245.1	GCA_963566245.1.fna	NCBI	99.9	0.3	Burkholderia pseudomallei	Burkholderia pseudomallei	6075STDY8712596	#N/A	#N/A		#N/A	#N/A	#N/A	#N/A	#N/A	#N/A	#N/A	#N/A	#N/A	#N/A
GCA_963567415.1	GCA_963567415.1.fna	NCBI	99.8	0.1	Burkholderia pseudomallei	Burkholderia pseudomallei	6075STDY8712597	#N/A	#N/A		#N/A	#N/A	#N/A	#N/A	#N/A	#N/A	#N/A	#N/A	#N/A	#N/A
GCA_963566215.1	GCA_963566215.1.fna	NCBI	99.8	0.1	Burkholderia pseudomallei	Burkholderia pseudomallei	6075STDY8712598	#N/A	#N/A		#N/A	#N/A	#N/A	#N/A	#N/A	#N/A	#N/A	#N/A	#N/A	#N/A
GCA_963567875.1	GCA_963567875.1.fna	NCBI	99.9	0.3	Burkholderia pseudomallei	Burkholderia pseudomallei	6075STDY8712599	#N/A	#N/A		#N/A	#N/A	#N/A	#N/A	#N/A	#N/A	#N/A	#N/A	#N/A	#N/A
GCA_963572195.1	GCA_963572195.1.fna	NCBI	99.8	0.1	Burkholderia pseudomallei	Burkholderia pseudomallei	6075STDY8712601	#N/A	#N/A		#N/A	#N/A	#N/A	#N/A	#N/A	#N/A	#N/A	#N/A	#N/A	#N/A
GCA_963567865.1	GCA_963567865.1.fna	NCBI	100	0.3	Burkholderia pseudomallei	Burkholderia pseudomallei	6075STDY8712602	#N/A	#N/A		#N/A	#N/A	#N/A	#N/A	#N/A	#N/A	#N/A	#N/A	#N/A	#N/A
GCA_963567095.1	GCA_963567095.1.fna	NCBI	99.9	0.3	Burkholderia pseudomallei	Burkholderia pseudomallei	6075STDY8712603	#N/A	#N/A		#N/A	#N/A	#N/A	#N/A	#N/A	#N/A	#N/A	#N/A	#N/A	#N/A
GCA_963567835.1	GCA_963567835.1.fna	NCBI	99.9	0.3	Burkholderia pseudomallei	Burkholderia pseudomallei	6075STDY8712604	#N/A	#N/A		#N/A	#N/A	#N/A	#N/A	#N/A	#N/A	#N/A	#N/A	#N/A	#N/A
GCA_963566615.1	GCA_963566615.1.fna	NCBI	100	0.3	Burkholderia pseudomallei	Burkholderia pseudomallei	6075STDY8712605	#N/A	#N/A		#N/A	#N/A	#N/A	#N/A	#N/A	#N/A	#N/A	#N/A	#N/A	#N/A
GCA_963566395.1	GCA_963566395.1.fna	NCBI	99.7	0.3	Burkholderia pseudomallei	Burkholderia pseudomallei	6075STDY8712606	#N/A	#N/A		#N/A	#N/A	#N/A	#N/A	#N/A	#N/A	#N/A	#N/A	#N/A	#N/A
GCA_963566175.1	GCA_963566175.1.fna	NCBI	99.9	0.3	Burkholderia pseudomallei	Burkholderia pseudomallei	6075STDY8712607	#N/A	#N/A		#N/A	#N/A	#N/A	#N/A	#N/A	#N/A	#N/A	#N/A	#N/A	#N/A
GCA_963567795.1	GCA_963567795.1.fna	NCBI	99.9	0.3	Burkholderia pseudomallei	Burkholderia pseudomallei	6075STDY8712608	#N/A	#N/A		#N/A	#N/A	#N/A	#N/A	#N/A	#N/A	#N/A	#N/A	#N/A	#N/A
GCA_963571645.1	GCA_963571645.1.fna	NCBI	100	0.3	Burkholderia pseudomallei	Burkholderia pseudomallei	6075STDY8712609	#N/A	#N/A		#N/A	#N/A	#N/A	#N/A	#N/A	#N/A	#N/A	#N/A	#N/A	#N/A
GCA_963566595.1	GCA_963566595.1.fna	NCBI	99.9	0.3	Burkholderia pseudomallei	Burkholderia pseudomallei	6075STDY8712610	#N/A	#N/A		#N/A	#N/A	#N/A	#N/A	#N/A	#N/A	#N/A	#N/A	#N/A	#N/A
GCA_963567505.1	GCA_963567505.1.fna	NCBI	99.9	0.3	Burkholderia pseudomallei	Burkholderia pseudomallei	6075STDY8712611	#N/A	#N/A		#N/A	#N/A	#N/A	#N/A	#N/A	#N/A	#N/A	#N/A	#N/A	#N/A
GCA_963567495.1	GCA_963567495.1.fna	NCBI	99.9	0.3	Burkholderia pseudomallei	Burkholderia pseudomallei	6075STDY8712612	#N/A	#N/A		#N/A	#N/A	#N/A	#N/A	#N/A	#N/A	#N/A	#N/A	#N/A	#N/A
GCA_963568545.1	GCA_963568545.1.fna	NCBI	99.9	0.3	Burkholderia pseudomallei	Burkholderia pseudomallei	6075STDY8712613	#N/A	#N/A		#N/A	#N/A	#N/A	#N/A	#N/A	#N/A	#N/A	#N/A	#N/A	#N/A
GCA_963567905.1	GCA_963567905.1.fna	NCBI	99.9	0.3	Burkholderia pseudomallei	Burkholderia pseudomallei	6075STDY8712614	#N/A	#N/A		#N/A	#N/A	#N/A	#N/A	#N/A	#N/A	#N/A	#N/A	#N/A	#N/A
GCA_963567425.1	GCA_963567425.1.fna	NCBI	99.9	0.3	Burkholderia pseudomallei	Burkholderia pseudomallei	6075STDY8712615	#N/A	#N/A		#N/A	#N/A	#N/A	#N/A	#N/A	#N/A	#N/A	#N/A	#N/A	#N/A
GCA_963566585.1	GCA_963566585.1.fna	NCBI	99.7	0.1	Burkholderia pseudomallei	Burkholderia pseudomallei	6075STDY8712616	#N/A	#N/A		#N/A	#N/A	#N/A	#N/A	#N/A	#N/A	#N/A	#N/A	#N/A	#N/A
GCA_963566115.1	GCA_963566115.1.fna	NCBI	99.9	0.3	Burkholderia pseudomallei	Burkholderia pseudomallei	6075STDY8712617	#N/A	#N/A		#N/A	#N/A	#N/A	#N/A	#N/A	#N/A	#N/A	#N/A	#N/A	#N/A
GCA_963571635.1	GCA_963571635.1.fna	NCBI	99.8	0.1	Burkholderia pseudomallei	Burkholderia pseudomallei	6075STDY8712618	#N/A	#N/A		#N/A	#N/A	#N/A	#N/A	#N/A	#N/A	#N/A	#N/A	#N/A	#N/A
GCA_963568355.1	GCA_963568355.1.fna	NCBI	100	0.1	Burkholderia pseudomallei	Burkholderia pseudomallei	6075STDY8712619	#N/A	#N/A		#N/A	#N/A	#N/A	#N/A	#N/A	#N/A	#N/A	#N/A	#N/A	#N/A
GCA_963568415.1	GCA_963568415.1.fna	NCBI	99.9	0.3	Burkholderia pseudomallei	Burkholderia pseudomallei	6075STDY8712620	#N/A	#N/A		#N/A	#N/A	#N/A	#N/A	#N/A	#N/A	#N/A	#N/A	#N/A	#N/A
GCA_963566575.1	GCA_963566575.1.fna	NCBI	99.8	0.1	Burkholderia pseudomallei	Burkholderia pseudomallei	6075STDY8712621	#N/A	#N/A		#N/A	#N/A	#N/A	#N/A	#N/A	#N/A	#N/A	#N/A	#N/A	#N/A
GCA_963568395.1	GCA_963568395.1.fna	NCBI	100	0.3	Burkholderia pseudomallei	Burkholderia pseudomallei	6075STDY8712622	#N/A	#N/A		#N/A	#N/A	#N/A	#N/A	#N/A	#N/A	#N/A	#N/A	#N/A	#N/A
GCA_963566645.1	GCA_963566645.1.fna	NCBI	99.9	0.3	Burkholderia pseudomallei	Burkholderia pseudomallei	6075STDY8712623	#N/A	#N/A		#N/A	#N/A	#N/A	#N/A	#N/A	#N/A	#N/A	#N/A	#N/A	#N/A
GCA_963568505.1	GCA_963568505.1.fna	NCBI	99.9	0.3	Burkholderia pseudomallei	Burkholderia pseudomallei	6075STDY8712624	#N/A	#N/A		#N/A	#N/A	#N/A	#N/A	#N/A	#N/A	#N/A	#N/A	#N/A	#N/A
GCA_963566565.1	GCA_963566565.1.fna	NCBI	99.7	0.3	Burkholderia pseudomallei	Burkholderia pseudomallei	6075STDY8712625	#N/A	#N/A		#N/A	#N/A	#N/A	#N/A	#N/A	#N/A	#N/A	#N/A	#N/A	#N/A
GCA_963566505.1	GCA_963566505.1.fna	NCBI	99.8	0.1	Burkholderia pseudomallei	Burkholderia pseudomallei	6075STDY8712626	#N/A	#N/A		#N/A	#N/A	#N/A	#N/A	#N/A	#N/A	#N/A	#N/A	#N/A	#N/A
GCA_963568635.1	GCA_963568635.1.fna	NCBI	99.9	0.3	Burkholderia pseudomallei	Burkholderia pseudomallei	6075STDY8712627	#N/A	#N/A		#N/A	#N/A	#N/A	#N/A	#N/A	#N/A	#N/A	#N/A	#N/A	#N/A
GCA_963567385.1	GCA_963567385.1.fna	NCBI	99.9	0.3	Burkholderia pseudomallei	Burkholderia pseudomallei	6075STDY8712628	#N/A	#N/A		#N/A	#N/A	#N/A	#N/A	#N/A	#N/A	#N/A	#N/A	#N/A	#N/A
GCA_963567375.1	GCA_963567375.1.fna	NCBI	99.9	0.3	Burkholderia pseudomallei	Burkholderia pseudomallei	6075STDY8712629	#N/A	#N/A		#N/A	#N/A	#N/A	#N/A	#N/A	#N/A	#N/A	#N/A	#N/A	#N/A
GCA_963567045.1	GCA_963567045.1.fna	NCBI	99.9	0.3	Burkholderia pseudomallei	Burkholderia pseudomallei	6075STDY8712630	#N/A	#N/A		#N/A	#N/A	#N/A	#N/A	#N/A	#N/A	#N/A	#N/A	#N/A	#N/A
GCA_963567205.1	GCA_963567205.1.fna	NCBI	99.9	0.3	Burkholderia pseudomallei	Burkholderia pseudomallei	6075STDY8712631	#N/A	#N/A		#N/A	#N/A	#N/A	#N/A	#N/A	#N/A	#N/A	#N/A	#N/A	#N/A
GCA_963567195.1	GCA_963567195.1.fna	NCBI	99.9	0.3	Burkholderia pseudomallei	Burkholderia pseudomallei	6075STDY8712632	#N/A	#N/A		#N/A	#N/A	#N/A	#N/A	#N/A	#N/A	#N/A	#N/A	#N/A	#N/A
GCA_963567975.1	GCA_963567975.1.fna	NCBI	99.9	0.3	Burkholderia pseudomallei	Burkholderia pseudomallei	6075STDY8712633	#N/A	#N/A		#N/A	#N/A	#N/A	#N/A	#N/A	#N/A	#N/A	#N/A	#N/A	#N/A
GCA_963567145.1	GCA_963567145.1.fna	NCBI	99.9	0.3	Burkholderia pseudomallei	Burkholderia pseudomallei	6075STDY8712634	#N/A	#N/A		#N/A	#N/A	#N/A	#N/A	#N/A	#N/A	#N/A	#N/A	#N/A	#N/A
GCA_963567135.1	GCA_963567135.1.fna	NCBI	99.8	0.1	Burkholderia pseudomallei	Burkholderia pseudomallei	6075STDY8712635	#N/A	#N/A		#N/A	#N/A	#N/A	#N/A	#N/A	#N/A	#N/A	#N/A	#N/A	#N/A
GCA_963566475.1	GCA_963566475.1.fna	NCBI	99.9	0.3	Burkholderia pseudomallei	Burkholderia pseudomallei	6075STDY8712636	#N/A	#N/A		#N/A	#N/A	#N/A	#N/A	#N/A	#N/A	#N/A	#N/A	#N/A	#N/A
GCA_963568575.1	GCA_963568575.1.fna	NCBI	99.9	0.3	Burkholderia pseudomallei	Burkholderia pseudomallei	6075STDY8712637	#N/A	#N/A		#N/A	#N/A	#N/A	#N/A	#N/A	#N/A	#N/A	#N/A	#N/A	#N/A
GCA_963568115.1	GCA_963568115.1.fna	NCBI	100	0.3	Burkholderia pseudomallei	Burkholderia pseudomallei	6075STDY8712638	#N/A	#N/A		#N/A	#N/A	#N/A	#N/A	#N/A	#N/A	#N/A	#N/A	#N/A	#N/A
GCA_963567715.1	GCA_963567715.1.fna	NCBI	100	0.3	Burkholderia pseudomallei	Burkholderia pseudomallei	6075STDY8712639	#N/A	#N/A		#N/A	#N/A	#N/A	#N/A	#N/A	#N/A	#N/A	#N/A	#N/A	#N/A
GCA_963567515.1	GCA_963567515.1.fna	NCBI	99.9	0.3	Burkholderia pseudomallei	Burkholderia pseudomallei	6075STDY8712640	#N/A	#N/A		#N/A	#N/A	#N/A	#N/A	#N/A	#N/A	#N/A	#N/A	#N/A	#N/A
GCA_963567565.1	GCA_963567565.1.fna	NCBI	99.9	0.3	Burkholderia pseudomallei	Burkholderia pseudomallei	6075STDY8712641	#N/A	#N/A		#N/A	#N/A	#N/A	#N/A	#N/A	#N/A	#N/A	#N/A	#N/A	#N/A
GCA_963567315.1	GCA_963567315.1.fna	NCBI	99.9	0.3	Burkholderia pseudomallei	Burkholderia pseudomallei	6075STDY8712642	#N/A	#N/A		#N/A	#N/A	#N/A	#N/A	#N/A	#N/A	#N/A	#N/A	#N/A	#N/A
GCA_963567995.1	GCA_963567995.1.fna	NCBI	99.9	0.3	Burkholderia pseudomallei	Burkholderia pseudomallei	6075STDY8712643	#N/A	#N/A		#N/A	#N/A	#N/A	#N/A	#N/A	#N/A	#N/A	#N/A	#N/A	#N/A
GCA_963567805.1	GCA_963567805.1.fna	NCBI	99.9	0.3	Burkholderia pseudomallei	Burkholderia pseudomallei	6075STDY8712644	#N/A	#N/A		#N/A	#N/A	#N/A	#N/A	#N/A	#N/A	#N/A	#N/A	#N/A	#N/A
GCA_963568535.1	GCA_963568535.1.fna	NCBI	100	0.3	Burkholderia pseudomallei	Burkholderia pseudomallei	6075STDY8712645	#N/A	#N/A		#N/A	#N/A	#N/A	#N/A	#N/A	#N/A	#N/A	#N/A	#N/A	#N/A
GCA_963566405.1	GCA_963566405.1.fna	NCBI	100	0.3	Burkholderia pseudomallei	Burkholderia pseudomallei	6075STDY8712646	#N/A	#N/A		#N/A	#N/A	#N/A	#N/A	#N/A	#N/A	#N/A	#N/A	#N/A	#N/A
GCA_963567085.1	GCA_963567085.1.fna	NCBI	99.9	0.3	Burkholderia pseudomallei	Burkholderia pseudomallei	6075STDY8712647	#N/A	#N/A		#N/A	#N/A	#N/A	#N/A	#N/A	#N/A	#N/A	#N/A	#N/A	#N/A
GCA_963567075.1	GCA_963567075.1.fna	NCBI	99.9	0.3	Burkholderia pseudomallei	Burkholderia pseudomallei	6075STDY8712648	#N/A	#N/A		#N/A	#N/A	#N/A	#N/A	#N/A	#N/A	#N/A	#N/A	#N/A	#N/A
GCA_963568515.1	GCA_963568515.1.fna	NCBI	99.9	0.3	Burkholderia pseudomallei	Burkholderia pseudomallei	6075STDY8712649	#N/A	#N/A		#N/A	#N/A	#N/A	#N/A	#N/A	#N/A	#N/A	#N/A	#N/A	#N/A
GCA_963566705.1	GCA_963566705.1.fna	NCBI	99.9	0.3	Burkholderia pseudomallei	Burkholderia pseudomallei	6075STDY8712650	#N/A	#N/A		#N/A	#N/A	#N/A	#N/A	#N/A	#N/A	#N/A	#N/A	#N/A	#N/A
GCA_963567625.1	GCA_963567625.1.fna	NCBI	99.9	0.3	Burkholderia pseudomallei	Burkholderia pseudomallei	6075STDY8712651	#N/A	#N/A		#N/A	#N/A	#N/A	#N/A	#N/A	#N/A	#N/A	#N/A	#N/A	#N/A
GCA_963568055.1	GCA_963568055.1.fna	NCBI	100	0.3	Burkholderia pseudomallei	Burkholderia pseudomallei	6075STDY8712652	#N/A	#N/A		#N/A	#N/A	#N/A	#N/A	#N/A	#N/A	#N/A	#N/A	#N/A	#N/A
GCA_963568035.1	GCA_963568035.1.fna	NCBI	99.8	0.1	Burkholderia pseudomallei	Burkholderia pseudomallei	6075STDY8712653	#N/A	#N/A		#N/A	#N/A	#N/A	#N/A	#N/A	#N/A	#N/A	#N/A	#N/A	#N/A
GCA_963566235.1	GCA_963566235.1.fna	NCBI	99.9	0.3	Burkholderia pseudomallei	Burkholderia pseudomallei	6075STDY8712654	#N/A	#N/A		#N/A	#N/A	#N/A	#N/A	#N/A	#N/A	#N/A	#N/A	#N/A	#N/A
GCA_963571285.1	GCA_963571285.1.fna	NCBI	99.8	0.1	Burkholderia pseudomallei	Burkholderia pseudomallei	6075STDY8712655	#N/A	#N/A		#N/A	#N/A	#N/A	#N/A	#N/A	#N/A	#N/A	#N/A	#N/A	#N/A
GCA_963572025.1	GCA_963572025.1.fna	NCBI	99.8	0.1	Burkholderia pseudomallei	Burkholderia pseudomallei	6075STDY8712656	#N/A	#N/A		#N/A	#N/A	#N/A	#N/A	#N/A	#N/A	#N/A	#N/A	#N/A	#N/A
GCA_963568325.1	GCA_963568325.1.fna	NCBI	99.7	0.3	Burkholderia pseudomallei	Burkholderia pseudomallei	6075STDY8712657	#N/A	#N/A		#N/A	#N/A	#N/A	#N/A	#N/A	#N/A	#N/A	#N/A	#N/A	#N/A
GCA_963568345.1	GCA_963568345.1.fna	NCBI	99.8	0.1	Burkholderia pseudomallei	Burkholderia pseudomallei	6075STDY8712658	#N/A	#N/A		#N/A	#N/A	#N/A	#N/A	#N/A	#N/A	#N/A	#N/A	#N/A	#N/A
GCA_963567265.1	GCA_963567265.1.fna	NCBI	99.9	0.3	Burkholderia pseudomallei	Burkholderia pseudomallei	6075STDY8712659	#N/A	#N/A		#N/A	#N/A	#N/A	#N/A	#N/A	#N/A	#N/A	#N/A	#N/A	#N/A
GCA_963567285.1	GCA_963567285.1.fna	NCBI	99.8	0.1	Burkholderia pseudomallei	Burkholderia pseudomallei	6075STDY8712660	#N/A	#N/A		#N/A	#N/A	#N/A	#N/A	#N/A	#N/A	#N/A	#N/A	#N/A	#N/A
GCA_963567255.1	GCA_963567255.1.fna	NCBI	99.9	0.3	Burkholderia pseudomallei	Burkholderia pseudomallei	6075STDY8712662	#N/A	#N/A		#N/A	#N/A	#N/A	#N/A	#N/A	#N/A	#N/A	#N/A	#N/A	#N/A
GCA_963566165.1	GCA_963566165.1.fna	NCBI	99.8	0.1	Burkholderia pseudomallei	Burkholderia pseudomallei	6075STDY8712663	#N/A	#N/A		#N/A	#N/A	#N/A	#N/A	#N/A	#N/A	#N/A	#N/A	#N/A	#N/A
GCA_963566465.1	GCA_963566465.1.fna	NCBI	99.9	0.3	Burkholderia pseudomallei	Burkholderia pseudomallei	6075STDY8712664	#N/A	#N/A		#N/A	#N/A	#N/A	#N/A	#N/A	#N/A	#N/A	#N/A	#N/A	#N/A
GCA_963568305.1	GCA_963568305.1.fna	NCBI	99.9	0.3	Burkholderia pseudomallei	Burkholderia pseudomallei	6075STDY8712666	#N/A	#N/A		#N/A	#N/A	#N/A	#N/A	#N/A	#N/A	#N/A	#N/A	#N/A	#N/A
GCA_963567245.1	GCA_963567245.1.fna	NCBI	99.8	0.1	Burkholderia pseudomallei	Burkholderia pseudomallei	6075STDY8712667	#N/A	#N/A		#N/A	#N/A	#N/A	#N/A	#N/A	#N/A	#N/A	#N/A	#N/A	#N/A
GCA_963567015.1	GCA_963567015.1.fna	NCBI	99.7	0.3	Burkholderia pseudomallei	Burkholderia pseudomallei	6075STDY8712668	#N/A	#N/A		#N/A	#N/A	#N/A	#N/A	#N/A	#N/A	#N/A	#N/A	#N/A	#N/A
GCA_963568295.1	GCA_963568295.1.fna	NCBI	99.9	0.3	Burkholderia pseudomallei	Burkholderia pseudomallei	6075STDY8712669	#N/A	#N/A		#N/A	#N/A	#N/A	#N/A	#N/A	#N/A	#N/A	#N/A	#N/A	#N/A
GCA_963567175.1	GCA_963567175.1.fna	NCBI	99.8	0.1	Burkholderia pseudomallei	Burkholderia pseudomallei	6075STDY8712670	#N/A	#N/A		#N/A	#N/A	#N/A	#N/A	#N/A	#N/A	#N/A	#N/A	#N/A	#N/A
GCA_963568465.1	GCA_963568465.1.fna	NCBI	99.9	0.3	Burkholderia pseudomallei	Burkholderia pseudomallei	6075STDY8712671	#N/A	#N/A		#N/A	#N/A	#N/A	#N/A	#N/A	#N/A	#N/A	#N/A	#N/A	#N/A
GCA_963568275.1	GCA_963568275.1.fna	NCBI	99.8	0.1	Burkholderia pseudomallei	Burkholderia pseudomallei	6075STDY8712672	#N/A	#N/A		#N/A	#N/A	#N/A	#N/A	#N/A	#N/A	#N/A	#N/A	#N/A	#N/A
GCA_963566455.1	GCA_963566455.1.fna	NCBI	99.8	0.1	Burkholderia pseudomallei	Burkholderia pseudomallei	6075STDY8712673	#N/A	#N/A		#N/A	#N/A	#N/A	#N/A	#N/A	#N/A	#N/A	#N/A	#N/A	#N/A
GCA_963566315.1	GCA_963566315.1.fna	NCBI	99.9	0.3	Burkholderia pseudomallei	Burkholderia pseudomallei	6075STDY8712674	#N/A	#N/A		#N/A	#N/A	#N/A	#N/A	#N/A	#N/A	#N/A	#N/A	#N/A	#N/A
GCA_963567755.1	GCA_963567755.1.fna	NCBI	99.9	0.3	Burkholderia pseudomallei	Burkholderia pseudomallei	6075STDY8712675	#N/A	#N/A		#N/A	#N/A	#N/A	#N/A	#N/A	#N/A	#N/A	#N/A	#N/A	#N/A
GCA_963567725.1	GCA_963567725.1.fna	NCBI	99.9	0.3	Burkholderia pseudomallei	Burkholderia pseudomallei	6075STDY8712676	#N/A	#N/A		#N/A	#N/A	#N/A	#N/A	#N/A	#N/A	#N/A	#N/A	#N/A	#N/A
GCA_963566605.1	GCA_963566605.1.fna	NCBI	99.8	0.1	Burkholderia pseudomallei	Burkholderia pseudomallei	6075STDY8712677	#N/A	#N/A		#N/A	#N/A	#N/A	#N/A	#N/A	#N/A	#N/A	#N/A	#N/A	#N/A
GCA_963568435.1	GCA_963568435.1.fna	NCBI	100	0.1	Burkholderia pseudomallei	Burkholderia pseudomallei	6075STDY8712678	#N/A	#N/A		#N/A	#N/A	#N/A	#N/A	#N/A	#N/A	#N/A	#N/A	#N/A	#N/A
GCA_963566735.1	GCA_963566735.1.fna	NCBI	100	0.1	Burkholderia pseudomallei	Burkholderia pseudomallei	6075STDY8712679	#N/A	#N/A		#N/A	#N/A	#N/A	#N/A	#N/A	#N/A	#N/A	#N/A	#N/A	#N/A
GCA_963567335.1	GCA_963567335.1.fna	NCBI	99.9	0.3	Burkholderia pseudomallei	Burkholderia pseudomallei	6075STDY8712680	#N/A	#N/A		#N/A	#N/A	#N/A	#N/A	#N/A	#N/A	#N/A	#N/A	#N/A	#N/A
GCA_963567035.1	GCA_963567035.1.fna	NCBI	99.8	0.1	Burkholderia pseudomallei	Burkholderia pseudomallei	6075STDY8712681	#N/A	#N/A		#N/A	#N/A	#N/A	#N/A	#N/A	#N/A	#N/A	#N/A	#N/A	#N/A
GCA_963567785.1	GCA_963567785.1.fna	NCBI	100	0.1	Burkholderia pseudomallei	Burkholderia pseudomallei	6075STDY8712682	#N/A	#N/A		#N/A	#N/A	#N/A	#N/A	#N/A	#N/A	#N/A	#N/A	#N/A	#N/A
GCA_963566445.1	GCA_963566445.1.fna	NCBI	100	0.1	Burkholderia pseudomallei	Burkholderia pseudomallei	6075STDY8712683	#N/A	#N/A		#N/A	#N/A	#N/A	#N/A	#N/A	#N/A	#N/A	#N/A	#N/A	#N/A
GCA_963567545.1	GCA_963567545.1.fna	NCBI	100	0.1	Burkholderia pseudomallei	Burkholderia pseudomallei	6075STDY8712684	#N/A	#N/A		#N/A	#N/A	#N/A	#N/A	#N/A	#N/A	#N/A	#N/A	#N/A	#N/A
GCA_963567965.1	GCA_963567965.1.fna	NCBI	100	0.1	Burkholderia pseudomallei	Burkholderia pseudomallei	6075STDY8712685	#N/A	#N/A		#N/A	#N/A	#N/A	#N/A	#N/A	#N/A	#N/A	#N/A	#N/A	#N/A
GCA_963568255.1	GCA_963568255.1.fna	NCBI	100	0.3	Burkholderia pseudomallei	Burkholderia pseudomallei	6075STDY8712686	#N/A	#N/A		#N/A	#N/A	#N/A	#N/A	#N/A	#N/A	#N/A	#N/A	#N/A	#N/A
GCA_963566435.1	GCA_963566435.1.fna	NCBI	99.8	0.1	Burkholderia pseudomallei	Burkholderia pseudomallei	6075STDY8712687	#N/A	#N/A		#N/A	#N/A	#N/A	#N/A	#N/A	#N/A	#N/A	#N/A	#N/A	#N/A
GCA_963568245.1	GCA_963568245.1.fna	NCBI	99.9	0.3	Burkholderia pseudomallei	Burkholderia pseudomallei	6075STDY8712688	#N/A	#N/A		#N/A	#N/A	#N/A	#N/A	#N/A	#N/A	#N/A	#N/A	#N/A	#N/A
GCA_963568235.1	GCA_963568235.1.fna	NCBI	99.8	0.1	Burkholderia pseudomallei	Burkholderia pseudomallei	6075STDY8712689	#N/A	#N/A		#N/A	#N/A	#N/A	#N/A	#N/A	#N/A	#N/A	#N/A	#N/A	#N/A
GCA_963568215.1	GCA_963568215.1.fna	NCBI	100	0.3	Burkholderia pseudomallei	Burkholderia pseudomallei	6075STDY8712690	#N/A	#N/A		#N/A	#N/A	#N/A	#N/A	#N/A	#N/A	#N/A	#N/A	#N/A	#N/A
GCA_963567615.1	GCA_963567615.1.fna	NCBI	100	0.1	Burkholderia pseudomallei	Burkholderia pseudomallei	6075STDY8712691	#N/A	#N/A		#N/A	#N/A	#N/A	#N/A	#N/A	#N/A	#N/A	#N/A	#N/A	#N/A
GCA_963567605.1	GCA_963567605.1.fna	NCBI	100	0.3	Burkholderia pseudomallei	Burkholderia pseudomallei	6075STDY8712692	#N/A	#N/A		#N/A	#N/A	#N/A	#N/A	#N/A	#N/A	#N/A	#N/A	#N/A	#N/A
GCA_963566285.1	GCA_963566285.1.fna	NCBI	100	0.3	Burkholderia pseudomallei	Burkholderia pseudomallei	6075STDY8712693	#N/A	#N/A		#N/A	#N/A	#N/A	#N/A	#N/A	#N/A	#N/A	#N/A	#N/A	#N/A
GCA_963566415.1	GCA_963566415.1.fna	NCBI	100	0.3	Burkholderia pseudomallei	Burkholderia pseudomallei	6075STDY8712694	#N/A	#N/A		#N/A	#N/A	#N/A	#N/A	#N/A	#N/A	#N/A	#N/A	#N/A	#N/A
GCA_963568185.1	GCA_963568185.1.fna	NCBI	100	0.3	Burkholderia pseudomallei	Burkholderia pseudomallei	6075STDY8712695	#N/A	#N/A		#N/A	#N/A	#N/A	#N/A	#N/A	#N/A	#N/A	#N/A	#N/A	#N/A
GCA_963566255.1	GCA_963566255.1.fna	NCBI	99.9	0.3	Burkholderia pseudomallei	Burkholderia pseudomallei	6075STDY8712696	#N/A	#N/A		#N/A	#N/A	#N/A	#N/A	#N/A	#N/A	#N/A	#N/A	#N/A	#N/A
GCA_963572015.1	GCA_963572015.1.fna	NCBI	99.9	0.3	Burkholderia pseudomallei	Burkholderia pseudomallei	6075STDY8712697	#N/A	#N/A		#N/A	#N/A	#N/A	#N/A	#N/A	#N/A	#N/A	#N/A	#N/A	#N/A
GCA_963566225.1	GCA_963566225.1.fna	NCBI	100	0.3	Burkholderia pseudomallei	Burkholderia pseudomallei	6075STDY8712699	#N/A	#N/A		#N/A	#N/A	#N/A	#N/A	#N/A	#N/A	#N/A	#N/A	#N/A	#N/A
GCA_963568385.1	GCA_963568385.1.fna	NCBI	100	0.3	Burkholderia pseudomallei	Burkholderia pseudomallei	6075STDY8712700	#N/A	#N/A		#N/A	#N/A	#N/A	#N/A	#N/A	#N/A	#N/A	#N/A	#N/A	#N/A
GCA_963567405.1	GCA_963567405.1.fna	NCBI	100	0.1	Burkholderia pseudomallei	Burkholderia pseudomallei	6075STDY8712701	#N/A	#N/A		#N/A	#N/A	#N/A	#N/A	#N/A	#N/A	#N/A	#N/A	#N/A	#N/A
GCA_963566635.1	GCA_963566635.1.fna	NCBI	100	0.3	Burkholderia pseudomallei	Burkholderia pseudomallei	6075STDY8712702	#N/A	#N/A		#N/A	#N/A	#N/A	#N/A	#N/A	#N/A	#N/A	#N/A	#N/A	#N/A
GCA_963567125.1	GCA_963567125.1.fna	NCBI	100	0.3	Burkholderia pseudomallei	Burkholderia pseudomallei	6075STDY8712703	#N/A	#N/A		#N/A	#N/A	#N/A	#N/A	#N/A	#N/A	#N/A	#N/A	#N/A	#N/A
GCA_963567845.1	GCA_963567845.1.fna	NCBI	99.9	0.3	Burkholderia pseudomallei	Burkholderia pseudomallei	6075STDY8712704	#N/A	#N/A		#N/A	#N/A	#N/A	#N/A	#N/A	#N/A	#N/A	#N/A	#N/A	#N/A
GCA_963566625.1	GCA_963566625.1.fna	NCBI	100	0.3	Burkholderia pseudomallei	Burkholderia pseudomallei	6075STDY8712705	#N/A	#N/A		#N/A	#N/A	#N/A	#N/A	#N/A	#N/A	#N/A	#N/A	#N/A	#N/A
GCA_963568445.1	GCA_963568445.1.fna	NCBI	99.9	0.3	Burkholderia pseudomallei	Burkholderia pseudomallei	6075STDY8712706	#N/A	#N/A		#N/A	#N/A	#N/A	#N/A	#N/A	#N/A	#N/A	#N/A	#N/A	#N/A
GCA_963567825.1	GCA_963567825.1.fna	NCBI	100	0.3	Burkholderia pseudomallei	Burkholderia pseudomallei	6075STDY8712707	#N/A	#N/A		#N/A	#N/A	#N/A	#N/A	#N/A	#N/A	#N/A	#N/A	#N/A	#N/A
GCA_963567935.1	GCA_963567935.1.fna	NCBI	100	0	Burkholderia pseudomallei	Burkholderia pseudomallei	6075STDY8712708	#N/A	#N/A		#N/A	#N/A	#N/A	#N/A	#N/A	#N/A	#N/A	#N/A	#N/A	#N/A
GCA_963567945.1	GCA_963567945.1.fna	NCBI	100	0.3	Burkholderia pseudomallei	Burkholderia pseudomallei	6075STDY8712709	#N/A	#N/A		#N/A	#N/A	#N/A	#N/A	#N/A	#N/A	#N/A	#N/A	#N/A	#N/A
GCA_963567525.1	GCA_963567525.1.fna	NCBI	100	0.3	Burkholderia pseudomallei	Burkholderia pseudomallei	6075STDY8712710	#N/A	#N/A		#N/A	#N/A	#N/A	#N/A	#N/A	#N/A	#N/A	#N/A	#N/A	#N/A
GCA_963566205.1	GCA_963566205.1.fna	NCBI	100	0.3	Burkholderia pseudomallei	Burkholderia pseudomallei	6075STDY8712711	#N/A	#N/A		#N/A	#N/A	#N/A	#N/A	#N/A	#N/A	#N/A	#N/A	#N/A	#N/A
GCA_963567925.1	GCA_963567925.1.fna	NCBI	100	0.1	Burkholderia pseudomallei	Burkholderia pseudomallei	6075STDY8712712	#N/A	#N/A		#N/A	#N/A	#N/A	#N/A	#N/A	#N/A	#N/A	#N/A	#N/A	#N/A
GCA_963567915.1	GCA_963567915.1.fna	NCBI	100	0.3	Burkholderia pseudomallei	Burkholderia pseudomallei	6075STDY8712713	#N/A	#N/A		#N/A	#N/A	#N/A	#N/A	#N/A	#N/A	#N/A	#N/A	#N/A	#N/A
GCA_963568405.1	GCA_963568405.1.fna	NCBI	100	0.3	Burkholderia pseudomallei	Burkholderia pseudomallei	6075STDY8712714	#N/A	#N/A		#N/A	#N/A	#N/A	#N/A	#N/A	#N/A	#N/A	#N/A	#N/A	#N/A
GCA_963567815.1	GCA_963567815.1.fna	NCBI	100	0.3	Burkholderia pseudomallei	Burkholderia pseudomallei	6075STDY8712715	#N/A	#N/A		#N/A	#N/A	#N/A	#N/A	#N/A	#N/A	#N/A	#N/A	#N/A	#N/A
GCA_963567485.1	GCA_963567485.1.fna	NCBI	100	0.3	Burkholderia pseudomallei	Burkholderia pseudomallei	6075STDY8712716	#N/A	#N/A		#N/A	#N/A	#N/A	#N/A	#N/A	#N/A	#N/A	#N/A	#N/A	#N/A
GCA_963567895.1	GCA_963567895.1.fna	NCBI	100	0.1	Burkholderia pseudomallei	Burkholderia pseudomallei	6075STDY8712717	#N/A	#N/A		#N/A	#N/A	#N/A	#N/A	#N/A	#N/A	#N/A	#N/A	#N/A	#N/A
GCA_963567885.1	GCA_963567885.1.fna	NCBI	100	0.3	Burkholderia pseudomallei	Burkholderia pseudomallei	6075STDY8712718	#N/A	#N/A		#N/A	#N/A	#N/A	#N/A	#N/A	#N/A	#N/A	#N/A	#N/A	#N/A
GCA_963567345.1	GCA_963567345.1.fna	NCBI	100	0.1	Burkholderia pseudomallei	Burkholderia pseudomallei	6075STDY8712719	#N/A	#N/A		#N/A	#N/A	#N/A	#N/A	#N/A	#N/A	#N/A	#N/A	#N/A	#N/A
GCA_963568145.1	GCA_963568145.1.fna	NCBI	99.8	0.1	Burkholderia pseudomallei	Burkholderia pseudomallei	6075STDY8712720	#N/A	#N/A		#N/A	#N/A	#N/A	#N/A	#N/A	#N/A	#N/A	#N/A	#N/A	#N/A
GCA_963567065.1	GCA_963567065.1.fna	NCBI	100	0.3	Burkholderia pseudomallei	Burkholderia pseudomallei	6075STDY8712721	#N/A	#N/A		#N/A	#N/A	#N/A	#N/A	#N/A	#N/A	#N/A	#N/A	#N/A	#N/A
GCA_963568425.1	GCA_963568425.1.fna	NCBI	99.8	0.1	Burkholderia pseudomallei	Burkholderia pseudomallei	6075STDY8712722	#N/A	#N/A		#N/A	#N/A	#N/A	#N/A	#N/A	#N/A	#N/A	#N/A	#N/A	#N/A
GCA_963568495.1	GCA_963568495.1.fna	NCBI	99.9	0.3	Burkholderia pseudomallei	Burkholderia pseudomallei	6075STDY8712723	#N/A	#N/A		#N/A	#N/A	#N/A	#N/A	#N/A	#N/A	#N/A	#N/A	#N/A	#N/A
GCA_963567395.1	GCA_963567395.1.fna	NCBI	100	0.1	Burkholderia pseudomallei	Burkholderia pseudomallei	6075STDY8712724	#N/A	#N/A		#N/A	#N/A	#N/A	#N/A	#N/A	#N/A	#N/A	#N/A	#N/A	#N/A
GCA_963566495.1	GCA_963566495.1.fna	NCBI	99.8	0.1	Burkholderia pseudomallei	Burkholderia pseudomallei	6075STDY8712725	#N/A	#N/A		#N/A	#N/A	#N/A	#N/A	#N/A	#N/A	#N/A	#N/A	#N/A	#N/A
GCA_963568625.1	GCA_963568625.1.fna	NCBI	100	0.3	Burkholderia pseudomallei	Burkholderia pseudomallei	6075STDY8712726	#N/A	#N/A		#N/A	#N/A	#N/A	#N/A	#N/A	#N/A	#N/A	#N/A	#N/A	#N/A
GCA_963568615.1	GCA_963568615.1.fna	NCBI	100	0.6	Burkholderia pseudomallei	Burkholderia pseudomallei	6075STDY8712727	#N/A	#N/A		#N/A	#N/A	#N/A	#N/A	#N/A	#N/A	#N/A	#N/A	#N/A	#N/A
GCA_963568605.1	GCA_963568605.1.fna	NCBI	100	0.3	Burkholderia pseudomallei	Burkholderia pseudomallei	6075STDY8712728	#N/A	#N/A		#N/A	#N/A	#N/A	#N/A	#N/A	#N/A	#N/A	#N/A	#N/A	#N/A
GCA_963567365.1	GCA_963567365.1.fna	NCBI	100	0.3	Burkholderia pseudomallei	Burkholderia pseudomallei	6075STDY8712729	#N/A	#N/A		#N/A	#N/A	#N/A	#N/A	#N/A	#N/A	#N/A	#N/A	#N/A	#N/A
GCA_963567355.1	GCA_963567355.1.fna	NCBI	100	0.1	Burkholderia pseudomallei	Burkholderia pseudomallei	6075STDY8712730	#N/A	#N/A		#N/A	#N/A	#N/A	#N/A	#N/A	#N/A	#N/A	#N/A	#N/A	#N/A
GCA_963568555.1	GCA_963568555.1.fna	NCBI	100	0.1	Burkholderia pseudomallei	Burkholderia pseudomallei	6075STDY8712731	#N/A	#N/A		#N/A	#N/A	#N/A	#N/A	#N/A	#N/A	#N/A	#N/A	#N/A	#N/A
GCA_963567185.1	GCA_963567185.1.fna	NCBI	100	0.1	Burkholderia pseudomallei	Burkholderia pseudomallei	6075STDY8712732	#N/A	#N/A		#N/A	#N/A	#N/A	#N/A	#N/A	#N/A	#N/A	#N/A	#N/A	#N/A
GCA_963566715.1	GCA_963566715.1.fna	NCBI	100	0.1	Burkholderia pseudomallei	Burkholderia pseudomallei	6075STDY8712733	#N/A	#N/A		#N/A	#N/A	#N/A	#N/A	#N/A	#N/A	#N/A	#N/A	#N/A	#N/A
GCA_963568475.1	GCA_963568475.1.fna	NCBI	100	0.3	Burkholderia pseudomallei	Burkholderia pseudomallei	6075STDY8712734	#N/A	#N/A		#N/A	#N/A	#N/A	#N/A	#N/A	#N/A	#N/A	#N/A	#N/A	#N/A
GCA_963566485.1	GCA_963566485.1.fna	NCBI	100	0.1	Burkholderia pseudomallei	Burkholderia pseudomallei	6075STDY8712735	#N/A	#N/A		#N/A	#N/A	#N/A	#N/A	#N/A	#N/A	#N/A	#N/A	#N/A	#N/A
GCA_963566145.1	GCA_963566145.1.fna	NCBI	99.9	0.3	Burkholderia pseudomallei	Burkholderia pseudomallei	6075STDY8712736	#N/A	#N/A		#N/A	#N/A	#N/A	#N/A	#N/A	#N/A	#N/A	#N/A	#N/A	#N/A
GCA_963568565.1	GCA_963568565.1.fna	NCBI	100	0.3	Burkholderia pseudomallei	Burkholderia pseudomallei	6075STDY8712737	#N/A	#N/A		#N/A	#N/A	#N/A	#N/A	#N/A	#N/A	#N/A	#N/A	#N/A	#N/A
GCA_963568105.1	GCA_963568105.1.fna	NCBI	99.8	0.1	Burkholderia pseudomallei	Burkholderia pseudomallei	6075STDY8712738	#N/A	#N/A		#N/A	#N/A	#N/A	#N/A	#N/A	#N/A	#N/A	#N/A	#N/A	#N/A
GCA_963567685.1	GCA_963567685.1.fna	NCBI	100	0.1	Burkholderia pseudomallei	Burkholderia pseudomallei	6075STDY8712739	#N/A	#N/A		#N/A	#N/A	#N/A	#N/A	#N/A	#N/A	#N/A	#N/A	#N/A	#N/A
GCA_963567555.1	GCA_963567555.1.fna	NCBI	100	0.3	Burkholderia pseudomallei	Burkholderia pseudomallei	6075STDY8712740	#N/A	#N/A		#N/A	#N/A	#N/A	#N/A	#N/A	#N/A	#N/A	#N/A	#N/A	#N/A
GCA_963568525.1	GCA_963568525.1.fna	NCBI	100	0.3	Burkholderia pseudomallei	Burkholderia pseudomallei	6075STDY8712741	#N/A	#N/A		#N/A	#N/A	#N/A	#N/A	#N/A	#N/A	#N/A	#N/A	#N/A	#N/A
GCA_963567635.1	GCA_963567635.1.fna	NCBI	100	0.3	Burkholderia pseudomallei	Burkholderia pseudomallei	6075STDY8712742	#N/A	#N/A		#N/A	#N/A	#N/A	#N/A	#N/A	#N/A	#N/A	#N/A	#N/A	#N/A
GCA_963568085.1	GCA_963568085.1.fna	NCBI	100	0.3	Burkholderia pseudomallei	Burkholderia pseudomallei	6075STDY8712743	#N/A	#N/A		#N/A	#N/A	#N/A	#N/A	#N/A	#N/A	#N/A	#N/A	#N/A	#N/A
GCA_963568375.1	GCA_963568375.1.fna	NCBI	100	0.3	Burkholderia pseudomallei	Burkholderia pseudomallei	6075STDY8712744	#N/A	#N/A		#N/A	#N/A	#N/A	#N/A	#N/A	#N/A	#N/A	#N/A	#N/A	#N/A
GCA_963567325.1	GCA_963567325.1.fna	NCBI	100	0.1	Burkholderia pseudomallei	Burkholderia pseudomallei	6075STDY8712745	#N/A	#N/A		#N/A	#N/A	#N/A	#N/A	#N/A	#N/A	#N/A	#N/A	#N/A	#N/A
GCA_963566135.1	GCA_963566135.1.fna	NCBI	99.9	0.3	Burkholderia pseudomallei	Burkholderia pseudomallei	6075STDY8712746	#N/A	#N/A		#N/A	#N/A	#N/A	#N/A	#N/A	#N/A	#N/A	#N/A	#N/A	#N/A
GCA_963566295.1	GCA_963566295.1.fna	NCBI	99.9	0.3	Burkholderia pseudomallei	Burkholderia pseudomallei	6075STDY8712747	#N/A	#N/A		#N/A	#N/A	#N/A	#N/A	#N/A	#N/A	#N/A	#N/A	#N/A	#N/A
GCA_963566525.1	GCA_963566525.1.fna	NCBI	99.9	0.3	Burkholderia pseudomallei	Burkholderia pseudomallei	6075STDY8712748	#N/A	#N/A		#N/A	#N/A	#N/A	#N/A	#N/A	#N/A	#N/A	#N/A	#N/A	#N/A
GCA_963567645.1	GCA_963567645.1.fna	NCBI	100	0.3	Burkholderia pseudomallei	Burkholderia pseudomallei	6075STDY8712749	#N/A	#N/A		#N/A	#N/A	#N/A	#N/A	#N/A	#N/A	#N/A	#N/A	#N/A	#N/A
GCA_963568075.1	GCA_963568075.1.fna	NCBI	100	0.1	Burkholderia pseudomallei	Burkholderia pseudomallei	6075STDY8712750	#N/A	#N/A		#N/A	#N/A	#N/A	#N/A	#N/A	#N/A	#N/A	#N/A	#N/A	#N/A
GCA_963568065.1	GCA_963568065.1.fna	NCBI	100	0.3	Burkholderia pseudomallei	Burkholderia pseudomallei	6075STDY8712751	#N/A	#N/A		#N/A	#N/A	#N/A	#N/A	#N/A	#N/A	#N/A	#N/A	#N/A	#N/A
GCA_963568045.1	GCA_963568045.1.fna	NCBI	100	0.3	Burkholderia pseudomallei	Burkholderia pseudomallei	6075STDY8712752	#N/A	#N/A		#N/A	#N/A	#N/A	#N/A	#N/A	#N/A	#N/A	#N/A	#N/A	#N/A
GCA_963568025.1	GCA_963568025.1.fna	NCBI	100	0.3	Burkholderia pseudomallei	Burkholderia pseudomallei	6075STDY8712753	#N/A	#N/A		#N/A	#N/A	#N/A	#N/A	#N/A	#N/A	#N/A	#N/A	#N/A	#N/A
GCA_963566545.1	GCA_963566545.1.fna	NCBI	99.7	0.3	Burkholderia pseudomallei	Burkholderia pseudomallei	6075STDY8712754	#N/A	#N/A		#N/A	#N/A	#N/A	#N/A	#N/A	#N/A	#N/A	#N/A	#N/A	#N/A
GCA_963568015.1	GCA_963568015.1.fna	NCBI	99.9	0.3	Burkholderia pseudomallei	Burkholderia pseudomallei	6075STDY8712755	#N/A	#N/A		#N/A	#N/A	#N/A	#N/A	#N/A	#N/A	#N/A	#N/A	#N/A	#N/A
GCA_963568125.1	GCA_963568125.1.fna	NCBI	100	0.3	Burkholderia pseudomallei	Burkholderia pseudomallei	6075STDY8712756	#N/A	#N/A		#N/A	#N/A	#N/A	#N/A	#N/A	#N/A	#N/A	#N/A	#N/A	#N/A
GCA_963567295.1	GCA_963567295.1.fna	NCBI	99.9	0.3	Burkholderia pseudomallei	Burkholderia pseudomallei	6075STDY8712757	#N/A	#N/A		#N/A	#N/A	#N/A	#N/A	#N/A	#N/A	#N/A	#N/A	#N/A	#N/A
GCA_963567275.1	GCA_963567275.1.fna	NCBI	99.9	0.3	Burkholderia pseudomallei	Burkholderia pseudomallei	6075STDY8712758	#N/A	#N/A		#N/A	#N/A	#N/A	#N/A	#N/A	#N/A	#N/A	#N/A	#N/A	#N/A
GCA_963566195.1	GCA_963566195.1.fna	NCBI	99.8	0.1	Burkholderia pseudomallei	Burkholderia pseudomallei	6075STDY8712759	#N/A	#N/A		#N/A	#N/A	#N/A	#N/A	#N/A	#N/A	#N/A	#N/A	#N/A	#N/A
GCA_963568315.1	GCA_963568315.1.fna	NCBI	99.9	0.3	Burkholderia pseudomallei	Burkholderia pseudomallei	6075STDY8712760	#N/A	#N/A		#N/A	#N/A	#N/A	#N/A	#N/A	#N/A	#N/A	#N/A	#N/A	#N/A
GCA_963566155.1	GCA_963566155.1.fna	NCBI	99.8	0.1	Burkholderia pseudomallei	Burkholderia pseudomallei	6075STDY8712761	#N/A	#N/A		#N/A	#N/A	#N/A	#N/A	#N/A	#N/A	#N/A	#N/A	#N/A	#N/A
GCA_963566695.1	GCA_963566695.1.fna	NCBI	99.9	0.3	Burkholderia pseudomallei	Burkholderia pseudomallei	6075STDY8712762	#N/A	#N/A		#N/A	#N/A	#N/A	#N/A	#N/A	#N/A	#N/A	#N/A	#N/A	#N/A
GCA_963567735.1	GCA_963567735.1.fna	NCBI	99.9	0.3	Burkholderia pseudomallei	Burkholderia pseudomallei	6075STDY8712763	#N/A	#N/A		#N/A	#N/A	#N/A	#N/A	#N/A	#N/A	#N/A	#N/A	#N/A	#N/A
GCA_963567025.1	GCA_963567025.1.fna	NCBI	99.9	0.3	Burkholderia pseudomallei	Burkholderia pseudomallei	6075STDY8712764	#N/A	#N/A		#N/A	#N/A	#N/A	#N/A	#N/A	#N/A	#N/A	#N/A	#N/A	#N/A
GCA_963568595.1	GCA_963568595.1.fna	NCBI	99.8	0.1	Burkholderia pseudomallei	Burkholderia pseudomallei	6075STDY8712765	#N/A	#N/A		#N/A	#N/A	#N/A	#N/A	#N/A	#N/A	#N/A	#N/A	#N/A	#N/A
GCA_963567595.1	GCA_963567595.1.fna	NCBI	99.9	0.3	Burkholderia pseudomallei	Burkholderia pseudomallei	6075STDY8712766	#N/A	#N/A		#N/A	#N/A	#N/A	#N/A	#N/A	#N/A	#N/A	#N/A	#N/A	#N/A
GCA_963567165.1	GCA_963567165.1.fna	NCBI	99.9	0.3	Burkholderia pseudomallei	Burkholderia pseudomallei	6075STDY8712767	#N/A	#N/A		#N/A	#N/A	#N/A	#N/A	#N/A	#N/A	#N/A	#N/A	#N/A	#N/A
GCA_963568455.1	GCA_963568455.1.fna	NCBI	99.9	0	Burkholderia pseudomallei	Burkholderia pseudomallei	6075STDY8712768	#N/A	#N/A		#N/A	#N/A	#N/A	#N/A	#N/A	#N/A	#N/A	#N/A	#N/A	#N/A
GCA_963567775.1	GCA_963567775.1.fna	NCBI	99.6	0.3	Burkholderia pseudomallei	Burkholderia pseudomallei	6075STDY8712769	#N/A	#N/A		#N/A	#N/A	#N/A	#N/A	#N/A	#N/A	#N/A	#N/A	#N/A	#N/A
GCA_963567235.1	GCA_963567235.1.fna	NCBI	99.9	0.3	Burkholderia pseudomallei	Burkholderia pseudomallei	6075STDY8712770	#N/A	#N/A		#N/A	#N/A	#N/A	#N/A	#N/A	#N/A	#N/A	#N/A	#N/A	#N/A
GCA_963571405.1	GCA_963571405.1.fna	NCBI	99.9	0.3	Burkholderia pseudomallei	Burkholderia pseudomallei	6075STDY8712771	#N/A	#N/A		#N/A	#N/A	#N/A	#N/A	#N/A	#N/A	#N/A	#N/A	#N/A	#N/A
GCA_963571715.1	GCA_963571715.1.fna	NCBI	99.7	0.1	Burkholderia pseudomallei	Burkholderia pseudomallei	6075STDY8712772	#N/A	#N/A		#N/A	#N/A	#N/A	#N/A	#N/A	#N/A	#N/A	#N/A	#N/A	#N/A
GCA_963571915.1	GCA_963571915.1.fna	NCBI	99.7	0.3	Burkholderia pseudomallei	Burkholderia pseudomallei	6075STDY8712773	#N/A	#N/A		#N/A	#N/A	#N/A	#N/A	#N/A	#N/A	#N/A	#N/A	#N/A	#N/A
GCA_963571555.1	GCA_963571555.1.fna	NCBI	99.9	0.3	Burkholderia pseudomallei	Burkholderia pseudomallei	6075STDY8712774	#N/A	#N/A		#N/A	#N/A	#N/A	#N/A	#N/A	#N/A	#N/A	#N/A	#N/A	#N/A
GCA_963571385.1	GCA_963571385.1.fna	NCBI	99.9	0.3	Burkholderia pseudomallei	Burkholderia pseudomallei	6075STDY8712776	#N/A	#N/A		#N/A	#N/A	#N/A	#N/A	#N/A	#N/A	#N/A	#N/A	#N/A	#N/A
GCA_963571865.1	GCA_963571865.1.fna	NCBI	99.9	0.3	Burkholderia pseudomallei	Burkholderia pseudomallei	6075STDY8712777	#N/A	#N/A		#N/A	#N/A	#N/A	#N/A	#N/A	#N/A	#N/A	#N/A	#N/A	#N/A
GCA_963571595.1	GCA_963571595.1.fna	NCBI	99.5	0.1	Burkholderia pseudomallei	Burkholderia pseudomallei	6075STDY8712778	#N/A	#N/A		#N/A	#N/A	#N/A	#N/A	#N/A	#N/A	#N/A	#N/A	#N/A	#N/A
GCA_963571395.1	GCA_963571395.1.fna	NCBI	99.9	0.3	Burkholderia pseudomallei	Burkholderia pseudomallei	6075STDY8712779	#N/A	#N/A		#N/A	#N/A	#N/A	#N/A	#N/A	#N/A	#N/A	#N/A	#N/A	#N/A
GCA_963571235.1	GCA_963571235.1.fna	NCBI	99.9	0.3	Burkholderia pseudomallei	Burkholderia pseudomallei	6075STDY8712780	#N/A	#N/A		#N/A	#N/A	#N/A	#N/A	#N/A	#N/A	#N/A	#N/A	#N/A	#N/A
GCA_963571435.1	GCA_963571435.1.fna	NCBI	99.7	0.1	Burkholderia pseudomallei	Burkholderia pseudomallei	6075STDY8712781	#N/A	#N/A		#N/A	#N/A	#N/A	#N/A	#N/A	#N/A	#N/A	#N/A	#N/A	#N/A
GCA_963571765.1	GCA_963571765.1.fna	NCBI	99.9	0.3	Burkholderia pseudomallei	Burkholderia pseudomallei	6075STDY8712782	#N/A	#N/A		#N/A	#N/A	#N/A	#N/A	#N/A	#N/A	#N/A	#N/A	#N/A	#N/A
GCA_963571585.1	GCA_963571585.1.fna	NCBI	99.9	0.3	Burkholderia pseudomallei	Burkholderia pseudomallei	6075STDY8712783	#N/A	#N/A		#N/A	#N/A	#N/A	#N/A	#N/A	#N/A	#N/A	#N/A	#N/A	#N/A
GCA_963571755.1	GCA_963571755.1.fna	NCBI	99.8	0.1	Burkholderia pseudomallei	Burkholderia pseudomallei	6075STDY8712784	#N/A	#N/A		#N/A	#N/A	#N/A	#N/A	#N/A	#N/A	#N/A	#N/A	#N/A	#N/A
GCA_963571875.1	GCA_963571875.1.fna	NCBI	99.9	0.3	Burkholderia pseudomallei	Burkholderia pseudomallei	6075STDY8712785	#N/A	#N/A		#N/A	#N/A	#N/A	#N/A	#N/A	#N/A	#N/A	#N/A	#N/A	#N/A
GCA_963571575.1	GCA_963571575.1.fna	NCBI	99.9	0.3	Burkholderia pseudomallei	Burkholderia pseudomallei	6075STDY8712786	#N/A	#N/A		#N/A	#N/A	#N/A	#N/A	#N/A	#N/A	#N/A	#N/A	#N/A	#N/A
GCA_963571375.1	GCA_963571375.1.fna	NCBI	99.9	0.3	Burkholderia pseudomallei	Burkholderia pseudomallei	6075STDY8712787	#N/A	#N/A		#N/A	#N/A	#N/A	#N/A	#N/A	#N/A	#N/A	#N/A	#N/A	#N/A
GCA_963571515.1	GCA_963571515.1.fna	NCBI	99.9	0.3	Burkholderia pseudomallei	Burkholderia pseudomallei	6075STDY8712788	#N/A	#N/A		#N/A	#N/A	#N/A	#N/A	#N/A	#N/A	#N/A	#N/A	#N/A	#N/A
GCA_963571705.1	GCA_963571705.1.fna	NCBI	99.8	0.1	Burkholderia pseudomallei	Burkholderia pseudomallei	6075STDY8712789	#N/A	#N/A		#N/A	#N/A	#N/A	#N/A	#N/A	#N/A	#N/A	#N/A	#N/A	#N/A
GCA_963571855.1	GCA_963571855.1.fna	NCBI	99.9	0.3	Burkholderia pseudomallei	Burkholderia pseudomallei	6075STDY8712790	#N/A	#N/A		#N/A	#N/A	#N/A	#N/A	#N/A	#N/A	#N/A	#N/A	#N/A	#N/A
GCA_963571195.1	GCA_963571195.1.fna	NCBI	99.8	0.1	Burkholderia pseudomallei	Burkholderia pseudomallei	6075STDY8712791	#N/A	#N/A		#N/A	#N/A	#N/A	#N/A	#N/A	#N/A	#N/A	#N/A	#N/A	#N/A
GCA_963571695.1	GCA_963571695.1.fna	NCBI	99.8	0.1	Burkholderia pseudomallei	Burkholderia pseudomallei	6075STDY8712792	#N/A	#N/A		#N/A	#N/A	#N/A	#N/A	#N/A	#N/A	#N/A	#N/A	#N/A	#N/A
GCA_963571745.1	GCA_963571745.1.fna	NCBI	99.8	0.1	Burkholderia pseudomallei	Burkholderia pseudomallei	6075STDY8712793	#N/A	#N/A		#N/A	#N/A	#N/A	#N/A	#N/A	#N/A	#N/A	#N/A	#N/A	#N/A
GCA_963571845.1	GCA_963571845.1.fna	NCBI	99.9	0.3	Burkholderia pseudomallei	Burkholderia pseudomallei	6075STDY8712794	#N/A	#N/A		#N/A	#N/A	#N/A	#N/A	#N/A	#N/A	#N/A	#N/A	#N/A	#N/A
GCA_963571685.1	GCA_963571685.1.fna	NCBI	99.7	0.1	Burkholderia pseudomallei	Burkholderia pseudomallei	6075STDY8712795	#N/A	#N/A		#N/A	#N/A	#N/A	#N/A	#N/A	#N/A	#N/A	#N/A	#N/A	#N/A
GCA_963571355.1	GCA_963571355.1.fna	NCBI	99.9	0	Burkholderia pseudomallei	Burkholderia pseudomallei	6075STDY8712796	#N/A	#N/A		#N/A	#N/A	#N/A	#N/A	#N/A	#N/A	#N/A	#N/A	#N/A	#N/A
GCA_963571905.1	GCA_963571905.1.fna	NCBI	99.9	0.3	Burkholderia pseudomallei	Burkholderia pseudomallei	6075STDY8712797	#N/A	#N/A		#N/A	#N/A	#N/A	#N/A	#N/A	#N/A	#N/A	#N/A	#N/A	#N/A
GCA_963571895.1	GCA_963571895.1.fna	NCBI	99.9	0.3	Burkholderia pseudomallei	Burkholderia pseudomallei	6075STDY8712798	#N/A	#N/A		#N/A	#N/A	#N/A	#N/A	#N/A	#N/A	#N/A	#N/A	#N/A	#N/A
GCA_963571365.1	GCA_963571365.1.fna	NCBI	99.9	0.3	Burkholderia pseudomallei	Burkholderia pseudomallei	6075STDY8712799	#N/A	#N/A		#N/A	#N/A	#N/A	#N/A	#N/A	#N/A	#N/A	#N/A	#N/A	#N/A
GCA_963571505.1	GCA_963571505.1.fna	NCBI	99.7	0.3	Burkholderia pseudomallei	Burkholderia pseudomallei	6075STDY8712800	#N/A	#N/A		#N/A	#N/A	#N/A	#N/A	#N/A	#N/A	#N/A	#N/A	#N/A	#N/A
GCA_963571495.1	GCA_963571495.1.fna	NCBI	99.7	0.3	Burkholderia pseudomallei	Burkholderia pseudomallei	6075STDY8712801	#N/A	#N/A		#N/A	#N/A	#N/A	#N/A	#N/A	#N/A	#N/A	#N/A	#N/A	#N/A
GCA_963571815.1	GCA_963571815.1.fna	NCBI	99.9	0.3	Burkholderia pseudomallei	Burkholderia pseudomallei	6075STDY8712802	#N/A	#N/A		#N/A	#N/A	#N/A	#N/A	#N/A	#N/A	#N/A	#N/A	#N/A	#N/A
GCA_963571335.1	GCA_963571335.1.fna	NCBI	99.9	0.3	Burkholderia pseudomallei	Burkholderia pseudomallei	6075STDY8712803	#N/A	#N/A		#N/A	#N/A	#N/A	#N/A	#N/A	#N/A	#N/A	#N/A	#N/A	#N/A
GCA_963571345.1	GCA_963571345.1.fna	NCBI	99.9	0.3	Burkholderia pseudomallei	Burkholderia pseudomallei	6075STDY8712804	#N/A	#N/A		#N/A	#N/A	#N/A	#N/A	#N/A	#N/A	#N/A	#N/A	#N/A	#N/A
GCA_963571675.1	GCA_963571675.1.fna	NCBI	99.9	0.3	Burkholderia pseudomallei	Burkholderia pseudomallei	6075STDY8712805	#N/A	#N/A		#N/A	#N/A	#N/A	#N/A	#N/A	#N/A	#N/A	#N/A	#N/A	#N/A
GCA_963571565.1	GCA_963571565.1.fna	NCBI	99.9	0.3	Burkholderia pseudomallei	Burkholderia pseudomallei	6075STDY8712806	#N/A	#N/A		#N/A	#N/A	#N/A	#N/A	#N/A	#N/A	#N/A	#N/A	#N/A	#N/A
GCA_963571885.1	GCA_963571885.1.fna	NCBI	99.8	0.1	Burkholderia pseudomallei	Burkholderia pseudomallei	6075STDY8712807	#N/A	#N/A		#N/A	#N/A	#N/A	#N/A	#N/A	#N/A	#N/A	#N/A	#N/A	#N/A
GCA_963571525.1	GCA_963571525.1.fna	NCBI	99.8	0.1	Burkholderia pseudomallei	Burkholderia pseudomallei	6075STDY8712808	#N/A	#N/A		#N/A	#N/A	#N/A	#N/A	#N/A	#N/A	#N/A	#N/A	#N/A	#N/A
GCA_963571545.1	GCA_963571545.1.fna	NCBI	99.9	0.3	Burkholderia pseudomallei	Burkholderia pseudomallei	6075STDY8712809	#N/A	#N/A		#N/A	#N/A	#N/A	#N/A	#N/A	#N/A	#N/A	#N/A	#N/A	#N/A
GCA_963571775.1	GCA_963571775.1.fna	NCBI	99.7	0.3	Burkholderia pseudomallei	Burkholderia pseudomallei	6075STDY8712810	#N/A	#N/A		#N/A	#N/A	#N/A	#N/A	#N/A	#N/A	#N/A	#N/A	#N/A	#N/A
GCA_963572115.1	GCA_963572115.1.fna	NCBI	99.9	0.3	Burkholderia pseudomallei	Burkholderia pseudomallei	6075STDY8712811	#N/A	#N/A		#N/A	#N/A	#N/A	#N/A	#N/A	#N/A	#N/A	#N/A	#N/A	#N/A
GCA_963571785.1	GCA_963571785.1.fna	NCBI	99.9	0.3	Burkholderia pseudomallei	Burkholderia pseudomallei	6075STDY8712812	#N/A	#N/A		#N/A	#N/A	#N/A	#N/A	#N/A	#N/A	#N/A	#N/A	#N/A	#N/A
GCA_963571225.1	GCA_963571225.1.fna	NCBI	100	0.3	Burkholderia pseudomallei	Burkholderia pseudomallei	6075STDY8712813	#N/A	#N/A		#N/A	#N/A	#N/A	#N/A	#N/A	#N/A	#N/A	#N/A	#N/A	#N/A
GCA_963571655.1	GCA_963571655.1.fna	NCBI	99.8	0.1	Burkholderia pseudomallei	Burkholderia pseudomallei	6075STDY8712814	#N/A	#N/A		#N/A	#N/A	#N/A	#N/A	#N/A	#N/A	#N/A	#N/A	#N/A	#N/A
GCA_963571215.1	GCA_963571215.1.fna	NCBI	99.9	0.3	Burkholderia pseudomallei	Burkholderia pseudomallei	6075STDY8712815	#N/A	#N/A		#N/A	#N/A	#N/A	#N/A	#N/A	#N/A	#N/A	#N/A	#N/A	#N/A
GCA_963571205.1	GCA_963571205.1.fna	NCBI	99.9	0.3	Burkholderia pseudomallei	Burkholderia pseudomallei	6075STDY8712816	#N/A	#N/A		#N/A	#N/A	#N/A	#N/A	#N/A	#N/A	#N/A	#N/A	#N/A	#N/A
GCA_963571825.1	GCA_963571825.1.fna	NCBI	99.9	0.3	Burkholderia pseudomallei	Burkholderia pseudomallei	6075STDY8712817	#N/A	#N/A		#N/A	#N/A	#N/A	#N/A	#N/A	#N/A	#N/A	#N/A	#N/A	#N/A
GCA_963571835.1	GCA_963571835.1.fna	NCBI	99.9	0.3	Burkholderia pseudomallei	Burkholderia pseudomallei	6075STDY8712818	#N/A	#N/A		#N/A	#N/A	#N/A	#N/A	#N/A	#N/A	#N/A	#N/A	#N/A	#N/A
GCA_963571535.1	GCA_963571535.1.fna	NCBI	99.9	0.3	Burkholderia pseudomallei	Burkholderia pseudomallei	6075STDY8712819	#N/A	#N/A		#N/A	#N/A	#N/A	#N/A	#N/A	#N/A	#N/A	#N/A	#N/A	#N/A
GCA_963571935.1	GCA_963571935.1.fna	NCBI	99.8	0.1	Burkholderia pseudomallei	Burkholderia pseudomallei	6075STDY8712823	#N/A	#N/A		#N/A	#N/A	#N/A	#N/A	#N/A	#N/A	#N/A	#N/A	#N/A	#N/A
GCA_963571425.1	GCA_963571425.1.fna	NCBI	99.8	0.1	Burkholderia pseudomallei	Burkholderia pseudomallei	6075STDY8712825	#N/A	#N/A		#N/A	#N/A	#N/A	#N/A	#N/A	#N/A	#N/A	#N/A	#N/A	#N/A
GCA_023702315.1	GCA_023702315.1.fna	NCBI	99.9	0.3	Burkholderia glumae	Burkholderia glumae	60BGCRMSO3-11	#N/A	#N/A		#N/A	#N/A	#N/A	#N/A	#N/A	#N/A	#N/A	#N/A	#N/A	#N/A
GCA_023702455.1	GCA_023702455.1.fna	NCBI	100	0.3	Burkholderia glumae	Burkholderia glumae	60BGCRMSO31-5	#N/A	#N/A		#N/A	#N/A	#N/A	#N/A	#N/A	#N/A	#N/A	#N/A	#N/A	#N/A
GCA_023702395.1	GCA_023702395.1.fna	NCBI	99.7	0.4	Burkholderia glumae	Burkholderia glumae	60BGCRMSO3-5	#N/A	#N/A		#N/A	#N/A	#N/A	#N/A	#N/A	#N/A	#N/A	#N/A	#N/A	#N/A
GCA_023702415.1	GCA_023702415.1.fna	NCBI	99.9	0.3	Burkholderia glumae	Burkholderia glumae	60BGCRMSO3-9	#N/A	#N/A		#N/A	#N/A	#N/A	#N/A	#N/A	#N/A	#N/A	#N/A	#N/A	#N/A
GCA_023702355.1	GCA_023702355.1.fna	NCBI	99.9	0.3	Burkholderia glumae	Burkholderia glumae	60BGCRPA10-1	#N/A	#N/A		#N/A	#N/A	#N/A	#N/A	#N/A	#N/A	#N/A	#N/A	#N/A	#N/A
GCA_023702305.1	GCA_023702305.1.fna	NCBI	100	0.4	Burkholderia glumae	Burkholderia glumae	60BGCRWC8-5	#N/A	#N/A		#N/A	#N/A	#N/A	#N/A	#N/A	#N/A	#N/A	#N/A	#N/A	#N/A
GCA_014712825.1	GCA_014712825.1.fna	NCBI	100	0.1	Burkholderia pseudomallei	Burkholderia pseudomallei	60W_S74	#N/A	#N/A		#N/A	#N/A	#N/A	#N/A	#N/A	#N/A	#N/A	#N/A	#N/A	#N/A
GCA_001212405.2	GCA_001212405.2.fna	NCBI	100	0.3	Burkholderia pseudomallei	Burkholderia pseudomallei	619s004	#N/A	#N/A		#N/A	#N/A	#N/A	#N/A	#N/A	#N/A	#N/A	#N/A	#N/A	#N/A
GCA_001207785.2	GCA_001207785.2.fna	NCBI	100	0.3	Burkholderia pseudomallei	Burkholderia pseudomallei	619s005	#N/A	#N/A		#N/A	#N/A	#N/A	#N/A	#N/A	#N/A	#N/A	#N/A	#N/A	#N/A
GCA_001212705.2	GCA_001212705.2.fna	NCBI	100	0.3	Burkholderia pseudomallei	Burkholderia pseudomallei	619s006	#N/A	#N/A		#N/A	#N/A	#N/A	#N/A	#N/A	#N/A	#N/A	#N/A	#N/A	#N/A
GCA_001326935.2	GCA_001326935.2.fna	NCBI	100	0.3	Burkholderia pseudomallei	Burkholderia pseudomallei	619s007	#N/A	#N/A		#N/A	#N/A	#N/A	#N/A	#N/A	#N/A	#N/A	#N/A	#N/A	#N/A
GCA_001326955.2	GCA_001326955.2.fna	NCBI	100	0.3	Burkholderia pseudomallei	Burkholderia pseudomallei	619s008	#N/A	#N/A		#N/A	#N/A	#N/A	#N/A	#N/A	#N/A	#N/A	#N/A	#N/A	#N/A
GCA_001327135.2	GCA_001327135.2.fna	NCBI	100	0.3	Burkholderia pseudomallei	Burkholderia pseudomallei	619s010	#N/A	#N/A		#N/A	#N/A	#N/A	#N/A	#N/A	#N/A	#N/A	#N/A	#N/A	#N/A
GCA_001320065.2	GCA_001320065.2.fna	NCBI	100	0.3	Burkholderia pseudomallei	Burkholderia pseudomallei	619s011	#N/A	#N/A		#N/A	#N/A	#N/A	#N/A	#N/A	#N/A	#N/A	#N/A	#N/A	#N/A
GCA_001327035.2	GCA_001327035.2.fna	NCBI	100	0.3	Burkholderia pseudomallei	Burkholderia pseudomallei	619s046	#N/A	#N/A		#N/A	#N/A	#N/A	#N/A	#N/A	#N/A	#N/A	#N/A	#N/A	#N/A
GCA_001327215.2	GCA_001327215.2.fna	NCBI	99.7	0.1	Burkholderia pseudomallei	Burkholderia pseudomallei	619s064	#N/A	#N/A		#N/A	#N/A	#N/A	#N/A	#N/A	#N/A	#N/A	#N/A	#N/A	#N/A
GCA_001327055.2	GCA_001327055.2.fna	NCBI	100	0.1	Burkholderia pseudomallei	Burkholderia pseudomallei	619s065	#N/A	#N/A		#N/A	#N/A	#N/A	#N/A	#N/A	#N/A	#N/A	#N/A	#N/A	#N/A
GCA_001327235.2	GCA_001327235.2.fna	NCBI	100	0.3	Burkholderia pseudomallei	Burkholderia pseudomallei	619s066	#N/A	#N/A		#N/A	#N/A	#N/A	#N/A	#N/A	#N/A	#N/A	#N/A	#N/A	#N/A
GCA_001327295.2	GCA_001327295.2.fna	NCBI	100	0.1	Burkholderia pseudomallei	Burkholderia pseudomallei	619s067	#N/A	#N/A		#N/A	#N/A	#N/A	#N/A	#N/A	#N/A	#N/A	#N/A	#N/A	#N/A
[truncated: 7,669 more rows]
