# Supplementary material for: Robust design of LAMP assays for in-field detection of major bacterial vascular diseases of banana
Source: PLoS One. 2026 Jul 16;21(7):e0337387. doi: 10.1371/journal.pone.0337387 (PMC13375027; doi:10.1371/journal.pone.0337387)
Supplement: S8 Table — (XLSX) [file pone.0337387.s013.xlsx]

## Sheet: MOKO
Accession	Fasta file	Origin	BUSCO Completeness score	BUSCO Duplication score	ANI_submitted_organism	Species	Assembly Bio Sample Strain	Phylotype	Sequevar	Target 2A occurence	Target variant	Identity(%) target full lenght	Identity (%) F3	Identity (%) FIP-Forward	Identity (%) LB	Identity (%) FIP-Reverse	Identity (%) BIP-Forward	Identity (%) LF	Identity (%) BIP-Reverse	Identity (%) B3	Target 2B occurence	Target variant	Identity(%) over all priming sites	Identity (%) F3	Identity (%) FIP-F2	Identity (%) LB1	Identity (%) FIP-F1c	Identity (%) BIP-B2	Identity (%) LF1	Identity (%) BIP-B1c	Identity (%) B3
GCA_000825825.2	GCA_000825825.2.fna	NCBI	97.1	0	Ralstonia solanacearum	Ralstonia solanacearum	CIP417	IIB	IIB-3	1	1	100.00	100.00	100.00	100.00	100.00	100.00	100.00	100.00	100.00		#N/A	#N/A	#N/A	#N/A	#N/A	#N/A	#N/A	#N/A	#N/A	#N/A
GCA_000825845.2	GCA_000825845.2.fna	NCBI	97.8	0.1	Ralstonia solanacearum	Ralstonia solanacearum	Grenada 9-1	IIA	IIA-6	1	1	100.00	100.00	100.00	100.00	100.00	100.00	100.00	100.00	100.00		#N/A	#N/A	#N/A	#N/A	#N/A	#N/A	#N/A	#N/A	#N/A	#N/A
GCA_000825925.2	GCA_000825925.2.fna	NCBI	97.8	0.3	Ralstonia solanacearum	Ralstonia solanacearum	CFBP1416	IIB	IIB-3	1	1	100.00	100.00	100.00	100.00	100.00	100.00	100.00	100.00	100.00		#N/A	#N/A	#N/A	#N/A	#N/A	#N/A	#N/A	#N/A	#N/A	#N/A
GCA_001373315.1	GCA_001373315.1.fna	NCBI	97.3	0.1	Ralstonia solanacearum	Ralstonia solanacearum	UW181	IIA	IIA-6	1	1	100.00	100.00	100.00	100.00	100.00	100.00	100.00	100.00	100.00		#N/A	#N/A	#N/A	#N/A	#N/A	#N/A	#N/A	#N/A	#N/A	#N/A
GCA_003860665.1	GCA_003860665.1.fna	NCBI	99	0.3	Ralstonia solanacearum	Ralstonia solanacearum	UA-1612	IIA	IIA-6	1	1	100.00	100.00	100.00	100.00	100.00	100.00	100.00	100.00	100.00		#N/A	#N/A	#N/A	#N/A	#N/A	#N/A	#N/A	#N/A	#N/A	#N/A
GCA_003860685.1	GCA_003860685.1.fna	NCBI	99.1	0.1	Ralstonia solanacearum	Ralstonia solanacearum	UA-1611	IIA	IIA-6	1	1	100.00	100.00	100.00	100.00	100.00	100.00	100.00	100.00	100.00		#N/A	#N/A	#N/A	#N/A	#N/A	#N/A	#N/A	#N/A	#N/A	#N/A
GCA_015910855.1	GCA_015910855.1.fna	NCBI	99.5	0.1	Ralstonia solanacearum	Ralstonia solanacearum	PD 1447	IIB	IIB-3	1	1	100.00	100.00	100.00	100.00	100.00	100.00	100.00	100.00	100.00		#N/A	#N/A	#N/A	#N/A	#N/A	#N/A	#N/A	#N/A	#N/A	#N/A
GCA_015912065.1	GCA_015912065.1.fna	NCBI	99.5	0.1	Ralstonia solanacearum	Ralstonia solanacearum	PD:1445	IIB	IIB-3	1	1	100.00	100.00	100.00	100.00	100.00	100.00	100.00	100.00	100.00		#N/A	#N/A	#N/A	#N/A	#N/A	#N/A	#N/A	#N/A	#N/A	#N/A
GCA_023075695.1	GCA_023075695.1.fna	NCBI	99.7	0.1	Ralstonia solanacearum	Ralstonia solanacearum	UW592	IIA	IIA-6	1	1	100.00	100.00	100.00	100.00	100.00	100.00	100.00	100.00	100.00		#N/A	#N/A	#N/A	#N/A	#N/A	#N/A	#N/A	#N/A	#N/A	#N/A
GCA_023076155.1	GCA_023076155.1.fna	NCBI	99.4	0.1	Ralstonia solanacearum	Ralstonia solanacearum	CIP9_UW476	IIB	IIB-3	1	1	100.00	100.00	100.00	100.00	100.00	100.00	100.00	100.00	100.00		#N/A	#N/A	#N/A	#N/A	#N/A	#N/A	#N/A	#N/A	#N/A	#N/A
GCA_023076905.1	GCA_023076905.1.fna	NCBI	99.7	0.1	Ralstonia solanacearum	Ralstonia solanacearum	UW330	IIA	Undetermined	1	1	100.00	100.00	100.00	100.00	100.00	100.00	100.00	100.00	100.00		#N/A	#N/A	#N/A	#N/A	#N/A	#N/A	#N/A	#N/A	#N/A	#N/A
GCA_023076945.1	GCA_023076945.1.fna	NCBI	99.5	0.1	Ralstonia solanacearum	Ralstonia solanacearum	UW28	IIB	IIB-3	1	1	100.00	100.00	100.00	100.00	100.00	100.00	100.00	100.00	100.00		#N/A	#N/A	#N/A	#N/A	#N/A	#N/A	#N/A	#N/A	#N/A	#N/A
GCA_028464615.1	GCA_028464615.1.fna	NCBI	97.5	0	Ralstonia solanacearum	Ralstonia solanacearum	UW140	IIB	IIB-3	1	1	100.00	100.00	100.00	100.00	100.00	100.00	100.00	100.00	100.00		#N/A	#N/A	#N/A	#N/A	#N/A	#N/A	#N/A	#N/A	#N/A	#N/A
GCA_028464675.1	GCA_028464675.1.fna	NCBI	99.2	0.1	Ralstonia solanacearum	Ralstonia solanacearum	UW98	IIB	IIB-3	1	1	100.00	100.00	100.00	100.00	100.00	100.00	100.00	100.00	100.00		#N/A	#N/A	#N/A	#N/A	#N/A	#N/A	#N/A	#N/A	#N/A	#N/A
GCA_000215325.1	GCA_000215325.1.fna	NCBI	99	0	Ralstonia solanacearum	Ralstonia solanacearum	Po82	IIB	IIB-4	#N/A	#N/A	#N/A	#N/A	#N/A	#N/A	#N/A	#N/A	#N/A	#N/A	#N/A	1	1	100.00	100.00	100.00	100.00	100.00	100.00	100.00	100.00	100.00
GCA_000825805.2	GCA_000825805.2.fna	NCBI	97.7	0	Ralstonia solanacearum	Ralstonia solanacearum	UW179	IIB	IIB-4	#N/A	#N/A	#N/A	#N/A	#N/A	#N/A	#N/A	#N/A	#N/A	#N/A	#N/A	1	1	100.00	100.00	100.00	100.00	100.00	100.00	100.00	100.00	100.00
GCA_029219985.1	GCA_029219985.1.fna	NCBI	99.5	0.1	Ralstonia solanacearum	Ralstonia solanacearum	MolK2	IIB	IIB-3	1	1	100.00	100.00	100.00	100.00	100.00	100.00	100.00	100.00	100.00		#N/A	#N/A	#N/A	#N/A	#N/A	#N/A	#N/A	#N/A	#N/A	#N/A
GCA_029220005.1	GCA_029220005.1.fna	NCBI	99.7	0.1	Ralstonia solanacearum	Ralstonia solanacearum	BA7	IIA	IIA-6	1	1	100.00	100.00	100.00	100.00	100.00	100.00	100.00	100.00	100.00		#N/A	#N/A	#N/A	#N/A	#N/A	#N/A	#N/A	#N/A	#N/A	#N/A
GCA_000825865.2	GCA_000825865.2.fna	NCBI	96.5	0.1	Ralstonia solanacearum	Ralstonia solanacearum	UW163	IIB	IIB-4	#N/A	#N/A	#N/A	#N/A	#N/A	#N/A	#N/A	#N/A	#N/A	#N/A	#N/A	1	1	100.00	100.00	100.00	100.00	100.00	100.00	100.00	100.00	100.00
GCA_001587135.1	GCA_001587135.1.fna	NCBI	99.7	0	Ralstonia solanacearum	Ralstonia solanacearum	UW163	IIB	IIB-4	#N/A	#N/A	#N/A	#N/A	#N/A	#N/A	#N/A	#N/A	#N/A	#N/A	#N/A	1	1	100.00	100.00	100.00	100.00	100.00	100.00	100.00	100.00	100.00
GCA_003590605.1	GCA_003590605.1.fna	NCBI	98.1	0	Ralstonia solanacearum	Ralstonia solanacearum	IBSBF 2571	IIB	IIB-4	#N/A	#N/A	#N/A	#N/A	#N/A	#N/A	#N/A	#N/A	#N/A	#N/A	#N/A	1	1	100.00	100.00	100.00	100.00	100.00	100.00	100.00	100.00	100.00
GCA_003860705.1	GCA_003860705.1.fna	NCBI	99.6	0	Ralstonia solanacearum	Ralstonia solanacearum	UA-1591	IIB	IIB-4	#N/A	#N/A	#N/A	#N/A	#N/A	#N/A	#N/A	#N/A	#N/A	#N/A	#N/A	1	1	100.00	100.00	100.00	100.00	100.00	100.00	100.00	100.00	100.00
GMI11951	GMI11951.fna	PVMBT	99.7	0.1		Ralstonia solanacearum	#N/A	IIA	IIA-6	1	1	100.00	100.00	100.00	100.00	100.00	100.00	100.00	100.00	100.00		#N/A	#N/A	#N/A	#N/A	#N/A	#N/A	#N/A	#N/A	#N/A	#N/A
GMI11951_PacBio	GMI11951_PacBio.fna	PVMBT	99.7	0.1		Ralstonia solanacearum	#N/A	IIA	IIA-6	1	1	100.00	100.00	100.00	100.00	100.00	100.00	100.00	100.00	100.00		#N/A	#N/A	#N/A	#N/A	#N/A	#N/A	#N/A	#N/A	#N/A	#N/A
GMI11961	GMI11961.fna	PVMBT	99.5	0.1	Ralstonia solanacearum	Ralstonia solanacearum	#N/A	IIB	IIB-3	1	1	100.00	100.00	100.00	100.00	100.00	100.00	100.00	100.00	100.00		#N/A	#N/A	#N/A	#N/A	#N/A	#N/A	#N/A	#N/A	#N/A	#N/A
GMI11961_PacBio	GMI11961_PacBio.fna	PVMBT	99.5	0.1	Ralstonia solanacearum	Ralstonia solanacearum	#N/A	IIB	IIB-3	1	1	100.00	100.00	100.00	100.00	100.00	100.00	100.00	100.00	100.00		#N/A	#N/A	#N/A	#N/A	#N/A	#N/A	#N/A	#N/A	#N/A	#N/A
GMI11962	GMI11962.fna	PVMBT	99.5	0.1		Ralstonia solanacearum	#N/A	IIB	IIB-3	1	1	100.00	100.00	100.00	100.00	100.00	100.00	100.00	100.00	100.00		#N/A	#N/A	#N/A	#N/A	#N/A	#N/A	#N/A	#N/A	#N/A	#N/A
GCA_000009125.1	GCA_000009125.1.fna	NCBI	99.7	0	Ralstonia pseudosolanacearum	Ralstonia pseudosolanacearum	GMI1000	I	I-18	#N/A	#N/A	#N/A	#N/A	#N/A	#N/A	#N/A	#N/A	#N/A	#N/A	#N/A		#N/A	#N/A	#N/A	#N/A	#N/A	#N/A	#N/A	#N/A	#N/A	#N/A
GCA_000009285.2	GCA_000009285.2.fna	NCBI	99.8	1	Cupriavidus necator	Cupriavidus necator	H16	#N/A	#N/A	#N/A	#N/A	#N/A	#N/A	#N/A	#N/A	#N/A	#N/A	#N/A	#N/A	#N/A		#N/A	#N/A	#N/A	#N/A	#N/A	#N/A	#N/A	#N/A	#N/A	#N/A
GCA_000009485.1	GCA_000009485.1.fna	NCBI	99.6	4.1	Burkholderia cenocepacia	Burkholderia cenocepacia	#N/A	#N/A	#N/A	#N/A	#N/A	#N/A	#N/A	#N/A	#N/A	#N/A	#N/A	#N/A	#N/A	#N/A		#N/A	#N/A	#N/A	#N/A	#N/A	#N/A	#N/A	#N/A	#N/A	#N/A
GCA_000010545.1	GCA_000010545.1.fna	NCBI	99.9	0.6	Burkholderia multivorans	Burkholderia multivorans	ATCC 17616	#N/A	#N/A	#N/A	#N/A	#N/A	#N/A	#N/A	#N/A	#N/A	#N/A	#N/A	#N/A	#N/A		#N/A	#N/A	#N/A	#N/A	#N/A	#N/A	#N/A	#N/A	#N/A	#N/A
GCA_000011545.1	GCA_000011545.1.fna	NCBI	100	0.3	Burkholderia pseudomallei	Burkholderia pseudomallei	#N/A	#N/A	#N/A	#N/A	#N/A	#N/A	#N/A	#N/A	#N/A	#N/A	#N/A	#N/A	#N/A	#N/A		#N/A	#N/A	#N/A	#N/A	#N/A	#N/A	#N/A	#N/A	#N/A	#N/A
GCA_000011705.1	GCA_000011705.1.fna	NCBI	99.8	0.1	Burkholderia mallei	Burkholderia mallei	ATCC 23344	#N/A	#N/A	#N/A	#N/A	#N/A	#N/A	#N/A	#N/A	#N/A	#N/A	#N/A	#N/A	#N/A		#N/A	#N/A	#N/A	#N/A	#N/A	#N/A	#N/A	#N/A	#N/A	#N/A
GCA_000012365.1	GCA_000012365.1.fna	NCBI	100	0.3	Burkholderia thailandensis	Burkholderia thailandensis	E264; ATCC 700388	#N/A	#N/A	#N/A	#N/A	#N/A	#N/A	#N/A	#N/A	#N/A	#N/A	#N/A	#N/A	#N/A		#N/A	#N/A	#N/A	#N/A	#N/A	#N/A	#N/A	#N/A	#N/A	#N/A
GCA_000012785.1	GCA_000012785.1.fna	NCBI	99.9	0	Burkholderia pseudomallei	Burkholderia pseudomallei	1710b	#N/A	#N/A	#N/A	#N/A	#N/A	#N/A	#N/A	#N/A	#N/A	#N/A	#N/A	#N/A	#N/A		#N/A	#N/A	#N/A	#N/A	#N/A	#N/A	#N/A	#N/A	#N/A	#N/A
GCA_000012945.1	GCA_000012945.1.fna	NCBI	99.7	0.3	Burkholderia lata	Burkholderia lata	383	#N/A	#N/A	#N/A	#N/A	#N/A	#N/A	#N/A	#N/A	#N/A	#N/A	#N/A	#N/A	#N/A		#N/A	#N/A	#N/A	#N/A	#N/A	#N/A	#N/A	#N/A	#N/A	#N/A
GCA_000013645.1	GCA_000013645.1.fna	NCBI	100	1.3	Paraburkholderia xenovorans	Paraburkholderia xenovorans	LB400	#N/A	#N/A	#N/A	#N/A	#N/A	#N/A	#N/A	#N/A	#N/A	#N/A	#N/A	#N/A	#N/A		#N/A	#N/A	#N/A	#N/A	#N/A	#N/A	#N/A	#N/A	#N/A	#N/A
GCA_000015465.1	GCA_000015465.1.fna	NCBI	99.5	0.1	Burkholderia mallei	Burkholderia mallei	SAVP1	#N/A	#N/A	#N/A	#N/A	#N/A	#N/A	#N/A	#N/A	#N/A	#N/A	#N/A	#N/A	#N/A		#N/A	#N/A	#N/A	#N/A	#N/A	#N/A	#N/A	#N/A	#N/A	#N/A
GCA_000015605.1	GCA_000015605.1.fna	NCBI	99.5	0.1	Burkholderia mallei	Burkholderia mallei	NCTC 10229	#N/A	#N/A	#N/A	#N/A	#N/A	#N/A	#N/A	#N/A	#N/A	#N/A	#N/A	#N/A	#N/A		#N/A	#N/A	#N/A	#N/A	#N/A	#N/A	#N/A	#N/A	#N/A	#N/A
GCA_000015625.1	GCA_000015625.1.fna	NCBI	99.7	0.3	Burkholderia mallei	Burkholderia mallei	NCTC 10247	#N/A	#N/A	#N/A	#N/A	#N/A	#N/A	#N/A	#N/A	#N/A	#N/A	#N/A	#N/A	#N/A		#N/A	#N/A	#N/A	#N/A	#N/A	#N/A	#N/A	#N/A	#N/A	#N/A
GCA_000015905.1	GCA_000015905.1.fna	NCBI	100	0.1	Burkholderia pseudomallei	Burkholderia pseudomallei	668	#N/A	#N/A	#N/A	#N/A	#N/A	#N/A	#N/A	#N/A	#N/A	#N/A	#N/A	#N/A	#N/A		#N/A	#N/A	#N/A	#N/A	#N/A	#N/A	#N/A	#N/A	#N/A	#N/A
GCA_000015925.1	GCA_000015925.1.fna	NCBI	100	0.3	Burkholderia pseudomallei	Burkholderia pseudomallei	1106a	#N/A	#N/A	#N/A	#N/A	#N/A	#N/A	#N/A	#N/A	#N/A	#N/A	#N/A	#N/A	#N/A		#N/A	#N/A	#N/A	#N/A	#N/A	#N/A	#N/A	#N/A	#N/A	#N/A
GCA_000016205.1	GCA_000016205.1.fna	NCBI	100	0.7	Burkholderia vietnamiensis	Burkholderia vietnamiensis	G4	#N/A	#N/A	#N/A	#N/A	#N/A	#N/A	#N/A	#N/A	#N/A	#N/A	#N/A	#N/A	#N/A		#N/A	#N/A	#N/A	#N/A	#N/A	#N/A	#N/A	#N/A	#N/A	#N/A
GCA_000018505.1	GCA_000018505.1.fna	NCBI	99.9	0.6	Burkholderia multivorans	Burkholderia multivorans	ATCC 17616	#N/A	#N/A	#N/A	#N/A	#N/A	#N/A	#N/A	#N/A	#N/A	#N/A	#N/A	#N/A	#N/A		#N/A	#N/A	#N/A	#N/A	#N/A	#N/A	#N/A	#N/A	#N/A	#N/A
GCA_000019505.1	GCA_000019505.1.fna	NCBI	99.8	0.1	Burkholderia orbicola	Burkholderia orbicola	MC0-3	#N/A	#N/A	#N/A	#N/A	#N/A	#N/A	#N/A	#N/A	#N/A	#N/A	#N/A	#N/A	#N/A		#N/A	#N/A	#N/A	#N/A	#N/A	#N/A	#N/A	#N/A	#N/A	#N/A
GCA_000019925.1	GCA_000019925.1.fna	NCBI	100	0.4	Burkholderia ambifaria	Burkholderia ambifaria	MC40-6	#N/A	#N/A	#N/A	#N/A	#N/A	#N/A	#N/A	#N/A	#N/A	#N/A	#N/A	#N/A	#N/A		#N/A	#N/A	#N/A	#N/A	#N/A	#N/A	#N/A	#N/A	#N/A	#N/A
GCA_000020045.1	GCA_000020045.1.fna	NCBI	99.7	1	Paraburkholderia phymatum	Paraburkholderia phymatum	STM815	#N/A	#N/A	#N/A	#N/A	#N/A	#N/A	#N/A	#N/A	#N/A	#N/A	#N/A	#N/A	#N/A		#N/A	#N/A	#N/A	#N/A	#N/A	#N/A	#N/A	#N/A	#N/A	#N/A
GCA_000020125.1	GCA_000020125.1.fna	NCBI	100	0.9	Paraburkholderia phytofirmans	Paraburkholderia phytofirmans	PsJN	#N/A	#N/A	#N/A	#N/A	#N/A	#N/A	#N/A	#N/A	#N/A	#N/A	#N/A	#N/A	#N/A		#N/A	#N/A	#N/A	#N/A	#N/A	#N/A	#N/A	#N/A	#N/A	#N/A
GCA_000022645.2	GCA_000022645.2.fna	NCBI	100	0.4	Burkholderia glumae	Burkholderia glumae	BGR1	#N/A	#N/A	#N/A	#N/A	#N/A	#N/A	#N/A	#N/A	#N/A	#N/A	#N/A	#N/A	#N/A		#N/A	#N/A	#N/A	#N/A	#N/A	#N/A	#N/A	#N/A	#N/A	#N/A
GCA_000069785.1	GCA_000069785.1.fna	NCBI	99.9	0.6	Cupriavidus taiwanensis	Cupriavidus taiwanensis	LMG 19424	#N/A	#N/A	#N/A	#N/A	#N/A	#N/A	#N/A	#N/A	#N/A	#N/A	#N/A	#N/A	#N/A		#N/A	#N/A	#N/A	#N/A	#N/A	#N/A	#N/A	#N/A	#N/A	#N/A
GCA_000092885.1	GCA_000092885.1.fna	NCBI	100	0.6	Paraburkholderia atlantica	Paraburkholderia atlantica	CCGE1002	#N/A	#N/A	#N/A	#N/A	#N/A	#N/A	#N/A	#N/A	#N/A	#N/A	#N/A	#N/A	#N/A		#N/A	#N/A	#N/A	#N/A	#N/A	#N/A	#N/A	#N/A	#N/A	#N/A
GCA_000152305.1	GCA_000152305.1.fna	NCBI	99.4	0.4	Burkholderia mallei	Burkholderia mallei	ATCC 10399	#N/A	#N/A	#N/A	#N/A	#N/A	#N/A	#N/A	#N/A	#N/A	#N/A	#N/A	#N/A	#N/A		#N/A	#N/A	#N/A	#N/A	#N/A	#N/A	#N/A	#N/A	#N/A	#N/A
GCA_000152325.1	GCA_000152325.1.fna	NCBI	99.9	0.6	Burkholderia pseudomallei	Burkholderia pseudomallei	1655	#N/A	#N/A	#N/A	#N/A	#N/A	#N/A	#N/A	#N/A	#N/A	#N/A	#N/A	#N/A	#N/A		#N/A	#N/A	#N/A	#N/A	#N/A	#N/A	#N/A	#N/A	#N/A	#N/A
GCA_000152345.1	GCA_000152345.1.fna	NCBI	99.4	0.1	Burkholderia pseudomallei	Burkholderia pseudomallei	Pasteur 52237	#N/A	#N/A	#N/A	#N/A	#N/A	#N/A	#N/A	#N/A	#N/A	#N/A	#N/A	#N/A	#N/A		#N/A	#N/A	#N/A	#N/A	#N/A	#N/A	#N/A	#N/A	#N/A	#N/A
GCA_000152365.1	GCA_000152365.1.fna	NCBI	99.2	0.4	Burkholderia pseudomallei	Burkholderia pseudomallei	S13	#N/A	#N/A	#N/A	#N/A	#N/A	#N/A	#N/A	#N/A	#N/A	#N/A	#N/A	#N/A	#N/A		#N/A	#N/A	#N/A	#N/A	#N/A	#N/A	#N/A	#N/A	#N/A	#N/A
GCA_000152385.1	GCA_000152385.1.fna	NCBI	99.5	0.1	Burkholderia mallei	Burkholderia mallei	FMH	#N/A	#N/A	#N/A	#N/A	#N/A	#N/A	#N/A	#N/A	#N/A	#N/A	#N/A	#N/A	#N/A		#N/A	#N/A	#N/A	#N/A	#N/A	#N/A	#N/A	#N/A	#N/A	#N/A
GCA_000152405.1	GCA_000152405.1.fna	NCBI	98.9	0.1	Burkholderia mallei	Burkholderia mallei	JHU	#N/A	#N/A	#N/A	#N/A	#N/A	#N/A	#N/A	#N/A	#N/A	#N/A	#N/A	#N/A	#N/A		#N/A	#N/A	#N/A	#N/A	#N/A	#N/A	#N/A	#N/A	#N/A	#N/A
GCA_000152685.2	GCA_000152685.2.fna	NCBI	99.6	0.3	Burkholderia pseudomallei	Burkholderia pseudomallei	406e	#N/A	#N/A	#N/A	#N/A	#N/A	#N/A	#N/A	#N/A	#N/A	#N/A	#N/A	#N/A	#N/A		#N/A	#N/A	#N/A	#N/A	#N/A	#N/A	#N/A	#N/A	#N/A	#N/A
GCA_000153085.1	GCA_000153085.1.fna	NCBI	98.8	0.3	Burkholderia mallei	Burkholderia mallei	2002721280	#N/A	#N/A	#N/A	#N/A	#N/A	#N/A	#N/A	#N/A	#N/A	#N/A	#N/A	#N/A	#N/A		#N/A	#N/A	#N/A	#N/A	#N/A	#N/A	#N/A	#N/A	#N/A	#N/A
GCA_000165085.1	GCA_000165085.1.fna	NCBI	99.4	0.7	Ralstonia pickettii	Ralstonia pickettii	5_7_47FAA	#N/A	#N/A	#N/A	#N/A	#N/A	#N/A	#N/A	#N/A	#N/A	#N/A	#N/A	#N/A	#N/A		#N/A	#N/A	#N/A	#N/A	#N/A	#N/A	#N/A	#N/A	#N/A	#N/A
GCA_000167635.1	GCA_000167635.1.fna	NCBI	98.6	0.1	Burkholderia mallei	Burkholderia mallei	GB8 horse 4	#N/A	#N/A	#N/A	#N/A	#N/A	#N/A	#N/A	#N/A	#N/A	#N/A	#N/A	#N/A	#N/A		#N/A	#N/A	#N/A	#N/A	#N/A	#N/A	#N/A	#N/A	#N/A	#N/A
GCA_000167955.1	GCA_000167955.1.fna	NCBI	98.4	0	Ralstonia solanacearum	Ralstonia solanacearum	UW551	IIB	IIB-1	#N/A	#N/A	#N/A	#N/A	#N/A	#N/A	#N/A	#N/A	#N/A	#N/A	#N/A		#N/A	#N/A	#N/A	#N/A	#N/A	#N/A	#N/A	#N/A	#N/A	#N/A
GCA_000169715.1	GCA_000169715.1.fna	NCBI	100	0.3	Burkholderia pseudomallei	Burkholderia pseudomallei	305	#N/A	#N/A	#N/A	#N/A	#N/A	#N/A	#N/A	#N/A	#N/A	#N/A	#N/A	#N/A	#N/A		#N/A	#N/A	#N/A	#N/A	#N/A	#N/A	#N/A	#N/A	#N/A	#N/A
GCA_000169875.1	GCA_000169875.1.fna	NCBI	99.2	0.1	Burkholderia mallei	Burkholderia mallei	PRL-20	#N/A	#N/A	#N/A	#N/A	#N/A	#N/A	#N/A	#N/A	#N/A	#N/A	#N/A	#N/A	#N/A		#N/A	#N/A	#N/A	#N/A	#N/A	#N/A	#N/A	#N/A	#N/A	#N/A
GCA_000170315.1	GCA_000170315.1.fna	NCBI	98.5	0.1	Burkholderia thailandensis	Burkholderia thailandensis	TXDOH	#N/A	#N/A	#N/A	#N/A	#N/A	#N/A	#N/A	#N/A	#N/A	#N/A	#N/A	#N/A	#N/A		#N/A	#N/A	#N/A	#N/A	#N/A	#N/A	#N/A	#N/A	#N/A	#N/A
GCA_000170335.1	GCA_000170335.1.fna	NCBI	95	0.1	Burkholderia ubonensis	Burkholderia ubonensis	Bu	#N/A	#N/A	#N/A	#N/A	#N/A	#N/A	#N/A	#N/A	#N/A	#N/A	#N/A	#N/A	#N/A		#N/A	#N/A	#N/A	#N/A	#N/A	#N/A	#N/A	#N/A	#N/A	#N/A
GCA_000170355.1	GCA_000170355.1.fna	NCBI	96.2	0.4	Burkholderia oklahomensis	Burkholderia oklahomensis	EO147	#N/A	#N/A	#N/A	#N/A	#N/A	#N/A	#N/A	#N/A	#N/A	#N/A	#N/A	#N/A	#N/A		#N/A	#N/A	#N/A	#N/A	#N/A	#N/A	#N/A	#N/A	#N/A	#N/A
GCA_000170375.1	GCA_000170375.1.fna	NCBI	98	0.3	Burkholderia oklahomensis	Burkholderia oklahomensis	C6786	#N/A	#N/A	#N/A	#N/A	#N/A	#N/A	#N/A	#N/A	#N/A	#N/A	#N/A	#N/A	#N/A		#N/A	#N/A	#N/A	#N/A	#N/A	#N/A	#N/A	#N/A	#N/A	#N/A
GCA_000170395.1	GCA_000170395.1.fna	NCBI	98.6	0.3	Burkholderia thailandensis	Burkholderia thailandensis	Bt4	#N/A	#N/A	#N/A	#N/A	#N/A	#N/A	#N/A	#N/A	#N/A	#N/A	#N/A	#N/A	#N/A		#N/A	#N/A	#N/A	#N/A	#N/A	#N/A	#N/A	#N/A	#N/A	#N/A
GCA_000170455.1	GCA_000170455.1.fna	NCBI	95.6	0.3	Burkholderia pseudomallei	Burkholderia pseudomallei	91	#N/A	#N/A	#N/A	#N/A	#N/A	#N/A	#N/A	#N/A	#N/A	#N/A	#N/A	#N/A	#N/A		#N/A	#N/A	#N/A	#N/A	#N/A	#N/A	#N/A	#N/A	#N/A	#N/A
GCA_000170475.1	GCA_000170475.1.fna	NCBI	95.5	0.3	Burkholderia pseudomallei	Burkholderia pseudomallei	9	#N/A	#N/A	#N/A	#N/A	#N/A	#N/A	#N/A	#N/A	#N/A	#N/A	#N/A	#N/A	#N/A		#N/A	#N/A	#N/A	#N/A	#N/A	#N/A	#N/A	#N/A	#N/A	#N/A
GCA_000170515.1	GCA_000170515.1.fna	NCBI	95.6	0.3	Burkholderia pseudomallei	Burkholderia pseudomallei	B7210	#N/A	#N/A	#N/A	#N/A	#N/A	#N/A	#N/A	#N/A	#N/A	#N/A	#N/A	#N/A	#N/A		#N/A	#N/A	#N/A	#N/A	#N/A	#N/A	#N/A	#N/A	#N/A	#N/A
GCA_000170535.1	GCA_000170535.1.fna	NCBI	95.2	0.1	Burkholderia pseudomallei	Burkholderia pseudomallei	7894	#N/A	#N/A	#N/A	#N/A	#N/A	#N/A	#N/A	#N/A	#N/A	#N/A	#N/A	#N/A	#N/A		#N/A	#N/A	#N/A	#N/A	#N/A	#N/A	#N/A	#N/A	#N/A	#N/A
GCA_000170555.1	GCA_000170555.1.fna	NCBI	97.2	0.3	Burkholderia pseudomallei	Burkholderia pseudomallei	112	#N/A	#N/A	#N/A	#N/A	#N/A	#N/A	#N/A	#N/A	#N/A	#N/A	#N/A	#N/A	#N/A		#N/A	#N/A	#N/A	#N/A	#N/A	#N/A	#N/A	#N/A	#N/A	#N/A
GCA_000170575.1	GCA_000170575.1.fna	NCBI	98.2	0.1	Burkholderia pseudomallei	Burkholderia pseudomallei	NCTC13177	#N/A	#N/A	#N/A	#N/A	#N/A	#N/A	#N/A	#N/A	#N/A	#N/A	#N/A	#N/A	#N/A		#N/A	#N/A	#N/A	#N/A	#N/A	#N/A	#N/A	#N/A	#N/A	#N/A
GCA_000170595.1	GCA_000170595.1.fna	NCBI	98.5	0.1	Burkholderia pseudomallei	Burkholderia pseudomallei	BCC215	#N/A	#N/A	#N/A	#N/A	#N/A	#N/A	#N/A	#N/A	#N/A	#N/A	#N/A	#N/A	#N/A		#N/A	#N/A	#N/A	#N/A	#N/A	#N/A	#N/A	#N/A	#N/A	#N/A
GCA_000170915.1	GCA_000170915.1.fna	NCBI	95.2	0	Limnobacter sp. MED105	Limnobacter sp.	MED105	#N/A	#N/A	#N/A	#N/A	#N/A	#N/A	#N/A	#N/A	#N/A	#N/A	#N/A	#N/A	#N/A		#N/A	#N/A	#N/A	#N/A	#N/A	#N/A	#N/A	#N/A	#N/A	#N/A
GCA_000173575.1	GCA_000173575.1.fna	NCBI	97.7	0.9	Burkholderia sp. H160	Burkholderia sp.	H160	#N/A	#N/A	#N/A	#N/A	#N/A	#N/A	#N/A	#N/A	#N/A	#N/A	#N/A	#N/A	#N/A		#N/A	#N/A	#N/A	#N/A	#N/A	#N/A	#N/A	#N/A	#N/A	#N/A
GCA_000178415.2	GCA_000178415.2.fna	NCBI	100	1.5	Burkholderia sp. Ch1_1	Burkholderia sp.	Ch1-1	#N/A	#N/A	#N/A	#N/A	#N/A	#N/A	#N/A	#N/A	#N/A	#N/A	#N/A	#N/A	#N/A		#N/A	#N/A	#N/A	#N/A	#N/A	#N/A	#N/A	#N/A	#N/A	#N/A
GCA_000179515.1	GCA_000179515.1.fna	NCBI	96.2	0.3	Burkholderia thailandensis	Burkholderia thailandensis	E555	#N/A	#N/A	#N/A	#N/A	#N/A	#N/A	#N/A	#N/A	#N/A	#N/A	#N/A	#N/A	#N/A		#N/A	#N/A	#N/A	#N/A	#N/A	#N/A	#N/A	#N/A	#N/A	#N/A
GCA_000181975.1	GCA_000181975.1.fna	NCBI	98.3	0.3	Burkholderia ambifaria	Burkholderia ambifaria	IOP40-10	#N/A	#N/A	#N/A	#N/A	#N/A	#N/A	#N/A	#N/A	#N/A	#N/A	#N/A	#N/A	#N/A		#N/A	#N/A	#N/A	#N/A	#N/A	#N/A	#N/A	#N/A	#N/A	#N/A
GCA_000182015.1	GCA_000182015.1.fna	NCBI	97.5	0.4	Burkholderia ambifaria	Burkholderia ambifaria	MEX-5	#N/A	#N/A	#N/A	#N/A	#N/A	#N/A	#N/A	#N/A	#N/A	#N/A	#N/A	#N/A	#N/A		#N/A	#N/A	#N/A	#N/A	#N/A	#N/A	#N/A	#N/A	#N/A	#N/A
GCA_000182195.1	GCA_000182195.1.fna	NCBI	99.7	0.1	Burkholderia pseudomallei	Burkholderia pseudomallei	576	#N/A	#N/A	#N/A	#N/A	#N/A	#N/A	#N/A	#N/A	#N/A	#N/A	#N/A	#N/A	#N/A		#N/A	#N/A	#N/A	#N/A	#N/A	#N/A	#N/A	#N/A	#N/A	#N/A
GCA_000182255.1	GCA_000182255.1.fna	NCBI	99.9	0.3	Burkholderia multivorans	Burkholderia multivorans	CGD1	#N/A	#N/A	#N/A	#N/A	#N/A	#N/A	#N/A	#N/A	#N/A	#N/A	#N/A	#N/A	#N/A		#N/A	#N/A	#N/A	#N/A	#N/A	#N/A	#N/A	#N/A	#N/A	#N/A
GCA_000182275.1	GCA_000182275.1.fna	NCBI	99.8	0.1	Burkholderia multivorans	Burkholderia multivorans	CGD2	#N/A	#N/A	#N/A	#N/A	#N/A	#N/A	#N/A	#N/A	#N/A	#N/A	#N/A	#N/A	#N/A		#N/A	#N/A	#N/A	#N/A	#N/A	#N/A	#N/A	#N/A	#N/A	#N/A
GCA_000182295.1	GCA_000182295.1.fna	NCBI	99.8	0.1	Burkholderia multivorans	Burkholderia multivorans	CGD2M	#N/A	#N/A	#N/A	#N/A	#N/A	#N/A	#N/A	#N/A	#N/A	#N/A	#N/A	#N/A	#N/A		#N/A	#N/A	#N/A	#N/A	#N/A	#N/A	#N/A	#N/A	#N/A	#N/A
GCA_000182445.1	GCA_000182445.1.fna	NCBI	99	0.3	Burkholderia pseudomallei	Burkholderia pseudomallei	Pakistan 9	#N/A	#N/A	#N/A	#N/A	#N/A	#N/A	#N/A	#N/A	#N/A	#N/A	#N/A	#N/A	#N/A		#N/A	#N/A	#N/A	#N/A	#N/A	#N/A	#N/A	#N/A	#N/A	#N/A
GCA_000182585.2	GCA_000182585.2.fna	NCBI	100	0.3	Burkholderia pseudomallei	Burkholderia pseudomallei	MSHR346	#N/A	#N/A	#N/A	#N/A	#N/A	#N/A	#N/A	#N/A	#N/A	#N/A	#N/A	#N/A	#N/A		#N/A	#N/A	#N/A	#N/A	#N/A	#N/A	#N/A	#N/A	#N/A	#N/A
GCA_000193455.1	GCA_000193455.1.fna	NCBI	99.6	0	Burkholderia pseudomallei	Burkholderia pseudomallei	1710a	#N/A	#N/A	#N/A	#N/A	#N/A	#N/A	#N/A	#N/A	#N/A	#N/A	#N/A	#N/A	#N/A		#N/A	#N/A	#N/A	#N/A	#N/A	#N/A	#N/A	#N/A	#N/A	#N/A
GCA_000193475.1	GCA_000193475.1.fna	NCBI	99.7	0.3	Burkholderia pseudomallei	Burkholderia pseudomallei	1106b	#N/A	#N/A	#N/A	#N/A	#N/A	#N/A	#N/A	#N/A	#N/A	#N/A	#N/A	#N/A	#N/A		#N/A	#N/A	#N/A	#N/A	#N/A	#N/A	#N/A	#N/A	#N/A	#N/A
GCA_000194745.1	GCA_000194745.1.fna	NCBI	99.7	0.7	Burkholderia gladioli	Burkholderia gladioli	BSR3	#N/A	#N/A	#N/A	#N/A	#N/A	#N/A	#N/A	#N/A	#N/A	#N/A	#N/A	#N/A	#N/A		#N/A	#N/A	#N/A	#N/A	#N/A	#N/A	#N/A	#N/A	#N/A	#N/A
GCA_000195145.1	GCA_000195145.1.fna	NCBI	98.3	0.3	Burkholderia pseudomallei	Burkholderia pseudomallei	Bp22	#N/A	#N/A	#N/A	#N/A	#N/A	#N/A	#N/A	#N/A	#N/A	#N/A	#N/A	#N/A	#N/A		#N/A	#N/A	#N/A	#N/A	#N/A	#N/A	#N/A	#N/A	#N/A	#N/A
GCA_000196015.1	GCA_000196015.1.fna	NCBI	99.9	1.5	Cupriavidus metallidurans	Cupriavidus metallidurans	CH34	#N/A	#N/A	#N/A	#N/A	#N/A	#N/A	#N/A	#N/A	#N/A	#N/A	#N/A	#N/A	#N/A		#N/A	#N/A	#N/A	#N/A	#N/A	#N/A	#N/A	#N/A	#N/A	#N/A
GCA_000197855.1	GCA_000197855.1.fna	NCBI	99.7	0	Ralstonia solanacearum	Ralstonia solanacearum	CFBP2957	Undetermined	Undetermined	#N/A	#N/A	#N/A	#N/A	#N/A	#N/A	#N/A	#N/A	#N/A	#N/A	#N/A		#N/A	#N/A	#N/A	#N/A	#N/A	#N/A	#N/A	#N/A	#N/A	#N/A
GCA_000198775.1	GCA_000198775.1.fna	NCBI	96.4	0.3	Mycetohabitans rhizoxinica	Mycetohabitans rhizoxinica	HKI 454	#N/A	#N/A	#N/A	#N/A	#N/A	#N/A	#N/A	#N/A	#N/A	#N/A	#N/A	#N/A	#N/A		#N/A	#N/A	#N/A	#N/A	#N/A	#N/A	#N/A	#N/A	#N/A	#N/A
GCA_000203915.1	GCA_000203915.1.fna	NCBI	100	0.6	Burkholderia ambifaria	Burkholderia ambifaria	AMMD	#N/A	#N/A	#N/A	#N/A	#N/A	#N/A	#N/A	#N/A	#N/A	#N/A	#N/A	#N/A	#N/A		#N/A	#N/A	#N/A	#N/A	#N/A	#N/A	#N/A	#N/A	#N/A	#N/A
GCA_000203955.1	GCA_000203955.1.fna	NCBI	99.9	0.3	Burkholderia cenocepacia	Burkholderia cenocepacia	B1	#N/A	#N/A	#N/A	#N/A	#N/A	#N/A	#N/A	#N/A	#N/A	#N/A	#N/A	#N/A	#N/A		#N/A	#N/A	#N/A	#N/A	#N/A	#N/A	#N/A	#N/A	#N/A	#N/A
GCA_003860745.1	GCA_003860745.1.fna	NCBI	99.7	0	Ralstonia solanacearum	Ralstonia solanacearum	UA-1617	IIB	IIB-4	#N/A	#N/A	#N/A	#N/A	#N/A	#N/A	#N/A	#N/A	#N/A	#N/A	#N/A	1	1	100.00	100.00	100.00	100.00	100.00	100.00	100.00	100.00	100.00
GCA_000219215.1	GCA_000219215.1.fna	NCBI	99.5	1.2	Cupriavidus necator	Cupriavidus necator	N-1	#N/A	#N/A	#N/A	#N/A	#N/A	#N/A	#N/A	#N/A	#N/A	#N/A	#N/A	#N/A	#N/A		#N/A	#N/A	#N/A	#N/A	#N/A	#N/A	#N/A	#N/A	#N/A	#N/A
GCA_000223115.2	GCA_000223115.2.fna	NCBI	98	0	Ralstonia solanacearum	Ralstonia pseudosolanacearum	Y45	I	I-54	#N/A	#N/A	#N/A	#N/A	#N/A	#N/A	#N/A	#N/A	#N/A	#N/A	#N/A		#N/A	#N/A	#N/A	#N/A	#N/A	#N/A	#N/A	#N/A	#N/A	#N/A
GCA_000227255.2	GCA_000227255.2.fna	NCBI	99.8	1	Ralstonia sp. 5_2_56FAA	Ralstonia sp.	5_2_56FAA	#N/A	#N/A	#N/A	#N/A	#N/A	#N/A	#N/A	#N/A	#N/A	#N/A	#N/A	#N/A	#N/A		#N/A	#N/A	#N/A	#N/A	#N/A	#N/A	#N/A	#N/A	#N/A	#N/A
GCA_000236065.1	GCA_000236065.1.fna	NCBI	100	1.2	Burkholderia sp. YI23	Burkholderia sp.	YI23	#N/A	#N/A	#N/A	#N/A	#N/A	#N/A	#N/A	#N/A	#N/A	#N/A	#N/A	#N/A	#N/A		#N/A	#N/A	#N/A	#N/A	#N/A	#N/A	#N/A	#N/A	#N/A	#N/A
GCA_000236215.4	GCA_000236215.4.fna	NCBI	99.7	0.3	Burkholderia cenocepacia	Burkholderia cenocepacia	H111	#N/A	#N/A	#N/A	#N/A	#N/A	#N/A	#N/A	#N/A	#N/A	#N/A	#N/A	#N/A	#N/A		#N/A	#N/A	#N/A	#N/A	#N/A	#N/A	#N/A	#N/A	#N/A	#N/A
GCA_000256585.3	GCA_000256585.3.fna	NCBI	100	0.9	Burkholderia sp. SJ98	Burkholderia sp.	SJ98	#N/A	#N/A	#N/A	#N/A	#N/A	#N/A	#N/A	#N/A	#N/A	#N/A	#N/A	#N/A	#N/A		#N/A	#N/A	#N/A	#N/A	#N/A	#N/A	#N/A	#N/A	#N/A	#N/A
GCA_000259735.1	GCA_000259735.1.fna	NCBI	100	0.3	Burkholderia pseudomallei	Burkholderia pseudomallei	1026a	#N/A	#N/A	#N/A	#N/A	#N/A	#N/A	#N/A	#N/A	#N/A	#N/A	#N/A	#N/A	#N/A		#N/A	#N/A	#N/A	#N/A	#N/A	#N/A	#N/A	#N/A	#N/A	#N/A
GCA_000259755.1	GCA_000259755.1.fna	NCBI	100	0.3	Burkholderia pseudomallei	Burkholderia pseudomallei	1258a	#N/A	#N/A	#N/A	#N/A	#N/A	#N/A	#N/A	#N/A	#N/A	#N/A	#N/A	#N/A	#N/A		#N/A	#N/A	#N/A	#N/A	#N/A	#N/A	#N/A	#N/A	#N/A	#N/A
GCA_000259775.1	GCA_000259775.1.fna	NCBI	100	0.3	Burkholderia pseudomallei	Burkholderia pseudomallei	1258b	#N/A	#N/A	#N/A	#N/A	#N/A	#N/A	#N/A	#N/A	#N/A	#N/A	#N/A	#N/A	#N/A		#N/A	#N/A	#N/A	#N/A	#N/A	#N/A	#N/A	#N/A	#N/A	#N/A
GCA_000259795.1	GCA_000259795.1.fna	NCBI	100	0.3	Burkholderia pseudomallei	Burkholderia pseudomallei	354e	#N/A	#N/A	#N/A	#N/A	#N/A	#N/A	#N/A	#N/A	#N/A	#N/A	#N/A	#N/A	#N/A		#N/A	#N/A	#N/A	#N/A	#N/A	#N/A	#N/A	#N/A	#N/A	#N/A
GCA_000259815.1	GCA_000259815.1.fna	NCBI	97	0.1	Burkholderia pseudomallei	Burkholderia pseudomallei	354a	#N/A	#N/A	#N/A	#N/A	#N/A	#N/A	#N/A	#N/A	#N/A	#N/A	#N/A	#N/A	#N/A		#N/A	#N/A	#N/A	#N/A	#N/A	#N/A	#N/A	#N/A	#N/A	#N/A
GCA_000260515.1	GCA_000260515.1.fna	NCBI	100	0.3	Burkholderia pseudomallei	Burkholderia pseudomallei	1026b	#N/A	#N/A	#N/A	#N/A	#N/A	#N/A	#N/A	#N/A	#N/A	#N/A	#N/A	#N/A	#N/A		#N/A	#N/A	#N/A	#N/A	#N/A	#N/A	#N/A	#N/A	#N/A	#N/A
GCA_000262695.1	GCA_000262695.1.fna	NCBI	100	0.4	Burkholderia sp. KJ006	Burkholderia sp.	KJ006	#N/A	#N/A	#N/A	#N/A	#N/A	#N/A	#N/A	#N/A	#N/A	#N/A	#N/A	#N/A	#N/A		#N/A	#N/A	#N/A	#N/A	#N/A	#N/A	#N/A	#N/A	#N/A	#N/A
GCA_000265115.1	GCA_000265115.1.fna	NCBI	99.7	1.3	Paraburkholderia hospita	Paraburkholderia hospita	BS001	#N/A	#N/A	#N/A	#N/A	#N/A	#N/A	#N/A	#N/A	#N/A	#N/A	#N/A	#N/A	#N/A		#N/A	#N/A	#N/A	#N/A	#N/A	#N/A	#N/A	#N/A	#N/A	#N/A
GCA_000266985.1	GCA_000266985.1.fna	NCBI	99.7	0.4	Burkholderia humptydooensis	Burkholderia humptydooensis	MSMB43	#N/A	#N/A	#N/A	#N/A	#N/A	#N/A	#N/A	#N/A	#N/A	#N/A	#N/A	#N/A	#N/A		#N/A	#N/A	#N/A	#N/A	#N/A	#N/A	#N/A	#N/A	#N/A	#N/A
GCA_000272025.2	GCA_000272025.2.fna	NCBI	99.9	0.3	Burkholderiaceae bacterium PBA	Burkholderiaceae bacterium	PBA	#N/A	#N/A	#N/A	#N/A	#N/A	#N/A	#N/A	#N/A	#N/A	#N/A	#N/A	#N/A	#N/A		#N/A	#N/A	#N/A	#N/A	#N/A	#N/A	#N/A	#N/A	#N/A	#N/A
GCA_000281995.2	GCA_000281995.2.fna	NCBI	99.3	1.5	Burkholderia sp. BT03	Burkholderia sp.	BT03	#N/A	#N/A	#N/A	#N/A	#N/A	#N/A	#N/A	#N/A	#N/A	#N/A	#N/A	#N/A	#N/A		#N/A	#N/A	#N/A	#N/A	#N/A	#N/A	#N/A	#N/A	#N/A	#N/A
GCA_000282835.1	GCA_000282835.1.fna	NCBI	97.4	0.3	Pandoraea sp. B_6	Pandoraea sp.	B-6	#N/A	#N/A	#N/A	#N/A	#N/A	#N/A	#N/A	#N/A	#N/A	#N/A	#N/A	#N/A	#N/A		#N/A	#N/A	#N/A	#N/A	#N/A	#N/A	#N/A	#N/A	#N/A	#N/A
GCA_002012345.1	GCA_002012345.1.fna	NCBI	99.4	0	Ralstonia syzygii	Ralstonia syzygii subsp. celebesensis	A2-HR MARDI	IV	IV-69	#N/A	#N/A	#N/A	#N/A	#N/A	#N/A	#N/A	#N/A	#N/A	#N/A	#N/A		#N/A	#N/A	#N/A	#N/A	#N/A	#N/A	#N/A	#N/A	#N/A	#N/A
GCA_000285815.1	GCA_000285815.1.fna	NCBI	98.5	0	Ralstonia solanacearum	Ralstonia solanacearum	K60		IIA-7	#N/A	#N/A	#N/A	#N/A	#N/A	#N/A	#N/A	#N/A	#N/A	#N/A	#N/A		#N/A	#N/A	#N/A	#N/A	#N/A	#N/A	#N/A	#N/A	#N/A	#N/A
GCA_000286555.1	GCA_000286555.1.fna	NCBI	98.2	0.1	Burkholderia multivorans	Burkholderia multivorans	ATCC BAA-247	#N/A	#N/A	#N/A	#N/A	#N/A	#N/A	#N/A	#N/A	#N/A	#N/A	#N/A	#N/A	#N/A		#N/A	#N/A	#N/A	#N/A	#N/A	#N/A	#N/A	#N/A	#N/A	#N/A
GCA_000286575.1	GCA_000286575.1.fna	NCBI	98.3	0.3	Burkholderia multivorans	Burkholderia multivorans	CF2	#N/A	#N/A	#N/A	#N/A	#N/A	#N/A	#N/A	#N/A	#N/A	#N/A	#N/A	#N/A	#N/A		#N/A	#N/A	#N/A	#N/A	#N/A	#N/A	#N/A	#N/A	#N/A	#N/A
GCA_000292345.1	GCA_000292345.1.fna	NCBI	99.3	0.9	Cupriavidus sp. BIS7	Cupriavidus sp.	BIS7	#N/A	#N/A	#N/A	#N/A	#N/A	#N/A	#N/A	#N/A	#N/A	#N/A	#N/A	#N/A	#N/A		#N/A	#N/A	#N/A	#N/A	#N/A	#N/A	#N/A	#N/A	#N/A	#N/A
GCA_000292915.1	GCA_000292915.1.fna	NCBI	99.4	0.3	Burkholderia cepacia	Burkholderia cepacia	GG4	#N/A	#N/A	#N/A	#N/A	#N/A	#N/A	#N/A	#N/A	#N/A	#N/A	#N/A	#N/A	#N/A		#N/A	#N/A	#N/A	#N/A	#N/A	#N/A	#N/A	#N/A	#N/A	#N/A
GCA_000294635.1	GCA_000294635.1.fna	NCBI	99.7	0.3	Burkholderia pseudomallei	Burkholderia pseudomallei	BPC006	#N/A	#N/A	#N/A	#N/A	#N/A	#N/A	#N/A	#N/A	#N/A	#N/A	#N/A	#N/A	#N/A		#N/A	#N/A	#N/A	#N/A	#N/A	#N/A	#N/A	#N/A	#N/A	#N/A
GCA_000297475.1	GCA_000297475.1.fna	NCBI	99.7	0.7	Burkholderia pyrrocinia	Burkholderia pyrrocinia	CH-67	#N/A	#N/A	#N/A	#N/A	#N/A	#N/A	#N/A	#N/A	#N/A	#N/A	#N/A	#N/A	#N/A		#N/A	#N/A	#N/A	#N/A	#N/A	#N/A	#N/A	#N/A	#N/A	#N/A
GCA_000300095.1	GCA_000300095.1.fna	NCBI	100	1	Paraburkholderia phenoliruptrix	Paraburkholderia phenoliruptrix	BR3459a	#N/A	#N/A	#N/A	#N/A	#N/A	#N/A	#N/A	#N/A	#N/A	#N/A	#N/A	#N/A	#N/A		#N/A	#N/A	#N/A	#N/A	#N/A	#N/A	#N/A	#N/A	#N/A	#N/A
GCA_000300395.2	GCA_000300395.2.fna	NCBI	99.7	0.1	Burkholderia glumae	Burkholderia glumae	AU6208	#N/A	#N/A	#N/A	#N/A	#N/A	#N/A	#N/A	#N/A	#N/A	#N/A	#N/A	#N/A	#N/A		#N/A	#N/A	#N/A	#N/A	#N/A	#N/A	#N/A	#N/A	#N/A	#N/A
GCA_000307735.3	GCA_000307735.3.fna	NCBI	96.5	0.1	Cupriavidus sp. HPC(L)	Cupriavidus sp.	HPC(L)	#N/A	#N/A	#N/A	#N/A	#N/A	#N/A	#N/A	#N/A	#N/A	#N/A	#N/A	#N/A	#N/A		#N/A	#N/A	#N/A	#N/A	#N/A	#N/A	#N/A	#N/A	#N/A	#N/A
GCA_000319775.1	GCA_000319775.1.fna	NCBI	99.1	1	Cupriavidus sp. HMR_1	Cupriavidus sp.	HMR-1	#N/A	#N/A	#N/A	#N/A	#N/A	#N/A	#N/A	#N/A	#N/A	#N/A	#N/A	#N/A	#N/A		#N/A	#N/A	#N/A	#N/A	#N/A	#N/A	#N/A	#N/A	#N/A	#N/A
GCA_000333135.2	GCA_000333135.2.fna	NCBI	98.7	0.3	Burkholderia cenocepacia	Burkholderia cenocepacia	BC7	#N/A	#N/A	#N/A	#N/A	#N/A	#N/A	#N/A	#N/A	#N/A	#N/A	#N/A	#N/A	#N/A		#N/A	#N/A	#N/A	#N/A	#N/A	#N/A	#N/A	#N/A	#N/A	#N/A
GCA_000333155.2	GCA_000333155.2.fna	NCBI	99.4	0.3	Burkholderia cenocepacia	Burkholderia cenocepacia	K56-2Valvano	#N/A	#N/A	#N/A	#N/A	#N/A	#N/A	#N/A	#N/A	#N/A	#N/A	#N/A	#N/A	#N/A		#N/A	#N/A	#N/A	#N/A	#N/A	#N/A	#N/A	#N/A	#N/A	#N/A
GCA_000341045.1	GCA_000341045.1.fna	NCBI	99.7	1.7	Paraburkholderia kururiensis	Paraburkholderia kururiensis	M130	#N/A	#N/A	#N/A	#N/A	#N/A	#N/A	#N/A	#N/A	#N/A	#N/A	#N/A	#N/A	#N/A		#N/A	#N/A	#N/A	#N/A	#N/A	#N/A	#N/A	#N/A	#N/A	#N/A
GCA_000347975.1	GCA_000347975.1.fna	NCBI	99.9	0.3	Burkholderia pseudomallei	Burkholderia pseudomallei	MSHR1043	#N/A	#N/A	#N/A	#N/A	#N/A	#N/A	#N/A	#N/A	#N/A	#N/A	#N/A	#N/A	#N/A		#N/A	#N/A	#N/A	#N/A	#N/A	#N/A	#N/A	#N/A	#N/A	#N/A
GCA_000348545.1	GCA_000348545.1.fna	NCBI	98.6	0.3	Ralstonia pseudosolanacearum	Ralstonia pseudosolanacearum	FQY_4	I	I-14	#N/A	#N/A	#N/A	#N/A	#N/A	#N/A	#N/A	#N/A	#N/A	#N/A	#N/A		#N/A	#N/A	#N/A	#N/A	#N/A	#N/A	#N/A	#N/A	#N/A	#N/A
GCA_000350505.1	GCA_000350505.1.fna	NCBI	100	0.3	Burkholderia pseudomallei	Burkholderia pseudomallei	NCTC 13392	#N/A	#N/A	#N/A	#N/A	#N/A	#N/A	#N/A	#N/A	#N/A	#N/A	#N/A	#N/A	#N/A		#N/A	#N/A	#N/A	#N/A	#N/A	#N/A	#N/A	#N/A	#N/A	#N/A
GCA_000365265.1	GCA_000365265.1.fna	NCBI	97.3	0.4	Burkholderia gladioli	Burkholderia gladioli	3848s-5	#N/A	#N/A	#N/A	#N/A	#N/A	#N/A	#N/A	#N/A	#N/A	#N/A	#N/A	#N/A	#N/A		#N/A	#N/A	#N/A	#N/A	#N/A	#N/A	#N/A	#N/A	#N/A	#N/A
GCA_000372525.1	GCA_000372525.1.fna	NCBI	99.8	0.1	Cupriavidus neocaledonicus	Cupriavidus neocaledonicus	STM6070	#N/A	#N/A	#N/A	#N/A	#N/A	#N/A	#N/A	#N/A	#N/A	#N/A	#N/A	#N/A	#N/A		#N/A	#N/A	#N/A	#N/A	#N/A	#N/A	#N/A	#N/A	#N/A	#N/A
GCA_000372665.1	GCA_000372665.1.fna	NCBI	99.7	0.7	Ralstonia pickettii	Ralstonia pickettii	#N/A	#N/A	#N/A	#N/A	#N/A	#N/A	#N/A	#N/A	#N/A	#N/A	#N/A	#N/A	#N/A	#N/A		#N/A	#N/A	#N/A	#N/A	#N/A	#N/A	#N/A	#N/A	#N/A	#N/A
GCA_000372945.1	GCA_000372945.1.fna	NCBI	100	1.3	Paraburkholderia tuberum	Paraburkholderia tuberum	WSM4176	#N/A	#N/A	#N/A	#N/A	#N/A	#N/A	#N/A	#N/A	#N/A	#N/A	#N/A	#N/A	#N/A		#N/A	#N/A	#N/A	#N/A	#N/A	#N/A	#N/A	#N/A	#N/A	#N/A
GCA_000372985.1	GCA_000372985.1.fna	NCBI	99.8	0.4	Paraburkholderia atlantica	Paraburkholderia atlantica	JPY251	#N/A	#N/A	#N/A	#N/A	#N/A	#N/A	#N/A	#N/A	#N/A	#N/A	#N/A	#N/A	#N/A		#N/A	#N/A	#N/A	#N/A	#N/A	#N/A	#N/A	#N/A	#N/A	#N/A
GCA_000373005.1	GCA_000373005.1.fna	NCBI	99.7	0	Trinickia symbiotica	Trinickia symbiotica	JPY-347	#N/A	#N/A	#N/A	#N/A	#N/A	#N/A	#N/A	#N/A	#N/A	#N/A	#N/A	#N/A	#N/A		#N/A	#N/A	#N/A	#N/A	#N/A	#N/A	#N/A	#N/A	#N/A	#N/A
GCA_000379565.1	GCA_000379565.1.fna	NCBI	99.7	0.9	Cupriavidus sp. UYPR2.512	Cupriavidus sp.	UYPR2.512	#N/A	#N/A	#N/A	#N/A	#N/A	#N/A	#N/A	#N/A	#N/A	#N/A	#N/A	#N/A	#N/A		#N/A	#N/A	#N/A	#N/A	#N/A	#N/A	#N/A	#N/A	#N/A	#N/A
GCA_000383275.1	GCA_000383275.1.fna	NCBI	99.9	0.3	Paraburkholderia caledonica	Paraburkholderia caledonica	376MFSha3.1	#N/A	#N/A	#N/A	#N/A	#N/A	#N/A	#N/A	#N/A	#N/A	#N/A	#N/A	#N/A	#N/A		#N/A	#N/A	#N/A	#N/A	#N/A	#N/A	#N/A	#N/A	#N/A	#N/A
GCA_000385525.1	GCA_000385525.1.fna	NCBI	99.8	0.4	Burkholderia thailandensis	Burkholderia thailandensis	MSMB121	#N/A	#N/A	#N/A	#N/A	#N/A	#N/A	#N/A	#N/A	#N/A	#N/A	#N/A	#N/A	#N/A		#N/A	#N/A	#N/A	#N/A	#N/A	#N/A	#N/A	#N/A	#N/A	#N/A
GCA_000389805.1	GCA_000389805.1.fna	NCBI	99.3	0.9	Cupriavidus sp. GA3_3	Cupriavidus sp.	GA3-3	#N/A	#N/A	#N/A	#N/A	#N/A	#N/A	#N/A	#N/A	#N/A	#N/A	#N/A	#N/A	#N/A		#N/A	#N/A	#N/A	#N/A	#N/A	#N/A	#N/A	#N/A	#N/A	#N/A
GCA_000389825.1	GCA_000389825.1.fna	NCBI	99.4	0.3	Pandoraea sp. SD6_2	Pandoraea sp.	SD6-2	#N/A	#N/A	#N/A	#N/A	#N/A	#N/A	#N/A	#N/A	#N/A	#N/A	#N/A	#N/A	#N/A		#N/A	#N/A	#N/A	#N/A	#N/A	#N/A	#N/A	#N/A	#N/A	#N/A
GCA_000395345.1	GCA_000395345.1.fna	NCBI	98.1	1.3	Cupriavidus sp. WS	Cupriavidus sp.	WS	#N/A	#N/A	#N/A	#N/A	#N/A	#N/A	#N/A	#N/A	#N/A	#N/A	#N/A	#N/A	#N/A		#N/A	#N/A	#N/A	#N/A	#N/A	#N/A	#N/A	#N/A	#N/A	#N/A
GCA_000401075.2	GCA_000401075.2.fna	NCBI	99.5	0.1	Burkholderia pseudomallei	Burkholderia pseudomallei	OB	#N/A	#N/A	#N/A	#N/A	#N/A	#N/A	#N/A	#N/A	#N/A	#N/A	#N/A	#N/A	#N/A		#N/A	#N/A	#N/A	#N/A	#N/A	#N/A	#N/A	#N/A	#N/A	#N/A
GCA_000401095.2	GCA_000401095.2.fna	NCBI	98.6	0.3	Burkholderia pseudomallei	Burkholderia pseudomallei	OS	#N/A	#N/A	#N/A	#N/A	#N/A	#N/A	#N/A	#N/A	#N/A	#N/A	#N/A	#N/A	#N/A		#N/A	#N/A	#N/A	#N/A	#N/A	#N/A	#N/A	#N/A	#N/A	#N/A
GCA_000401115.2	GCA_000401115.2.fna	NCBI	100	0.3	Burkholderia pseudomallei	Burkholderia pseudomallei	CB	#N/A	#N/A	#N/A	#N/A	#N/A	#N/A	#N/A	#N/A	#N/A	#N/A	#N/A	#N/A	#N/A		#N/A	#N/A	#N/A	#N/A	#N/A	#N/A	#N/A	#N/A	#N/A	#N/A
GCA_000401135.2	GCA_000401135.2.fna	NCBI	99.7	0.3	Burkholderia pseudomallei	Burkholderia pseudomallei	CS	#N/A	#N/A	#N/A	#N/A	#N/A	#N/A	#N/A	#N/A	#N/A	#N/A	#N/A	#N/A	#N/A		#N/A	#N/A	#N/A	#N/A	#N/A	#N/A	#N/A	#N/A	#N/A	#N/A
GCA_000402035.1	GCA_000402035.1.fna	NCBI	100	0.9	Caballeronia insecticola	Caballeronia insecticola	#N/A	#N/A	#N/A	#N/A	#N/A	#N/A	#N/A	#N/A	#N/A	#N/A	#N/A	#N/A	#N/A	#N/A		#N/A	#N/A	#N/A	#N/A	#N/A	#N/A	#N/A	#N/A	#N/A	#N/A
GCA_000410895.1	GCA_000410895.1.fna	NCBI	99.8	0.1	Burkholderia pseudomallei	Burkholderia pseudomallei	406e	#N/A	#N/A	#N/A	#N/A	#N/A	#N/A	#N/A	#N/A	#N/A	#N/A	#N/A	#N/A	#N/A		#N/A	#N/A	#N/A	#N/A	#N/A	#N/A	#N/A	#N/A	#N/A	#N/A
GCA_000416445.1	GCA_000416445.1.fna	NCBI	99.8	0.4	Paraburkholderia phenoliruptrix	Paraburkholderia phenoliruptrix	AC1100	#N/A	#N/A	#N/A	#N/A	#N/A	#N/A	#N/A	#N/A	#N/A	#N/A	#N/A	#N/A	#N/A		#N/A	#N/A	#N/A	#N/A	#N/A	#N/A	#N/A	#N/A	#N/A	#N/A
GCA_000421865.1	GCA_000421865.1.fna	NCBI	99.8	0.4	Paraburkholderia graminis	Paraburkholderia graminis	URHA0054	#N/A	#N/A	#N/A	#N/A	#N/A	#N/A	#N/A	#N/A	#N/A	#N/A	#N/A	#N/A	#N/A		#N/A	#N/A	#N/A	#N/A	#N/A	#N/A	#N/A	#N/A	#N/A	#N/A
GCA_000426345.1	GCA_000426345.1.fna	NCBI	100	0.3	Cupriavidus sp. amp6	Cupriavidus sp.	amp6	#N/A	#N/A	#N/A	#N/A	#N/A	#N/A	#N/A	#N/A	#N/A	#N/A	#N/A	#N/A	#N/A		#N/A	#N/A	#N/A	#N/A	#N/A	#N/A	#N/A	#N/A	#N/A	#N/A
GCA_000427195.1	GCA_000427195.1.fna	NCBI	99.8	0.1	Ralstonia solanacearum	Ralstonia pseudosolanacearum	CMR15	III	III-29	#N/A	#N/A	#N/A	#N/A	#N/A	#N/A	#N/A	#N/A	#N/A	#N/A	#N/A		#N/A	#N/A	#N/A	#N/A	#N/A	#N/A	#N/A	#N/A	#N/A	#N/A
GCA_000430925.2	GCA_000430925.2.fna	NCBI	98.6	0.3	Ralstonia solanacearum	Ralstonia pseudosolanacearum	SD54	I	I-16	#N/A	#N/A	#N/A	#N/A	#N/A	#N/A	#N/A	#N/A	#N/A	#N/A	#N/A		#N/A	#N/A	#N/A	#N/A	#N/A	#N/A	#N/A	#N/A	#N/A	#N/A
GCA_000439695.1	GCA_000439695.1.fna	NCBI	100	0.3	Burkholderia pseudomallei	Burkholderia pseudomallei	#N/A	#N/A	#N/A	#N/A	#N/A	#N/A	#N/A	#N/A	#N/A	#N/A	#N/A	#N/A	#N/A	#N/A		#N/A	#N/A	#N/A	#N/A	#N/A	#N/A	#N/A	#N/A	#N/A	#N/A
GCA_000442475.1	GCA_000442475.1.fna	NCBI	100	0.1	Ralstonia sp. AU12_08	Ralstonia sp.	AU12-08	#N/A	#N/A	#N/A	#N/A	#N/A	#N/A	#N/A	#N/A	#N/A	#N/A	#N/A	#N/A	#N/A		#N/A	#N/A	#N/A	#N/A	#N/A	#N/A	#N/A	#N/A	#N/A	#N/A
GCA_000445385.1	GCA_000445385.1.fna	NCBI	100	0.3	Burkholderia pseudomallei	Burkholderia pseudomallei	MSHR338	#N/A	#N/A	#N/A	#N/A	#N/A	#N/A	#N/A	#N/A	#N/A	#N/A	#N/A	#N/A	#N/A		#N/A	#N/A	#N/A	#N/A	#N/A	#N/A	#N/A	#N/A	#N/A	#N/A
GCA_000452945.1	GCA_000452945.1.fna	NCBI	100	3.1	Burkholderia pseudomallei	Burkholderia pseudomallei	MSHR5858	#N/A	#N/A	#N/A	#N/A	#N/A	#N/A	#N/A	#N/A	#N/A	#N/A	#N/A	#N/A	#N/A		#N/A	#N/A	#N/A	#N/A	#N/A	#N/A	#N/A	#N/A	#N/A	#N/A
GCA_000452965.1	GCA_000452965.1.fna	NCBI	100	0.3	Burkholderia pseudomallei	Burkholderia pseudomallei	MSHR5848	#N/A	#N/A	#N/A	#N/A	#N/A	#N/A	#N/A	#N/A	#N/A	#N/A	#N/A	#N/A	#N/A		#N/A	#N/A	#N/A	#N/A	#N/A	#N/A	#N/A	#N/A	#N/A	#N/A
GCA_000452985.1	GCA_000452985.1.fna	NCBI	100	0	Burkholderia pseudomallei	Burkholderia pseudomallei	HBPUB10134a	#N/A	#N/A	#N/A	#N/A	#N/A	#N/A	#N/A	#N/A	#N/A	#N/A	#N/A	#N/A	#N/A		#N/A	#N/A	#N/A	#N/A	#N/A	#N/A	#N/A	#N/A	#N/A	#N/A
GCA_000453005.1	GCA_000453005.1.fna	NCBI	100	0.3	Burkholderia pseudomallei	Burkholderia pseudomallei	HBPUB10303a	#N/A	#N/A	#N/A	#N/A	#N/A	#N/A	#N/A	#N/A	#N/A	#N/A	#N/A	#N/A	#N/A		#N/A	#N/A	#N/A	#N/A	#N/A	#N/A	#N/A	#N/A	#N/A	#N/A
GCA_000454565.1	GCA_000454565.1.fna	NCBI	99.9	0.3	Burkholderia pseudomallei	Burkholderia pseudomallei	NCTC 13392	#N/A	#N/A	#N/A	#N/A	#N/A	#N/A	#N/A	#N/A	#N/A	#N/A	#N/A	#N/A	#N/A		#N/A	#N/A	#N/A	#N/A	#N/A	#N/A	#N/A	#N/A	#N/A	#N/A
GCA_000454585.1	GCA_000454585.1.fna	NCBI	99.9	0.3	Burkholderia pseudomallei	Burkholderia pseudomallei	NCTC 13392	#N/A	#N/A	#N/A	#N/A	#N/A	#N/A	#N/A	#N/A	#N/A	#N/A	#N/A	#N/A	#N/A		#N/A	#N/A	#N/A	#N/A	#N/A	#N/A	#N/A	#N/A	#N/A	#N/A
GCA_000454605.1	GCA_000454605.1.fna	NCBI	99.6	0.3	Burkholderia pseudomallei	Burkholderia pseudomallei	NCTC 13392	#N/A	#N/A	#N/A	#N/A	#N/A	#N/A	#N/A	#N/A	#N/A	#N/A	#N/A	#N/A	#N/A		#N/A	#N/A	#N/A	#N/A	#N/A	#N/A	#N/A	#N/A	#N/A	#N/A
GCA_000454625.1	GCA_000454625.1.fna	NCBI	98.7	0.3	Burkholderia pseudomallei	Burkholderia pseudomallei	NCTC 13392	#N/A	#N/A	#N/A	#N/A	#N/A	#N/A	#N/A	#N/A	#N/A	#N/A	#N/A	#N/A	#N/A		#N/A	#N/A	#N/A	#N/A	#N/A	#N/A	#N/A	#N/A	#N/A	#N/A
GCA_000454645.1	GCA_000454645.1.fna	NCBI	98.4	0.3	Burkholderia pseudomallei	Burkholderia pseudomallei	NCTC 13392	#N/A	#N/A	#N/A	#N/A	#N/A	#N/A	#N/A	#N/A	#N/A	#N/A	#N/A	#N/A	#N/A		#N/A	#N/A	#N/A	#N/A	#N/A	#N/A	#N/A	#N/A	#N/A	#N/A
GCA_000454665.1	GCA_000454665.1.fna	NCBI	98.8	0.3	Burkholderia pseudomallei	Burkholderia pseudomallei	NCTC 13392	#N/A	#N/A	#N/A	#N/A	#N/A	#N/A	#N/A	#N/A	#N/A	#N/A	#N/A	#N/A	#N/A		#N/A	#N/A	#N/A	#N/A	#N/A	#N/A	#N/A	#N/A	#N/A	#N/A
GCA_000454685.1	GCA_000454685.1.fna	NCBI	99.3	0.3	Burkholderia pseudomallei	Burkholderia pseudomallei	NCTC 13392	#N/A	#N/A	#N/A	#N/A	#N/A	#N/A	#N/A	#N/A	#N/A	#N/A	#N/A	#N/A	#N/A		#N/A	#N/A	#N/A	#N/A	#N/A	#N/A	#N/A	#N/A	#N/A	#N/A
GCA_000454705.1	GCA_000454705.1.fna	NCBI	99.7	0.3	Burkholderia pseudomallei	Burkholderia pseudomallei	NCTC 13392	#N/A	#N/A	#N/A	#N/A	#N/A	#N/A	#N/A	#N/A	#N/A	#N/A	#N/A	#N/A	#N/A		#N/A	#N/A	#N/A	#N/A	#N/A	#N/A	#N/A	#N/A	#N/A	#N/A
GCA_000464685.1	GCA_000464685.1.fna	NCBI	100	0.3	Burkholderia pseudomallei	Burkholderia pseudomallei	NCTC 13392	#N/A	#N/A	#N/A	#N/A	#N/A	#N/A	#N/A	#N/A	#N/A	#N/A	#N/A	#N/A	#N/A		#N/A	#N/A	#N/A	#N/A	#N/A	#N/A	#N/A	#N/A	#N/A	#N/A
GCA_000466765.1	GCA_000466765.1.fna	NCBI	97.8	0.7	Burkholderia sp. AU4i	Burkholderia sp.	AU4i	#N/A	#N/A	#N/A	#N/A	#N/A	#N/A	#N/A	#N/A	#N/A	#N/A	#N/A	#N/A	#N/A		#N/A	#N/A	#N/A	#N/A	#N/A	#N/A	#N/A	#N/A	#N/A	#N/A
GCA_000471925.1	GCA_000471925.1.fna	NCBI	99.8	1	Ralstonia pickettii	Ralstonia pickettii	DTP0602	#N/A	#N/A	#N/A	#N/A	#N/A	#N/A	#N/A	#N/A	#N/A	#N/A	#N/A	#N/A	#N/A		#N/A	#N/A	#N/A	#N/A	#N/A	#N/A	#N/A	#N/A	#N/A	#N/A
GCA_000472445.1	GCA_000472445.1.fna	NCBI	99.9	0.6	Burkholderia sp. WSM2230	Burkholderia sp.	WSM2230	#N/A	#N/A	#N/A	#N/A	#N/A	#N/A	#N/A	#N/A	#N/A	#N/A	#N/A	#N/A	#N/A		#N/A	#N/A	#N/A	#N/A	#N/A	#N/A	#N/A	#N/A	#N/A	#N/A
GCA_000472465.1	GCA_000472465.1.fna	NCBI	100	0.4	Cupriavidus taiwanensis	Cupriavidus taiwanensis	STM 6018	#N/A	#N/A	#N/A	#N/A	#N/A	#N/A	#N/A	#N/A	#N/A	#N/A	#N/A	#N/A	#N/A		#N/A	#N/A	#N/A	#N/A	#N/A	#N/A	#N/A	#N/A	#N/A	#N/A
GCA_000472525.1	GCA_000472525.1.fna	NCBI	99.7	0.3	Paraburkholderia dilworthii	Paraburkholderia dilworthii	WSM3556	#N/A	#N/A	#N/A	#N/A	#N/A	#N/A	#N/A	#N/A	#N/A	#N/A	#N/A	#N/A	#N/A		#N/A	#N/A	#N/A	#N/A	#N/A	#N/A	#N/A	#N/A	#N/A	#N/A
GCA_000472545.1	GCA_000472545.1.fna	NCBI	99.7	0.9	Burkholderia sp. WSM2232	Burkholderia sp.	WSM2232	#N/A	#N/A	#N/A	#N/A	#N/A	#N/A	#N/A	#N/A	#N/A	#N/A	#N/A	#N/A	#N/A		#N/A	#N/A	#N/A	#N/A	#N/A	#N/A	#N/A	#N/A	#N/A	#N/A
GCA_000472825.1	GCA_000472825.1.fna	NCBI	99.8	0.4	Paraburkholderia mimosarum	Paraburkholderia mimosarum	LMG 23256	#N/A	#N/A	#N/A	#N/A	#N/A	#N/A	#N/A	#N/A	#N/A	#N/A	#N/A	#N/A	#N/A		#N/A	#N/A	#N/A	#N/A	#N/A	#N/A	#N/A	#N/A	#N/A	#N/A
GCA_000472845.1	GCA_000472845.1.fna	NCBI	100	0.3	Paraburkholderia mimosarum	Paraburkholderia mimosarum	STM 3621	#N/A	#N/A	#N/A	#N/A	#N/A	#N/A	#N/A	#N/A	#N/A	#N/A	#N/A	#N/A	#N/A		#N/A	#N/A	#N/A	#N/A	#N/A	#N/A	#N/A	#N/A	#N/A	#N/A
GCA_000473465.1	GCA_000473465.1.fna	NCBI	99.8	0.7	Paraburkholderia sprentiae	Paraburkholderia sprentiae	WSM5005	#N/A	#N/A	#N/A	#N/A	#N/A	#N/A	#N/A	#N/A	#N/A	#N/A	#N/A	#N/A	#N/A		#N/A	#N/A	#N/A	#N/A	#N/A	#N/A	#N/A	#N/A	#N/A	#N/A
GCA_000473485.1	GCA_000473485.1.fna	NCBI	99.8	0.1	Burkholderia cepacia	Burkholderia cepacia	ATCC 25416	#N/A	#N/A	#N/A	#N/A	#N/A	#N/A	#N/A	#N/A	#N/A	#N/A	#N/A	#N/A	#N/A		#N/A	#N/A	#N/A	#N/A	#N/A	#N/A	#N/A	#N/A	#N/A	#N/A
GCA_012562465.1	GCA_012562465.1.fna	NCBI	96.9	0	Ralstonia solanacearum	Ralstonia solanacearum	CIAT_078	IIB	IIB-4	#N/A	#N/A	#N/A	#N/A	#N/A	#N/A	#N/A	#N/A	#N/A	#N/A	#N/A	1	1	100.00	100.00	100.00	100.00	100.00	100.00	100.00	100.00	100.00
GCA_014210375.1	GCA_014210375.1.fna	NCBI	99.7	0	Ralstonia solanacearum	Ralstonia solanacearum	CCRMRs287	IIB	IIB-4	#N/A	#N/A	#N/A	#N/A	#N/A	#N/A	#N/A	#N/A	#N/A	#N/A	#N/A	1	1	100.00	100.00	100.00	100.00	100.00	100.00	100.00	100.00	100.00
GCA_021117115.1	GCA_021117115.1.fna	NCBI	99.7	0.4	Ralstonia solanacearum	Ralstonia solanacearum	CIP417_UW70	IIB	IIB-4	#N/A	#N/A	#N/A	#N/A	#N/A	#N/A	#N/A	#N/A	#N/A	#N/A	#N/A	1	1	100.00	100.00	100.00	100.00	100.00	100.00	100.00	100.00	100.00
GCA_000494855.1	GCA_000494855.1.fna	NCBI	99.5	0.1	Burkholderia pseudomallei	Burkholderia pseudomallei	NCTC 13179	#N/A	#N/A	#N/A	#N/A	#N/A	#N/A	#N/A	#N/A	#N/A	#N/A	#N/A	#N/A	#N/A		#N/A	#N/A	#N/A	#N/A	#N/A	#N/A	#N/A	#N/A	#N/A	#N/A
GCA_000496715.1	GCA_000496715.1.fna	NCBI	99.5	1.5	Cupriavidus metallidurans	Cupriavidus metallidurans	H1130	#N/A	#N/A	#N/A	#N/A	#N/A	#N/A	#N/A	#N/A	#N/A	#N/A	#N/A	#N/A	#N/A		#N/A	#N/A	#N/A	#N/A	#N/A	#N/A	#N/A	#N/A	#N/A	#N/A
GCA_000497165.1	GCA_000497165.1.fna	NCBI	99.5	0.1	Burkholderia dolosa	Burkholderia dolosa	PC543	#N/A	#N/A	#N/A	#N/A	#N/A	#N/A	#N/A	#N/A	#N/A	#N/A	#N/A	#N/A	#N/A		#N/A	#N/A	#N/A	#N/A	#N/A	#N/A	#N/A	#N/A	#N/A	#N/A
GCA_000500655.1	GCA_000500655.1.fna	NCBI	100	0.3	Burkholderia pseudomallei	Burkholderia pseudomallei	MSHR6137	#N/A	#N/A	#N/A	#N/A	#N/A	#N/A	#N/A	#N/A	#N/A	#N/A	#N/A	#N/A	#N/A		#N/A	#N/A	#N/A	#N/A	#N/A	#N/A	#N/A	#N/A	#N/A	#N/A
GCA_000504585.2	GCA_000504585.2.fna	NCBI	100	0.1	Pandoraea pnomenusa	Pandoraea pnomenusa	RB-44	#N/A	#N/A	#N/A	#N/A	#N/A	#N/A	#N/A	#N/A	#N/A	#N/A	#N/A	#N/A	#N/A		#N/A	#N/A	#N/A	#N/A	#N/A	#N/A	#N/A	#N/A	#N/A	#N/A
GCA_000504665.1	GCA_000504665.1.fna	NCBI	99.8	0.1	Burkholderia cepacia	Burkholderia cepacia	Bu72	#N/A	#N/A	#N/A	#N/A	#N/A	#N/A	#N/A	#N/A	#N/A	#N/A	#N/A	#N/A	#N/A		#N/A	#N/A	#N/A	#N/A	#N/A	#N/A	#N/A	#N/A	#N/A	#N/A
GCA_000511895.1	GCA_000511895.1.fna	NCBI	99.9	0.3	Burkholderia pseudomallei	Burkholderia pseudomallei	NCTC 13178	#N/A	#N/A	#N/A	#N/A	#N/A	#N/A	#N/A	#N/A	#N/A	#N/A	#N/A	#N/A	#N/A		#N/A	#N/A	#N/A	#N/A	#N/A	#N/A	#N/A	#N/A	#N/A	#N/A
GCA_000511915.1	GCA_000511915.1.fna	NCBI	99.9	0.3	Burkholderia pseudomallei	Burkholderia pseudomallei	NAU20B-16	#N/A	#N/A	#N/A	#N/A	#N/A	#N/A	#N/A	#N/A	#N/A	#N/A	#N/A	#N/A	#N/A		#N/A	#N/A	#N/A	#N/A	#N/A	#N/A	#N/A	#N/A	#N/A	#N/A
GCA_000515195.1	GCA_000515195.1.fna	NCBI	99.8	0.7	Burkholderia sp. JPY366	Burkholderia sp.	JPY366	#N/A	#N/A	#N/A	#N/A	#N/A	#N/A	#N/A	#N/A	#N/A	#N/A	#N/A	#N/A	#N/A		#N/A	#N/A	#N/A	#N/A	#N/A	#N/A	#N/A	#N/A	#N/A	#N/A
GCA_000519185.1	GCA_000519185.1.fna	NCBI	99.9	1.5	Paraburkholderia nodosa	Paraburkholderia nodosa	DSM 21604	#N/A	#N/A	#N/A	#N/A	#N/A	#N/A	#N/A	#N/A	#N/A	#N/A	#N/A	#N/A	#N/A		#N/A	#N/A	#N/A	#N/A	#N/A	#N/A	#N/A	#N/A	#N/A	#N/A
GCA_000519245.1	GCA_000519245.1.fna	NCBI	99.1	0.4	Burkholderia sp. UYPR1.413	Burkholderia sp.	UYPR1.413	#N/A	#N/A	#N/A	#N/A	#N/A	#N/A	#N/A	#N/A	#N/A	#N/A	#N/A	#N/A	#N/A		#N/A	#N/A	#N/A	#N/A	#N/A	#N/A	#N/A	#N/A	#N/A	#N/A
GCA_000520895.1	GCA_000520895.1.fna	NCBI	99.9	0.3	Burkholderia pseudomallei	Burkholderia pseudomallei	MSHR511	#N/A	#N/A	#N/A	#N/A	#N/A	#N/A	#N/A	#N/A	#N/A	#N/A	#N/A	#N/A	#N/A		#N/A	#N/A	#N/A	#N/A	#N/A	#N/A	#N/A	#N/A	#N/A	#N/A
GCA_000521645.1	GCA_000521645.1.fna	NCBI	100	0.3	Burkholderia pseudomallei	Burkholderia pseudomallei	MSHR146	#N/A	#N/A	#N/A	#N/A	#N/A	#N/A	#N/A	#N/A	#N/A	#N/A	#N/A	#N/A	#N/A		#N/A	#N/A	#N/A	#N/A	#N/A	#N/A	#N/A	#N/A	#N/A	#N/A
GCA_000522545.2	GCA_000522545.2.fna	NCBI	99.9	1.2	Paraburkholderia caribensis	Paraburkholderia caribensis	MBA4	#N/A	#N/A	#N/A	#N/A	#N/A	#N/A	#N/A	#N/A	#N/A	#N/A	#N/A	#N/A	#N/A		#N/A	#N/A	#N/A	#N/A	#N/A	#N/A	#N/A	#N/A	#N/A	#N/A
GCA_000523065.1	GCA_000523065.1.fna	NCBI	99.8	0.1	Pandoraea pnomenusa	Pandoraea pnomenusa	RB-44	#N/A	#N/A	#N/A	#N/A	#N/A	#N/A	#N/A	#N/A	#N/A	#N/A	#N/A	#N/A	#N/A		#N/A	#N/A	#N/A	#N/A	#N/A	#N/A	#N/A	#N/A	#N/A	#N/A
GCA_000525615.1	GCA_000525615.1.fna	NCBI	99.3	1		Ralstonia solanacearum	P673	IIB	IIB-4NPB	#N/A	#N/A	#N/A	#N/A	#N/A	#N/A	#N/A	#N/A	#N/A	#N/A	#N/A		#N/A	#N/A	#N/A	#N/A	#N/A	#N/A	#N/A	#N/A	#N/A	#N/A
GCA_000565365.2	GCA_000565365.2.fna	NCBI	99.7	0.1	Burkholderia mallei	Burkholderia mallei	China_7	#N/A	#N/A	#N/A	#N/A	#N/A	#N/A	#N/A	#N/A	#N/A	#N/A	#N/A	#N/A	#N/A		#N/A	#N/A	#N/A	#N/A	#N/A	#N/A	#N/A	#N/A	#N/A	#N/A
GCA_000565385.1	GCA_000565385.1.fna	NCBI	98.9	0.1	Burkholderia mallei	Burkholderia mallei	strain_6	#N/A	#N/A	#N/A	#N/A	#N/A	#N/A	#N/A	#N/A	#N/A	#N/A	#N/A	#N/A	#N/A		#N/A	#N/A	#N/A	#N/A	#N/A	#N/A	#N/A	#N/A	#N/A	#N/A
GCA_000565405.2	GCA_000565405.2.fna	NCBI	99.5	0.1	Burkholderia mallei	Burkholderia mallei	strain_11	#N/A	#N/A	#N/A	#N/A	#N/A	#N/A	#N/A	#N/A	#N/A	#N/A	#N/A	#N/A	#N/A		#N/A	#N/A	#N/A	#N/A	#N/A	#N/A	#N/A	#N/A	#N/A	#N/A
GCA_000565425.1	GCA_000565425.1.fna	NCBI	99.7	0.1	Burkholderia mallei	Burkholderia mallei	2000031281	#N/A	#N/A	#N/A	#N/A	#N/A	#N/A	#N/A	#N/A	#N/A	#N/A	#N/A	#N/A	#N/A		#N/A	#N/A	#N/A	#N/A	#N/A	#N/A	#N/A	#N/A	#N/A	#N/A
GCA_000565445.2	GCA_000565445.2.fna	NCBI	99.7	0.1	Burkholderia mallei	Burkholderia mallei	A188	#N/A	#N/A	#N/A	#N/A	#N/A	#N/A	#N/A	#N/A	#N/A	#N/A	#N/A	#N/A	#N/A		#N/A	#N/A	#N/A	#N/A	#N/A	#N/A	#N/A	#N/A	#N/A	#N/A
GCA_000565465.1	GCA_000565465.1.fna	NCBI	99.7	0.1	Burkholderia mallei	Burkholderia mallei	A193	#N/A	#N/A	#N/A	#N/A	#N/A	#N/A	#N/A	#N/A	#N/A	#N/A	#N/A	#N/A	#N/A		#N/A	#N/A	#N/A	#N/A	#N/A	#N/A	#N/A	#N/A	#N/A	#N/A
GCA_000566705.1	GCA_000566705.1.fna	NCBI	98.1	0.4	Robbsia andropogonis	Robbsia andropogonis	Ba3549	#N/A	#N/A	#N/A	#N/A	#N/A	#N/A	#N/A	#N/A	#N/A	#N/A	#N/A	#N/A	#N/A		#N/A	#N/A	#N/A	#N/A	#N/A	#N/A	#N/A	#N/A	#N/A	#N/A
GCA_000567905.1	GCA_000567905.1.fna	NCBI	100	0.3	Burkholderia thailandensis	Burkholderia thailandensis	H0587	#N/A	#N/A	#N/A	#N/A	#N/A	#N/A	#N/A	#N/A	#N/A	#N/A	#N/A	#N/A	#N/A		#N/A	#N/A	#N/A	#N/A	#N/A	#N/A	#N/A	#N/A	#N/A	#N/A
GCA_000567925.1	GCA_000567925.1.fna	NCBI	99.7	0.3	Burkholderia thailandensis	Burkholderia thailandensis	2002721723	#N/A	#N/A	#N/A	#N/A	#N/A	#N/A	#N/A	#N/A	#N/A	#N/A	#N/A	#N/A	#N/A		#N/A	#N/A	#N/A	#N/A	#N/A	#N/A	#N/A	#N/A	#N/A	#N/A
GCA_000567945.1	GCA_000567945.1.fna	NCBI	100	0.3	Burkholderia thailandensis	Burkholderia thailandensis	E444	#N/A	#N/A	#N/A	#N/A	#N/A	#N/A	#N/A	#N/A	#N/A	#N/A	#N/A	#N/A	#N/A		#N/A	#N/A	#N/A	#N/A	#N/A	#N/A	#N/A	#N/A	#N/A	#N/A
GCA_000583835.1	GCA_000583835.1.fna	NCBI	100	0.3	Burkholderia pseudomallei	Burkholderia pseudomallei	MSHR520	#N/A	#N/A	#N/A	#N/A	#N/A	#N/A	#N/A	#N/A	#N/A	#N/A	#N/A	#N/A	#N/A		#N/A	#N/A	#N/A	#N/A	#N/A	#N/A	#N/A	#N/A	#N/A	#N/A
GCA_000590495.2	GCA_000590495.2.fna	NCBI	100	0.1	Pandoraea pnomenusa	Pandoraea pnomenusa	3kgm	#N/A	#N/A	#N/A	#N/A	#N/A	#N/A	#N/A	#N/A	#N/A	#N/A	#N/A	#N/A	#N/A		#N/A	#N/A	#N/A	#N/A	#N/A	#N/A	#N/A	#N/A	#N/A	#N/A
GCA_000604065.3	GCA_000604065.3.fna	NCBI	100	0.1	Pandoraea pnomenusa	Pandoraea pnomenusa	RB38	#N/A	#N/A	#N/A	#N/A	#N/A	#N/A	#N/A	#N/A	#N/A	#N/A	#N/A	#N/A	#N/A		#N/A	#N/A	#N/A	#N/A	#N/A	#N/A	#N/A	#N/A	#N/A	#N/A
GCA_000607165.1	GCA_000607165.1.fna	NCBI	99.8	0.7	Ralstonia pickettii	Ralstonia pickettii	SSH4	#N/A	#N/A	#N/A	#N/A	#N/A	#N/A	#N/A	#N/A	#N/A	#N/A	#N/A	#N/A	#N/A		#N/A	#N/A	#N/A	#N/A	#N/A	#N/A	#N/A	#N/A	#N/A	#N/A
GCA_000607185.1	GCA_000607185.1.fna	NCBI	99.7	0.6	Ralstonia pickettii	Ralstonia pickettii	CW2	#N/A	#N/A	#N/A	#N/A	#N/A	#N/A	#N/A	#N/A	#N/A	#N/A	#N/A	#N/A	#N/A		#N/A	#N/A	#N/A	#N/A	#N/A	#N/A	#N/A	#N/A	#N/A	#N/A
GCA_000611125.1	GCA_000611125.1.fna	NCBI	98.7	1	Cupriavidus sp. SK_4	Cupriavidus sp.	SK-4	#N/A	#N/A	#N/A	#N/A	#N/A	#N/A	#N/A	#N/A	#N/A	#N/A	#N/A	#N/A	#N/A		#N/A	#N/A	#N/A	#N/A	#N/A	#N/A	#N/A	#N/A	#N/A	#N/A
GCA_000620465.1	GCA_000620465.1.fna	NCBI	100	0.6	Ralstonia sp. UNC404CL21Col	Ralstonia sp.	UNC404CL21Col	#N/A	#N/A	#N/A	#N/A	#N/A	#N/A	#N/A	#N/A	#N/A	#N/A	#N/A	#N/A	#N/A		#N/A	#N/A	#N/A	#N/A	#N/A	#N/A	#N/A	#N/A	#N/A	#N/A
GCA_000633145.1	GCA_000633145.1.fna	NCBI	99.8	0.4	Burkholderia sp. A1	Burkholderia sp.	A1	#N/A	#N/A	#N/A	#N/A	#N/A	#N/A	#N/A	#N/A	#N/A	#N/A	#N/A	#N/A	#N/A		#N/A	#N/A	#N/A	#N/A	#N/A	#N/A	#N/A	#N/A	#N/A	#N/A
GCA_000648335.1	GCA_000648335.1.fna	NCBI	99.5	0.1	Burkholderia pseudomallei	Burkholderia pseudomallei	PB08298010	#N/A	#N/A	#N/A	#N/A	#N/A	#N/A	#N/A	#N/A	#N/A	#N/A	#N/A	#N/A	#N/A		#N/A	#N/A	#N/A	#N/A	#N/A	#N/A	#N/A	#N/A	#N/A	#N/A
GCA_000648355.1	GCA_000648355.1.fna	NCBI	99.7	0.1	Burkholderia pseudomallei	Burkholderia pseudomallei	4900CFPatient1	#N/A	#N/A	#N/A	#N/A	#N/A	#N/A	#N/A	#N/A	#N/A	#N/A	#N/A	#N/A	#N/A		#N/A	#N/A	#N/A	#N/A	#N/A	#N/A	#N/A	#N/A	#N/A	#N/A
GCA_000648925.1	GCA_000648925.1.fna	NCBI	99.8	1.3	Caballeronia jiangsuensis	Caballeronia jiangsuensis	MP-1	#N/A	#N/A	#N/A	#N/A	#N/A	#N/A	#N/A	#N/A	#N/A	#N/A	#N/A	#N/A	#N/A		#N/A	#N/A	#N/A	#N/A	#N/A	#N/A	#N/A	#N/A	#N/A	#N/A
GCA_000671315.1	GCA_000671315.1.fna	NCBI	99.4	0.1	Ralstonia solanacearum	Ralstonia pseudosolanacearum	Rs-10-244	I	I-48	#N/A	#N/A	#N/A	#N/A	#N/A	#N/A	#N/A	#N/A	#N/A	#N/A	#N/A		#N/A	#N/A	#N/A	#N/A	#N/A	#N/A	#N/A	#N/A	#N/A	#N/A
GCA_000671335.1	GCA_000671335.1.fna	NCBI	99.7	0	Ralstonia solanacearum	Ralstonia solanacearum	Rs-09-161		#N/A	#N/A	#N/A	#N/A	#N/A	#N/A	#N/A	#N/A	#N/A	#N/A	#N/A	#N/A		#N/A	#N/A	#N/A	#N/A	#N/A	#N/A	#N/A	#N/A	#N/A	#N/A
GCA_000681415.1	GCA_000681415.1.fna	NCBI	100	0.3	Pandoraea sp. E26	Pandoraea sp.	E26	#N/A	#N/A	#N/A	#N/A	#N/A	#N/A	#N/A	#N/A	#N/A	#N/A	#N/A	#N/A	#N/A		#N/A	#N/A	#N/A	#N/A	#N/A	#N/A	#N/A	#N/A	#N/A	#N/A
GCA_000684975.1	GCA_000684975.1.fna	NCBI	99.7	0.1	Paraburkholderia acidipaludis	Paraburkholderia acidipaludis	NBRC 101816	#N/A	#N/A	#N/A	#N/A	#N/A	#N/A	#N/A	#N/A	#N/A	#N/A	#N/A	#N/A	#N/A		#N/A	#N/A	#N/A	#N/A	#N/A	#N/A	#N/A	#N/A	#N/A	#N/A
GCA_000685015.1	GCA_000685015.1.fna	NCBI	100	0.9	Paraburkholderia bannensis	Paraburkholderia bannensis	NBRC 103871	#N/A	#N/A	#N/A	#N/A	#N/A	#N/A	#N/A	#N/A	#N/A	#N/A	#N/A	#N/A	#N/A		#N/A	#N/A	#N/A	#N/A	#N/A	#N/A	#N/A	#N/A	#N/A	#N/A
GCA_000685035.1	GCA_000685035.1.fna	NCBI	99.8	1.5	Paraburkholderia ferrariae	Paraburkholderia ferrariae	NBRC 106233	#N/A	#N/A	#N/A	#N/A	#N/A	#N/A	#N/A	#N/A	#N/A	#N/A	#N/A	#N/A	#N/A		#N/A	#N/A	#N/A	#N/A	#N/A	#N/A	#N/A	#N/A	#N/A	#N/A
GCA_000685055.1	GCA_000685055.1.fna	NCBI	100	1.6	Paraburkholderia fungorum	Paraburkholderia fungorum	NBRC 102489	#N/A	#N/A	#N/A	#N/A	#N/A	#N/A	#N/A	#N/A	#N/A	#N/A	#N/A	#N/A	#N/A		#N/A	#N/A	#N/A	#N/A	#N/A	#N/A	#N/A	#N/A	#N/A	#N/A
GCA_000685075.1	GCA_000685075.1.fna	NCBI	99.9	1.2	Paraburkholderia oxyphila	Paraburkholderia oxyphila	NBRC 105797	#N/A	#N/A	#N/A	#N/A	#N/A	#N/A	#N/A	#N/A	#N/A	#N/A	#N/A	#N/A	#N/A		#N/A	#N/A	#N/A	#N/A	#N/A	#N/A	#N/A	#N/A	#N/A	#N/A
GCA_000685095.1	GCA_000685095.1.fna	NCBI	99.9	0.3	Paraburkholderia caledonica	Paraburkholderia caledonica	NBRC 102488	#N/A	#N/A	#N/A	#N/A	#N/A	#N/A	#N/A	#N/A	#N/A	#N/A	#N/A	#N/A	#N/A		#N/A	#N/A	#N/A	#N/A	#N/A	#N/A	#N/A	#N/A	#N/A	#N/A
GCA_000687455.2	GCA_000687455.2.fna	NCBI	99.7	0.4	Burkholderia sp. lig30	Burkholderia sp.	LIG30	#N/A	#N/A	#N/A	#N/A	#N/A	#N/A	#N/A	#N/A	#N/A	#N/A	#N/A	#N/A	#N/A		#N/A	#N/A	#N/A	#N/A	#N/A	#N/A	#N/A	#N/A	#N/A	#N/A
GCA_000689555.1	GCA_000689555.1.fna	NCBI	97.9	0.1	Burkholderia cenocepacia	Burkholderia cenocepacia	PT15	#N/A	#N/A	#N/A	#N/A	#N/A	#N/A	#N/A	#N/A	#N/A	#N/A	#N/A	#N/A	#N/A		#N/A	#N/A	#N/A	#N/A	#N/A	#N/A	#N/A	#N/A	#N/A	#N/A
GCA_000689575.1	GCA_000689575.1.fna	NCBI	98.4	0.1	Burkholderia cenocepacia	Burkholderia cenocepacia	S2AES	#N/A	#N/A	#N/A	#N/A	#N/A	#N/A	#N/A	#N/A	#N/A	#N/A	#N/A	#N/A	#N/A		#N/A	#N/A	#N/A	#N/A	#N/A	#N/A	#N/A	#N/A	#N/A	#N/A
GCA_000689595.1	GCA_000689595.1.fna	NCBI	98	0.3	Burkholderia cenocepacia	Burkholderia cenocepacia	D2AES	#N/A	#N/A	#N/A	#N/A	#N/A	#N/A	#N/A	#N/A	#N/A	#N/A	#N/A	#N/A	#N/A		#N/A	#N/A	#N/A	#N/A	#N/A	#N/A	#N/A	#N/A	#N/A	#N/A
GCA_000698555.1	GCA_000698555.1.fna	NCBI	99.4	0.3	Caballeronia grimmiae	Caballeronia grimmiae	R27	#N/A	#N/A	#N/A	#N/A	#N/A	#N/A	#N/A	#N/A	#N/A	#N/A	#N/A	#N/A	#N/A		#N/A	#N/A	#N/A	#N/A	#N/A	#N/A	#N/A	#N/A	#N/A	#N/A
GCA_000698575.1	GCA_000698575.1.fna	NCBI	100	0.7	Caballeronia zhejiangensis	Caballeronia zhejiangensis	OP-1	#N/A	#N/A	#N/A	#N/A	#N/A	#N/A	#N/A	#N/A	#N/A	#N/A	#N/A	#N/A	#N/A		#N/A	#N/A	#N/A	#N/A	#N/A	#N/A	#N/A	#N/A	#N/A	#N/A
GCA_000698595.1	GCA_000698595.1.fna	NCBI	100	0.4	Caballeronia glathei	Caballeronia glathei	DSM 50014	#N/A	#N/A	#N/A	#N/A	#N/A	#N/A	#N/A	#N/A	#N/A	#N/A	#N/A	#N/A	#N/A		#N/A	#N/A	#N/A	#N/A	#N/A	#N/A	#N/A	#N/A	#N/A	#N/A
GCA_000701165.2	GCA_000701165.2.fna	NCBI	99.9	1.6	Burkholderia cepacia	Burkholderia cepacia	JBK9	#N/A	#N/A	#N/A	#N/A	#N/A	#N/A	#N/A	#N/A	#N/A	#N/A	#N/A	#N/A	#N/A		#N/A	#N/A	#N/A	#N/A	#N/A	#N/A	#N/A	#N/A	#N/A	#N/A
GCA_000705535.2	GCA_000705535.2.fna	NCBI	99.9	0.3	Burkholderia seminalis	Burkholderia seminalis	869T2	#N/A	#N/A	#N/A	#N/A	#N/A	#N/A	#N/A	#N/A	#N/A	#N/A	#N/A	#N/A	#N/A		#N/A	#N/A	#N/A	#N/A	#N/A	#N/A	#N/A	#N/A	#N/A	#N/A
GCA_000706745.1	GCA_000706745.1.fna	NCBI	99.9	0.3	Burkholderia thailandensis	Burkholderia thailandensis	USAMRU Malaysia #20	#N/A	#N/A	#N/A	#N/A	#N/A	#N/A	#N/A	#N/A	#N/A	#N/A	#N/A	#N/A	#N/A		#N/A	#N/A	#N/A	#N/A	#N/A	#N/A	#N/A	#N/A	#N/A	#N/A
GCA_000709025.1	GCA_000709025.1.fna	NCBI	99.8	1	Cupriavidus metallidurans	Cupriavidus metallidurans	NA1	#N/A	#N/A	#N/A	#N/A	#N/A	#N/A	#N/A	#N/A	#N/A	#N/A	#N/A	#N/A	#N/A		#N/A	#N/A	#N/A	#N/A	#N/A	#N/A	#N/A	#N/A	#N/A	#N/A
GCA_000709045.1	GCA_000709045.1.fna	NCBI	99.8	1	Cupriavidus metallidurans	Cupriavidus metallidurans	NA4	#N/A	#N/A	#N/A	#N/A	#N/A	#N/A	#N/A	#N/A	#N/A	#N/A	#N/A	#N/A	#N/A		#N/A	#N/A	#N/A	#N/A	#N/A	#N/A	#N/A	#N/A	#N/A	#N/A
GCA_000709065.1	GCA_000709065.1.fna	NCBI	100	1.2	Cupriavidus metallidurans	Cupriavidus metallidurans	NE12	#N/A	#N/A	#N/A	#N/A	#N/A	#N/A	#N/A	#N/A	#N/A	#N/A	#N/A	#N/A	#N/A		#N/A	#N/A	#N/A	#N/A	#N/A	#N/A	#N/A	#N/A	#N/A	#N/A
GCA_000710135.3	GCA_000710135.3.fna	NCBI	99.6	0	Ralstonia solanacearum	Ralstonia solanacearum	CFIA906	IIB	IIB-1	#N/A	#N/A	#N/A	#N/A	#N/A	#N/A	#N/A	#N/A	#N/A	#N/A	#N/A		#N/A	#N/A	#N/A	#N/A	#N/A	#N/A	#N/A	#N/A	#N/A	#N/A
GCA_000710695.1	GCA_000710695.1.fna	NCBI	99.4	0	Ralstonia solanacearum	Ralstonia solanacearum	NCPPB 909	IIB	IIB-1	#N/A	#N/A	#N/A	#N/A	#N/A	#N/A	#N/A	#N/A	#N/A	#N/A	#N/A		#N/A	#N/A	#N/A	#N/A	#N/A	#N/A	#N/A	#N/A	#N/A	#N/A
GCA_000714855.1	GCA_000714855.1.fna	NCBI	99.6	0.9	Burkholderia sp. K24	Burkholderia sp.	K24	#N/A	#N/A	#N/A	#N/A	#N/A	#N/A	#N/A	#N/A	#N/A	#N/A	#N/A	#N/A	#N/A		#N/A	#N/A	#N/A	#N/A	#N/A	#N/A	#N/A	#N/A	#N/A	#N/A
GCA_000714875.1	GCA_000714875.1.fna	NCBI	100	0.3	Burkholderia pseudomallei	Burkholderia pseudomallei	MSHR5855	#N/A	#N/A	#N/A	#N/A	#N/A	#N/A	#N/A	#N/A	#N/A	#N/A	#N/A	#N/A	#N/A		#N/A	#N/A	#N/A	#N/A	#N/A	#N/A	#N/A	#N/A	#N/A	#N/A
GCA_000724975.1	GCA_000724975.1.fna	NCBI	99.3	1.3	Burkholderia cepacia	Burkholderia cepacia	RB-39	#N/A	#N/A	#N/A	#N/A	#N/A	#N/A	#N/A	#N/A	#N/A	#N/A	#N/A	#N/A	#N/A		#N/A	#N/A	#N/A	#N/A	#N/A	#N/A	#N/A	#N/A	#N/A	#N/A
GCA_000729995.1	GCA_000729995.1.fna	NCBI	99.6	1.3	Caballeronia sordidicola	Caballeronia sordidicola	S170	#N/A	#N/A	#N/A	#N/A	#N/A	#N/A	#N/A	#N/A	#N/A	#N/A	#N/A	#N/A	#N/A		#N/A	#N/A	#N/A	#N/A	#N/A	#N/A	#N/A	#N/A	#N/A	#N/A
GCA_000731655.1	GCA_000731655.1.fna	NCBI	99.7	5.2	Burkholderia sp. MSh2	Burkholderia sp.	MSh2	#N/A	#N/A	#N/A	#N/A	#N/A	#N/A	#N/A	#N/A	#N/A	#N/A	#N/A	#N/A	#N/A		#N/A	#N/A	#N/A	#N/A	#N/A	#N/A	#N/A	#N/A	#N/A	#N/A
GCA_000732615.1	GCA_000732615.1.fna	NCBI	99.7	0.7	Burkholderia paludis	Burkholderia paludis	MSh1	#N/A	#N/A	#N/A	#N/A	#N/A	#N/A	#N/A	#N/A	#N/A	#N/A	#N/A	#N/A	#N/A		#N/A	#N/A	#N/A	#N/A	#N/A	#N/A	#N/A	#N/A	#N/A	#N/A
GCA_000739735.1	GCA_000739735.1.fna	NCBI	99.6	0.9	Paraburkholderia ginsengisoli	Paraburkholderia ginsengisoli	NBRC 100965	#N/A	#N/A	#N/A	#N/A	#N/A	#N/A	#N/A	#N/A	#N/A	#N/A	#N/A	#N/A	#N/A		#N/A	#N/A	#N/A	#N/A	#N/A	#N/A	#N/A	#N/A	#N/A	#N/A
GCA_000739755.1	GCA_000739755.1.fna	NCBI	100	0.9	Burkholderia gladioli	Burkholderia gladioli	NBRC 13700	#N/A	#N/A	#N/A	#N/A	#N/A	#N/A	#N/A	#N/A	#N/A	#N/A	#N/A	#N/A	#N/A		#N/A	#N/A	#N/A	#N/A	#N/A	#N/A	#N/A	#N/A	#N/A	#N/A
GCA_000739775.1	GCA_000739775.1.fna	NCBI	99.9	1.2	Paraburkholderia heleia	Paraburkholderia heleia	NBRC 101817	#N/A	#N/A	#N/A	#N/A	#N/A	#N/A	#N/A	#N/A	#N/A	#N/A	#N/A	#N/A	#N/A		#N/A	#N/A	#N/A	#N/A	#N/A	#N/A	#N/A	#N/A	#N/A	#N/A
GCA_000739795.1	GCA_000739795.1.fna	NCBI	99.5	1.5	Paraburkholderia kururiensis	Paraburkholderia kururiensis	NBRC 107107	#N/A	#N/A	#N/A	#N/A	#N/A	#N/A	#N/A	#N/A	#N/A	#N/A	#N/A	#N/A	#N/A		#N/A	#N/A	#N/A	#N/A	#N/A	#N/A	#N/A	#N/A	#N/A	#N/A
GCA_000739815.1	GCA_000739815.1.fna	NCBI	100	0.4	Paraburkholderia mimosarum	Paraburkholderia mimosarum	NBRC 106338	#N/A	#N/A	#N/A	#N/A	#N/A	#N/A	#N/A	#N/A	#N/A	#N/A	#N/A	#N/A	#N/A		#N/A	#N/A	#N/A	#N/A	#N/A	#N/A	#N/A	#N/A	#N/A	#N/A
GCA_000739835.1	GCA_000739835.1.fna	NCBI	99.6	1.6	Paraburkholderia terrae	Paraburkholderia terrae	NBRC 100964	#N/A	#N/A	#N/A	#N/A	#N/A	#N/A	#N/A	#N/A	#N/A	#N/A	#N/A	#N/A	#N/A		#N/A	#N/A	#N/A	#N/A	#N/A	#N/A	#N/A	#N/A	#N/A	#N/A
GCA_000743455.1	GCA_000743455.1.fna	NCBI	99.9	0.9	Ralstonia pickettii	Ralstonia pickettii	ATCC 27511	#N/A	#N/A	#N/A	#N/A	#N/A	#N/A	#N/A	#N/A	#N/A	#N/A	#N/A	#N/A	#N/A		#N/A	#N/A	#N/A	#N/A	#N/A	#N/A	#N/A	#N/A	#N/A	#N/A
GCA_000743695.1	GCA_000743695.1.fna	NCBI	99.9	0.3	Burkholderia pyrrocinia	Burkholderia pyrrocinia	Lyc2	#N/A	#N/A	#N/A	#N/A	#N/A	#N/A	#N/A	#N/A	#N/A	#N/A	#N/A	#N/A	#N/A		#N/A	#N/A	#N/A	#N/A	#N/A	#N/A	#N/A	#N/A	#N/A	#N/A
GCA_000744095.1	GCA_000744095.1.fna	NCBI	99.4	1.7	Cupriavidus necator	Cupriavidus necator	A5-1	#N/A	#N/A	#N/A	#N/A	#N/A	#N/A	#N/A	#N/A	#N/A	#N/A	#N/A	#N/A	#N/A		#N/A	#N/A	#N/A	#N/A	#N/A	#N/A	#N/A	#N/A	#N/A	#N/A
GCA_000745015.1	GCA_000745015.1.fna	NCBI	99.7	0.9	Burkholderia sp. 9120	Burkholderia sp.	9120	#N/A	#N/A	#N/A	#N/A	#N/A	#N/A	#N/A	#N/A	#N/A	#N/A	#N/A	#N/A	#N/A		#N/A	#N/A	#N/A	#N/A	#N/A	#N/A	#N/A	#N/A	#N/A	#N/A
GCA_000745665.1	GCA_000745665.1.fna	NCBI	99.8	0.4	Burkholderia sp. WP42	Burkholderia sp.	WP42	#N/A	#N/A	#N/A	#N/A	#N/A	#N/A	#N/A	#N/A	#N/A	#N/A	#N/A	#N/A	#N/A		#N/A	#N/A	#N/A	#N/A	#N/A	#N/A	#N/A	#N/A	#N/A	#N/A
GCA_000749995.1	GCA_000749995.1.fna	NCBI	99.1	0	Ralstonia solanacearum	Ralstonia solanacearum	23-10BR	IIB	IIB-27	#N/A	#N/A	#N/A	#N/A	#N/A	#N/A	#N/A	#N/A	#N/A	#N/A	#N/A		#N/A	#N/A	#N/A	#N/A	#N/A	#N/A	#N/A	#N/A	#N/A	#N/A
GCA_000750575.1	GCA_000750575.1.fna	NCBI	99.3	0	Ralstonia solanacearum	Ralstonia solanacearum	NCPPB 282	IIB	IIB-2	#N/A	#N/A	#N/A	#N/A	#N/A	#N/A	#N/A	#N/A	#N/A	#N/A	#N/A		#N/A	#N/A	#N/A	#N/A	#N/A	#N/A	#N/A	#N/A	#N/A	#N/A
GCA_000750585.1	GCA_000750585.1.fna	NCBI	98.8	0	Ralstonia solanacearum	Ralstonia solanacearum	POPS2	IIB	IIB-1	#N/A	#N/A	#N/A	#N/A	#N/A	#N/A	#N/A	#N/A	#N/A	#N/A	#N/A		#N/A	#N/A	#N/A	#N/A	#N/A	#N/A	#N/A	#N/A	#N/A	#N/A
GCA_000751215.2	GCA_000751215.2.fna	NCBI	99.7	0.1	Caballeronia glathei	Caballeronia glathei	#N/A	#N/A	#N/A	#N/A	#N/A	#N/A	#N/A	#N/A	#N/A	#N/A	#N/A	#N/A	#N/A	#N/A		#N/A	#N/A	#N/A	#N/A	#N/A	#N/A	#N/A	#N/A	#N/A	#N/A
GCA_000755725.1	GCA_000755725.1.fna	NCBI	99.9	0.6	Burkholderia cenocepacia	Burkholderia cenocepacia	DDS 22E-1	#N/A	#N/A	#N/A	#N/A	#N/A	#N/A	#N/A	#N/A	#N/A	#N/A	#N/A	#N/A	#N/A		#N/A	#N/A	#N/A	#N/A	#N/A	#N/A	#N/A	#N/A	#N/A	#N/A
GCA_000755765.1	GCA_000755765.1.fna	NCBI	100	0.3	Burkholderia pseudomallei	Burkholderia pseudomallei	BDP	#N/A	#N/A	#N/A	#N/A	#N/A	#N/A	#N/A	#N/A	#N/A	#N/A	#N/A	#N/A	#N/A		#N/A	#N/A	#N/A	#N/A	#N/A	#N/A	#N/A	#N/A	#N/A	#N/A
GCA_000755785.1	GCA_000755785.1.fna	NCBI	99.8	0.1	Burkholderia mallei	Burkholderia mallei	FMH 23344	#N/A	#N/A	#N/A	#N/A	#N/A	#N/A	#N/A	#N/A	#N/A	#N/A	#N/A	#N/A	#N/A		#N/A	#N/A	#N/A	#N/A	#N/A	#N/A	#N/A	#N/A	#N/A	#N/A
GCA_000755805.1	GCA_000755805.1.fna	NCBI	99.7	0.6	Burkholderia cepacia	Burkholderia cepacia	DDS 7H-2	#N/A	#N/A	#N/A	#N/A	#N/A	#N/A	#N/A	#N/A	#N/A	#N/A	#N/A	#N/A	#N/A		#N/A	#N/A	#N/A	#N/A	#N/A	#N/A	#N/A	#N/A	#N/A	#N/A
GCA_000755825.1	GCA_000755825.1.fna	NCBI	100	0.1	Burkholderia pseudomallei	Burkholderia pseudomallei	BSR	#N/A	#N/A	#N/A	#N/A	#N/A	#N/A	#N/A	#N/A	#N/A	#N/A	#N/A	#N/A	#N/A		#N/A	#N/A	#N/A	#N/A	#N/A	#N/A	#N/A	#N/A	#N/A	#N/A
GCA_000755845.1	GCA_000755845.1.fna	NCBI	98.9	0.1	Burkholderia mallei	Burkholderia mallei	6	#N/A	#N/A	#N/A	#N/A	#N/A	#N/A	#N/A	#N/A	#N/A	#N/A	#N/A	#N/A	#N/A		#N/A	#N/A	#N/A	#N/A	#N/A	#N/A	#N/A	#N/A	#N/A	#N/A
GCA_000755865.1	GCA_000755865.1.fna	NCBI	99.4	0.1	Burkholderia mallei	Burkholderia mallei	23344	#N/A	#N/A	#N/A	#N/A	#N/A	#N/A	#N/A	#N/A	#N/A	#N/A	#N/A	#N/A	#N/A		#N/A	#N/A	#N/A	#N/A	#N/A	#N/A	#N/A	#N/A	#N/A	#N/A
GCA_000755885.1	GCA_000755885.1.fna	NCBI	99.4	0.1	Burkholderia mallei	Burkholderia mallei	BMQ	#N/A	#N/A	#N/A	#N/A	#N/A	#N/A	#N/A	#N/A	#N/A	#N/A	#N/A	#N/A	#N/A		#N/A	#N/A	#N/A	#N/A	#N/A	#N/A	#N/A	#N/A	#N/A	#N/A
GCA_000755905.1	GCA_000755905.1.fna	NCBI	100	0.3	Burkholderia pseudomallei	Burkholderia pseudomallei	HBPUB10303a	#N/A	#N/A	#N/A	#N/A	#N/A	#N/A	#N/A	#N/A	#N/A	#N/A	#N/A	#N/A	#N/A		#N/A	#N/A	#N/A	#N/A	#N/A	#N/A	#N/A	#N/A	#N/A	#N/A
GCA_000755925.1	GCA_000755925.1.fna	NCBI	100	0	Burkholderia pseudomallei	Burkholderia pseudomallei	HBPUB10134a	#N/A	#N/A	#N/A	#N/A	#N/A	#N/A	#N/A	#N/A	#N/A	#N/A	#N/A	#N/A	#N/A		#N/A	#N/A	#N/A	#N/A	#N/A	#N/A	#N/A	#N/A	#N/A	#N/A
GCA_000755945.1	GCA_000755945.1.fna	NCBI	100	0.3	Burkholderia pseudomallei	Burkholderia pseudomallei	MSHR5858	#N/A	#N/A	#N/A	#N/A	#N/A	#N/A	#N/A	#N/A	#N/A	#N/A	#N/A	#N/A	#N/A		#N/A	#N/A	#N/A	#N/A	#N/A	#N/A	#N/A	#N/A	#N/A	#N/A
GCA_000755965.1	GCA_000755965.1.fna	NCBI	100	0.3	Burkholderia pseudomallei	Burkholderia pseudomallei	MSHR5848	#N/A	#N/A	#N/A	#N/A	#N/A	#N/A	#N/A	#N/A	#N/A	#N/A	#N/A	#N/A	#N/A		#N/A	#N/A	#N/A	#N/A	#N/A	#N/A	#N/A	#N/A	#N/A	#N/A
GCA_000755985.1	GCA_000755985.1.fna	NCBI	100	0.3	Burkholderia oklahomensis	Burkholderia oklahomensis	EO147	#N/A	#N/A	#N/A	#N/A	#N/A	#N/A	#N/A	#N/A	#N/A	#N/A	#N/A	#N/A	#N/A		#N/A	#N/A	#N/A	#N/A	#N/A	#N/A	#N/A	#N/A	#N/A	#N/A
GCA_000756005.1	GCA_000756005.1.fna	NCBI	100	1	Burkholderia multivorans	Burkholderia multivorans	DDS 15A-1	#N/A	#N/A	#N/A	#N/A	#N/A	#N/A	#N/A	#N/A	#N/A	#N/A	#N/A	#N/A	#N/A		#N/A	#N/A	#N/A	#N/A	#N/A	#N/A	#N/A	#N/A	#N/A	#N/A
GCA_000756025.2	GCA_000756025.2.fna	NCBI	99.8	0.1	Burkholderia mallei	Burkholderia mallei	2000031063	#N/A	#N/A	#N/A	#N/A	#N/A	#N/A	#N/A	#N/A	#N/A	#N/A	#N/A	#N/A	#N/A		#N/A	#N/A	#N/A	#N/A	#N/A	#N/A	#N/A	#N/A	#N/A	#N/A
GCA_000756045.1	GCA_000756045.1.fna	NCBI	100	1.3	Paraburkholderia xenovorans	Paraburkholderia xenovorans	LB400	#N/A	#N/A	#N/A	#N/A	#N/A	#N/A	#N/A	#N/A	#N/A	#N/A	#N/A	#N/A	#N/A		#N/A	#N/A	#N/A	#N/A	#N/A	#N/A	#N/A	#N/A	#N/A	#N/A
GCA_000756065.1	GCA_000756065.1.fna	NCBI	100	0.3	Burkholderia pseudomallei	Burkholderia pseudomallei	MSHR5855	#N/A	#N/A	#N/A	#N/A	#N/A	#N/A	#N/A	#N/A	#N/A	#N/A	#N/A	#N/A	#N/A		#N/A	#N/A	#N/A	#N/A	#N/A	#N/A	#N/A	#N/A	#N/A	#N/A
GCA_000756085.1	GCA_000756085.1.fna	NCBI	100	0.3	Burkholderia pseudomallei	Burkholderia pseudomallei	BGR	#N/A	#N/A	#N/A	#N/A	#N/A	#N/A	#N/A	#N/A	#N/A	#N/A	#N/A	#N/A	#N/A		#N/A	#N/A	#N/A	#N/A	#N/A	#N/A	#N/A	#N/A	#N/A	#N/A
GCA_000756105.1	GCA_000756105.1.fna	NCBI	100	0.3	Burkholderia pseudomallei	Burkholderia pseudomallei	MSHR346	#N/A	#N/A	#N/A	#N/A	#N/A	#N/A	#N/A	#N/A	#N/A	#N/A	#N/A	#N/A	#N/A		#N/A	#N/A	#N/A	#N/A	#N/A	#N/A	#N/A	#N/A	#N/A	#N/A
GCA_000756125.1	GCA_000756125.1.fna	NCBI	100	0.3	Burkholderia pseudomallei	Burkholderia pseudomallei	Mahidol-1106a	#N/A	#N/A	#N/A	#N/A	#N/A	#N/A	#N/A	#N/A	#N/A	#N/A	#N/A	#N/A	#N/A		#N/A	#N/A	#N/A	#N/A	#N/A	#N/A	#N/A	#N/A	#N/A	#N/A
GCA_000756145.1	GCA_000756145.1.fna	NCBI	99.6	0.3	Burkholderia pseudomallei	Burkholderia pseudomallei	1106a	#N/A	#N/A	#N/A	#N/A	#N/A	#N/A	#N/A	#N/A	#N/A	#N/A	#N/A	#N/A	#N/A		#N/A	#N/A	#N/A	#N/A	#N/A	#N/A	#N/A	#N/A	#N/A	#N/A
GCA_000756165.1	GCA_000756165.1.fna	NCBI	99.9	0.3	Burkholderia pseudomallei	Burkholderia pseudomallei	MSHR1655	#N/A	#N/A	#N/A	#N/A	#N/A	#N/A	#N/A	#N/A	#N/A	#N/A	#N/A	#N/A	#N/A		#N/A	#N/A	#N/A	#N/A	#N/A	#N/A	#N/A	#N/A	#N/A	#N/A
GCA_000756185.1	GCA_000756185.1.fna	NCBI	99.7	0.1	Burkholderia pseudomallei	Burkholderia pseudomallei	576	#N/A	#N/A	#N/A	#N/A	#N/A	#N/A	#N/A	#N/A	#N/A	#N/A	#N/A	#N/A	#N/A		#N/A	#N/A	#N/A	#N/A	#N/A	#N/A	#N/A	#N/A	#N/A	#N/A
GCA_000756845.1	GCA_000756845.1.fna	NCBI	99	0.3	Burkholderia cepacia	Burkholderia cepacia	DWS 37UF10B-2	#N/A	#N/A	#N/A	#N/A	#N/A	#N/A	#N/A	#N/A	#N/A	#N/A	#N/A	#N/A	#N/A		#N/A	#N/A	#N/A	#N/A	#N/A	#N/A	#N/A	#N/A	#N/A	#N/A
GCA_000756855.1	GCA_000756855.1.fna	NCBI	100	0.9	Burkholderia gladioli	Burkholderia gladioli	ATCC 25417	#N/A	#N/A	#N/A	#N/A	#N/A	#N/A	#N/A	#N/A	#N/A	#N/A	#N/A	#N/A	#N/A		#N/A	#N/A	#N/A	#N/A	#N/A	#N/A	#N/A	#N/A	#N/A	#N/A
GCA_000756865.1	GCA_000756865.1.fna	NCBI	99.2	0.7	Burkholderia mallei	Burkholderia mallei	SR092700I	#N/A	#N/A	#N/A	#N/A	#N/A	#N/A	#N/A	#N/A	#N/A	#N/A	#N/A	#N/A	#N/A		#N/A	#N/A	#N/A	#N/A	#N/A	#N/A	#N/A	#N/A	#N/A	#N/A
GCA_000756905.1	GCA_000756905.1.fna	NCBI	99.7	0.3	Burkholderia pseudomallei	Burkholderia pseudomallei	BDD	#N/A	#N/A	#N/A	#N/A	#N/A	#N/A	#N/A	#N/A	#N/A	#N/A	#N/A	#N/A	#N/A		#N/A	#N/A	#N/A	#N/A	#N/A	#N/A	#N/A	#N/A	#N/A	#N/A
GCA_000756915.1	GCA_000756915.1.fna	NCBI	99.3	1.2	Burkholderia pseudomallei	Burkholderia pseudomallei	BDZ	#N/A	#N/A	#N/A	#N/A	#N/A	#N/A	#N/A	#N/A	#N/A	#N/A	#N/A	#N/A	#N/A		#N/A	#N/A	#N/A	#N/A	#N/A	#N/A	#N/A	#N/A	#N/A	#N/A
GCA_000756925.1	GCA_000756925.1.fna	NCBI	99.7	0.3	Burkholderia pseudomallei	Burkholderia pseudomallei	BEB	#N/A	#N/A	#N/A	#N/A	#N/A	#N/A	#N/A	#N/A	#N/A	#N/A	#N/A	#N/A	#N/A		#N/A	#N/A	#N/A	#N/A	#N/A	#N/A	#N/A	#N/A	#N/A	#N/A
GCA_000756965.1	GCA_000756965.1.fna	NCBI	99.9	0	Burkholderia multivorans	Burkholderia multivorans	DWS 42B-1	#N/A	#N/A	#N/A	#N/A	#N/A	#N/A	#N/A	#N/A	#N/A	#N/A	#N/A	#N/A	#N/A		#N/A	#N/A	#N/A	#N/A	#N/A	#N/A	#N/A	#N/A	#N/A	#N/A
GCA_000756975.1	GCA_000756975.1.fna	NCBI	99.3	0.3	Burkholderia pseudomallei	Burkholderia pseudomallei	BED	#N/A	#N/A	#N/A	#N/A	#N/A	#N/A	#N/A	#N/A	#N/A	#N/A	#N/A	#N/A	#N/A		#N/A	#N/A	#N/A	#N/A	#N/A	#N/A	#N/A	#N/A	#N/A	#N/A
GCA_000756985.1	GCA_000756985.1.fna	NCBI	99.6	0.6	Burkholderia pseudomallei	Burkholderia pseudomallei	BEF	#N/A	#N/A	#N/A	#N/A	#N/A	#N/A	#N/A	#N/A	#N/A	#N/A	#N/A	#N/A	#N/A		#N/A	#N/A	#N/A	#N/A	#N/A	#N/A	#N/A	#N/A	#N/A	#N/A
GCA_000757015.2	GCA_000757015.2.fna	NCBI	100	0.3	Burkholderia pseudomallei	Burkholderia pseudomallei	PHLS 112	#N/A	#N/A	#N/A	#N/A	#N/A	#N/A	#N/A	#N/A	#N/A	#N/A	#N/A	#N/A	#N/A		#N/A	#N/A	#N/A	#N/A	#N/A	#N/A	#N/A	#N/A	#N/A	#N/A
GCA_000757035.2	GCA_000757035.2.fna	NCBI	100	0.1	Burkholderia pseudomallei	Burkholderia pseudomallei	Pasteur 52237	#N/A	#N/A	#N/A	#N/A	#N/A	#N/A	#N/A	#N/A	#N/A	#N/A	#N/A	#N/A	#N/A		#N/A	#N/A	#N/A	#N/A	#N/A	#N/A	#N/A	#N/A	#N/A	#N/A
GCA_000757055.1	GCA_000757055.1.fna	NCBI	100	0.4	Burkholderia pseudomallei	Burkholderia pseudomallei	BDI	#N/A	#N/A	#N/A	#N/A	#N/A	#N/A	#N/A	#N/A	#N/A	#N/A	#N/A	#N/A	#N/A		#N/A	#N/A	#N/A	#N/A	#N/A	#N/A	#N/A	#N/A	#N/A	#N/A
GCA_000757075.1	GCA_000757075.1.fna	NCBI	99.7	0.4	Burkholderia pseudomallei	Burkholderia pseudomallei	BDM	#N/A	#N/A	#N/A	#N/A	#N/A	#N/A	#N/A	#N/A	#N/A	#N/A	#N/A	#N/A	#N/A		#N/A	#N/A	#N/A	#N/A	#N/A	#N/A	#N/A	#N/A	#N/A	#N/A
GCA_000757095.1	GCA_000757095.1.fna	NCBI	99.9	0.6	Burkholderia pseudomallei	Burkholderia pseudomallei	BDE	#N/A	#N/A	#N/A	#N/A	#N/A	#N/A	#N/A	#N/A	#N/A	#N/A	#N/A	#N/A	#N/A		#N/A	#N/A	#N/A	#N/A	#N/A	#N/A	#N/A	#N/A	#N/A	#N/A
GCA_000757105.1	GCA_000757105.1.fna	NCBI	99.7	0.3	Burkholderia pseudomallei	Burkholderia pseudomallei	BDT	#N/A	#N/A	#N/A	#N/A	#N/A	#N/A	#N/A	#N/A	#N/A	#N/A	#N/A	#N/A	#N/A		#N/A	#N/A	#N/A	#N/A	#N/A	#N/A	#N/A	#N/A	#N/A	#N/A
GCA_000757145.1	GCA_000757145.1.fna	NCBI	100	0.1	Burkholderia pseudomallei	Burkholderia pseudomallei	BFD	#N/A	#N/A	#N/A	#N/A	#N/A	#N/A	#N/A	#N/A	#N/A	#N/A	#N/A	#N/A	#N/A		#N/A	#N/A	#N/A	#N/A	#N/A	#N/A	#N/A	#N/A	#N/A	#N/A
GCA_000757165.1	GCA_000757165.1.fna	NCBI	100	0.3	Burkholderia pseudomallei	Burkholderia pseudomallei	BGH	#N/A	#N/A	#N/A	#N/A	#N/A	#N/A	#N/A	#N/A	#N/A	#N/A	#N/A	#N/A	#N/A		#N/A	#N/A	#N/A	#N/A	#N/A	#N/A	#N/A	#N/A	#N/A	#N/A
GCA_000757175.1	GCA_000757175.1.fna	NCBI	99.8	0.1	Burkholderia pseudomallei	Burkholderia pseudomallei	BGQ	#N/A	#N/A	#N/A	#N/A	#N/A	#N/A	#N/A	#N/A	#N/A	#N/A	#N/A	#N/A	#N/A		#N/A	#N/A	#N/A	#N/A	#N/A	#N/A	#N/A	#N/A	#N/A	#N/A
GCA_000757185.1	GCA_000757185.1.fna	NCBI	99.7	0.4	Burkholderia pseudomallei	Burkholderia pseudomallei	BGS	#N/A	#N/A	#N/A	#N/A	#N/A	#N/A	#N/A	#N/A	#N/A	#N/A	#N/A	#N/A	#N/A		#N/A	#N/A	#N/A	#N/A	#N/A	#N/A	#N/A	#N/A	#N/A	#N/A
GCA_000757225.1	GCA_000757225.1.fna	NCBI	99.7	1.3	Burkholderia pseudomallei	Burkholderia pseudomallei	BEC	#N/A	#N/A	#N/A	#N/A	#N/A	#N/A	#N/A	#N/A	#N/A	#N/A	#N/A	#N/A	#N/A		#N/A	#N/A	#N/A	#N/A	#N/A	#N/A	#N/A	#N/A	#N/A	#N/A
GCA_000757235.1	GCA_000757235.1.fna	NCBI	99.2	0.7	Burkholderia pseudomallei	Burkholderia pseudomallei	BEG	#N/A	#N/A	#N/A	#N/A	#N/A	#N/A	#N/A	#N/A	#N/A	#N/A	#N/A	#N/A	#N/A		#N/A	#N/A	#N/A	#N/A	#N/A	#N/A	#N/A	#N/A	#N/A	#N/A
GCA_000757245.1	GCA_000757245.1.fna	NCBI	99.6	0.3	Burkholderia pseudomallei	Burkholderia pseudomallei	BEH	#N/A	#N/A	#N/A	#N/A	#N/A	#N/A	#N/A	#N/A	#N/A	#N/A	#N/A	#N/A	#N/A		#N/A	#N/A	#N/A	#N/A	#N/A	#N/A	#N/A	#N/A	#N/A	#N/A
GCA_000757255.1	GCA_000757255.1.fna	NCBI	100	0	Burkholderia pseudomallei	Burkholderia pseudomallei	BGJ	#N/A	#N/A	#N/A	#N/A	#N/A	#N/A	#N/A	#N/A	#N/A	#N/A	#N/A	#N/A	#N/A		#N/A	#N/A	#N/A	#N/A	#N/A	#N/A	#N/A	#N/A	#N/A	#N/A
GCA_000757305.1	GCA_000757305.1.fna	NCBI	99.2	0.1	Burkholderia pseudomallei	Burkholderia pseudomallei	BES	#N/A	#N/A	#N/A	#N/A	#N/A	#N/A	#N/A	#N/A	#N/A	#N/A	#N/A	#N/A	#N/A		#N/A	#N/A	#N/A	#N/A	#N/A	#N/A	#N/A	#N/A	#N/A	#N/A
GCA_000757315.2	GCA_000757315.2.fna	NCBI	99.8	0.1	Burkholderia mallei	Burkholderia mallei	China5	#N/A	#N/A	#N/A	#N/A	#N/A	#N/A	#N/A	#N/A	#N/A	#N/A	#N/A	#N/A	#N/A		#N/A	#N/A	#N/A	#N/A	#N/A	#N/A	#N/A	#N/A	#N/A	#N/A
GCA_000757325.1	GCA_000757325.1.fna	NCBI	100	0.3	Burkholderia pseudomallei	Burkholderia pseudomallei	PFGE_B T6	#N/A	#N/A	#N/A	#N/A	#N/A	#N/A	#N/A	#N/A	#N/A	#N/A	#N/A	#N/A	#N/A		#N/A	#N/A	#N/A	#N/A	#N/A	#N/A	#N/A	#N/A	#N/A	#N/A
GCA_000757365.1	GCA_000757365.1.fna	NCBI	99.7	0.6	Burkholderia cepacia	Burkholderia cepacia	DWS 16B-4	#N/A	#N/A	#N/A	#N/A	#N/A	#N/A	#N/A	#N/A	#N/A	#N/A	#N/A	#N/A	#N/A		#N/A	#N/A	#N/A	#N/A	#N/A	#N/A	#N/A	#N/A	#N/A	#N/A
GCA_000757585.1	GCA_000757585.1.fna	NCBI	100	0.6	Burkholderia gladioli	Burkholderia gladioli	UCD-UG_CHAPALOTE	#N/A	#N/A	#N/A	#N/A	#N/A	#N/A	#N/A	#N/A	#N/A	#N/A	#N/A	#N/A	#N/A		#N/A	#N/A	#N/A	#N/A	#N/A	#N/A	#N/A	#N/A	#N/A	#N/A
GCA_000762285.1	GCA_000762285.1.fna	NCBI	99.7	0.1	Burkholderia mallei	Burkholderia mallei	NCTC 10247	#N/A	#N/A	#N/A	#N/A	#N/A	#N/A	#N/A	#N/A	#N/A	#N/A	#N/A	#N/A	#N/A		#N/A	#N/A	#N/A	#N/A	#N/A	#N/A	#N/A	#N/A	#N/A	#N/A
GCA_000763555.1	GCA_000763555.1.fna	NCBI	100	0	Burkholderia pseudomallei	Burkholderia pseudomallei	BGK	#N/A	#N/A	#N/A	#N/A	#N/A	#N/A	#N/A	#N/A	#N/A	#N/A	#N/A	#N/A	#N/A		#N/A	#N/A	#N/A	#N/A	#N/A	#N/A	#N/A	#N/A	#N/A	#N/A
GCA_000764575.1	GCA_000764575.1.fna	NCBI	99.8	0.1	Burkholderia pseudomallei	Burkholderia pseudomallei	NAU35A-3	#N/A	#N/A	#N/A	#N/A	#N/A	#N/A	#N/A	#N/A	#N/A	#N/A	#N/A	#N/A	#N/A		#N/A	#N/A	#N/A	#N/A	#N/A	#N/A	#N/A	#N/A	#N/A	#N/A
GCA_000764595.1	GCA_000764595.1.fna	NCBI	100	0.3	Burkholderia thailandensis	Burkholderia thailandensis	MSMB59	#N/A	#N/A	#N/A	#N/A	#N/A	#N/A	#N/A	#N/A	#N/A	#N/A	#N/A	#N/A	#N/A		#N/A	#N/A	#N/A	#N/A	#N/A	#N/A	#N/A	#N/A	#N/A	#N/A
GCA_000764955.1	GCA_000764955.1.fna	NCBI	100	0.7	Burkholderia cenocepacia	Burkholderia cenocepacia	DWS 37E-2	#N/A	#N/A	#N/A	#N/A	#N/A	#N/A	#N/A	#N/A	#N/A	#N/A	#N/A	#N/A	#N/A		#N/A	#N/A	#N/A	#N/A	#N/A	#N/A	#N/A	#N/A	#N/A	#N/A
GCA_000765375.1	GCA_000765375.1.fna	NCBI	99.4	0.3	Burkholderia thailandensis	Burkholderia thailandensis	E254	#N/A	#N/A	#N/A	#N/A	#N/A	#N/A	#N/A	#N/A	#N/A	#N/A	#N/A	#N/A	#N/A		#N/A	#N/A	#N/A	#N/A	#N/A	#N/A	#N/A	#N/A	#N/A	#N/A
GCA_000767615.3	GCA_000767615.3.fna	NCBI	99.8	0.1	Pandoraea pnomenusa	Pandoraea pnomenusa	#N/A	#N/A	#N/A	#N/A	#N/A	#N/A	#N/A	#N/A	#N/A	#N/A	#N/A	#N/A	#N/A	#N/A		#N/A	#N/A	#N/A	#N/A	#N/A	#N/A	#N/A	#N/A	#N/A	#N/A
GCA_000770395.1	GCA_000770395.1.fna	NCBI	100	0.3	Burkholderia pseudomallei	Burkholderia pseudomallei	MSHR62	#N/A	#N/A	#N/A	#N/A	#N/A	#N/A	#N/A	#N/A	#N/A	#N/A	#N/A	#N/A	#N/A		#N/A	#N/A	#N/A	#N/A	#N/A	#N/A	#N/A	#N/A	#N/A	#N/A
GCA_000770415.1	GCA_000770415.1.fna	NCBI	100	0.3	Burkholderia pseudomallei	Burkholderia pseudomallei	MSHR2243	#N/A	#N/A	#N/A	#N/A	#N/A	#N/A	#N/A	#N/A	#N/A	#N/A	#N/A	#N/A	#N/A		#N/A	#N/A	#N/A	#N/A	#N/A	#N/A	#N/A	#N/A	#N/A	#N/A
GCA_000770435.1	GCA_000770435.1.fna	NCBI	100	0.3	Burkholderia pseudomallei	Burkholderia pseudomallei	MSHR1153	#N/A	#N/A	#N/A	#N/A	#N/A	#N/A	#N/A	#N/A	#N/A	#N/A	#N/A	#N/A	#N/A		#N/A	#N/A	#N/A	#N/A	#N/A	#N/A	#N/A	#N/A	#N/A	#N/A
GCA_000770455.1	GCA_000770455.1.fna	NCBI	100	0.3	Burkholderia pseudomallei	Burkholderia pseudomallei	B03	#N/A	#N/A	#N/A	#N/A	#N/A	#N/A	#N/A	#N/A	#N/A	#N/A	#N/A	#N/A	#N/A		#N/A	#N/A	#N/A	#N/A	#N/A	#N/A	#N/A	#N/A	#N/A	#N/A
GCA_000770475.1	GCA_000770475.1.fna	NCBI	100	0.3	Burkholderia pseudomallei	Burkholderia pseudomallei	MSHR3965	#N/A	#N/A	#N/A	#N/A	#N/A	#N/A	#N/A	#N/A	#N/A	#N/A	#N/A	#N/A	#N/A		#N/A	#N/A	#N/A	#N/A	#N/A	#N/A	#N/A	#N/A	#N/A	#N/A
GCA_000770495.1	GCA_000770495.1.fna	NCBI	99.5	0.4	Burkholderia pseudomallei	Burkholderia pseudomallei	TSV 48	#N/A	#N/A	#N/A	#N/A	#N/A	#N/A	#N/A	#N/A	#N/A	#N/A	#N/A	#N/A	#N/A		#N/A	#N/A	#N/A	#N/A	#N/A	#N/A	#N/A	#N/A	#N/A	#N/A
GCA_000770515.1	GCA_000770515.1.fna	NCBI	100	0.1	Burkholderia pseudomallei	Burkholderia pseudomallei	K42	#N/A	#N/A	#N/A	#N/A	#N/A	#N/A	#N/A	#N/A	#N/A	#N/A	#N/A	#N/A	#N/A		#N/A	#N/A	#N/A	#N/A	#N/A	#N/A	#N/A	#N/A	#N/A	#N/A
GCA_000770535.1	GCA_000770535.1.fna	NCBI	100	0.3	Burkholderia pseudomallei	Burkholderia pseudomallei	A79A	#N/A	#N/A	#N/A	#N/A	#N/A	#N/A	#N/A	#N/A	#N/A	#N/A	#N/A	#N/A	#N/A		#N/A	#N/A	#N/A	#N/A	#N/A	#N/A	#N/A	#N/A	#N/A	#N/A
GCA_000770565.1	GCA_000770565.1.fna	NCBI	100	0.3	Burkholderia pseudomallei	Burkholderia pseudomallei	TSV202	#N/A	#N/A	#N/A	#N/A	#N/A	#N/A	#N/A	#N/A	#N/A	#N/A	#N/A	#N/A	#N/A		#N/A	#N/A	#N/A	#N/A	#N/A	#N/A	#N/A	#N/A	#N/A	#N/A
GCA_000773055.1	GCA_000773055.1.fna	NCBI	100	0.9	Caballeronia zhejiangensis	Caballeronia zhejiangensis	CEIB S4-3	#N/A	#N/A	#N/A	#N/A	#N/A	#N/A	#N/A	#N/A	#N/A	#N/A	#N/A	#N/A	#N/A		#N/A	#N/A	#N/A	#N/A	#N/A	#N/A	#N/A	#N/A	#N/A	#N/A
GCA_000773065.1	GCA_000773065.1.fna	NCBI	100	0.1	Burkholderia sp. ABCPW 111	Burkholderia sp.	ABCPW 111	#N/A	#N/A	#N/A	#N/A	#N/A	#N/A	#N/A	#N/A	#N/A	#N/A	#N/A	#N/A	#N/A		#N/A	#N/A	#N/A	#N/A	#N/A	#N/A	#N/A	#N/A	#N/A	#N/A
GCA_000773075.1	GCA_000773075.1.fna	NCBI	100	0.3	Burkholderia pseudomallei	Burkholderia pseudomallei	MSHR7504	#N/A	#N/A	#N/A	#N/A	#N/A	#N/A	#N/A	#N/A	#N/A	#N/A	#N/A	#N/A	#N/A		#N/A	#N/A	#N/A	#N/A	#N/A	#N/A	#N/A	#N/A	#N/A	#N/A
GCA_000773085.1	GCA_000773085.1.fna	NCBI	100	0.3	Burkholderia pseudomallei	Burkholderia pseudomallei	MSHR5608	#N/A	#N/A	#N/A	#N/A	#N/A	#N/A	#N/A	#N/A	#N/A	#N/A	#N/A	#N/A	#N/A		#N/A	#N/A	#N/A	#N/A	#N/A	#N/A	#N/A	#N/A	#N/A	#N/A
GCA_000773145.1	GCA_000773145.1.fna	NCBI	100	0.1	Burkholderia pseudomallei	Burkholderia pseudomallei	MSHR7343	#N/A	#N/A	#N/A	#N/A	#N/A	#N/A	#N/A	#N/A	#N/A	#N/A	#N/A	#N/A	#N/A		#N/A	#N/A	#N/A	#N/A	#N/A	#N/A	#N/A	#N/A	#N/A	#N/A
GCA_000773155.1	GCA_000773155.1.fna	NCBI	100	0.3	Burkholderia pseudomallei	Burkholderia pseudomallei	MSHR5609	#N/A	#N/A	#N/A	#N/A	#N/A	#N/A	#N/A	#N/A	#N/A	#N/A	#N/A	#N/A	#N/A		#N/A	#N/A	#N/A	#N/A	#N/A	#N/A	#N/A	#N/A	#N/A	#N/A
GCA_000773165.1	GCA_000773165.1.fna	NCBI	100	0.3	Burkholderia pseudomallei	Burkholderia pseudomallei	MSHR5613	#N/A	#N/A	#N/A	#N/A	#N/A	#N/A	#N/A	#N/A	#N/A	#N/A	#N/A	#N/A	#N/A		#N/A	#N/A	#N/A	#N/A	#N/A	#N/A	#N/A	#N/A	#N/A	#N/A
GCA_000773215.1	GCA_000773215.1.fna	NCBI	100	0.3	Burkholderia pseudomallei	Burkholderia pseudomallei	MSHR5569	#N/A	#N/A	#N/A	#N/A	#N/A	#N/A	#N/A	#N/A	#N/A	#N/A	#N/A	#N/A	#N/A		#N/A	#N/A	#N/A	#N/A	#N/A	#N/A	#N/A	#N/A	#N/A	#N/A
GCA_000773235.1	GCA_000773235.1.fna	NCBI	100	0.3	Burkholderia pseudomallei	Burkholderia pseudomallei	ABCPW 107	#N/A	#N/A	#N/A	#N/A	#N/A	#N/A	#N/A	#N/A	#N/A	#N/A	#N/A	#N/A	#N/A		#N/A	#N/A	#N/A	#N/A	#N/A	#N/A	#N/A	#N/A	#N/A	#N/A
GCA_000773255.1	GCA_000773255.1.fna	NCBI	100	0.3	Burkholderia pseudomallei	Burkholderia pseudomallei	MSHR5492	#N/A	#N/A	#N/A	#N/A	#N/A	#N/A	#N/A	#N/A	#N/A	#N/A	#N/A	#N/A	#N/A		#N/A	#N/A	#N/A	#N/A	#N/A	#N/A	#N/A	#N/A	#N/A	#N/A
GCA_000773275.1	GCA_000773275.1.fna	NCBI	100	0.3	Burkholderia pseudomallei	Burkholderia pseudomallei	MSHR4378	#N/A	#N/A	#N/A	#N/A	#N/A	#N/A	#N/A	#N/A	#N/A	#N/A	#N/A	#N/A	#N/A		#N/A	#N/A	#N/A	#N/A	#N/A	#N/A	#N/A	#N/A	#N/A	#N/A
GCA_000773295.1	GCA_000773295.1.fna	NCBI	100	0.3	Burkholderia pseudomallei	Burkholderia pseudomallei	MSHR4868	#N/A	#N/A	#N/A	#N/A	#N/A	#N/A	#N/A	#N/A	#N/A	#N/A	#N/A	#N/A	#N/A		#N/A	#N/A	#N/A	#N/A	#N/A	#N/A	#N/A	#N/A	#N/A	#N/A
GCA_000773305.1	GCA_000773305.1.fna	NCBI	100	1.5	Burkholderia pseudomallei	Burkholderia pseudomallei	MSHR7527	#N/A	#N/A	#N/A	#N/A	#N/A	#N/A	#N/A	#N/A	#N/A	#N/A	#N/A	#N/A	#N/A		#N/A	#N/A	#N/A	#N/A	#N/A	#N/A	#N/A	#N/A	#N/A	#N/A
GCA_000773335.1	GCA_000773335.1.fna	NCBI	100	0.3	Burkholderia pseudomallei	Burkholderia pseudomallei	MSHR5596	#N/A	#N/A	#N/A	#N/A	#N/A	#N/A	#N/A	#N/A	#N/A	#N/A	#N/A	#N/A	#N/A		#N/A	#N/A	#N/A	#N/A	#N/A	#N/A	#N/A	#N/A	#N/A	#N/A
GCA_000773345.1	GCA_000773345.1.fna	NCBI	97.5	0.1	Burkholderia pseudomallei	Burkholderia pseudomallei	MSHR3997	#N/A	#N/A	#N/A	#N/A	#N/A	#N/A	#N/A	#N/A	#N/A	#N/A	#N/A	#N/A	#N/A		#N/A	#N/A	#N/A	#N/A	#N/A	#N/A	#N/A	#N/A	#N/A	#N/A
GCA_000773355.1	GCA_000773355.1.fna	NCBI	100	0.1	Burkholderia pseudomallei	Burkholderia pseudomallei	MSHR7498	#N/A	#N/A	#N/A	#N/A	#N/A	#N/A	#N/A	#N/A	#N/A	#N/A	#N/A	#N/A	#N/A		#N/A	#N/A	#N/A	#N/A	#N/A	#N/A	#N/A	#N/A	#N/A	#N/A
GCA_000773365.1	GCA_000773365.1.fna	NCBI	100	0.3	Burkholderia pseudomallei	Burkholderia pseudomallei	MSHR7334	#N/A	#N/A	#N/A	#N/A	#N/A	#N/A	#N/A	#N/A	#N/A	#N/A	#N/A	#N/A	#N/A		#N/A	#N/A	#N/A	#N/A	#N/A	#N/A	#N/A	#N/A	#N/A	#N/A
GCA_000773415.1	GCA_000773415.1.fna	NCBI	100	0.3	Burkholderia pseudomallei	Burkholderia pseudomallei	MSHR7500	#N/A	#N/A	#N/A	#N/A	#N/A	#N/A	#N/A	#N/A	#N/A	#N/A	#N/A	#N/A	#N/A		#N/A	#N/A	#N/A	#N/A	#N/A	#N/A	#N/A	#N/A	#N/A	#N/A
GCA_000774165.1	GCA_000774165.1.fna	NCBI	100	0.3	Burkholderia pseudomallei	Burkholderia pseudomallei	MSHR543	#N/A	#N/A	#N/A	#N/A	#N/A	#N/A	#N/A	#N/A	#N/A	#N/A	#N/A	#N/A	#N/A		#N/A	#N/A	#N/A	#N/A	#N/A	#N/A	#N/A	#N/A	#N/A	#N/A
GCA_000774175.1	GCA_000774175.1.fna	NCBI	100	0.3	Burkholderia pseudomallei	Burkholderia pseudomallei	MSHR983	#N/A	#N/A	#N/A	#N/A	#N/A	#N/A	#N/A	#N/A	#N/A	#N/A	#N/A	#N/A	#N/A		#N/A	#N/A	#N/A	#N/A	#N/A	#N/A	#N/A	#N/A	#N/A	#N/A
GCA_000774185.1	GCA_000774185.1.fna	NCBI	100	0.1	Burkholderia pseudomallei	Burkholderia pseudomallei	MSHR4304	#N/A	#N/A	#N/A	#N/A	#N/A	#N/A	#N/A	#N/A	#N/A	#N/A	#N/A	#N/A	#N/A		#N/A	#N/A	#N/A	#N/A	#N/A	#N/A	#N/A	#N/A	#N/A	#N/A
GCA_000774195.1	GCA_000774195.1.fna	NCBI	99.9	0.3	Burkholderia pseudomallei	Burkholderia pseudomallei	MSHR465J	#N/A	#N/A	#N/A	#N/A	#N/A	#N/A	#N/A	#N/A	#N/A	#N/A	#N/A	#N/A	#N/A		#N/A	#N/A	#N/A	#N/A	#N/A	#N/A	#N/A	#N/A	#N/A	#N/A
GCA_000774245.1	GCA_000774245.1.fna	NCBI	100	0.3	Burkholderia pseudomallei	Burkholderia pseudomallei	MSHR4372	#N/A	#N/A	#N/A	#N/A	#N/A	#N/A	#N/A	#N/A	#N/A	#N/A	#N/A	#N/A	#N/A		#N/A	#N/A	#N/A	#N/A	#N/A	#N/A	#N/A	#N/A	#N/A	#N/A
GCA_000774255.1	GCA_000774255.1.fna	NCBI	100	0.3	Burkholderia pseudomallei	Burkholderia pseudomallei	TSV 43	#N/A	#N/A	#N/A	#N/A	#N/A	#N/A	#N/A	#N/A	#N/A	#N/A	#N/A	#N/A	#N/A		#N/A	#N/A	#N/A	#N/A	#N/A	#N/A	#N/A	#N/A	#N/A	#N/A
GCA_000774265.1	GCA_000774265.1.fna	NCBI	100	0.3	Burkholderia pseudomallei	Burkholderia pseudomallei	MSHR4377	#N/A	#N/A	#N/A	#N/A	#N/A	#N/A	#N/A	#N/A	#N/A	#N/A	#N/A	#N/A	#N/A		#N/A	#N/A	#N/A	#N/A	#N/A	#N/A	#N/A	#N/A	#N/A	#N/A
GCA_000774275.1	GCA_000774275.1.fna	NCBI	100	0.3	Burkholderia pseudomallei	Burkholderia pseudomallei	MSHR4300	#N/A	#N/A	#N/A	#N/A	#N/A	#N/A	#N/A	#N/A	#N/A	#N/A	#N/A	#N/A	#N/A		#N/A	#N/A	#N/A	#N/A	#N/A	#N/A	#N/A	#N/A	#N/A	#N/A
GCA_000774325.1	GCA_000774325.1.fna	NCBI	99.7	0.3	Burkholderia pseudomallei	Burkholderia pseudomallei	MSHR4503	#N/A	#N/A	#N/A	#N/A	#N/A	#N/A	#N/A	#N/A	#N/A	#N/A	#N/A	#N/A	#N/A		#N/A	#N/A	#N/A	#N/A	#N/A	#N/A	#N/A	#N/A	#N/A	#N/A
GCA_000774335.1	GCA_000774335.1.fna	NCBI	100	0.3	Burkholderia pseudomallei	Burkholderia pseudomallei	MSHR4032	#N/A	#N/A	#N/A	#N/A	#N/A	#N/A	#N/A	#N/A	#N/A	#N/A	#N/A	#N/A	#N/A		#N/A	#N/A	#N/A	#N/A	#N/A	#N/A	#N/A	#N/A	#N/A	#N/A
GCA_000774345.1	GCA_000774345.1.fna	NCBI	99.9	0.3	Burkholderia pseudomallei	Burkholderia pseudomallei	MSHR4462	#N/A	#N/A	#N/A	#N/A	#N/A	#N/A	#N/A	#N/A	#N/A	#N/A	#N/A	#N/A	#N/A		#N/A	#N/A	#N/A	#N/A	#N/A	#N/A	#N/A	#N/A	#N/A	#N/A
GCA_000774385.1	GCA_000774385.1.fna	NCBI	100	0.1	Burkholderia pseudomallei	Burkholderia pseudomallei	MSHR3951	#N/A	#N/A	#N/A	#N/A	#N/A	#N/A	#N/A	#N/A	#N/A	#N/A	#N/A	#N/A	#N/A		#N/A	#N/A	#N/A	#N/A	#N/A	#N/A	#N/A	#N/A	#N/A	#N/A
GCA_000774395.1	GCA_000774395.1.fna	NCBI	100	0.1	Burkholderia pseudomallei	Burkholderia pseudomallei	MSHR4003	#N/A	#N/A	#N/A	#N/A	#N/A	#N/A	#N/A	#N/A	#N/A	#N/A	#N/A	#N/A	#N/A		#N/A	#N/A	#N/A	#N/A	#N/A	#N/A	#N/A	#N/A	#N/A	#N/A
GCA_000774405.1	GCA_000774405.1.fna	NCBI	100	0.3	Burkholderia pseudomallei	Burkholderia pseudomallei	ABCPW 91	#N/A	#N/A	#N/A	#N/A	#N/A	#N/A	#N/A	#N/A	#N/A	#N/A	#N/A	#N/A	#N/A		#N/A	#N/A	#N/A	#N/A	#N/A	#N/A	#N/A	#N/A	#N/A	#N/A
GCA_000774415.1	GCA_000774415.1.fna	NCBI	99.7	0.1	Burkholderia pseudomallei	Burkholderia pseudomallei	MSHR4308	#N/A	#N/A	#N/A	#N/A	#N/A	#N/A	#N/A	#N/A	#N/A	#N/A	#N/A	#N/A	#N/A		#N/A	#N/A	#N/A	#N/A	#N/A	#N/A	#N/A	#N/A	#N/A	#N/A
GCA_000774465.1	GCA_000774465.1.fna	NCBI	100	0.4	Burkholderia pseudomallei	Burkholderia pseudomallei	MSHR4299	#N/A	#N/A	#N/A	#N/A	#N/A	#N/A	#N/A	#N/A	#N/A	#N/A	#N/A	#N/A	#N/A		#N/A	#N/A	#N/A	#N/A	#N/A	#N/A	#N/A	#N/A	#N/A	#N/A
GCA_000774475.1	GCA_000774475.1.fna	NCBI	100	0.1	Burkholderia pseudomallei	Burkholderia pseudomallei	MSHR3964	#N/A	#N/A	#N/A	#N/A	#N/A	#N/A	#N/A	#N/A	#N/A	#N/A	#N/A	#N/A	#N/A		#N/A	#N/A	#N/A	#N/A	#N/A	#N/A	#N/A	#N/A	#N/A	#N/A
GCA_000774485.1	GCA_000774485.1.fna	NCBI	100	0.3	Burkholderia pseudomallei	Burkholderia pseudomallei	TSV 31	#N/A	#N/A	#N/A	#N/A	#N/A	#N/A	#N/A	#N/A	#N/A	#N/A	#N/A	#N/A	#N/A		#N/A	#N/A	#N/A	#N/A	#N/A	#N/A	#N/A	#N/A	#N/A	#N/A
GCA_000774495.1	GCA_000774495.1.fna	NCBI	100	0.3	Burkholderia pseudomallei	Burkholderia pseudomallei	ABCPW 30	#N/A	#N/A	#N/A	#N/A	#N/A	#N/A	#N/A	#N/A	#N/A	#N/A	#N/A	#N/A	#N/A		#N/A	#N/A	#N/A	#N/A	#N/A	#N/A	#N/A	#N/A	#N/A	#N/A
GCA_000774545.1	GCA_000774545.1.fna	NCBI	100	0.3	Burkholderia pseudomallei	Burkholderia pseudomallei	BDU 2	#N/A	#N/A	#N/A	#N/A	#N/A	#N/A	#N/A	#N/A	#N/A	#N/A	#N/A	#N/A	#N/A		#N/A	#N/A	#N/A	#N/A	#N/A	#N/A	#N/A	#N/A	#N/A	#N/A
GCA_000774555.1	GCA_000774555.1.fna	NCBI	99.8	0.1	Burkholderia pseudomallei	Burkholderia pseudomallei	MSHR4012	#N/A	#N/A	#N/A	#N/A	#N/A	#N/A	#N/A	#N/A	#N/A	#N/A	#N/A	#N/A	#N/A		#N/A	#N/A	#N/A	#N/A	#N/A	#N/A	#N/A	#N/A	#N/A	#N/A
GCA_000774565.1	GCA_000774565.1.fna	NCBI	100	0.3	Burkholderia pseudomallei	Burkholderia pseudomallei	MSHR4375	#N/A	#N/A	#N/A	#N/A	#N/A	#N/A	#N/A	#N/A	#N/A	#N/A	#N/A	#N/A	#N/A		#N/A	#N/A	#N/A	#N/A	#N/A	#N/A	#N/A	#N/A	#N/A	#N/A
GCA_000774575.1	GCA_000774575.1.fna	NCBI	100	0.1	Burkholderia pseudomallei	Burkholderia pseudomallei	MSHR3960	#N/A	#N/A	#N/A	#N/A	#N/A	#N/A	#N/A	#N/A	#N/A	#N/A	#N/A	#N/A	#N/A		#N/A	#N/A	#N/A	#N/A	#N/A	#N/A	#N/A	#N/A	#N/A	#N/A
GCA_000774625.1	GCA_000774625.1.fna	NCBI	99.9	0.3	Burkholderia pseudomallei	Burkholderia pseudomallei	TSV 25	#N/A	#N/A	#N/A	#N/A	#N/A	#N/A	#N/A	#N/A	#N/A	#N/A	#N/A	#N/A	#N/A		#N/A	#N/A	#N/A	#N/A	#N/A	#N/A	#N/A	#N/A	#N/A	#N/A
GCA_000774635.1	GCA_000774635.1.fna	NCBI	99.7	0.1	Burkholderia pseudomallei	Burkholderia pseudomallei	MSHR4303	#N/A	#N/A	#N/A	#N/A	#N/A	#N/A	#N/A	#N/A	#N/A	#N/A	#N/A	#N/A	#N/A		#N/A	#N/A	#N/A	#N/A	#N/A	#N/A	#N/A	#N/A	#N/A	#N/A
GCA_000774645.1	GCA_000774645.1.fna	NCBI	100	0.3	Burkholderia pseudomallei	Burkholderia pseudomallei	MSHR4000	#N/A	#N/A	#N/A	#N/A	#N/A	#N/A	#N/A	#N/A	#N/A	#N/A	#N/A	#N/A	#N/A		#N/A	#N/A	#N/A	#N/A	#N/A	#N/A	#N/A	#N/A	#N/A	#N/A
GCA_000774685.1	GCA_000774685.1.fna	NCBI	97.9	0.1	Burkholderia pseudomallei	Burkholderia pseudomallei	MSHR684	#N/A	#N/A	#N/A	#N/A	#N/A	#N/A	#N/A	#N/A	#N/A	#N/A	#N/A	#N/A	#N/A		#N/A	#N/A	#N/A	#N/A	#N/A	#N/A	#N/A	#N/A	#N/A	#N/A
GCA_000774695.1	GCA_000774695.1.fna	NCBI	100	0.3	Burkholderia pseudomallei	Burkholderia pseudomallei	MSHR303	#N/A	#N/A	#N/A	#N/A	#N/A	#N/A	#N/A	#N/A	#N/A	#N/A	#N/A	#N/A	#N/A		#N/A	#N/A	#N/A	#N/A	#N/A	#N/A	#N/A	#N/A	#N/A	#N/A
GCA_000774705.1	GCA_000774705.1.fna	NCBI	100	0.4	Burkholderia pseudomallei	Burkholderia pseudomallei	MSHR3458	#N/A	#N/A	#N/A	#N/A	#N/A	#N/A	#N/A	#N/A	#N/A	#N/A	#N/A	#N/A	#N/A		#N/A	#N/A	#N/A	#N/A	#N/A	#N/A	#N/A	#N/A	#N/A	#N/A
GCA_000774715.1	GCA_000774715.1.fna	NCBI	100	0.3	Burkholderia pseudomallei	Burkholderia pseudomallei	MSHR2990	#N/A	#N/A	#N/A	#N/A	#N/A	#N/A	#N/A	#N/A	#N/A	#N/A	#N/A	#N/A	#N/A		#N/A	#N/A	#N/A	#N/A	#N/A	#N/A	#N/A	#N/A	#N/A	#N/A
GCA_000774765.1	GCA_000774765.1.fna	NCBI	99.7	0.1	Burkholderia pseudomallei	Burkholderia pseudomallei	MSHR1357	#N/A	#N/A	#N/A	#N/A	#N/A	#N/A	#N/A	#N/A	#N/A	#N/A	#N/A	#N/A	#N/A		#N/A	#N/A	#N/A	#N/A	#N/A	#N/A	#N/A	#N/A	#N/A	#N/A
GCA_000774785.1	GCA_000774785.1.fna	NCBI	99.9	0.3	Burkholderia pseudomallei	Burkholderia pseudomallei	MSHR733	#N/A	#N/A	#N/A	#N/A	#N/A	#N/A	#N/A	#N/A	#N/A	#N/A	#N/A	#N/A	#N/A		#N/A	#N/A	#N/A	#N/A	#N/A	#N/A	#N/A	#N/A	#N/A	#N/A
GCA_000774795.1	GCA_000774795.1.fna	NCBI	99.7	0.3	Burkholderia pseudomallei	Burkholderia pseudomallei	MSHR3016	#N/A	#N/A	#N/A	#N/A	#N/A	#N/A	#N/A	#N/A	#N/A	#N/A	#N/A	#N/A	#N/A		#N/A	#N/A	#N/A	#N/A	#N/A	#N/A	#N/A	#N/A	#N/A	#N/A
GCA_000774805.1	GCA_000774805.1.fna	NCBI	99.8	0.1	Burkholderia pseudomallei	Burkholderia pseudomallei	MSHR1000	#N/A	#N/A	#N/A	#N/A	#N/A	#N/A	#N/A	#N/A	#N/A	#N/A	#N/A	#N/A	#N/A		#N/A	#N/A	#N/A	#N/A	#N/A	#N/A	#N/A	#N/A	#N/A	#N/A
GCA_000774815.1	GCA_000774815.1.fna	NCBI	99.7	0.3	Burkholderia pseudomallei	Burkholderia pseudomallei	MSHR2451	#N/A	#N/A	#N/A	#N/A	#N/A	#N/A	#N/A	#N/A	#N/A	#N/A	#N/A	#N/A	#N/A		#N/A	#N/A	#N/A	#N/A	#N/A	#N/A	#N/A	#N/A	#N/A	#N/A
GCA_000774865.1	GCA_000774865.1.fna	NCBI	99.4	0.3	Burkholderia pseudomallei	Burkholderia pseudomallei	MSHR456	#N/A	#N/A	#N/A	#N/A	#N/A	#N/A	#N/A	#N/A	#N/A	#N/A	#N/A	#N/A	#N/A		#N/A	#N/A	#N/A	#N/A	#N/A	#N/A	#N/A	#N/A	#N/A	#N/A
GCA_000774875.1	GCA_000774875.1.fna	NCBI	98.7	0.3	Burkholderia pseudomallei	Burkholderia pseudomallei	MSHR332	#N/A	#N/A	#N/A	#N/A	#N/A	#N/A	#N/A	#N/A	#N/A	#N/A	#N/A	#N/A	#N/A		#N/A	#N/A	#N/A	#N/A	#N/A	#N/A	#N/A	#N/A	#N/A	#N/A
GCA_000774885.1	GCA_000774885.1.fna	NCBI	99.6	0.3	Burkholderia pseudomallei	Burkholderia pseudomallei	MSHR640	#N/A	#N/A	#N/A	#N/A	#N/A	#N/A	#N/A	#N/A	#N/A	#N/A	#N/A	#N/A	#N/A		#N/A	#N/A	#N/A	#N/A	#N/A	#N/A	#N/A	#N/A	#N/A	#N/A
GCA_000774895.1	GCA_000774895.1.fna	NCBI	99.6	0.3	Burkholderia pseudomallei	Burkholderia pseudomallei	MSHR449	#N/A	#N/A	#N/A	#N/A	#N/A	#N/A	#N/A	#N/A	#N/A	#N/A	#N/A	#N/A	#N/A		#N/A	#N/A	#N/A	#N/A	#N/A	#N/A	#N/A	#N/A	#N/A	#N/A
GCA_000774945.1	GCA_000774945.1.fna	NCBI	100	0.3	Burkholderia pseudomallei	Burkholderia pseudomallei	MSHR4009	#N/A	#N/A	#N/A	#N/A	#N/A	#N/A	#N/A	#N/A	#N/A	#N/A	#N/A	#N/A	#N/A		#N/A	#N/A	#N/A	#N/A	#N/A	#N/A	#N/A	#N/A	#N/A	#N/A
GCA_000774955.1	GCA_000774955.1.fna	NCBI	100	0.3	Burkholderia pseudomallei	Burkholderia pseudomallei	MSHR4018	#N/A	#N/A	#N/A	#N/A	#N/A	#N/A	#N/A	#N/A	#N/A	#N/A	#N/A	#N/A	#N/A		#N/A	#N/A	#N/A	#N/A	#N/A	#N/A	#N/A	#N/A	#N/A	#N/A
GCA_000774965.1	GCA_000774965.1.fna	NCBI	99.9	0.3	Burkholderia pseudomallei	Burkholderia pseudomallei	ABCPW 1	#N/A	#N/A	#N/A	#N/A	#N/A	#N/A	#N/A	#N/A	#N/A	#N/A	#N/A	#N/A	#N/A		#N/A	#N/A	#N/A	#N/A	#N/A	#N/A	#N/A	#N/A	#N/A	#N/A
GCA_000774975.1	GCA_000774975.1.fna	NCBI	99.9	0.3	Burkholderia pseudomallei	Burkholderia pseudomallei	MSHR44	#N/A	#N/A	#N/A	#N/A	#N/A	#N/A	#N/A	#N/A	#N/A	#N/A	#N/A	#N/A	#N/A		#N/A	#N/A	#N/A	#N/A	#N/A	#N/A	#N/A	#N/A	#N/A	#N/A
GCA_000775025.1	GCA_000775025.1.fna	NCBI	100	0.3	Burkholderia pseudomallei	Burkholderia pseudomallei	MSHR3709	#N/A	#N/A	#N/A	#N/A	#N/A	#N/A	#N/A	#N/A	#N/A	#N/A	#N/A	#N/A	#N/A		#N/A	#N/A	#N/A	#N/A	#N/A	#N/A	#N/A	#N/A	#N/A	#N/A
GCA_000775035.1	GCA_000775035.1.fna	NCBI	100	0.3	Burkholderia pseudomallei	Burkholderia pseudomallei	MSHR3335	#N/A	#N/A	#N/A	#N/A	#N/A	#N/A	#N/A	#N/A	#N/A	#N/A	#N/A	#N/A	#N/A		#N/A	#N/A	#N/A	#N/A	#N/A	#N/A	#N/A	#N/A	#N/A	#N/A
GCA_000775045.1	GCA_000775045.1.fna	NCBI	99.8	0.4	Burkholderia pseudomallei	Burkholderia pseudomallei	MSHR2138	#N/A	#N/A	#N/A	#N/A	#N/A	#N/A	#N/A	#N/A	#N/A	#N/A	#N/A	#N/A	#N/A		#N/A	#N/A	#N/A	#N/A	#N/A	#N/A	#N/A	#N/A	#N/A	#N/A
GCA_000775085.1	GCA_000775085.1.fna	NCBI	100	0.3	Burkholderia pseudomallei	Burkholderia pseudomallei	TSV28	#N/A	#N/A	#N/A	#N/A	#N/A	#N/A	#N/A	#N/A	#N/A	#N/A	#N/A	#N/A	#N/A		#N/A	#N/A	#N/A	#N/A	#N/A	#N/A	#N/A	#N/A	#N/A	#N/A
GCA_000775095.1	GCA_000775095.1.fna	NCBI	100	0.3	Burkholderia pseudomallei	Burkholderia pseudomallei	TSV5	#N/A	#N/A	#N/A	#N/A	#N/A	#N/A	#N/A	#N/A	#N/A	#N/A	#N/A	#N/A	#N/A		#N/A	#N/A	#N/A	#N/A	#N/A	#N/A	#N/A	#N/A	#N/A	#N/A
GCA_000775105.1	GCA_000775105.1.fna	NCBI	100	0.3	Burkholderia pseudomallei	Burkholderia pseudomallei	TSV32	#N/A	#N/A	#N/A	#N/A	#N/A	#N/A	#N/A	#N/A	#N/A	#N/A	#N/A	#N/A	#N/A		#N/A	#N/A	#N/A	#N/A	#N/A	#N/A	#N/A	#N/A	#N/A	#N/A
GCA_000775115.1	GCA_000775115.1.fna	NCBI	100	0.3	Burkholderia pseudomallei	Burkholderia pseudomallei	TSV44	#N/A	#N/A	#N/A	#N/A	#N/A	#N/A	#N/A	#N/A	#N/A	#N/A	#N/A	#N/A	#N/A		#N/A	#N/A	#N/A	#N/A	#N/A	#N/A	#N/A	#N/A	#N/A	#N/A
GCA_000775655.1	GCA_000775655.1.fna	NCBI	99.9	0.3	Burkholderia pseudomallei	Burkholderia pseudomallei	MSHR1029	#N/A	#N/A	#N/A	#N/A	#N/A	#N/A	#N/A	#N/A	#N/A	#N/A	#N/A	#N/A	#N/A		#N/A	#N/A	#N/A	#N/A	#N/A	#N/A	#N/A	#N/A	#N/A	#N/A
GCA_000775675.1	GCA_000775675.1.fna	NCBI	100	0.3	Burkholderia pseudomallei	Burkholderia pseudomallei	A79C	#N/A	#N/A	#N/A	#N/A	#N/A	#N/A	#N/A	#N/A	#N/A	#N/A	#N/A	#N/A	#N/A		#N/A	#N/A	#N/A	#N/A	#N/A	#N/A	#N/A	#N/A	#N/A	#N/A
GCA_000775685.1	GCA_000775685.1.fna	NCBI	100	0.3	Burkholderia pseudomallei	Burkholderia pseudomallei	A79D	#N/A	#N/A	#N/A	#N/A	#N/A	#N/A	#N/A	#N/A	#N/A	#N/A	#N/A	#N/A	#N/A		#N/A	#N/A	#N/A	#N/A	#N/A	#N/A	#N/A	#N/A	#N/A	#N/A
GCA_000783555.2	GCA_000783555.2.fna	NCBI	99.3	1.3	Burkholderia cenocepacia	Burkholderia cenocepacia	FDAARGOS_82	#N/A	#N/A	#N/A	#N/A	#N/A	#N/A	#N/A	#N/A	#N/A	#N/A	#N/A	#N/A	#N/A		#N/A	#N/A	#N/A	#N/A	#N/A	#N/A	#N/A	#N/A	#N/A	#N/A
GCA_000785435.2	GCA_000785435.2.fna	NCBI	100	0.3	Paraburkholderia sacchari	Paraburkholderia sacchari	LMG 19450	#N/A	#N/A	#N/A	#N/A	#N/A	#N/A	#N/A	#N/A	#N/A	#N/A	#N/A	#N/A	#N/A		#N/A	#N/A	#N/A	#N/A	#N/A	#N/A	#N/A	#N/A	#N/A	#N/A
GCA_000801065.1	GCA_000801065.1.fna	NCBI	96.2	0.3	Burkholderia glumae	Burkholderia glumae	NCPPB 3923	#N/A	#N/A	#N/A	#N/A	#N/A	#N/A	#N/A	#N/A	#N/A	#N/A	#N/A	#N/A	#N/A		#N/A	#N/A	#N/A	#N/A	#N/A	#N/A	#N/A	#N/A	#N/A	#N/A
GCA_000801955.1	GCA_000801955.1.fna	NCBI	99.7	0.3	Ralstonia sp. A12	Ralstonia sp.	A12	#N/A	#N/A	#N/A	#N/A	#N/A	#N/A	#N/A	#N/A	#N/A	#N/A	#N/A	#N/A	#N/A		#N/A	#N/A	#N/A	#N/A	#N/A	#N/A	#N/A	#N/A	#N/A	#N/A
GCA_000807775.2	GCA_000807775.2.fna	NCBI	99.5	0.1	Pandoraea fibrosis	Pandoraea fibrosis	6399	#N/A	#N/A	#N/A	#N/A	#N/A	#N/A	#N/A	#N/A	#N/A	#N/A	#N/A	#N/A	#N/A		#N/A	#N/A	#N/A	#N/A	#N/A	#N/A	#N/A	#N/A	#N/A	#N/A
GCA_000807785.2	GCA_000807785.2.fna	NCBI	99.7	0.1	Pandoraea fibrosis	Pandoraea fibrosis	7641	#N/A	#N/A	#N/A	#N/A	#N/A	#N/A	#N/A	#N/A	#N/A	#N/A	#N/A	#N/A	#N/A		#N/A	#N/A	#N/A	#N/A	#N/A	#N/A	#N/A	#N/A	#N/A	#N/A
GCA_000807815.1	GCA_000807815.1.fna	NCBI	99.8	0.1	Burkholderia multivorans	Burkholderia multivorans	D2214	#N/A	#N/A	#N/A	#N/A	#N/A	#N/A	#N/A	#N/A	#N/A	#N/A	#N/A	#N/A	#N/A		#N/A	#N/A	#N/A	#N/A	#N/A	#N/A	#N/A	#N/A	#N/A	#N/A
GCA_000807825.1	GCA_000807825.1.fna	NCBI	99.8	0.1	Burkholderia multivorans	Burkholderia multivorans	D2095	#N/A	#N/A	#N/A	#N/A	#N/A	#N/A	#N/A	#N/A	#N/A	#N/A	#N/A	#N/A	#N/A		#N/A	#N/A	#N/A	#N/A	#N/A	#N/A	#N/A	#N/A	#N/A	#N/A
GCA_000808035.2	GCA_000808035.2.fna	NCBI	100	0.1	Burkholderia thailandensis	Burkholderia thailandensis	2003015869	#N/A	#N/A	#N/A	#N/A	#N/A	#N/A	#N/A	#N/A	#N/A	#N/A	#N/A	#N/A	#N/A		#N/A	#N/A	#N/A	#N/A	#N/A	#N/A	#N/A	#N/A	#N/A	#N/A
GCA_000812445.1	GCA_000812445.1.fna	NCBI	99.8	0.7	Cupriavidus sp. SHE	Cupriavidus sp.	SHE	#N/A	#N/A	#N/A	#N/A	#N/A	#N/A	#N/A	#N/A	#N/A	#N/A	#N/A	#N/A	#N/A		#N/A	#N/A	#N/A	#N/A	#N/A	#N/A	#N/A	#N/A	#N/A	#N/A
GCA_000812465.1	GCA_000812465.1.fna	NCBI	99.5	0.7	Cupriavidus sp. IDO	Cupriavidus sp.	IDO	#N/A	#N/A	#N/A	#N/A	#N/A	#N/A	#N/A	#N/A	#N/A	#N/A	#N/A	#N/A	#N/A		#N/A	#N/A	#N/A	#N/A	#N/A	#N/A	#N/A	#N/A	#N/A	#N/A
GCA_000814845.2	GCA_000814845.2.fna	NCBI	100	0.3	Pandoraea sputorum	Pandoraea sputorum	DSM 21091	#N/A	#N/A	#N/A	#N/A	#N/A	#N/A	#N/A	#N/A	#N/A	#N/A	#N/A	#N/A	#N/A		#N/A	#N/A	#N/A	#N/A	#N/A	#N/A	#N/A	#N/A	#N/A	#N/A
GCA_000815105.2	GCA_000815105.2.fna	NCBI	100	0.1	Pandoraea pulmonicola	Pandoraea pulmonicola	DSM 16583	#N/A	#N/A	#N/A	#N/A	#N/A	#N/A	#N/A	#N/A	#N/A	#N/A	#N/A	#N/A	#N/A		#N/A	#N/A	#N/A	#N/A	#N/A	#N/A	#N/A	#N/A	#N/A	#N/A
GCA_000818575.1	GCA_000818575.1.fna	NCBI	100	0.3	Burkholderia cenocepacia	Burkholderia cenocepacia	CEIB S5-1	#N/A	#N/A	#N/A	#N/A	#N/A	#N/A	#N/A	#N/A	#N/A	#N/A	#N/A	#N/A	#N/A		#N/A	#N/A	#N/A	#N/A	#N/A	#N/A	#N/A	#N/A	#N/A	#N/A
GCA_000818655.1	GCA_000818655.1.fna	NCBI	100	0.3	Burkholderia sp. MR1	Burkholderia sp.	MR1	#N/A	#N/A	#N/A	#N/A	#N/A	#N/A	#N/A	#N/A	#N/A	#N/A	#N/A	#N/A	#N/A		#N/A	#N/A	#N/A	#N/A	#N/A	#N/A	#N/A	#N/A	#N/A	#N/A
GCA_022095055.1	GCA_022095055.1.fna	NCBI	99.7	0	Ralstonia solanacearum	Ralstonia solanacearum	RsT01	IIB	IIB-4	#N/A	#N/A	#N/A	#N/A	#N/A	#N/A	#N/A	#N/A	#N/A	#N/A	#N/A	1	1	100.00	100.00	100.00	100.00	100.00	100.00	100.00	100.00	100.00
GCA_023074955.1	GCA_023074955.1.fna	NCBI	99.9	1.5	Ralstonia solanacearum	Ralstonia solanacearum	UW82	IIB	IIB-4	#N/A	#N/A	#N/A	#N/A	#N/A	#N/A	#N/A	#N/A	#N/A	#N/A	#N/A	1	1	100.00	100.00	100.00	100.00	100.00	100.00	100.00	100.00	100.00
GCA_023075305.1	GCA_023075305.1.fna	NCBI	99.7	1.2	Ralstonia solanacearum	Ralstonia solanacearum	UW71	IIB	IIB-4	#N/A	#N/A	#N/A	#N/A	#N/A	#N/A	#N/A	#N/A	#N/A	#N/A	#N/A	1	1	100.00	100.00	100.00	100.00	100.00	100.00	100.00	100.00	100.00
GCA_000825885.2	GCA_000825885.2.fna	NCBI	97.8	0	Ralstonia solanacearum	Ralstonia solanacearum	CFBP6783	IIB	IIB-4NPB	#N/A	#N/A	#N/A	#N/A	#N/A	#N/A	#N/A	#N/A	#N/A	#N/A	#N/A		#N/A	#N/A	#N/A	#N/A	#N/A	#N/A	#N/A	#N/A	#N/A	#N/A
GCA_000825905.2	GCA_000825905.2.fna	NCBI	97.7	0	Ralstonia solanacearum	Ralstonia solanacearum	IBSBF1503	IIB	IIB-4NPB	#N/A	#N/A	#N/A	#N/A	#N/A	#N/A	#N/A	#N/A	#N/A	#N/A	#N/A		#N/A	#N/A	#N/A	#N/A	#N/A	#N/A	#N/A	#N/A	#N/A	#N/A
GCA_000826965.4	GCA_000826965.4.fna	NCBI	100	0.3	Pandoraea apista	Pandoraea apista	TF81F4	#N/A	#N/A	#N/A	#N/A	#N/A	#N/A	#N/A	#N/A	#N/A	#N/A	#N/A	#N/A	#N/A		#N/A	#N/A	#N/A	#N/A	#N/A	#N/A	#N/A	#N/A	#N/A	#N/A
GCA_000828875.1	GCA_000828875.1.fna	NCBI	99.9	1.2	Burkholderia sp. RPE67	Burkholderia sp.	RPE67	#N/A	#N/A	#N/A	#N/A	#N/A	#N/A	#N/A	#N/A	#N/A	#N/A	#N/A	#N/A	#N/A		#N/A	#N/A	#N/A	#N/A	#N/A	#N/A	#N/A	#N/A	#N/A	#N/A
GCA_000832305.1	GCA_000832305.1.fna	NCBI	99.9	0.6	Cupriavidus basilensis	Cupriavidus basilensis	4G11	#N/A	#N/A	#N/A	#N/A	#N/A	#N/A	#N/A	#N/A	#N/A	#N/A	#N/A	#N/A	#N/A		#N/A	#N/A	#N/A	#N/A	#N/A	#N/A	#N/A	#N/A	#N/A	#N/A
GCA_000833595.1	GCA_000833595.1.fna	NCBI	99.5	0.4	Burkholderia sp. MSHR3999	Burkholderia sp.	MSHR3999	#N/A	#N/A	#N/A	#N/A	#N/A	#N/A	#N/A	#N/A	#N/A	#N/A	#N/A	#N/A	#N/A		#N/A	#N/A	#N/A	#N/A	#N/A	#N/A	#N/A	#N/A	#N/A	#N/A
GCA_000835205.1	GCA_000835205.1.fna	NCBI	99.8	0.4	Burkholderia plantarii	Burkholderia plantarii	PG1	#N/A	#N/A	#N/A	#N/A	#N/A	#N/A	#N/A	#N/A	#N/A	#N/A	#N/A	#N/A	#N/A		#N/A	#N/A	#N/A	#N/A	#N/A	#N/A	#N/A	#N/A	#N/A	#N/A
GCA_000876015.1	GCA_000876015.1.fna	NCBI	100	0.9	Cupriavidus basilensis	Cupriavidus basilensis	KF708	#N/A	#N/A	#N/A	#N/A	#N/A	#N/A	#N/A	#N/A	#N/A	#N/A	#N/A	#N/A	#N/A		#N/A	#N/A	#N/A	#N/A	#N/A	#N/A	#N/A	#N/A	#N/A	#N/A
GCA_000877315.1	GCA_000877315.1.fna	NCBI	99.6	0.3	Burkholderia cepacia	Burkholderia cepacia	LMG 16656	#N/A	#N/A	#N/A	#N/A	#N/A	#N/A	#N/A	#N/A	#N/A	#N/A	#N/A	#N/A	#N/A		#N/A	#N/A	#N/A	#N/A	#N/A	#N/A	#N/A	#N/A	#N/A	#N/A
GCA_000877335.1	GCA_000877335.1.fna	NCBI	100	0.3	Burkholderia thailandensis	Burkholderia thailandensis	Phuket 4W-1	#N/A	#N/A	#N/A	#N/A	#N/A	#N/A	#N/A	#N/A	#N/A	#N/A	#N/A	#N/A	#N/A		#N/A	#N/A	#N/A	#N/A	#N/A	#N/A	#N/A	#N/A	#N/A	#N/A
GCA_000932075.1	GCA_000932075.1.fna	NCBI	100	0.3	Burkholderia pseudomallei	Burkholderia pseudomallei	QCMRI_BP07	#N/A	#N/A	#N/A	#N/A	#N/A	#N/A	#N/A	#N/A	#N/A	#N/A	#N/A	#N/A	#N/A		#N/A	#N/A	#N/A	#N/A	#N/A	#N/A	#N/A	#N/A	#N/A	#N/A
GCA_000932085.1	GCA_000932085.1.fna	NCBI	100	0.9	Burkholderia pseudomallei	Burkholderia pseudomallei	QCMRI_BP13	#N/A	#N/A	#N/A	#N/A	#N/A	#N/A	#N/A	#N/A	#N/A	#N/A	#N/A	#N/A	#N/A		#N/A	#N/A	#N/A	#N/A	#N/A	#N/A	#N/A	#N/A	#N/A	#N/A
GCA_000932095.1	GCA_000932095.1.fna	NCBI	100	1.3	Burkholderia pseudomallei	Burkholderia pseudomallei	QCMRI_BP28	#N/A	#N/A	#N/A	#N/A	#N/A	#N/A	#N/A	#N/A	#N/A	#N/A	#N/A	#N/A	#N/A		#N/A	#N/A	#N/A	#N/A	#N/A	#N/A	#N/A	#N/A	#N/A	#N/A
GCA_000932105.1	GCA_000932105.1.fna	NCBI	100	0.6	Burkholderia pseudomallei	Burkholderia pseudomallei	QCMRI_BP18	#N/A	#N/A	#N/A	#N/A	#N/A	#N/A	#N/A	#N/A	#N/A	#N/A	#N/A	#N/A	#N/A		#N/A	#N/A	#N/A	#N/A	#N/A	#N/A	#N/A	#N/A	#N/A	#N/A
GCA_000932145.1	GCA_000932145.1.fna	NCBI	100	0.3	Burkholderia pseudomallei	Burkholderia pseudomallei	QCMRI_BP32	#N/A	#N/A	#N/A	#N/A	#N/A	#N/A	#N/A	#N/A	#N/A	#N/A	#N/A	#N/A	#N/A		#N/A	#N/A	#N/A	#N/A	#N/A	#N/A	#N/A	#N/A	#N/A	#N/A
GCA_000934605.2	GCA_000934605.2.fna	NCBI	100	0.1	Pandoraea vervacti	Pandoraea vervacti	NS15	#N/A	#N/A	#N/A	#N/A	#N/A	#N/A	#N/A	#N/A	#N/A	#N/A	#N/A	#N/A	#N/A		#N/A	#N/A	#N/A	#N/A	#N/A	#N/A	#N/A	#N/A	#N/A	#N/A
GCA_000949135.2	GCA_000949135.2.fna	NCBI	99.6	0.9	Burkholderia sp. USMB20	Burkholderia sp.	USMB20	#N/A	#N/A	#N/A	#N/A	#N/A	#N/A	#N/A	#N/A	#N/A	#N/A	#N/A	#N/A	#N/A		#N/A	#N/A	#N/A	#N/A	#N/A	#N/A	#N/A	#N/A	#N/A	#N/A
GCA_000953095.1	GCA_000953095.1.fna	NCBI	100	0.1	Burkholderia pseudomallei	Burkholderia pseudomallei	C1	#N/A	#N/A	#N/A	#N/A	#N/A	#N/A	#N/A	#N/A	#N/A	#N/A	#N/A	#N/A	#N/A		#N/A	#N/A	#N/A	#N/A	#N/A	#N/A	#N/A	#N/A	#N/A	#N/A
GCA_000953875.1	GCA_000953875.1.fna	NCBI	100	0.1	Ralstonia mannitolilytica	Ralstonia mannitolilytica	MRY14-0246	#N/A	#N/A	#N/A	#N/A	#N/A	#N/A	#N/A	#N/A	#N/A	#N/A	#N/A	#N/A	#N/A		#N/A	#N/A	#N/A	#N/A	#N/A	#N/A	#N/A	#N/A	#N/A	#N/A
GCA_000954175.1	GCA_000954175.1.fna	NCBI	100	0.3	Burkholderia pseudomallei	Burkholderia pseudomallei	vgh07	#N/A	#N/A	#N/A	#N/A	#N/A	#N/A	#N/A	#N/A	#N/A	#N/A	#N/A	#N/A	#N/A		#N/A	#N/A	#N/A	#N/A	#N/A	#N/A	#N/A	#N/A	#N/A	#N/A
GCA_000955785.1	GCA_000955785.1.fna	NCBI	99.9	0.9	Burkholderiaceae bacterium 16	Burkholderiaceae bacterium	16	#N/A	#N/A	#N/A	#N/A	#N/A	#N/A	#N/A	#N/A	#N/A	#N/A	#N/A	#N/A	#N/A		#N/A	#N/A	#N/A	#N/A	#N/A	#N/A	#N/A	#N/A	#N/A	#N/A
GCA_000955795.1	GCA_000955795.1.fna	NCBI	99.7	0	Burkholderiaceae bacterium 26	Burkholderiaceae bacterium	26	#N/A	#N/A	#N/A	#N/A	#N/A	#N/A	#N/A	#N/A	#N/A	#N/A	#N/A	#N/A	#N/A		#N/A	#N/A	#N/A	#N/A	#N/A	#N/A	#N/A	#N/A	#N/A	#N/A
GCA_000959125.1	GCA_000959125.1.fna	NCBI	100	0.3	Burkholderia pseudomallei	Burkholderia pseudomallei	1026b	#N/A	#N/A	#N/A	#N/A	#N/A	#N/A	#N/A	#N/A	#N/A	#N/A	#N/A	#N/A	#N/A		#N/A	#N/A	#N/A	#N/A	#N/A	#N/A	#N/A	#N/A	#N/A	#N/A
GCA_000959145.1	GCA_000959145.1.fna	NCBI	99.8	0.1	Burkholderia pseudomallei	Burkholderia pseudomallei	406E	#N/A	#N/A	#N/A	#N/A	#N/A	#N/A	#N/A	#N/A	#N/A	#N/A	#N/A	#N/A	#N/A		#N/A	#N/A	#N/A	#N/A	#N/A	#N/A	#N/A	#N/A	#N/A	#N/A
GCA_000959165.1	GCA_000959165.1.fna	NCBI	99.5	0.1	Burkholderia mallei	Burkholderia mallei	2002734299	#N/A	#N/A	#N/A	#N/A	#N/A	#N/A	#N/A	#N/A	#N/A	#N/A	#N/A	#N/A	#N/A		#N/A	#N/A	#N/A	#N/A	#N/A	#N/A	#N/A	#N/A	#N/A	#N/A
GCA_000959185.1	GCA_000959185.1.fna	NCBI	99.9	0.3	Burkholderia pseudomallei	Burkholderia pseudomallei	MSHR840	#N/A	#N/A	#N/A	#N/A	#N/A	#N/A	#N/A	#N/A	#N/A	#N/A	#N/A	#N/A	#N/A		#N/A	#N/A	#N/A	#N/A	#N/A	#N/A	#N/A	#N/A	#N/A	#N/A
GCA_000959205.1	GCA_000959205.1.fna	NCBI	99.9	0.3	Burkholderia pseudomallei	Burkholderia pseudomallei	MSHR491	#N/A	#N/A	#N/A	#N/A	#N/A	#N/A	#N/A	#N/A	#N/A	#N/A	#N/A	#N/A	#N/A		#N/A	#N/A	#N/A	#N/A	#N/A	#N/A	#N/A	#N/A	#N/A	#N/A
GCA_000959225.1	GCA_000959225.1.fna	NCBI	100	0.3	Burkholderia pseudomallei	Burkholderia pseudomallei	MSHR2543	#N/A	#N/A	#N/A	#N/A	#N/A	#N/A	#N/A	#N/A	#N/A	#N/A	#N/A	#N/A	#N/A		#N/A	#N/A	#N/A	#N/A	#N/A	#N/A	#N/A	#N/A	#N/A	#N/A
GCA_000959245.1	GCA_000959245.1.fna	NCBI	99.9	0.3	Burkholderia ubonensis	Burkholderia ubonensis	MSMB22	#N/A	#N/A	#N/A	#N/A	#N/A	#N/A	#N/A	#N/A	#N/A	#N/A	#N/A	#N/A	#N/A		#N/A	#N/A	#N/A	#N/A	#N/A	#N/A	#N/A	#N/A	#N/A	#N/A
GCA_000959265.1	GCA_000959265.1.fna	NCBI	100	0.1	Burkholderia pseudomallei	Burkholderia pseudomallei	7894	#N/A	#N/A	#N/A	#N/A	#N/A	#N/A	#N/A	#N/A	#N/A	#N/A	#N/A	#N/A	#N/A		#N/A	#N/A	#N/A	#N/A	#N/A	#N/A	#N/A	#N/A	#N/A	#N/A
GCA_000959285.1	GCA_000959285.1.fna	NCBI	100	0.3	Burkholderia pseudomallei	Burkholderia pseudomallei	K96243	#N/A	#N/A	#N/A	#N/A	#N/A	#N/A	#N/A	#N/A	#N/A	#N/A	#N/A	#N/A	#N/A		#N/A	#N/A	#N/A	#N/A	#N/A	#N/A	#N/A	#N/A	#N/A	#N/A
GCA_000959305.1	GCA_000959305.1.fna	NCBI	100	0.1	Burkholderia pseudomallei	Burkholderia pseudomallei	MSHR668	#N/A	#N/A	#N/A	#N/A	#N/A	#N/A	#N/A	#N/A	#N/A	#N/A	#N/A	#N/A	#N/A		#N/A	#N/A	#N/A	#N/A	#N/A	#N/A	#N/A	#N/A	#N/A	#N/A
GCA_000959325.1	GCA_000959325.1.fna	NCBI	99.7	0.4	Burkholderia sp. 2002721687	Burkholderia sp.	2002721687	#N/A	#N/A	#N/A	#N/A	#N/A	#N/A	#N/A	#N/A	#N/A	#N/A	#N/A	#N/A	#N/A		#N/A	#N/A	#N/A	#N/A	#N/A	#N/A	#N/A	#N/A	#N/A	#N/A
GCA_000959345.1	GCA_000959345.1.fna	NCBI	99.8	0.1	Burkholderia pseudomallei	Burkholderia pseudomallei	PB08298010	#N/A	#N/A	#N/A	#N/A	#N/A	#N/A	#N/A	#N/A	#N/A	#N/A	#N/A	#N/A	#N/A		#N/A	#N/A	#N/A	#N/A	#N/A	#N/A	#N/A	#N/A	#N/A	#N/A
GCA_000959365.1	GCA_000959365.1.fna	NCBI	100	0.3	Burkholderia oklahomensis	Burkholderia oklahomensis	C6786	#N/A	#N/A	#N/A	#N/A	#N/A	#N/A	#N/A	#N/A	#N/A	#N/A	#N/A	#N/A	#N/A		#N/A	#N/A	#N/A	#N/A	#N/A	#N/A	#N/A	#N/A	#N/A	#N/A
GCA_000959405.1	GCA_000959405.1.fna	NCBI	99.7	0.1	Burkholderia mallei	Burkholderia mallei	11	#N/A	#N/A	#N/A	#N/A	#N/A	#N/A	#N/A	#N/A	#N/A	#N/A	#N/A	#N/A	#N/A		#N/A	#N/A	#N/A	#N/A	#N/A	#N/A	#N/A	#N/A	#N/A	#N/A
GCA_000959425.1	GCA_000959425.1.fna	NCBI	100	0.3	Burkholderia thailandensis	Burkholderia thailandensis	2002721643	#N/A	#N/A	#N/A	#N/A	#N/A	#N/A	#N/A	#N/A	#N/A	#N/A	#N/A	#N/A	#N/A		#N/A	#N/A	#N/A	#N/A	#N/A	#N/A	#N/A	#N/A	#N/A	#N/A
GCA_000959445.1	GCA_000959445.1.fna	NCBI	100	0.4	Burkholderia vietnamiensis	Burkholderia vietnamiensis	LMG 10929	#N/A	#N/A	#N/A	#N/A	#N/A	#N/A	#N/A	#N/A	#N/A	#N/A	#N/A	#N/A	#N/A		#N/A	#N/A	#N/A	#N/A	#N/A	#N/A	#N/A	#N/A	#N/A	#N/A
GCA_000959465.1	GCA_000959465.1.fna	NCBI	99.8	0.1	Burkholderia mallei	Burkholderia mallei	India86-567-2	#N/A	#N/A	#N/A	#N/A	#N/A	#N/A	#N/A	#N/A	#N/A	#N/A	#N/A	#N/A	#N/A		#N/A	#N/A	#N/A	#N/A	#N/A	#N/A	#N/A	#N/A	#N/A	#N/A
GCA_000959485.1	GCA_000959485.1.fna	NCBI	99.3	0.3	Burkholderia mallei	Burkholderia mallei	2002734306	#N/A	#N/A	#N/A	#N/A	#N/A	#N/A	#N/A	#N/A	#N/A	#N/A	#N/A	#N/A	#N/A		#N/A	#N/A	#N/A	#N/A	#N/A	#N/A	#N/A	#N/A	#N/A	#N/A
GCA_000959505.1	GCA_000959505.1.fna	NCBI	99.9	0	Burkholderia dolosa	Burkholderia dolosa	AU0158	#N/A	#N/A	#N/A	#N/A	#N/A	#N/A	#N/A	#N/A	#N/A	#N/A	#N/A	#N/A	#N/A		#N/A	#N/A	#N/A	#N/A	#N/A	#N/A	#N/A	#N/A	#N/A	#N/A
GCA_000959525.1	GCA_000959525.1.fna	NCBI	100	0.1	Burkholderia multivorans	Burkholderia multivorans	BAA-247	#N/A	#N/A	#N/A	#N/A	#N/A	#N/A	#N/A	#N/A	#N/A	#N/A	#N/A	#N/A	#N/A		#N/A	#N/A	#N/A	#N/A	#N/A	#N/A	#N/A	#N/A	#N/A	#N/A
GCA_000959545.1	GCA_000959545.1.fna	NCBI	99.9	0.6	Burkholderia ambifaria	Burkholderia ambifaria	AMMD	#N/A	#N/A	#N/A	#N/A	#N/A	#N/A	#N/A	#N/A	#N/A	#N/A	#N/A	#N/A	#N/A		#N/A	#N/A	#N/A	#N/A	#N/A	#N/A	#N/A	#N/A	#N/A	#N/A
GCA_000959585.1	GCA_000959585.1.fna	NCBI	99.5	0.1	Burkholderia mallei	Burkholderia mallei	KC_1092	#N/A	#N/A	#N/A	#N/A	#N/A	#N/A	#N/A	#N/A	#N/A	#N/A	#N/A	#N/A	#N/A		#N/A	#N/A	#N/A	#N/A	#N/A	#N/A	#N/A	#N/A	#N/A	#N/A
GCA_000959605.1	GCA_000959605.1.fna	NCBI	100	2.3	Burkholderia thailandensis	Burkholderia thailandensis	34	#N/A	#N/A	#N/A	#N/A	#N/A	#N/A	#N/A	#N/A	#N/A	#N/A	#N/A	#N/A	#N/A		#N/A	#N/A	#N/A	#N/A	#N/A	#N/A	#N/A	#N/A	#N/A	#N/A
GCA_000959625.1	GCA_000959625.1.fna	NCBI	99.8	0.1	Burkholderia mallei	Burkholderia mallei	2002721276	#N/A	#N/A	#N/A	#N/A	#N/A	#N/A	#N/A	#N/A	#N/A	#N/A	#N/A	#N/A	#N/A		#N/A	#N/A	#N/A	#N/A	#N/A	#N/A	#N/A	#N/A	#N/A	#N/A
GCA_000959725.1	GCA_000959725.1.fna	NCBI	100	0.9	Burkholderia gladioli	Burkholderia gladioli	ATCC 10248	#N/A	#N/A	#N/A	#N/A	#N/A	#N/A	#N/A	#N/A	#N/A	#N/A	#N/A	#N/A	#N/A		#N/A	#N/A	#N/A	#N/A	#N/A	#N/A	#N/A	#N/A	#N/A	#N/A
GCA_000960995.1	GCA_000960995.1.fna	NCBI	100	0.4	Burkholderia glumae	Burkholderia glumae	ATCC 33617	#N/A	#N/A	#N/A	#N/A	#N/A	#N/A	#N/A	#N/A	#N/A	#N/A	#N/A	#N/A	#N/A		#N/A	#N/A	#N/A	#N/A	#N/A	#N/A	#N/A	#N/A	#N/A	#N/A
GCA_000961515.1	GCA_000961515.1.fna	NCBI	100	1.7	Paraburkholderia fungorum	Paraburkholderia fungorum	ATCC BAA-463	#N/A	#N/A	#N/A	#N/A	#N/A	#N/A	#N/A	#N/A	#N/A	#N/A	#N/A	#N/A	#N/A		#N/A	#N/A	#N/A	#N/A	#N/A	#N/A	#N/A	#N/A	#N/A	#N/A
GCA_000961535.1	GCA_000961535.1.fna	NCBI	99.7	0.3	Burkholderia pseudomallei	Burkholderia pseudomallei	MSHR5107	#N/A	#N/A	#N/A	#N/A	#N/A	#N/A	#N/A	#N/A	#N/A	#N/A	#N/A	#N/A	#N/A		#N/A	#N/A	#N/A	#N/A	#N/A	#N/A	#N/A	#N/A	#N/A	#N/A
GCA_000970345.1	GCA_000970345.1.fna	NCBI	97.5	0.6	Robbsia andropogonis	Robbsia andropogonis	ICMP2807	#N/A	#N/A	#N/A	#N/A	#N/A	#N/A	#N/A	#N/A	#N/A	#N/A	#N/A	#N/A	#N/A		#N/A	#N/A	#N/A	#N/A	#N/A	#N/A	#N/A	#N/A	#N/A	#N/A
GCA_000970935.1	GCA_000970935.1.fna	NCBI	100	0.1	Burkholderia pseudomallei	Burkholderia pseudomallei	MSHR1328	#N/A	#N/A	#N/A	#N/A	#N/A	#N/A	#N/A	#N/A	#N/A	#N/A	#N/A	#N/A	#N/A		#N/A	#N/A	#N/A	#N/A	#N/A	#N/A	#N/A	#N/A	#N/A	#N/A
GCA_000970955.1	GCA_000970955.1.fna	NCBI	99.9	0.3	Burkholderia pseudomallei	Burkholderia pseudomallei	MSHR1079	#N/A	#N/A	#N/A	#N/A	#N/A	#N/A	#N/A	#N/A	#N/A	#N/A	#N/A	#N/A	#N/A		#N/A	#N/A	#N/A	#N/A	#N/A	#N/A	#N/A	#N/A	#N/A	#N/A
GCA_000972785.3	GCA_000972785.3.fna	NCBI	100	0.4	Pandoraea oxalativorans	Pandoraea oxalativorans	DSM 23570	#N/A	#N/A	#N/A	#N/A	#N/A	#N/A	#N/A	#N/A	#N/A	#N/A	#N/A	#N/A	#N/A		#N/A	#N/A	#N/A	#N/A	#N/A	#N/A	#N/A	#N/A	#N/A	#N/A
GCA_000974605.1	GCA_000974605.1.fna	NCBI	98.9	0.4	Cupriavidus pauculus	Cupriavidus pauculus	KF709	#N/A	#N/A	#N/A	#N/A	#N/A	#N/A	#N/A	#N/A	#N/A	#N/A	#N/A	#N/A	#N/A		#N/A	#N/A	#N/A	#N/A	#N/A	#N/A	#N/A	#N/A	#N/A	#N/A
GCA_000974835.2	GCA_000974835.2.fna	NCBI	100	0	Burkholderia cepacia	Burkholderia cepacia	LO6	#N/A	#N/A	#N/A	#N/A	#N/A	#N/A	#N/A	#N/A	#N/A	#N/A	#N/A	#N/A	#N/A		#N/A	#N/A	#N/A	#N/A	#N/A	#N/A	#N/A	#N/A	#N/A	#N/A
GCA_000980955.1	GCA_000980955.1.fna	NCBI	99.8	0.4	Burkholderia vietnamiensis	Burkholderia vietnamiensis	CBMB40	#N/A	#N/A	#N/A	#N/A	#N/A	#N/A	#N/A	#N/A	#N/A	#N/A	#N/A	#N/A	#N/A		#N/A	#N/A	#N/A	#N/A	#N/A	#N/A	#N/A	#N/A	#N/A	#N/A
GCA_000981285.2	GCA_000981285.2.fna	NCBI	96.6	0.7	Burkholderia pseudomallei	Burkholderia pseudomallei	cm_manipal	#N/A	#N/A	#N/A	#N/A	#N/A	#N/A	#N/A	#N/A	#N/A	#N/A	#N/A	#N/A	#N/A		#N/A	#N/A	#N/A	#N/A	#N/A	#N/A	#N/A	#N/A	#N/A	#N/A
GCA_000981305.1	GCA_000981305.1.fna	NCBI	99.7	0.3	Burkholderia cenocepacia	Burkholderia cenocepacia	K56-2	#N/A	#N/A	#N/A	#N/A	#N/A	#N/A	#N/A	#N/A	#N/A	#N/A	#N/A	#N/A	#N/A		#N/A	#N/A	#N/A	#N/A	#N/A	#N/A	#N/A	#N/A	#N/A	#N/A
GCA_000981885.1	GCA_000981885.1.fna	NCBI	99.7	0.6	Burkholderia gladioli	Burkholderia gladioli	SN82F6	#N/A	#N/A	#N/A	#N/A	#N/A	#N/A	#N/A	#N/A	#N/A	#N/A	#N/A	#N/A	#N/A		#N/A	#N/A	#N/A	#N/A	#N/A	#N/A	#N/A	#N/A	#N/A	#N/A
GCA_000986905.1	GCA_000986905.1.fna	NCBI	99.5	0.1	Burkholderia mallei	Burkholderia mallei	Ivan	#N/A	#N/A	#N/A	#N/A	#N/A	#N/A	#N/A	#N/A	#N/A	#N/A	#N/A	#N/A	#N/A		#N/A	#N/A	#N/A	#N/A	#N/A	#N/A	#N/A	#N/A	#N/A	#N/A
GCA_000987055.1	GCA_000987055.1.fna	NCBI	99.7	0.4	Burkholderia contaminans	Burkholderia contaminans	FFH2055	#N/A	#N/A	#N/A	#N/A	#N/A	#N/A	#N/A	#N/A	#N/A	#N/A	#N/A	#N/A	#N/A		#N/A	#N/A	#N/A	#N/A	#N/A	#N/A	#N/A	#N/A	#N/A	#N/A
GCA_000987075.1	GCA_000987075.1.fna	NCBI	99.9	0.9	Burkholderia contaminans	Burkholderia contaminans	LMG 23361	#N/A	#N/A	#N/A	#N/A	#N/A	#N/A	#N/A	#N/A	#N/A	#N/A	#N/A	#N/A	#N/A		#N/A	#N/A	#N/A	#N/A	#N/A	#N/A	#N/A	#N/A	#N/A	#N/A
GCA_001010785.2	GCA_001010785.2.fna	NCBI	100	0.3	Pandoraea apista	Pandoraea apista	TF80G25	#N/A	#N/A	#N/A	#N/A	#N/A	#N/A	#N/A	#N/A	#N/A	#N/A	#N/A	#N/A	#N/A		#N/A	#N/A	#N/A	#N/A	#N/A	#N/A	#N/A	#N/A	#N/A	#N/A
GCA_001017775.3	GCA_001017775.3.fna	NCBI	99.5	1.2	Pandoraea thiooxydans	Pandoraea thiooxydans	DSM 25325	#N/A	#N/A	#N/A	#N/A	#N/A	#N/A	#N/A	#N/A	#N/A	#N/A	#N/A	#N/A	#N/A		#N/A	#N/A	#N/A	#N/A	#N/A	#N/A	#N/A	#N/A	#N/A	#N/A
GCA_001027265.1	GCA_001027265.1.fna	NCBI	99.9	0.3	Pandoraea apista	Pandoraea apista	AU2161	#N/A	#N/A	#N/A	#N/A	#N/A	#N/A	#N/A	#N/A	#N/A	#N/A	#N/A	#N/A	#N/A		#N/A	#N/A	#N/A	#N/A	#N/A	#N/A	#N/A	#N/A	#N/A	#N/A
GCA_001028175.1	GCA_001028175.1.fna	NCBI	99	0.7	Caballeronia mineralivorans	Caballeronia mineralivorans	PML1(12)	#N/A	#N/A	#N/A	#N/A	#N/A	#N/A	#N/A	#N/A	#N/A	#N/A	#N/A	#N/A	#N/A		#N/A	#N/A	#N/A	#N/A	#N/A	#N/A	#N/A	#N/A	#N/A	#N/A
GCA_001028665.1	GCA_001028665.1.fna	NCBI	99.9	0.9	Burkholderia pyrrocinia	Burkholderia pyrrocinia	DSM 10685	#N/A	#N/A	#N/A	#N/A	#N/A	#N/A	#N/A	#N/A	#N/A	#N/A	#N/A	#N/A	#N/A		#N/A	#N/A	#N/A	#N/A	#N/A	#N/A	#N/A	#N/A	#N/A	#N/A
GCA_001028765.1	GCA_001028765.1.fna	NCBI	99	0.6	Burkholderia gladioli	Burkholderia gladioli	NGJ1	#N/A	#N/A	#N/A	#N/A	#N/A	#N/A	#N/A	#N/A	#N/A	#N/A	#N/A	#N/A	#N/A		#N/A	#N/A	#N/A	#N/A	#N/A	#N/A	#N/A	#N/A	#N/A	#N/A
GCA_001029105.3	GCA_001029105.3.fna	NCBI	99.8	0.1	Pandoraea faecigallinarum	Pandoraea faecigallinarum	DSM 23572	#N/A	#N/A	#N/A	#N/A	#N/A	#N/A	#N/A	#N/A	#N/A	#N/A	#N/A	#N/A	#N/A		#N/A	#N/A	#N/A	#N/A	#N/A	#N/A	#N/A	#N/A	#N/A	#N/A
GCA_001029145.1	GCA_001029145.1.fna	NCBI	99.7	0.1	Burkholderia contaminans	Burkholderia contaminans	MS14	#N/A	#N/A	#N/A	#N/A	#N/A	#N/A	#N/A	#N/A	#N/A	#N/A	#N/A	#N/A	#N/A		#N/A	#N/A	#N/A	#N/A	#N/A	#N/A	#N/A	#N/A	#N/A	#N/A
GCA_001038745.1	GCA_001038745.1.fna	NCBI	99.7	0.3	Burkholderia lata	Burkholderia lata	LK27	#N/A	#N/A	#N/A	#N/A	#N/A	#N/A	#N/A	#N/A	#N/A	#N/A	#N/A	#N/A	#N/A		#N/A	#N/A	#N/A	#N/A	#N/A	#N/A	#N/A	#N/A	#N/A	#N/A
GCA_001038835.1	GCA_001038835.1.fna	NCBI	99.1	0.4	Burkholderia cepacia	Burkholderia cepacia	LK13	#N/A	#N/A	#N/A	#N/A	#N/A	#N/A	#N/A	#N/A	#N/A	#N/A	#N/A	#N/A	#N/A		#N/A	#N/A	#N/A	#N/A	#N/A	#N/A	#N/A	#N/A	#N/A	#N/A
GCA_001039005.1	GCA_001039005.1.fna	NCBI	99.8	0.7	Burkholderia cepacia	Burkholderia cepacia	LK29	#N/A	#N/A	#N/A	#N/A	#N/A	#N/A	#N/A	#N/A	#N/A	#N/A	#N/A	#N/A	#N/A		#N/A	#N/A	#N/A	#N/A	#N/A	#N/A	#N/A	#N/A	#N/A	#N/A
GCA_001043615.1	GCA_001043615.1.fna	NCBI	99.1	0.4	Burkholderia sp. LK4	Burkholderia sp.	LK4	#N/A	#N/A	#N/A	#N/A	#N/A	#N/A	#N/A	#N/A	#N/A	#N/A	#N/A	#N/A	#N/A		#N/A	#N/A	#N/A	#N/A	#N/A	#N/A	#N/A	#N/A	#N/A	#N/A
GCA_001049515.1	GCA_001049515.1.fna	NCBI	99.8	1	Pandoraea apista	Pandoraea apista	LMG16407	#N/A	#N/A	#N/A	#N/A	#N/A	#N/A	#N/A	#N/A	#N/A	#N/A	#N/A	#N/A	#N/A		#N/A	#N/A	#N/A	#N/A	#N/A	#N/A	#N/A	#N/A	#N/A	#N/A
GCA_001052915.1	GCA_001052915.1.fna	NCBI	97.9	0.1	Burkholderia cepacia	Burkholderia cepacia	1178_BCEN	#N/A	#N/A	#N/A	#N/A	#N/A	#N/A	#N/A	#N/A	#N/A	#N/A	#N/A	#N/A	#N/A		#N/A	#N/A	#N/A	#N/A	#N/A	#N/A	#N/A	#N/A	#N/A	#N/A
GCA_001053975.1	GCA_001053975.1.fna	NCBI	99.3	0.3	Burkholderia cepacia	Burkholderia cepacia	1167_BCEN	#N/A	#N/A	#N/A	#N/A	#N/A	#N/A	#N/A	#N/A	#N/A	#N/A	#N/A	#N/A	#N/A		#N/A	#N/A	#N/A	#N/A	#N/A	#N/A	#N/A	#N/A	#N/A	#N/A
GCA_001055325.1	GCA_001055325.1.fna	NCBI	98.8	0.3	Burkholderia cenocepacia	Burkholderia cenocepacia	547_BMUL	#N/A	#N/A	#N/A	#N/A	#N/A	#N/A	#N/A	#N/A	#N/A	#N/A	#N/A	#N/A	#N/A		#N/A	#N/A	#N/A	#N/A	#N/A	#N/A	#N/A	#N/A	#N/A	#N/A
GCA_001056365.1	GCA_001056365.1.fna	NCBI	98.1	0.3	Burkholderia cenocepacia	Burkholderia cenocepacia	335_BMUL	#N/A	#N/A	#N/A	#N/A	#N/A	#N/A	#N/A	#N/A	#N/A	#N/A	#N/A	#N/A	#N/A		#N/A	#N/A	#N/A	#N/A	#N/A	#N/A	#N/A	#N/A	#N/A	#N/A
GCA_001056375.1	GCA_001056375.1.fna	NCBI	97.8	0.3	Burkholderia cenocepacia	Burkholderia cenocepacia	33_BMUL	#N/A	#N/A	#N/A	#N/A	#N/A	#N/A	#N/A	#N/A	#N/A	#N/A	#N/A	#N/A	#N/A		#N/A	#N/A	#N/A	#N/A	#N/A	#N/A	#N/A	#N/A	#N/A	#N/A
GCA_001056655.1	GCA_001056655.1.fna	NCBI	99.6	0.3	Burkholderia cenocepacia	Burkholderia cenocepacia	415_BMUL	#N/A	#N/A	#N/A	#N/A	#N/A	#N/A	#N/A	#N/A	#N/A	#N/A	#N/A	#N/A	#N/A		#N/A	#N/A	#N/A	#N/A	#N/A	#N/A	#N/A	#N/A	#N/A	#N/A
GCA_001056705.1	GCA_001056705.1.fna	NCBI	99.3	0.3	Burkholderia cenocepacia	Burkholderia cenocepacia	423_BMUL	#N/A	#N/A	#N/A	#N/A	#N/A	#N/A	#N/A	#N/A	#N/A	#N/A	#N/A	#N/A	#N/A		#N/A	#N/A	#N/A	#N/A	#N/A	#N/A	#N/A	#N/A	#N/A	#N/A
GCA_001057175.1	GCA_001057175.1.fna	NCBI	99.4	0.3	Burkholderia cenocepacia	Burkholderia cenocepacia	548_BMUL	#N/A	#N/A	#N/A	#N/A	#N/A	#N/A	#N/A	#N/A	#N/A	#N/A	#N/A	#N/A	#N/A		#N/A	#N/A	#N/A	#N/A	#N/A	#N/A	#N/A	#N/A	#N/A	#N/A
GCA_001058025.1	GCA_001058025.1.fna	NCBI	95.2	0	Burkholderia multivorans	Burkholderia multivorans	701_BMUL	#N/A	#N/A	#N/A	#N/A	#N/A	#N/A	#N/A	#N/A	#N/A	#N/A	#N/A	#N/A	#N/A		#N/A	#N/A	#N/A	#N/A	#N/A	#N/A	#N/A	#N/A	#N/A	#N/A
GCA_001058485.1	GCA_001058485.1.fna	NCBI	97.5	0	Burkholderia multivorans	Burkholderia multivorans	800_BMUL	#N/A	#N/A	#N/A	#N/A	#N/A	#N/A	#N/A	#N/A	#N/A	#N/A	#N/A	#N/A	#N/A		#N/A	#N/A	#N/A	#N/A	#N/A	#N/A	#N/A	#N/A	#N/A	#N/A
GCA_001059305.1	GCA_001059305.1.fna	NCBI	98.6	0.3	Burkholderia cenocepacia	Burkholderia cenocepacia	881_BCEN	#N/A	#N/A	#N/A	#N/A	#N/A	#N/A	#N/A	#N/A	#N/A	#N/A	#N/A	#N/A	#N/A		#N/A	#N/A	#N/A	#N/A	#N/A	#N/A	#N/A	#N/A	#N/A	#N/A
GCA_001059335.1	GCA_001059335.1.fna	NCBI	99.4	0.3	Burkholderia cenocepacia	Burkholderia cenocepacia	891_BCEN	#N/A	#N/A	#N/A	#N/A	#N/A	#N/A	#N/A	#N/A	#N/A	#N/A	#N/A	#N/A	#N/A		#N/A	#N/A	#N/A	#N/A	#N/A	#N/A	#N/A	#N/A	#N/A	#N/A
GCA_001065525.1	GCA_001065525.1.fna	NCBI	99.1	0.3	Ralstonia solanacearum	Ralstonia solanacearum	58_RSOL	#N/A	#N/A	#N/A	#N/A	#N/A	#N/A	#N/A	#N/A	#N/A	#N/A	#N/A	#N/A	#N/A		#N/A	#N/A	#N/A	#N/A	#N/A	#N/A	#N/A	#N/A	#N/A	#N/A
GCA_001071255.1	GCA_001071255.1.fna	NCBI	95	0.4	Burkholderia cenocepacia	Burkholderia cenocepacia	531_BMUL	#N/A	#N/A	#N/A	#N/A	#N/A	#N/A	#N/A	#N/A	#N/A	#N/A	#N/A	#N/A	#N/A		#N/A	#N/A	#N/A	#N/A	#N/A	#N/A	#N/A	#N/A	#N/A	#N/A
GCA_001072455.1	GCA_001072455.1.fna	NCBI	96.2	0.4	Burkholderia cenocepacia	Burkholderia cenocepacia	35_BMUL	#N/A	#N/A	#N/A	#N/A	#N/A	#N/A	#N/A	#N/A	#N/A	#N/A	#N/A	#N/A	#N/A		#N/A	#N/A	#N/A	#N/A	#N/A	#N/A	#N/A	#N/A	#N/A	#N/A
GCA_001078575.1	GCA_001078575.1.fna	NCBI	100	0.7	Ralstonia sp. MD27	Ralstonia sp.	MD27	#N/A	#N/A	#N/A	#N/A	#N/A	#N/A	#N/A	#N/A	#N/A	#N/A	#N/A	#N/A	#N/A		#N/A	#N/A	#N/A	#N/A	#N/A	#N/A	#N/A	#N/A	#N/A	#N/A
GCA_001182265.1	GCA_001182265.1.fna	NCBI	100	0.3	Burkholderia pseudomallei	Burkholderia pseudomallei	EY6	#N/A	#N/A	#N/A	#N/A	#N/A	#N/A	#N/A	#N/A	#N/A	#N/A	#N/A	#N/A	#N/A		#N/A	#N/A	#N/A	#N/A	#N/A	#N/A	#N/A	#N/A	#N/A	#N/A
GCA_001182285.1	GCA_001182285.1.fna	NCBI	100	0.1	Burkholderia pseudomallei	Burkholderia pseudomallei	ATCC 23343	#N/A	#N/A	#N/A	#N/A	#N/A	#N/A	#N/A	#N/A	#N/A	#N/A	#N/A	#N/A	#N/A		#N/A	#N/A	#N/A	#N/A	#N/A	#N/A	#N/A	#N/A	#N/A	#N/A
GCA_001182305.1	GCA_001182305.1.fna	NCBI	100	0.1	Burkholderia pseudomallei	Burkholderia pseudomallei	HA	#N/A	#N/A	#N/A	#N/A	#N/A	#N/A	#N/A	#N/A	#N/A	#N/A	#N/A	#N/A	#N/A		#N/A	#N/A	#N/A	#N/A	#N/A	#N/A	#N/A	#N/A	#N/A	#N/A
GCA_001182325.1	GCA_001182325.1.fna	NCBI	100	0.1	Burkholderia pseudomallei	Burkholderia pseudomallei	147	#N/A	#N/A	#N/A	#N/A	#N/A	#N/A	#N/A	#N/A	#N/A	#N/A	#N/A	#N/A	#N/A		#N/A	#N/A	#N/A	#N/A	#N/A	#N/A	#N/A	#N/A	#N/A	#N/A
GCA_001186165.1	GCA_001186165.1.fna	NCBI	100	0.3	Burkholderia pseudomallei	Burkholderia pseudomallei	MSHR0169	#N/A	#N/A	#N/A	#N/A	#N/A	#N/A	#N/A	#N/A	#N/A	#N/A	#N/A	#N/A	#N/A		#N/A	#N/A	#N/A	#N/A	#N/A	#N/A	#N/A	#N/A	#N/A	#N/A
GCA_001189365.1	GCA_001189365.1.fna	NCBI	98	0	Candidatus Burkholderia verschuerenii	Candidatus Burkholderia	UZHbot4	#N/A	#N/A	#N/A	#N/A	#N/A	#N/A	#N/A	#N/A	#N/A	#N/A	#N/A	#N/A	#N/A		#N/A	#N/A	#N/A	#N/A	#N/A	#N/A	#N/A	#N/A	#N/A	#N/A
GCA_001191815.1	GCA_001191815.1.fna	NCBI	100	0.1	Burkholderia pseudomallei	Burkholderia pseudomallei	C32	#N/A	#N/A	#N/A	#N/A	#N/A	#N/A	#N/A	#N/A	#N/A	#N/A	#N/A	#N/A	#N/A		#N/A	#N/A	#N/A	#N/A	#N/A	#N/A	#N/A	#N/A	#N/A	#N/A
GCA_001192415.1	GCA_001192415.1.fna	NCBI	100	0.1	Burkholderia pseudomallei	Burkholderia pseudomallei	C36	#N/A	#N/A	#N/A	#N/A	#N/A	#N/A	#N/A	#N/A	#N/A	#N/A	#N/A	#N/A	#N/A		#N/A	#N/A	#N/A	#N/A	#N/A	#N/A	#N/A	#N/A	#N/A	#N/A
GCA_001192815.1	GCA_001192815.1.fna	NCBI	100	0.1	Burkholderia pseudomallei	Burkholderia pseudomallei	C58	#N/A	#N/A	#N/A	#N/A	#N/A	#N/A	#N/A	#N/A	#N/A	#N/A	#N/A	#N/A	#N/A		#N/A	#N/A	#N/A	#N/A	#N/A	#N/A	#N/A	#N/A	#N/A	#N/A
GCA_001193035.1	GCA_001193035.1.fna	NCBI	100	0.1	Burkholderia pseudomallei	Burkholderia pseudomallei	C30	#N/A	#N/A	#N/A	#N/A	#N/A	#N/A	#N/A	#N/A	#N/A	#N/A	#N/A	#N/A	#N/A		#N/A	#N/A	#N/A	#N/A	#N/A	#N/A	#N/A	#N/A	#N/A	#N/A
GCA_001193375.1	GCA_001193375.1.fna	NCBI	100	0.3	Burkholderia pseudomallei	Burkholderia pseudomallei	4044-138	#N/A	#N/A	#N/A	#N/A	#N/A	#N/A	#N/A	#N/A	#N/A	#N/A	#N/A	#N/A	#N/A		#N/A	#N/A	#N/A	#N/A	#N/A	#N/A	#N/A	#N/A	#N/A	#N/A
GCA_001193615.1	GCA_001193615.1.fna	NCBI	99.8	0.1	Burkholderia pseudomallei	Burkholderia pseudomallei	C11	#N/A	#N/A	#N/A	#N/A	#N/A	#N/A	#N/A	#N/A	#N/A	#N/A	#N/A	#N/A	#N/A		#N/A	#N/A	#N/A	#N/A	#N/A	#N/A	#N/A	#N/A	#N/A	#N/A
GCA_001193655.1	GCA_001193655.1.fna	NCBI	100	0.1	Burkholderia pseudomallei	Burkholderia pseudomallei	C54	#N/A	#N/A	#N/A	#N/A	#N/A	#N/A	#N/A	#N/A	#N/A	#N/A	#N/A	#N/A	#N/A		#N/A	#N/A	#N/A	#N/A	#N/A	#N/A	#N/A	#N/A	#N/A	#N/A
GCA_001194765.1	GCA_001194765.1.fna	NCBI	100	0.1	Burkholderia pseudomallei	Burkholderia pseudomallei	C52	#N/A	#N/A	#N/A	#N/A	#N/A	#N/A	#N/A	#N/A	#N/A	#N/A	#N/A	#N/A	#N/A		#N/A	#N/A	#N/A	#N/A	#N/A	#N/A	#N/A	#N/A	#N/A	#N/A
GCA_001194905.1	GCA_001194905.1.fna	NCBI	100	0.1	Burkholderia pseudomallei	Burkholderia pseudomallei	D1 9033-5008	#N/A	#N/A	#N/A	#N/A	#N/A	#N/A	#N/A	#N/A	#N/A	#N/A	#N/A	#N/A	#N/A		#N/A	#N/A	#N/A	#N/A	#N/A	#N/A	#N/A	#N/A	#N/A	#N/A
GCA_001195065.2	GCA_001195065.2.fna	NCBI	100	0.1	Burkholderia pseudomallei	Burkholderia pseudomallei	619s103	#N/A	#N/A	#N/A	#N/A	#N/A	#N/A	#N/A	#N/A	#N/A	#N/A	#N/A	#N/A	#N/A		#N/A	#N/A	#N/A	#N/A	#N/A	#N/A	#N/A	#N/A	#N/A	#N/A
GCA_001195465.1	GCA_001195465.1.fna	NCBI	100	0.1	Burkholderia pseudomallei	Burkholderia pseudomallei	10./96	#N/A	#N/A	#N/A	#N/A	#N/A	#N/A	#N/A	#N/A	#N/A	#N/A	#N/A	#N/A	#N/A		#N/A	#N/A	#N/A	#N/A	#N/A	#N/A	#N/A	#N/A	#N/A	#N/A
GCA_001196125.1	GCA_001196125.1.fna	NCBI	100	0.1	Burkholderia pseudomallei	Burkholderia pseudomallei	C31	#N/A	#N/A	#N/A	#N/A	#N/A	#N/A	#N/A	#N/A	#N/A	#N/A	#N/A	#N/A	#N/A		#N/A	#N/A	#N/A	#N/A	#N/A	#N/A	#N/A	#N/A	#N/A	#N/A
GCA_001196775.1	GCA_001196775.1.fna	NCBI	100	0.1	Burkholderia pseudomallei	Burkholderia pseudomallei	C50	#N/A	#N/A	#N/A	#N/A	#N/A	#N/A	#N/A	#N/A	#N/A	#N/A	#N/A	#N/A	#N/A		#N/A	#N/A	#N/A	#N/A	#N/A	#N/A	#N/A	#N/A	#N/A	#N/A
GCA_001197015.1	GCA_001197015.1.fna	NCBI	100	0.1	Burkholderia pseudomallei	Burkholderia pseudomallei	C17	#N/A	#N/A	#N/A	#N/A	#N/A	#N/A	#N/A	#N/A	#N/A	#N/A	#N/A	#N/A	#N/A		#N/A	#N/A	#N/A	#N/A	#N/A	#N/A	#N/A	#N/A	#N/A	#N/A
GCA_001197235.1	GCA_001197235.1.fna	NCBI	100	0.3	Burkholderia pseudomallei	Burkholderia pseudomallei	6./96	#N/A	#N/A	#N/A	#N/A	#N/A	#N/A	#N/A	#N/A	#N/A	#N/A	#N/A	#N/A	#N/A		#N/A	#N/A	#N/A	#N/A	#N/A	#N/A	#N/A	#N/A	#N/A	#N/A
GCA_001197355.2	GCA_001197355.2.fna	NCBI	100	0.3	Burkholderia pseudomallei	Burkholderia pseudomallei	619s088	#N/A	#N/A	#N/A	#N/A	#N/A	#N/A	#N/A	#N/A	#N/A	#N/A	#N/A	#N/A	#N/A		#N/A	#N/A	#N/A	#N/A	#N/A	#N/A	#N/A	#N/A	#N/A	#N/A
GCA_001197775.1	GCA_001197775.1.fna	NCBI	100	0.1	Burkholderia pseudomallei	Burkholderia pseudomallei	C3	#N/A	#N/A	#N/A	#N/A	#N/A	#N/A	#N/A	#N/A	#N/A	#N/A	#N/A	#N/A	#N/A		#N/A	#N/A	#N/A	#N/A	#N/A	#N/A	#N/A	#N/A	#N/A	#N/A
GCA_001197795.1	GCA_001197795.1.fna	NCBI	100	0.1	Burkholderia pseudomallei	Burkholderia pseudomallei	C44	#N/A	#N/A	#N/A	#N/A	#N/A	#N/A	#N/A	#N/A	#N/A	#N/A	#N/A	#N/A	#N/A		#N/A	#N/A	#N/A	#N/A	#N/A	#N/A	#N/A	#N/A	#N/A	#N/A
GCA_001197955.1	GCA_001197955.1.fna	NCBI	100	0.1	Burkholderia pseudomallei	Burkholderia pseudomallei	488	#N/A	#N/A	#N/A	#N/A	#N/A	#N/A	#N/A	#N/A	#N/A	#N/A	#N/A	#N/A	#N/A		#N/A	#N/A	#N/A	#N/A	#N/A	#N/A	#N/A	#N/A	#N/A	#N/A
GCA_001198755.2	GCA_001198755.2.fna	NCBI	100	0.3	Burkholderia pseudomallei	Burkholderia pseudomallei	619s079	#N/A	#N/A	#N/A	#N/A	#N/A	#N/A	#N/A	#N/A	#N/A	#N/A	#N/A	#N/A	#N/A		#N/A	#N/A	#N/A	#N/A	#N/A	#N/A	#N/A	#N/A	#N/A	#N/A
GCA_001199035.1	GCA_001199035.1.fna	NCBI	100	0.3	Burkholderia pseudomallei	Burkholderia pseudomallei	DR08726/01	#N/A	#N/A	#N/A	#N/A	#N/A	#N/A	#N/A	#N/A	#N/A	#N/A	#N/A	#N/A	#N/A		#N/A	#N/A	#N/A	#N/A	#N/A	#N/A	#N/A	#N/A	#N/A	#N/A
GCA_001199195.1	GCA_001199195.1.fna	NCBI	100	0.1	Burkholderia pseudomallei	Burkholderia pseudomallei	C51	#N/A	#N/A	#N/A	#N/A	#N/A	#N/A	#N/A	#N/A	#N/A	#N/A	#N/A	#N/A	#N/A		#N/A	#N/A	#N/A	#N/A	#N/A	#N/A	#N/A	#N/A	#N/A	#N/A
GCA_001199695.1	GCA_001199695.1.fna	NCBI	100	0.1	Burkholderia pseudomallei	Burkholderia pseudomallei	C68	#N/A	#N/A	#N/A	#N/A	#N/A	#N/A	#N/A	#N/A	#N/A	#N/A	#N/A	#N/A	#N/A		#N/A	#N/A	#N/A	#N/A	#N/A	#N/A	#N/A	#N/A	#N/A	#N/A
GCA_001199735.1	GCA_001199735.1.fna	NCBI	100	0.3	Burkholderia pseudomallei	Burkholderia pseudomallei	DR13450/01	#N/A	#N/A	#N/A	#N/A	#N/A	#N/A	#N/A	#N/A	#N/A	#N/A	#N/A	#N/A	#N/A		#N/A	#N/A	#N/A	#N/A	#N/A	#N/A	#N/A	#N/A	#N/A	#N/A
GCA_001199815.1	GCA_001199815.1.fna	NCBI	100	0.1	Burkholderia pseudomallei	Burkholderia pseudomallei	C28	#N/A	#N/A	#N/A	#N/A	#N/A	#N/A	#N/A	#N/A	#N/A	#N/A	#N/A	#N/A	#N/A		#N/A	#N/A	#N/A	#N/A	#N/A	#N/A	#N/A	#N/A	#N/A	#N/A
GCA_001199855.1	GCA_001199855.1.fna	NCBI	100	0.3	Burkholderia pseudomallei	Burkholderia pseudomallei	K1127 7244-293	#N/A	#N/A	#N/A	#N/A	#N/A	#N/A	#N/A	#N/A	#N/A	#N/A	#N/A	#N/A	#N/A		#N/A	#N/A	#N/A	#N/A	#N/A	#N/A	#N/A	#N/A	#N/A	#N/A
GCA_001200615.1	GCA_001200615.1.fna	NCBI	100	0.1	Burkholderia pseudomallei	Burkholderia pseudomallei	C1	#N/A	#N/A	#N/A	#N/A	#N/A	#N/A	#N/A	#N/A	#N/A	#N/A	#N/A	#N/A	#N/A		#N/A	#N/A	#N/A	#N/A	#N/A	#N/A	#N/A	#N/A	#N/A	#N/A
GCA_001200935.1	GCA_001200935.1.fna	NCBI	100	0.3	Burkholderia pseudomallei	Burkholderia pseudomallei	504/96	#N/A	#N/A	#N/A	#N/A	#N/A	#N/A	#N/A	#N/A	#N/A	#N/A	#N/A	#N/A	#N/A		#N/A	#N/A	#N/A	#N/A	#N/A	#N/A	#N/A	#N/A	#N/A	#N/A
GCA_001202135.1	GCA_001202135.1.fna	NCBI	100	0.1	Burkholderia pseudomallei	Burkholderia pseudomallei	P166/04	#N/A	#N/A	#N/A	#N/A	#N/A	#N/A	#N/A	#N/A	#N/A	#N/A	#N/A	#N/A	#N/A		#N/A	#N/A	#N/A	#N/A	#N/A	#N/A	#N/A	#N/A	#N/A	#N/A
GCA_001202415.1	GCA_001202415.1.fna	NCBI	100	0.1	Burkholderia pseudomallei	Burkholderia pseudomallei	C48	#N/A	#N/A	#N/A	#N/A	#N/A	#N/A	#N/A	#N/A	#N/A	#N/A	#N/A	#N/A	#N/A		#N/A	#N/A	#N/A	#N/A	#N/A	#N/A	#N/A	#N/A	#N/A	#N/A
GCA_001202895.1	GCA_001202895.1.fna	NCBI	100	0.3	Burkholderia pseudomallei	Burkholderia pseudomallei	P171/04	#N/A	#N/A	#N/A	#N/A	#N/A	#N/A	#N/A	#N/A	#N/A	#N/A	#N/A	#N/A	#N/A		#N/A	#N/A	#N/A	#N/A	#N/A	#N/A	#N/A	#N/A	#N/A	#N/A
GCA_001203375.1	GCA_001203375.1.fna	NCBI	100	0.3	Burkholderia pseudomallei	Burkholderia pseudomallei	56	#N/A	#N/A	#N/A	#N/A	#N/A	#N/A	#N/A	#N/A	#N/A	#N/A	#N/A	#N/A	#N/A		#N/A	#N/A	#N/A	#N/A	#N/A	#N/A	#N/A	#N/A	#N/A	#N/A
GCA_001203735.1	GCA_001203735.1.fna	NCBI	100	0.3	Burkholderia pseudomallei	Burkholderia pseudomallei	DB61901/00	#N/A	#N/A	#N/A	#N/A	#N/A	#N/A	#N/A	#N/A	#N/A	#N/A	#N/A	#N/A	#N/A		#N/A	#N/A	#N/A	#N/A	#N/A	#N/A	#N/A	#N/A	#N/A	#N/A
GCA_001204155.1	GCA_001204155.1.fna	NCBI	100	0.1	Burkholderia pseudomallei	Burkholderia pseudomallei	15/96	#N/A	#N/A	#N/A	#N/A	#N/A	#N/A	#N/A	#N/A	#N/A	#N/A	#N/A	#N/A	#N/A		#N/A	#N/A	#N/A	#N/A	#N/A	#N/A	#N/A	#N/A	#N/A	#N/A
GCA_001204275.1	GCA_001204275.1.fna	NCBI	100	0.1	Burkholderia pseudomallei	Burkholderia pseudomallei	P165/04	#N/A	#N/A	#N/A	#N/A	#N/A	#N/A	#N/A	#N/A	#N/A	#N/A	#N/A	#N/A	#N/A		#N/A	#N/A	#N/A	#N/A	#N/A	#N/A	#N/A	#N/A	#N/A	#N/A
GCA_001204455.1	GCA_001204455.1.fna	NCBI	100	0.3	Burkholderia pseudomallei	Burkholderia pseudomallei	4033-10	#N/A	#N/A	#N/A	#N/A	#N/A	#N/A	#N/A	#N/A	#N/A	#N/A	#N/A	#N/A	#N/A		#N/A	#N/A	#N/A	#N/A	#N/A	#N/A	#N/A	#N/A	#N/A	#N/A
GCA_001204515.1	GCA_001204515.1.fna	NCBI	100	0.1	Burkholderia pseudomallei	Burkholderia pseudomallei	C69	#N/A	#N/A	#N/A	#N/A	#N/A	#N/A	#N/A	#N/A	#N/A	#N/A	#N/A	#N/A	#N/A		#N/A	#N/A	#N/A	#N/A	#N/A	#N/A	#N/A	#N/A	#N/A	#N/A
GCA_001205635.1	GCA_001205635.1.fna	NCBI	100	0.1	Burkholderia pseudomallei	Burkholderia pseudomallei	P164/04	#N/A	#N/A	#N/A	#N/A	#N/A	#N/A	#N/A	#N/A	#N/A	#N/A	#N/A	#N/A	#N/A		#N/A	#N/A	#N/A	#N/A	#N/A	#N/A	#N/A	#N/A	#N/A	#N/A
GCA_001205935.1	GCA_001205935.1.fna	NCBI	100	0.1	Burkholderia pseudomallei	Burkholderia pseudomallei	C22	#N/A	#N/A	#N/A	#N/A	#N/A	#N/A	#N/A	#N/A	#N/A	#N/A	#N/A	#N/A	#N/A		#N/A	#N/A	#N/A	#N/A	#N/A	#N/A	#N/A	#N/A	#N/A	#N/A
GCA_001206455.1	GCA_001206455.1.fna	NCBI	100	0.1	Burkholderia pseudomallei	Burkholderia pseudomallei	G. Shepherd	#N/A	#N/A	#N/A	#N/A	#N/A	#N/A	#N/A	#N/A	#N/A	#N/A	#N/A	#N/A	#N/A		#N/A	#N/A	#N/A	#N/A	#N/A	#N/A	#N/A	#N/A	#N/A	#N/A
GCA_001206495.1	GCA_001206495.1.fna	NCBI	100	0.1	Burkholderia pseudomallei	Burkholderia pseudomallei	C70	#N/A	#N/A	#N/A	#N/A	#N/A	#N/A	#N/A	#N/A	#N/A	#N/A	#N/A	#N/A	#N/A		#N/A	#N/A	#N/A	#N/A	#N/A	#N/A	#N/A	#N/A	#N/A	#N/A
GCA_001207035.1	GCA_001207035.1.fna	NCBI	100	0.3	Burkholderia pseudomallei	Burkholderia pseudomallei	EB 6103/04	#N/A	#N/A	#N/A	#N/A	#N/A	#N/A	#N/A	#N/A	#N/A	#N/A	#N/A	#N/A	#N/A		#N/A	#N/A	#N/A	#N/A	#N/A	#N/A	#N/A	#N/A	#N/A	#N/A
GCA_001207055.1	GCA_001207055.1.fna	NCBI	99.9	0.3	Burkholderia pseudomallei	Burkholderia pseudomallei	P170/04	#N/A	#N/A	#N/A	#N/A	#N/A	#N/A	#N/A	#N/A	#N/A	#N/A	#N/A	#N/A	#N/A		#N/A	#N/A	#N/A	#N/A	#N/A	#N/A	#N/A	#N/A	#N/A	#N/A
GCA_001207675.1	GCA_001207675.1.fna	NCBI	100	0.1	Burkholderia pseudomallei	Burkholderia pseudomallei	C66	#N/A	#N/A	#N/A	#N/A	#N/A	#N/A	#N/A	#N/A	#N/A	#N/A	#N/A	#N/A	#N/A		#N/A	#N/A	#N/A	#N/A	#N/A	#N/A	#N/A	#N/A	#N/A	#N/A
GCA_001207785.2	GCA_001207785.2.fna	NCBI	100	0.3	Burkholderia pseudomallei	Burkholderia pseudomallei	619s005	#N/A	#N/A	#N/A	#N/A	#N/A	#N/A	#N/A	#N/A	#N/A	#N/A	#N/A	#N/A	#N/A		#N/A	#N/A	#N/A	#N/A	#N/A	#N/A	#N/A	#N/A	#N/A	#N/A
GCA_001208265.1	GCA_001208265.1.fna	NCBI	100	0.3	Burkholderia pseudomallei	Burkholderia pseudomallei	107	#N/A	#N/A	#N/A	#N/A	#N/A	#N/A	#N/A	#N/A	#N/A	#N/A	#N/A	#N/A	#N/A		#N/A	#N/A	#N/A	#N/A	#N/A	#N/A	#N/A	#N/A	#N/A	#N/A
GCA_001208545.1	GCA_001208545.1.fna	NCBI	100	0.1	Burkholderia pseudomallei	Burkholderia pseudomallei	C13	#N/A	#N/A	#N/A	#N/A	#N/A	#N/A	#N/A	#N/A	#N/A	#N/A	#N/A	#N/A	#N/A		#N/A	#N/A	#N/A	#N/A	#N/A	#N/A	#N/A	#N/A	#N/A	#N/A
GCA_001209045.2	GCA_001209045.2.fna	NCBI	100	0.3	Burkholderia pseudomallei	Burkholderia pseudomallei	619s074	#N/A	#N/A	#N/A	#N/A	#N/A	#N/A	#N/A	#N/A	#N/A	#N/A	#N/A	#N/A	#N/A		#N/A	#N/A	#N/A	#N/A	#N/A	#N/A	#N/A	#N/A	#N/A	#N/A
GCA_001209325.2	GCA_001209325.2.fna	NCBI	100	0.3	Burkholderia pseudomallei	Burkholderia pseudomallei	619s082	#N/A	#N/A	#N/A	#N/A	#N/A	#N/A	#N/A	#N/A	#N/A	#N/A	#N/A	#N/A	#N/A		#N/A	#N/A	#N/A	#N/A	#N/A	#N/A	#N/A	#N/A	#N/A	#N/A
GCA_001209405.1	GCA_001209405.1.fna	NCBI	100	0.1	Burkholderia pseudomallei	Burkholderia pseudomallei	C15	#N/A	#N/A	#N/A	#N/A	#N/A	#N/A	#N/A	#N/A	#N/A	#N/A	#N/A	#N/A	#N/A		#N/A	#N/A	#N/A	#N/A	#N/A	#N/A	#N/A	#N/A	#N/A	#N/A
GCA_001209505.1	GCA_001209505.1.fna	NCBI	100	0.1	Burkholderia pseudomallei	Burkholderia pseudomallei	C21	#N/A	#N/A	#N/A	#N/A	#N/A	#N/A	#N/A	#N/A	#N/A	#N/A	#N/A	#N/A	#N/A		#N/A	#N/A	#N/A	#N/A	#N/A	#N/A	#N/A	#N/A	#N/A	#N/A
GCA_001209525.1	GCA_001209525.1.fna	NCBI	100	0.3	Burkholderia pseudomallei	Burkholderia pseudomallei	17	#N/A	#N/A	#N/A	#N/A	#N/A	#N/A	#N/A	#N/A	#N/A	#N/A	#N/A	#N/A	#N/A		#N/A	#N/A	#N/A	#N/A	#N/A	#N/A	#N/A	#N/A	#N/A	#N/A
GCA_001210025.1	GCA_001210025.1.fna	NCBI	100	0.3	Burkholderia pseudomallei	Burkholderia pseudomallei	D7 3230-3018	#N/A	#N/A	#N/A	#N/A	#N/A	#N/A	#N/A	#N/A	#N/A	#N/A	#N/A	#N/A	#N/A		#N/A	#N/A	#N/A	#N/A	#N/A	#N/A	#N/A	#N/A	#N/A	#N/A
GCA_001210645.1	GCA_001210645.1.fna	NCBI	100	0.1	Burkholderia pseudomallei	Burkholderia pseudomallei	4086-21	#N/A	#N/A	#N/A	#N/A	#N/A	#N/A	#N/A	#N/A	#N/A	#N/A	#N/A	#N/A	#N/A		#N/A	#N/A	#N/A	#N/A	#N/A	#N/A	#N/A	#N/A	#N/A	#N/A
GCA_001210705.1	GCA_001210705.1.fna	NCBI	99.8	0.1	Burkholderia pseudomallei	Burkholderia pseudomallei	C16	#N/A	#N/A	#N/A	#N/A	#N/A	#N/A	#N/A	#N/A	#N/A	#N/A	#N/A	#N/A	#N/A		#N/A	#N/A	#N/A	#N/A	#N/A	#N/A	#N/A	#N/A	#N/A	#N/A
GCA_001210965.1	GCA_001210965.1.fna	NCBI	100	0.1	Burkholderia pseudomallei	Burkholderia pseudomallei	C42	#N/A	#N/A	#N/A	#N/A	#N/A	#N/A	#N/A	#N/A	#N/A	#N/A	#N/A	#N/A	#N/A		#N/A	#N/A	#N/A	#N/A	#N/A	#N/A	#N/A	#N/A	#N/A	#N/A
GCA_001211245.1	GCA_001211245.1.fna	NCBI	100	0.1	Burkholderia pseudomallei	Burkholderia pseudomallei	561	#N/A	#N/A	#N/A	#N/A	#N/A	#N/A	#N/A	#N/A	#N/A	#N/A	#N/A	#N/A	#N/A		#N/A	#N/A	#N/A	#N/A	#N/A	#N/A	#N/A	#N/A	#N/A	#N/A
GCA_001211305.1	GCA_001211305.1.fna	NCBI	100	0.1	Burkholderia pseudomallei	Burkholderia pseudomallei	P163/04	#N/A	#N/A	#N/A	#N/A	#N/A	#N/A	#N/A	#N/A	#N/A	#N/A	#N/A	#N/A	#N/A		#N/A	#N/A	#N/A	#N/A	#N/A	#N/A	#N/A	#N/A	#N/A	#N/A
GCA_001211345.1	GCA_001211345.1.fna	NCBI	100	0.1	Burkholderia pseudomallei	Burkholderia pseudomallei	C62	#N/A	#N/A	#N/A	#N/A	#N/A	#N/A	#N/A	#N/A	#N/A	#N/A	#N/A	#N/A	#N/A		#N/A	#N/A	#N/A	#N/A	#N/A	#N/A	#N/A	#N/A	#N/A	#N/A
GCA_001211385.1	GCA_001211385.1.fna	NCBI	100	0.3	Burkholderia pseudomallei	Burkholderia pseudomallei	DB19897/02	#N/A	#N/A	#N/A	#N/A	#N/A	#N/A	#N/A	#N/A	#N/A	#N/A	#N/A	#N/A	#N/A		#N/A	#N/A	#N/A	#N/A	#N/A	#N/A	#N/A	#N/A	#N/A	#N/A
GCA_001211405.1	GCA_001211405.1.fna	NCBI	100	0.1	Burkholderia pseudomallei	Burkholderia pseudomallei	C26	#N/A	#N/A	#N/A	#N/A	#N/A	#N/A	#N/A	#N/A	#N/A	#N/A	#N/A	#N/A	#N/A		#N/A	#N/A	#N/A	#N/A	#N/A	#N/A	#N/A	#N/A	#N/A	#N/A
GCA_001211505.1	GCA_001211505.1.fna	NCBI	100	0.1	Burkholderia pseudomallei	Burkholderia pseudomallei	C53	#N/A	#N/A	#N/A	#N/A	#N/A	#N/A	#N/A	#N/A	#N/A	#N/A	#N/A	#N/A	#N/A		#N/A	#N/A	#N/A	#N/A	#N/A	#N/A	#N/A	#N/A	#N/A	#N/A
GCA_001211565.1	GCA_001211565.1.fna	NCBI	100	0.1	Burkholderia pseudomallei	Burkholderia pseudomallei	C10	#N/A	#N/A	#N/A	#N/A	#N/A	#N/A	#N/A	#N/A	#N/A	#N/A	#N/A	#N/A	#N/A		#N/A	#N/A	#N/A	#N/A	#N/A	#N/A	#N/A	#N/A	#N/A	#N/A
GCA_001211705.1	GCA_001211705.1.fna	NCBI	100	0.1	Burkholderia pseudomallei	Burkholderia pseudomallei	P169/04	#N/A	#N/A	#N/A	#N/A	#N/A	#N/A	#N/A	#N/A	#N/A	#N/A	#N/A	#N/A	#N/A		#N/A	#N/A	#N/A	#N/A	#N/A	#N/A	#N/A	#N/A	#N/A	#N/A
GCA_001211865.1	GCA_001211865.1.fna	NCBI	100	0.3	Burkholderia pseudomallei	Burkholderia pseudomallei	C29	#N/A	#N/A	#N/A	#N/A	#N/A	#N/A	#N/A	#N/A	#N/A	#N/A	#N/A	#N/A	#N/A		#N/A	#N/A	#N/A	#N/A	#N/A	#N/A	#N/A	#N/A	#N/A	#N/A
GCA_001212025.1	GCA_001212025.1.fna	NCBI	100	0.1	Burkholderia pseudomallei	Burkholderia pseudomallei	C2	#N/A	#N/A	#N/A	#N/A	#N/A	#N/A	#N/A	#N/A	#N/A	#N/A	#N/A	#N/A	#N/A		#N/A	#N/A	#N/A	#N/A	#N/A	#N/A	#N/A	#N/A	#N/A	#N/A
GCA_001212065.1	GCA_001212065.1.fna	NCBI	100	0.3	Burkholderia pseudomallei	Burkholderia pseudomallei	P6	#N/A	#N/A	#N/A	#N/A	#N/A	#N/A	#N/A	#N/A	#N/A	#N/A	#N/A	#N/A	#N/A		#N/A	#N/A	#N/A	#N/A	#N/A	#N/A	#N/A	#N/A	#N/A	#N/A
GCA_001212185.1	GCA_001212185.1.fna	NCBI	100	0.3	Burkholderia pseudomallei	Burkholderia pseudomallei	21/96	#N/A	#N/A	#N/A	#N/A	#N/A	#N/A	#N/A	#N/A	#N/A	#N/A	#N/A	#N/A	#N/A		#N/A	#N/A	#N/A	#N/A	#N/A	#N/A	#N/A	#N/A	#N/A	#N/A
GCA_001212265.1	GCA_001212265.1.fna	NCBI	100	0.3	Burkholderia pseudomallei	Burkholderia pseudomallei	8	#N/A	#N/A	#N/A	#N/A	#N/A	#N/A	#N/A	#N/A	#N/A	#N/A	#N/A	#N/A	#N/A		#N/A	#N/A	#N/A	#N/A	#N/A	#N/A	#N/A	#N/A	#N/A	#N/A
GCA_001212325.1	GCA_001212325.1.fna	NCBI	100	0.1	Burkholderia pseudomallei	Burkholderia pseudomallei	C25	#N/A	#N/A	#N/A	#N/A	#N/A	#N/A	#N/A	#N/A	#N/A	#N/A	#N/A	#N/A	#N/A		#N/A	#N/A	#N/A	#N/A	#N/A	#N/A	#N/A	#N/A	#N/A	#N/A
GCA_001212405.2	GCA_001212405.2.fna	NCBI	100	0.3	Burkholderia pseudomallei	Burkholderia pseudomallei	619s004	#N/A	#N/A	#N/A	#N/A	#N/A	#N/A	#N/A	#N/A	#N/A	#N/A	#N/A	#N/A	#N/A		#N/A	#N/A	#N/A	#N/A	#N/A	#N/A	#N/A	#N/A	#N/A	#N/A
GCA_001212465.1	GCA_001212465.1.fna	NCBI	100	0.3	Burkholderia pseudomallei	Burkholderia pseudomallei	35096	#N/A	#N/A	#N/A	#N/A	#N/A	#N/A	#N/A	#N/A	#N/A	#N/A	#N/A	#N/A	#N/A		#N/A	#N/A	#N/A	#N/A	#N/A	#N/A	#N/A	#N/A	#N/A	#N/A
GCA_001212705.2	GCA_001212705.2.fna	NCBI	100	0.3	Burkholderia pseudomallei	Burkholderia pseudomallei	619s006	#N/A	#N/A	#N/A	#N/A	#N/A	#N/A	#N/A	#N/A	#N/A	#N/A	#N/A	#N/A	#N/A		#N/A	#N/A	#N/A	#N/A	#N/A	#N/A	#N/A	#N/A	#N/A	#N/A
GCA_001233045.1	GCA_001233045.1.fna	NCBI	100	0.1	Burkholderia pseudomallei	Burkholderia pseudomallei	23/96	#N/A	#N/A	#N/A	#N/A	#N/A	#N/A	#N/A	#N/A	#N/A	#N/A	#N/A	#N/A	#N/A		#N/A	#N/A	#N/A	#N/A	#N/A	#N/A	#N/A	#N/A	#N/A	#N/A
GCA_001262275.1	GCA_001262275.1.fna	NCBI	100	0.3	Burkholderia pseudomallei	Burkholderia pseudomallei	4094-225	#N/A	#N/A	#N/A	#N/A	#N/A	#N/A	#N/A	#N/A	#N/A	#N/A	#N/A	#N/A	#N/A		#N/A	#N/A	#N/A	#N/A	#N/A	#N/A	#N/A	#N/A	#N/A	#N/A
GCA_001262315.1	GCA_001262315.1.fna	NCBI	100	0.1	Burkholderia pseudomallei	Burkholderia pseudomallei	457/96	#N/A	#N/A	#N/A	#N/A	#N/A	#N/A	#N/A	#N/A	#N/A	#N/A	#N/A	#N/A	#N/A		#N/A	#N/A	#N/A	#N/A	#N/A	#N/A	#N/A	#N/A	#N/A	#N/A
GCA_001262355.1	GCA_001262355.1.fna	NCBI	100	0.1	Burkholderia pseudomallei	Burkholderia pseudomallei	ATCC 15682	#N/A	#N/A	#N/A	#N/A	#N/A	#N/A	#N/A	#N/A	#N/A	#N/A	#N/A	#N/A	#N/A		#N/A	#N/A	#N/A	#N/A	#N/A	#N/A	#N/A	#N/A	#N/A	#N/A
GCA_001267515.1	GCA_001267515.1.fna	NCBI	97.9	0.1	Ralstonia solanacearum	Ralstonia pseudosolanacearum	YC45	I	I-30	#N/A	#N/A	#N/A	#N/A	#N/A	#N/A	#N/A	#N/A	#N/A	#N/A	#N/A		#N/A	#N/A	#N/A	#N/A	#N/A	#N/A	#N/A	#N/A	#N/A	#N/A
GCA_001267755.1	GCA_001267755.1.fna	NCBI	99.9	0.3	Burkholderia multivorans	Burkholderia multivorans	R-20526	#N/A	#N/A	#N/A	#N/A	#N/A	#N/A	#N/A	#N/A	#N/A	#N/A	#N/A	#N/A	#N/A		#N/A	#N/A	#N/A	#N/A	#N/A	#N/A	#N/A	#N/A	#N/A	#N/A
GCA_001270725.1	GCA_001270725.1.fna	NCBI	99.3	0.3	Burkholderia pseudomallei	Burkholderia pseudomallei	ST1381	#N/A	#N/A	#N/A	#N/A	#N/A	#N/A	#N/A	#N/A	#N/A	#N/A	#N/A	#N/A	#N/A		#N/A	#N/A	#N/A	#N/A	#N/A	#N/A	#N/A	#N/A	#N/A	#N/A
GCA_001275585.1	GCA_001275585.1.fna	NCBI	96	0.4	Burkholderia pseudomallei	Burkholderia pseudomallei	350105	#N/A	#N/A	#N/A	#N/A	#N/A	#N/A	#N/A	#N/A	#N/A	#N/A	#N/A	#N/A	#N/A		#N/A	#N/A	#N/A	#N/A	#N/A	#N/A	#N/A	#N/A	#N/A	#N/A
GCA_001276275.1	GCA_001276275.1.fna	NCBI	96.9	0.1	Burkholderia cenocepacia	Burkholderia cenocepacia	C14	#N/A	#N/A	#N/A	#N/A	#N/A	#N/A	#N/A	#N/A	#N/A	#N/A	#N/A	#N/A	#N/A		#N/A	#N/A	#N/A	#N/A	#N/A	#N/A	#N/A	#N/A	#N/A	#N/A
GCA_001277875.1	GCA_001277875.1.fna	NCBI	100	0.1	Burkholderia pseudomallei	Burkholderia pseudomallei	vgh16R	#N/A	#N/A	#N/A	#N/A	#N/A	#N/A	#N/A	#N/A	#N/A	#N/A	#N/A	#N/A	#N/A		#N/A	#N/A	#N/A	#N/A	#N/A	#N/A	#N/A	#N/A	#N/A	#N/A
GCA_001277895.1	GCA_001277895.1.fna	NCBI	100	0.1	Burkholderia pseudomallei	Burkholderia pseudomallei	vgh16W	#N/A	#N/A	#N/A	#N/A	#N/A	#N/A	#N/A	#N/A	#N/A	#N/A	#N/A	#N/A	#N/A		#N/A	#N/A	#N/A	#N/A	#N/A	#N/A	#N/A	#N/A	#N/A	#N/A
GCA_001277975.1	GCA_001277975.1.fna	NCBI	100	0.3	Burkholderia pseudomallei	Burkholderia pseudomallei	982	#N/A	#N/A	#N/A	#N/A	#N/A	#N/A	#N/A	#N/A	#N/A	#N/A	#N/A	#N/A	#N/A		#N/A	#N/A	#N/A	#N/A	#N/A	#N/A	#N/A	#N/A	#N/A	#N/A
GCA_001278535.1	GCA_001278535.1.fna	NCBI	99.7	0.3	Caballeronia cordobensis	Caballeronia cordobensis	LMG 27620	#N/A	#N/A	#N/A	#N/A	#N/A	#N/A	#N/A	#N/A	#N/A	#N/A	#N/A	#N/A	#N/A		#N/A	#N/A	#N/A	#N/A	#N/A	#N/A	#N/A	#N/A	#N/A	#N/A
GCA_001278925.1	GCA_001278925.1.fna	NCBI	99.6	0.3	Burkholderia mallei	Burkholderia mallei	Turkey4	#N/A	#N/A	#N/A	#N/A	#N/A	#N/A	#N/A	#N/A	#N/A	#N/A	#N/A	#N/A	#N/A		#N/A	#N/A	#N/A	#N/A	#N/A	#N/A	#N/A	#N/A	#N/A	#N/A
GCA_001279165.1	GCA_001279165.1.fna	NCBI	99.2	0.1	Burkholderia mallei	Burkholderia mallei	Turkey8	#N/A	#N/A	#N/A	#N/A	#N/A	#N/A	#N/A	#N/A	#N/A	#N/A	#N/A	#N/A	#N/A		#N/A	#N/A	#N/A	#N/A	#N/A	#N/A	#N/A	#N/A	#N/A	#N/A
GCA_001279175.1	GCA_001279175.1.fna	NCBI	99.5	0.1	Burkholderia mallei	Burkholderia mallei	Turkey6	#N/A	#N/A	#N/A	#N/A	#N/A	#N/A	#N/A	#N/A	#N/A	#N/A	#N/A	#N/A	#N/A		#N/A	#N/A	#N/A	#N/A	#N/A	#N/A	#N/A	#N/A	#N/A	#N/A
GCA_001279185.1	GCA_001279185.1.fna	NCBI	99.6	0.6	Burkholderia mallei	Burkholderia mallei	Turkey7	#N/A	#N/A	#N/A	#N/A	#N/A	#N/A	#N/A	#N/A	#N/A	#N/A	#N/A	#N/A	#N/A		#N/A	#N/A	#N/A	#N/A	#N/A	#N/A	#N/A	#N/A	#N/A	#N/A
GCA_001279195.1	GCA_001279195.1.fna	NCBI	99.4	0.1	Burkholderia mallei	Burkholderia mallei	Turkey5	#N/A	#N/A	#N/A	#N/A	#N/A	#N/A	#N/A	#N/A	#N/A	#N/A	#N/A	#N/A	#N/A		#N/A	#N/A	#N/A	#N/A	#N/A	#N/A	#N/A	#N/A	#N/A	#N/A
GCA_001279245.1	GCA_001279245.1.fna	NCBI	98.9	0.4	Burkholderia mallei	Burkholderia mallei	Turkey3	#N/A	#N/A	#N/A	#N/A	#N/A	#N/A	#N/A	#N/A	#N/A	#N/A	#N/A	#N/A	#N/A		#N/A	#N/A	#N/A	#N/A	#N/A	#N/A	#N/A	#N/A	#N/A	#N/A
GCA_001279255.1	GCA_001279255.1.fna	NCBI	98.6	0.1	Burkholderia mallei	Burkholderia mallei	Turkey9	#N/A	#N/A	#N/A	#N/A	#N/A	#N/A	#N/A	#N/A	#N/A	#N/A	#N/A	#N/A	#N/A		#N/A	#N/A	#N/A	#N/A	#N/A	#N/A	#N/A	#N/A	#N/A	#N/A
GCA_001279265.1	GCA_001279265.1.fna	NCBI	99.8	0.1	Burkholderia mallei	Burkholderia mallei	Turkey10	#N/A	#N/A	#N/A	#N/A	#N/A	#N/A	#N/A	#N/A	#N/A	#N/A	#N/A	#N/A	#N/A		#N/A	#N/A	#N/A	#N/A	#N/A	#N/A	#N/A	#N/A	#N/A	#N/A
GCA_001279275.1	GCA_001279275.1.fna	NCBI	99.3	1.3	Burkholderia mallei	Burkholderia mallei	Turkey1	#N/A	#N/A	#N/A	#N/A	#N/A	#N/A	#N/A	#N/A	#N/A	#N/A	#N/A	#N/A	#N/A		#N/A	#N/A	#N/A	#N/A	#N/A	#N/A	#N/A	#N/A	#N/A	#N/A
GCA_001279325.1	GCA_001279325.1.fna	NCBI	99.1	0.4	Burkholderia mallei	Burkholderia mallei	Turkey2	#N/A	#N/A	#N/A	#N/A	#N/A	#N/A	#N/A	#N/A	#N/A	#N/A	#N/A	#N/A	#N/A		#N/A	#N/A	#N/A	#N/A	#N/A	#N/A	#N/A	#N/A	#N/A	#N/A
GCA_001281465.1	GCA_001281465.1.fna	NCBI	96.5	0	Cupriavidus gilardii	Cupriavidus gilardii	CR3	#N/A	#N/A	#N/A	#N/A	#N/A	#N/A	#N/A	#N/A	#N/A	#N/A	#N/A	#N/A	#N/A		#N/A	#N/A	#N/A	#N/A	#N/A	#N/A	#N/A	#N/A	#N/A	#N/A
GCA_001293045.1	GCA_001293045.1.fna	NCBI	100	0.7	Burkholderia sp. HB1	Burkholderia sp.	HB1	#N/A	#N/A	#N/A	#N/A	#N/A	#N/A	#N/A	#N/A	#N/A	#N/A	#N/A	#N/A	#N/A		#N/A	#N/A	#N/A	#N/A	#N/A	#N/A	#N/A	#N/A	#N/A	#N/A
GCA_001299555.1	GCA_001299555.1.fna	NCBI	99.6	0	Ralstonia solanacearum	Ralstonia solanacearum	UY031	IIB	IIB-1	#N/A	#N/A	#N/A	#N/A	#N/A	#N/A	#N/A	#N/A	#N/A	#N/A	#N/A		#N/A	#N/A	#N/A	#N/A	#N/A	#N/A	#N/A	#N/A	#N/A	#N/A
GCA_001302465.1	GCA_001302465.1.fna	NCBI	98.9	0.6	Burkholderia multivorans	Burkholderia multivorans	NKI379	#N/A	#N/A	#N/A	#N/A	#N/A	#N/A	#N/A	#N/A	#N/A	#N/A	#N/A	#N/A	#N/A		#N/A	#N/A	#N/A	#N/A	#N/A	#N/A	#N/A	#N/A	#N/A	#N/A
GCA_001318245.1	GCA_001318245.1.fna	NCBI	99.9	0.3	Burkholderia pseudomallei	Burkholderia pseudomallei	Bp1651	#N/A	#N/A	#N/A	#N/A	#N/A	#N/A	#N/A	#N/A	#N/A	#N/A	#N/A	#N/A	#N/A		#N/A	#N/A	#N/A	#N/A	#N/A	#N/A	#N/A	#N/A	#N/A	#N/A
GCA_001319805.1	GCA_001319805.1.fna	NCBI	99.1	0.3	Burkholderia sp. E168m22	Burkholderia sp.	E168m22	#N/A	#N/A	#N/A	#N/A	#N/A	#N/A	#N/A	#N/A	#N/A	#N/A	#N/A	#N/A	#N/A		#N/A	#N/A	#N/A	#N/A	#N/A	#N/A	#N/A	#N/A	#N/A	#N/A
GCA_001319865.1	GCA_001319865.1.fna	NCBI	96	0.9	Burkholderia sp. E7m39	Burkholderia sp.	E7m39	#N/A	#N/A	#N/A	#N/A	#N/A	#N/A	#N/A	#N/A	#N/A	#N/A	#N/A	#N/A	#N/A		#N/A	#N/A	#N/A	#N/A	#N/A	#N/A	#N/A	#N/A	#N/A	#N/A
GCA_001319905.1	GCA_001319905.1.fna	NCBI	98.5	0.7	Burkholderia sp. E7m48	Burkholderia sp.	E7m48	#N/A	#N/A	#N/A	#N/A	#N/A	#N/A	#N/A	#N/A	#N/A	#N/A	#N/A	#N/A	#N/A		#N/A	#N/A	#N/A	#N/A	#N/A	#N/A	#N/A	#N/A	#N/A	#N/A
GCA_001320065.2	GCA_001320065.2.fna	NCBI	100	0.3	Burkholderia pseudomallei	Burkholderia pseudomallei	619s011	#N/A	#N/A	#N/A	#N/A	#N/A	#N/A	#N/A	#N/A	#N/A	#N/A	#N/A	#N/A	#N/A		#N/A	#N/A	#N/A	#N/A	#N/A	#N/A	#N/A	#N/A	#N/A	#N/A
GCA_001320105.1	GCA_001320105.1.fna	NCBI	100	0.3	Burkholderia pseudomallei	Burkholderia pseudomallei	4094-0081	#N/A	#N/A	#N/A	#N/A	#N/A	#N/A	#N/A	#N/A	#N/A	#N/A	#N/A	#N/A	#N/A		#N/A	#N/A	#N/A	#N/A	#N/A	#N/A	#N/A	#N/A	#N/A	#N/A
GCA_001320145.1	GCA_001320145.1.fna	NCBI	100	0.1	Burkholderia pseudomallei	Burkholderia pseudomallei	115	#N/A	#N/A	#N/A	#N/A	#N/A	#N/A	#N/A	#N/A	#N/A	#N/A	#N/A	#N/A	#N/A		#N/A	#N/A	#N/A	#N/A	#N/A	#N/A	#N/A	#N/A	#N/A	#N/A
GCA_001320185.1	GCA_001320185.1.fna	NCBI	100	0.3	Burkholderia pseudomallei	Burkholderia pseudomallei	4	#N/A	#N/A	#N/A	#N/A	#N/A	#N/A	#N/A	#N/A	#N/A	#N/A	#N/A	#N/A	#N/A		#N/A	#N/A	#N/A	#N/A	#N/A	#N/A	#N/A	#N/A	#N/A	#N/A
GCA_001320215.1	GCA_001320215.1.fna	NCBI	99.9	0.3	Burkholderia pseudomallei	Burkholderia pseudomallei	6	#N/A	#N/A	#N/A	#N/A	#N/A	#N/A	#N/A	#N/A	#N/A	#N/A	#N/A	#N/A	#N/A		#N/A	#N/A	#N/A	#N/A	#N/A	#N/A	#N/A	#N/A	#N/A	#N/A
GCA_001320255.1	GCA_001320255.1.fna	NCBI	100	0.1	Burkholderia pseudomallei	Burkholderia pseudomallei	JAM	#N/A	#N/A	#N/A	#N/A	#N/A	#N/A	#N/A	#N/A	#N/A	#N/A	#N/A	#N/A	#N/A		#N/A	#N/A	#N/A	#N/A	#N/A	#N/A	#N/A	#N/A	#N/A	#N/A
GCA_001320285.1	GCA_001320285.1.fna	NCBI	100	0.3	Burkholderia pseudomallei	Burkholderia pseudomallei	20	#N/A	#N/A	#N/A	#N/A	#N/A	#N/A	#N/A	#N/A	#N/A	#N/A	#N/A	#N/A	#N/A		#N/A	#N/A	#N/A	#N/A	#N/A	#N/A	#N/A	#N/A	#N/A	#N/A
GCA_001320325.1	GCA_001320325.1.fna	NCBI	99.8	0.1	Burkholderia pseudomallei	Burkholderia pseudomallei	AH4	#N/A	#N/A	#N/A	#N/A	#N/A	#N/A	#N/A	#N/A	#N/A	#N/A	#N/A	#N/A	#N/A		#N/A	#N/A	#N/A	#N/A	#N/A	#N/A	#N/A	#N/A	#N/A	#N/A
GCA_001320365.1	GCA_001320365.1.fna	NCBI	100	0.1	Burkholderia pseudomallei	Burkholderia pseudomallei	59	#N/A	#N/A	#N/A	#N/A	#N/A	#N/A	#N/A	#N/A	#N/A	#N/A	#N/A	#N/A	#N/A		#N/A	#N/A	#N/A	#N/A	#N/A	#N/A	#N/A	#N/A	#N/A	#N/A
GCA_001320395.1	GCA_001320395.1.fna	NCBI	100	0.1	Burkholderia pseudomallei	Burkholderia pseudomallei	612	#N/A	#N/A	#N/A	#N/A	#N/A	#N/A	#N/A	#N/A	#N/A	#N/A	#N/A	#N/A	#N/A		#N/A	#N/A	#N/A	#N/A	#N/A	#N/A	#N/A	#N/A	#N/A	#N/A
GCA_001320425.1	GCA_001320425.1.fna	NCBI	100	0.1	Burkholderia pseudomallei	Burkholderia pseudomallei	AH3	#N/A	#N/A	#N/A	#N/A	#N/A	#N/A	#N/A	#N/A	#N/A	#N/A	#N/A	#N/A	#N/A		#N/A	#N/A	#N/A	#N/A	#N/A	#N/A	#N/A	#N/A	#N/A	#N/A
GCA_001320465.1	GCA_001320465.1.fna	NCBI	100	0.3	Burkholderia pseudomallei	Burkholderia pseudomallei	11	#N/A	#N/A	#N/A	#N/A	#N/A	#N/A	#N/A	#N/A	#N/A	#N/A	#N/A	#N/A	#N/A		#N/A	#N/A	#N/A	#N/A	#N/A	#N/A	#N/A	#N/A	#N/A	#N/A
GCA_001320505.1	GCA_001320505.1.fna	NCBI	100	0.3	Burkholderia pseudomallei	Burkholderia pseudomallei	EB5661	#N/A	#N/A	#N/A	#N/A	#N/A	#N/A	#N/A	#N/A	#N/A	#N/A	#N/A	#N/A	#N/A		#N/A	#N/A	#N/A	#N/A	#N/A	#N/A	#N/A	#N/A	#N/A	#N/A
GCA_001320545.1	GCA_001320545.1.fna	NCBI	100	0.3	Burkholderia pseudomallei	Burkholderia pseudomallei	KAS	#N/A	#N/A	#N/A	#N/A	#N/A	#N/A	#N/A	#N/A	#N/A	#N/A	#N/A	#N/A	#N/A		#N/A	#N/A	#N/A	#N/A	#N/A	#N/A	#N/A	#N/A	#N/A	#N/A
GCA_001320585.1	GCA_001320585.1.fna	NCBI	100	0.3	Burkholderia pseudomallei	Burkholderia pseudomallei	54	#N/A	#N/A	#N/A	#N/A	#N/A	#N/A	#N/A	#N/A	#N/A	#N/A	#N/A	#N/A	#N/A		#N/A	#N/A	#N/A	#N/A	#N/A	#N/A	#N/A	#N/A	#N/A	#N/A
GCA_001320615.1	GCA_001320615.1.fna	NCBI	100	0.1	Burkholderia pseudomallei	Burkholderia pseudomallei	EM1157	#N/A	#N/A	#N/A	#N/A	#N/A	#N/A	#N/A	#N/A	#N/A	#N/A	#N/A	#N/A	#N/A		#N/A	#N/A	#N/A	#N/A	#N/A	#N/A	#N/A	#N/A	#N/A	#N/A
GCA_001320645.1	GCA_001320645.1.fna	NCBI	100	0.3	Burkholderia pseudomallei	Burkholderia pseudomallei	48	#N/A	#N/A	#N/A	#N/A	#N/A	#N/A	#N/A	#N/A	#N/A	#N/A	#N/A	#N/A	#N/A		#N/A	#N/A	#N/A	#N/A	#N/A	#N/A	#N/A	#N/A	#N/A	#N/A
GCA_001320685.1	GCA_001320685.1.fna	NCBI	100	0.1	Burkholderia pseudomallei	Burkholderia pseudomallei	27/96	#N/A	#N/A	#N/A	#N/A	#N/A	#N/A	#N/A	#N/A	#N/A	#N/A	#N/A	#N/A	#N/A		#N/A	#N/A	#N/A	#N/A	#N/A	#N/A	#N/A	#N/A	#N/A	#N/A
GCA_001320725.1	GCA_001320725.1.fna	NCBI	100	0.1	Burkholderia pseudomallei	Burkholderia pseudomallei	4090-0390	#N/A	#N/A	#N/A	#N/A	#N/A	#N/A	#N/A	#N/A	#N/A	#N/A	#N/A	#N/A	#N/A		#N/A	#N/A	#N/A	#N/A	#N/A	#N/A	#N/A	#N/A	#N/A	#N/A
GCA_001320755.1	GCA_001320755.1.fna	NCBI	100	0.4	Burkholderia pseudomallei	Burkholderia pseudomallei	33	#N/A	#N/A	#N/A	#N/A	#N/A	#N/A	#N/A	#N/A	#N/A	#N/A	#N/A	#N/A	#N/A		#N/A	#N/A	#N/A	#N/A	#N/A	#N/A	#N/A	#N/A	#N/A	#N/A
GCA_001320795.1	GCA_001320795.1.fna	NCBI	100	0.3	Burkholderia pseudomallei	Burkholderia pseudomallei	10	#N/A	#N/A	#N/A	#N/A	#N/A	#N/A	#N/A	#N/A	#N/A	#N/A	#N/A	#N/A	#N/A		#N/A	#N/A	#N/A	#N/A	#N/A	#N/A	#N/A	#N/A	#N/A	#N/A
GCA_001320825.1	GCA_001320825.1.fna	NCBI	100	0.1	Burkholderia pseudomallei	Burkholderia pseudomallei	C37	#N/A	#N/A	#N/A	#N/A	#N/A	#N/A	#N/A	#N/A	#N/A	#N/A	#N/A	#N/A	#N/A		#N/A	#N/A	#N/A	#N/A	#N/A	#N/A	#N/A	#N/A	#N/A	#N/A
GCA_001320865.1	GCA_001320865.1.fna	NCBI	100	0.1	Burkholderia pseudomallei	Burkholderia pseudomallei	C61	#N/A	#N/A	#N/A	#N/A	#N/A	#N/A	#N/A	#N/A	#N/A	#N/A	#N/A	#N/A	#N/A		#N/A	#N/A	#N/A	#N/A	#N/A	#N/A	#N/A	#N/A	#N/A	#N/A
GCA_001320905.1	GCA_001320905.1.fna	NCBI	100	0.1	Burkholderia pseudomallei	Burkholderia pseudomallei	C6	#N/A	#N/A	#N/A	#N/A	#N/A	#N/A	#N/A	#N/A	#N/A	#N/A	#N/A	#N/A	#N/A		#N/A	#N/A	#N/A	#N/A	#N/A	#N/A	#N/A	#N/A	#N/A	#N/A
GCA_001320945.1	GCA_001320945.1.fna	NCBI	100	0.1	Burkholderia pseudomallei	Burkholderia pseudomallei	C4	#N/A	#N/A	#N/A	#N/A	#N/A	#N/A	#N/A	#N/A	#N/A	#N/A	#N/A	#N/A	#N/A		#N/A	#N/A	#N/A	#N/A	#N/A	#N/A	#N/A	#N/A	#N/A	#N/A
GCA_001320985.1	GCA_001320985.1.fna	NCBI	100	0.3	Burkholderia pseudomallei	Burkholderia pseudomallei	C9	#N/A	#N/A	#N/A	#N/A	#N/A	#N/A	#N/A	#N/A	#N/A	#N/A	#N/A	#N/A	#N/A		#N/A	#N/A	#N/A	#N/A	#N/A	#N/A	#N/A	#N/A	#N/A	#N/A
GCA_001321015.1	GCA_001321015.1.fna	NCBI	100	0.1	Burkholderia pseudomallei	Burkholderia pseudomallei	C7	#N/A	#N/A	#N/A	#N/A	#N/A	#N/A	#N/A	#N/A	#N/A	#N/A	#N/A	#N/A	#N/A		#N/A	#N/A	#N/A	#N/A	#N/A	#N/A	#N/A	#N/A	#N/A	#N/A
GCA_001321045.1	GCA_001321045.1.fna	NCBI	100	0.1	Burkholderia pseudomallei	Burkholderia pseudomallei	C8	#N/A	#N/A	#N/A	#N/A	#N/A	#N/A	#N/A	#N/A	#N/A	#N/A	#N/A	#N/A	#N/A		#N/A	#N/A	#N/A	#N/A	#N/A	#N/A	#N/A	#N/A	#N/A	#N/A
GCA_001321065.1	GCA_001321065.1.fna	NCBI	100	0.1	Burkholderia pseudomallei	Burkholderia pseudomallei	C12	#N/A	#N/A	#N/A	#N/A	#N/A	#N/A	#N/A	#N/A	#N/A	#N/A	#N/A	#N/A	#N/A		#N/A	#N/A	#N/A	#N/A	#N/A	#N/A	#N/A	#N/A	#N/A	#N/A
GCA_001321085.1	GCA_001321085.1.fna	NCBI	100	0.1	Burkholderia pseudomallei	Burkholderia pseudomallei	C46	#N/A	#N/A	#N/A	#N/A	#N/A	#N/A	#N/A	#N/A	#N/A	#N/A	#N/A	#N/A	#N/A		#N/A	#N/A	#N/A	#N/A	#N/A	#N/A	#N/A	#N/A	#N/A	#N/A
GCA_001321105.1	GCA_001321105.1.fna	NCBI	100	0.1	Burkholderia pseudomallei	Burkholderia pseudomallei	C45	#N/A	#N/A	#N/A	#N/A	#N/A	#N/A	#N/A	#N/A	#N/A	#N/A	#N/A	#N/A	#N/A		#N/A	#N/A	#N/A	#N/A	#N/A	#N/A	#N/A	#N/A	#N/A	#N/A
GCA_001321125.1	GCA_001321125.1.fna	NCBI	100	0.1	Burkholderia pseudomallei	Burkholderia pseudomallei	C43	#N/A	#N/A	#N/A	#N/A	#N/A	#N/A	#N/A	#N/A	#N/A	#N/A	#N/A	#N/A	#N/A		#N/A	#N/A	#N/A	#N/A	#N/A	#N/A	#N/A	#N/A	#N/A	#N/A
GCA_001321145.1	GCA_001321145.1.fna	NCBI	100	0.1	Burkholderia pseudomallei	Burkholderia pseudomallei	C47	#N/A	#N/A	#N/A	#N/A	#N/A	#N/A	#N/A	#N/A	#N/A	#N/A	#N/A	#N/A	#N/A		#N/A	#N/A	#N/A	#N/A	#N/A	#N/A	#N/A	#N/A	#N/A	#N/A
GCA_001321165.1	GCA_001321165.1.fna	NCBI	99.8	0.1	Burkholderia pseudomallei	Burkholderia pseudomallei	C27	#N/A	#N/A	#N/A	#N/A	#N/A	#N/A	#N/A	#N/A	#N/A	#N/A	#N/A	#N/A	#N/A		#N/A	#N/A	#N/A	#N/A	#N/A	#N/A	#N/A	#N/A	#N/A	#N/A
GCA_001321185.1	GCA_001321185.1.fna	NCBI	100	0.3	Burkholderia pseudomallei	Burkholderia pseudomallei	C24	#N/A	#N/A	#N/A	#N/A	#N/A	#N/A	#N/A	#N/A	#N/A	#N/A	#N/A	#N/A	#N/A		#N/A	#N/A	#N/A	#N/A	#N/A	#N/A	#N/A	#N/A	#N/A	#N/A
GCA_001321205.1	GCA_001321205.1.fna	NCBI	100	0.1	Burkholderia pseudomallei	Burkholderia pseudomallei	C23	#N/A	#N/A	#N/A	#N/A	#N/A	#N/A	#N/A	#N/A	#N/A	#N/A	#N/A	#N/A	#N/A		#N/A	#N/A	#N/A	#N/A	#N/A	#N/A	#N/A	#N/A	#N/A	#N/A
GCA_001321225.1	GCA_001321225.1.fna	NCBI	100	0.1	Burkholderia pseudomallei	Burkholderia pseudomallei	C64	#N/A	#N/A	#N/A	#N/A	#N/A	#N/A	#N/A	#N/A	#N/A	#N/A	#N/A	#N/A	#N/A		#N/A	#N/A	#N/A	#N/A	#N/A	#N/A	#N/A	#N/A	#N/A	#N/A
GCA_001321245.1	GCA_001321245.1.fna	NCBI	100	0.1	Burkholderia pseudomallei	Burkholderia pseudomallei	C63	#N/A	#N/A	#N/A	#N/A	#N/A	#N/A	#N/A	#N/A	#N/A	#N/A	#N/A	#N/A	#N/A		#N/A	#N/A	#N/A	#N/A	#N/A	#N/A	#N/A	#N/A	#N/A	#N/A
GCA_001321265.1	GCA_001321265.1.fna	NCBI	100	0.1	Burkholderia pseudomallei	Burkholderia pseudomallei	C65	#N/A	#N/A	#N/A	#N/A	#N/A	#N/A	#N/A	#N/A	#N/A	#N/A	#N/A	#N/A	#N/A		#N/A	#N/A	#N/A	#N/A	#N/A	#N/A	#N/A	#N/A	#N/A	#N/A
GCA_001321285.1	GCA_001321285.1.fna	NCBI	100	0.1	Burkholderia pseudomallei	Burkholderia pseudomallei	C67	#N/A	#N/A	#N/A	#N/A	#N/A	#N/A	#N/A	#N/A	#N/A	#N/A	#N/A	#N/A	#N/A		#N/A	#N/A	#N/A	#N/A	#N/A	#N/A	#N/A	#N/A	#N/A	#N/A
GCA_001321305.1	GCA_001321305.1.fna	NCBI	99.8	0.1	Burkholderia pseudomallei	Burkholderia pseudomallei	C14	#N/A	#N/A	#N/A	#N/A	#N/A	#N/A	#N/A	#N/A	#N/A	#N/A	#N/A	#N/A	#N/A		#N/A	#N/A	#N/A	#N/A	#N/A	#N/A	#N/A	#N/A	#N/A	#N/A
GCA_001321325.1	GCA_001321325.1.fna	NCBI	100	0.1	Burkholderia pseudomallei	Burkholderia pseudomallei	C18	#N/A	#N/A	#N/A	#N/A	#N/A	#N/A	#N/A	#N/A	#N/A	#N/A	#N/A	#N/A	#N/A		#N/A	#N/A	#N/A	#N/A	#N/A	#N/A	#N/A	#N/A	#N/A	#N/A
GCA_001321345.1	GCA_001321345.1.fna	NCBI	99.8	0.1	Burkholderia pseudomallei	Burkholderia pseudomallei	C20	#N/A	#N/A	#N/A	#N/A	#N/A	#N/A	#N/A	#N/A	#N/A	#N/A	#N/A	#N/A	#N/A		#N/A	#N/A	#N/A	#N/A	#N/A	#N/A	#N/A	#N/A	#N/A	#N/A
GCA_001321365.1	GCA_001321365.1.fna	NCBI	100	0.1	Burkholderia pseudomallei	Burkholderia pseudomallei	C19	#N/A	#N/A	#N/A	#N/A	#N/A	#N/A	#N/A	#N/A	#N/A	#N/A	#N/A	#N/A	#N/A		#N/A	#N/A	#N/A	#N/A	#N/A	#N/A	#N/A	#N/A	#N/A	#N/A
GCA_001321385.1	GCA_001321385.1.fna	NCBI	100	0.1	Burkholderia pseudomallei	Burkholderia pseudomallei	C49	#N/A	#N/A	#N/A	#N/A	#N/A	#N/A	#N/A	#N/A	#N/A	#N/A	#N/A	#N/A	#N/A		#N/A	#N/A	#N/A	#N/A	#N/A	#N/A	#N/A	#N/A	#N/A	#N/A
GCA_001321405.1	GCA_001321405.1.fna	NCBI	100	0.1	Burkholderia pseudomallei	Burkholderia pseudomallei	C57	#N/A	#N/A	#N/A	#N/A	#N/A	#N/A	#N/A	#N/A	#N/A	#N/A	#N/A	#N/A	#N/A		#N/A	#N/A	#N/A	#N/A	#N/A	#N/A	#N/A	#N/A	#N/A	#N/A
GCA_001321425.1	GCA_001321425.1.fna	NCBI	100	0.1	Burkholderia pseudomallei	Burkholderia pseudomallei	C59	#N/A	#N/A	#N/A	#N/A	#N/A	#N/A	#N/A	#N/A	#N/A	#N/A	#N/A	#N/A	#N/A		#N/A	#N/A	#N/A	#N/A	#N/A	#N/A	#N/A	#N/A	#N/A	#N/A
GCA_001321445.1	GCA_001321445.1.fna	NCBI	100	0.1	Burkholderia pseudomallei	Burkholderia pseudomallei	C60	#N/A	#N/A	#N/A	#N/A	#N/A	#N/A	#N/A	#N/A	#N/A	#N/A	#N/A	#N/A	#N/A		#N/A	#N/A	#N/A	#N/A	#N/A	#N/A	#N/A	#N/A	#N/A	#N/A
GCA_001321465.1	GCA_001321465.1.fna	NCBI	100	0.1	Burkholderia pseudomallei	Burkholderia pseudomallei	C41	#N/A	#N/A	#N/A	#N/A	#N/A	#N/A	#N/A	#N/A	#N/A	#N/A	#N/A	#N/A	#N/A		#N/A	#N/A	#N/A	#N/A	#N/A	#N/A	#N/A	#N/A	#N/A	#N/A
GCA_001321485.1	GCA_001321485.1.fna	NCBI	100	0.1	Burkholderia pseudomallei	Burkholderia pseudomallei	C56	#N/A	#N/A	#N/A	#N/A	#N/A	#N/A	#N/A	#N/A	#N/A	#N/A	#N/A	#N/A	#N/A		#N/A	#N/A	#N/A	#N/A	#N/A	#N/A	#N/A	#N/A	#N/A	#N/A
GCA_001321505.1	GCA_001321505.1.fna	NCBI	100	0.1	Burkholderia pseudomallei	Burkholderia pseudomallei	C39	#N/A	#N/A	#N/A	#N/A	#N/A	#N/A	#N/A	#N/A	#N/A	#N/A	#N/A	#N/A	#N/A		#N/A	#N/A	#N/A	#N/A	#N/A	#N/A	#N/A	#N/A	#N/A	#N/A
GCA_001321525.1	GCA_001321525.1.fna	NCBI	100	0.1	Burkholderia pseudomallei	Burkholderia pseudomallei	C40	#N/A	#N/A	#N/A	#N/A	#N/A	#N/A	#N/A	#N/A	#N/A	#N/A	#N/A	#N/A	#N/A		#N/A	#N/A	#N/A	#N/A	#N/A	#N/A	#N/A	#N/A	#N/A	#N/A
GCA_001321545.1	GCA_001321545.1.fna	NCBI	100	0.1	Burkholderia pseudomallei	Burkholderia pseudomallei	C38	#N/A	#N/A	#N/A	#N/A	#N/A	#N/A	#N/A	#N/A	#N/A	#N/A	#N/A	#N/A	#N/A		#N/A	#N/A	#N/A	#N/A	#N/A	#N/A	#N/A	#N/A	#N/A	#N/A
GCA_001321565.1	GCA_001321565.1.fna	NCBI	100	0.1	Burkholderia pseudomallei	Burkholderia pseudomallei	C35	#N/A	#N/A	#N/A	#N/A	#N/A	#N/A	#N/A	#N/A	#N/A	#N/A	#N/A	#N/A	#N/A		#N/A	#N/A	#N/A	#N/A	#N/A	#N/A	#N/A	#N/A	#N/A	#N/A
GCA_001321585.1	GCA_001321585.1.fna	NCBI	100	0.1	Burkholderia pseudomallei	Burkholderia pseudomallei	C33	#N/A	#N/A	#N/A	#N/A	#N/A	#N/A	#N/A	#N/A	#N/A	#N/A	#N/A	#N/A	#N/A		#N/A	#N/A	#N/A	#N/A	#N/A	#N/A	#N/A	#N/A	#N/A	#N/A
GCA_001321605.1	GCA_001321605.1.fna	NCBI	100	0.1	Burkholderia pseudomallei	Burkholderia pseudomallei	C34	#N/A	#N/A	#N/A	#N/A	#N/A	#N/A	#N/A	#N/A	#N/A	#N/A	#N/A	#N/A	#N/A		#N/A	#N/A	#N/A	#N/A	#N/A	#N/A	#N/A	#N/A	#N/A	#N/A
GCA_001321625.1	GCA_001321625.1.fna	NCBI	100	0.1	Burkholderia pseudomallei	Burkholderia pseudomallei	C55	#N/A	#N/A	#N/A	#N/A	#N/A	#N/A	#N/A	#N/A	#N/A	#N/A	#N/A	#N/A	#N/A		#N/A	#N/A	#N/A	#N/A	#N/A	#N/A	#N/A	#N/A	#N/A	#N/A
GCA_001326895.1	GCA_001326895.1.fna	NCBI	100	0.1	Burkholderia pseudomallei	Burkholderia pseudomallei	2746b	#N/A	#N/A	#N/A	#N/A	#N/A	#N/A	#N/A	#N/A	#N/A	#N/A	#N/A	#N/A	#N/A		#N/A	#N/A	#N/A	#N/A	#N/A	#N/A	#N/A	#N/A	#N/A	#N/A
GCA_001326915.1	GCA_001326915.1.fna	NCBI	100	0.1	Burkholderia pseudomallei	Burkholderia pseudomallei	DM15342/00	#N/A	#N/A	#N/A	#N/A	#N/A	#N/A	#N/A	#N/A	#N/A	#N/A	#N/A	#N/A	#N/A		#N/A	#N/A	#N/A	#N/A	#N/A	#N/A	#N/A	#N/A	#N/A	#N/A
GCA_001326935.2	GCA_001326935.2.fna	NCBI	100	0.3	Burkholderia pseudomallei	Burkholderia pseudomallei	619s007	#N/A	#N/A	#N/A	#N/A	#N/A	#N/A	#N/A	#N/A	#N/A	#N/A	#N/A	#N/A	#N/A		#N/A	#N/A	#N/A	#N/A	#N/A	#N/A	#N/A	#N/A	#N/A	#N/A
GCA_001326955.2	GCA_001326955.2.fna	NCBI	100	0.3	Burkholderia pseudomallei	Burkholderia pseudomallei	619s008	#N/A	#N/A	#N/A	#N/A	#N/A	#N/A	#N/A	#N/A	#N/A	#N/A	#N/A	#N/A	#N/A		#N/A	#N/A	#N/A	#N/A	#N/A	#N/A	#N/A	#N/A	#N/A	#N/A
GCA_001326975.1	GCA_001326975.1.fna	NCBI	99.2	1.7	Burkholderia pseudomallei	Burkholderia pseudomallei	153	#N/A	#N/A	#N/A	#N/A	#N/A	#N/A	#N/A	#N/A	#N/A	#N/A	#N/A	#N/A	#N/A		#N/A	#N/A	#N/A	#N/A	#N/A	#N/A	#N/A	#N/A	#N/A	#N/A
GCA_001326995.1	GCA_001326995.1.fna	NCBI	100	0.3	Burkholderia pseudomallei	Burkholderia pseudomallei	EM2107	#N/A	#N/A	#N/A	#N/A	#N/A	#N/A	#N/A	#N/A	#N/A	#N/A	#N/A	#N/A	#N/A		#N/A	#N/A	#N/A	#N/A	#N/A	#N/A	#N/A	#N/A	#N/A	#N/A
GCA_001327015.1	GCA_001327015.1.fna	NCBI	99.8	0.1	Burkholderia pseudomallei	Burkholderia pseudomallei	4009-19	#N/A	#N/A	#N/A	#N/A	#N/A	#N/A	#N/A	#N/A	#N/A	#N/A	#N/A	#N/A	#N/A		#N/A	#N/A	#N/A	#N/A	#N/A	#N/A	#N/A	#N/A	#N/A	#N/A
GCA_001327035.2	GCA_001327035.2.fna	NCBI	100	0.3	Burkholderia pseudomallei	Burkholderia pseudomallei	619s046	#N/A	#N/A	#N/A	#N/A	#N/A	#N/A	#N/A	#N/A	#N/A	#N/A	#N/A	#N/A	#N/A		#N/A	#N/A	#N/A	#N/A	#N/A	#N/A	#N/A	#N/A	#N/A	#N/A
GCA_001327055.2	GCA_001327055.2.fna	NCBI	100	0.1	Burkholderia pseudomallei	Burkholderia pseudomallei	619s065	#N/A	#N/A	#N/A	#N/A	#N/A	#N/A	#N/A	#N/A	#N/A	#N/A	#N/A	#N/A	#N/A		#N/A	#N/A	#N/A	#N/A	#N/A	#N/A	#N/A	#N/A	#N/A	#N/A
GCA_001327075.1	GCA_001327075.1.fna	NCBI	100	0.3	Burkholderia pseudomallei	Burkholderia pseudomallei	497/96	#N/A	#N/A	#N/A	#N/A	#N/A	#N/A	#N/A	#N/A	#N/A	#N/A	#N/A	#N/A	#N/A		#N/A	#N/A	#N/A	#N/A	#N/A	#N/A	#N/A	#N/A	#N/A	#N/A
GCA_001327095.1	GCA_001327095.1.fna	NCBI	100	0.3	Burkholderia pseudomallei	Burkholderia pseudomallei	EM10266/01	#N/A	#N/A	#N/A	#N/A	#N/A	#N/A	#N/A	#N/A	#N/A	#N/A	#N/A	#N/A	#N/A		#N/A	#N/A	#N/A	#N/A	#N/A	#N/A	#N/A	#N/A	#N/A	#N/A
GCA_001327115.1	GCA_001327115.1.fna	NCBI	100	0.1	Burkholderia pseudomallei	Burkholderia pseudomallei	17/96	#N/A	#N/A	#N/A	#N/A	#N/A	#N/A	#N/A	#N/A	#N/A	#N/A	#N/A	#N/A	#N/A		#N/A	#N/A	#N/A	#N/A	#N/A	#N/A	#N/A	#N/A	#N/A	#N/A
GCA_001327135.2	GCA_001327135.2.fna	NCBI	100	0.3	Burkholderia pseudomallei	Burkholderia pseudomallei	619s010	#N/A	#N/A	#N/A	#N/A	#N/A	#N/A	#N/A	#N/A	#N/A	#N/A	#N/A	#N/A	#N/A		#N/A	#N/A	#N/A	#N/A	#N/A	#N/A	#N/A	#N/A	#N/A	#N/A
GCA_001327155.1	GCA_001327155.1.fna	NCBI	100	0.3	Burkholderia pseudomallei	Burkholderia pseudomallei	35/96	#N/A	#N/A	#N/A	#N/A	#N/A	#N/A	#N/A	#N/A	#N/A	#N/A	#N/A	#N/A	#N/A		#N/A	#N/A	#N/A	#N/A	#N/A	#N/A	#N/A	#N/A	#N/A	#N/A
GCA_001327175.1	GCA_001327175.1.fna	NCBI	99.9	0.3	Burkholderia pseudomallei	Burkholderia pseudomallei	D10 7310-3154	#N/A	#N/A	#N/A	#N/A	#N/A	#N/A	#N/A	#N/A	#N/A	#N/A	#N/A	#N/A	#N/A		#N/A	#N/A	#N/A	#N/A	#N/A	#N/A	#N/A	#N/A	#N/A	#N/A
GCA_001327195.1	GCA_001327195.1.fna	NCBI	100	0.3	Burkholderia pseudomallei	Burkholderia pseudomallei	I6 4043-3096	#N/A	#N/A	#N/A	#N/A	#N/A	#N/A	#N/A	#N/A	#N/A	#N/A	#N/A	#N/A	#N/A		#N/A	#N/A	#N/A	#N/A	#N/A	#N/A	#N/A	#N/A	#N/A	#N/A
GCA_001327215.2	GCA_001327215.2.fna	NCBI	99.7	0.1	Burkholderia pseudomallei	Burkholderia pseudomallei	619s064	#N/A	#N/A	#N/A	#N/A	#N/A	#N/A	#N/A	#N/A	#N/A	#N/A	#N/A	#N/A	#N/A		#N/A	#N/A	#N/A	#N/A	#N/A	#N/A	#N/A	#N/A	#N/A	#N/A
GCA_001327235.2	GCA_001327235.2.fna	NCBI	100	0.3	Burkholderia pseudomallei	Burkholderia pseudomallei	619s066	#N/A	#N/A	#N/A	#N/A	#N/A	#N/A	#N/A	#N/A	#N/A	#N/A	#N/A	#N/A	#N/A		#N/A	#N/A	#N/A	#N/A	#N/A	#N/A	#N/A	#N/A	#N/A	#N/A
GCA_001327255.2	GCA_001327255.2.fna	NCBI	100	0.1	Burkholderia pseudomallei	Burkholderia pseudomallei	619s069	#N/A	#N/A	#N/A	#N/A	#N/A	#N/A	#N/A	#N/A	#N/A	#N/A	#N/A	#N/A	#N/A		#N/A	#N/A	#N/A	#N/A	#N/A	#N/A	#N/A	#N/A	#N/A	#N/A
GCA_001327275.1	GCA_001327275.1.fna	NCBI	100	0.3	Burkholderia pseudomallei	Burkholderia pseudomallei	D6 8346-3058	#N/A	#N/A	#N/A	#N/A	#N/A	#N/A	#N/A	#N/A	#N/A	#N/A	#N/A	#N/A	#N/A		#N/A	#N/A	#N/A	#N/A	#N/A	#N/A	#N/A	#N/A	#N/A	#N/A
GCA_001327295.2	GCA_001327295.2.fna	NCBI	100	0.1	Burkholderia pseudomallei	Burkholderia pseudomallei	619s067	#N/A	#N/A	#N/A	#N/A	#N/A	#N/A	#N/A	#N/A	#N/A	#N/A	#N/A	#N/A	#N/A		#N/A	#N/A	#N/A	#N/A	#N/A	#N/A	#N/A	#N/A	#N/A	#N/A
GCA_001327315.1	GCA_001327315.1.fna	NCBI	100	0.3	Burkholderia pseudomallei	Burkholderia pseudomallei	490	#N/A	#N/A	#N/A	#N/A	#N/A	#N/A	#N/A	#N/A	#N/A	#N/A	#N/A	#N/A	#N/A		#N/A	#N/A	#N/A	#N/A	#N/A	#N/A	#N/A	#N/A	#N/A	#N/A
GCA_001327335.2	GCA_001327335.2.fna	NCBI	100	0.1	Burkholderia pseudomallei	Burkholderia pseudomallei	619s071	#N/A	#N/A	#N/A	#N/A	#N/A	#N/A	#N/A	#N/A	#N/A	#N/A	#N/A	#N/A	#N/A		#N/A	#N/A	#N/A	#N/A	#N/A	#N/A	#N/A	#N/A	#N/A	#N/A
GCA_001327355.2	GCA_001327355.2.fna	NCBI	100	0.1	Burkholderia pseudomallei	Burkholderia pseudomallei	619s072	#N/A	#N/A	#N/A	#N/A	#N/A	#N/A	#N/A	#N/A	#N/A	#N/A	#N/A	#N/A	#N/A		#N/A	#N/A	#N/A	#N/A	#N/A	#N/A	#N/A	#N/A	#N/A	#N/A
GCA_001327375.2	GCA_001327375.2.fna	NCBI	100	0.3	Burkholderia pseudomallei	Burkholderia pseudomallei	619s084	#N/A	#N/A	#N/A	#N/A	#N/A	#N/A	#N/A	#N/A	#N/A	#N/A	#N/A	#N/A	#N/A		#N/A	#N/A	#N/A	#N/A	#N/A	#N/A	#N/A	#N/A	#N/A	#N/A
GCA_001327395.1	GCA_001327395.1.fna	NCBI	100	0.3	Burkholderia pseudomallei	Burkholderia pseudomallei	708a	#N/A	#N/A	#N/A	#N/A	#N/A	#N/A	#N/A	#N/A	#N/A	#N/A	#N/A	#N/A	#N/A		#N/A	#N/A	#N/A	#N/A	#N/A	#N/A	#N/A	#N/A	#N/A	#N/A
GCA_001327415.1	GCA_001327415.1.fna	NCBI	100	0.3	Burkholderia pseudomallei	Burkholderia pseudomallei	BRI	#N/A	#N/A	#N/A	#N/A	#N/A	#N/A	#N/A	#N/A	#N/A	#N/A	#N/A	#N/A	#N/A		#N/A	#N/A	#N/A	#N/A	#N/A	#N/A	#N/A	#N/A	#N/A	#N/A
GCA_001327435.2	GCA_001327435.2.fna	NCBI	100	0.3	Burkholderia pseudomallei	Burkholderia pseudomallei	619s105	#N/A	#N/A	#N/A	#N/A	#N/A	#N/A	#N/A	#N/A	#N/A	#N/A	#N/A	#N/A	#N/A		#N/A	#N/A	#N/A	#N/A	#N/A	#N/A	#N/A	#N/A	#N/A	#N/A
GCA_001327455.2	GCA_001327455.2.fna	NCBI	100	0.3	Burkholderia pseudomallei	Burkholderia pseudomallei	619s081	#N/A	#N/A	#N/A	#N/A	#N/A	#N/A	#N/A	#N/A	#N/A	#N/A	#N/A	#N/A	#N/A		#N/A	#N/A	#N/A	#N/A	#N/A	#N/A	#N/A	#N/A	#N/A	#N/A
GCA_001327475.2	GCA_001327475.2.fna	NCBI	100	0.3	Burkholderia pseudomallei	Burkholderia pseudomallei	619s078	#N/A	#N/A	#N/A	#N/A	#N/A	#N/A	#N/A	#N/A	#N/A	#N/A	#N/A	#N/A	#N/A		#N/A	#N/A	#N/A	#N/A	#N/A	#N/A	#N/A	#N/A	#N/A	#N/A
GCA_001327495.2	GCA_001327495.2.fna	NCBI	100	0.3	Burkholderia pseudomallei	Burkholderia pseudomallei	619s085	#N/A	#N/A	#N/A	#N/A	#N/A	#N/A	#N/A	#N/A	#N/A	#N/A	#N/A	#N/A	#N/A		#N/A	#N/A	#N/A	#N/A	#N/A	#N/A	#N/A	#N/A	#N/A	#N/A
GCA_001327515.1	GCA_001327515.1.fna	NCBI	100	0.1	Burkholderia pseudomallei	Burkholderia pseudomallei	P157/04	#N/A	#N/A	#N/A	#N/A	#N/A	#N/A	#N/A	#N/A	#N/A	#N/A	#N/A	#N/A	#N/A		#N/A	#N/A	#N/A	#N/A	#N/A	#N/A	#N/A	#N/A	#N/A	#N/A
GCA_001327535.1	GCA_001327535.1.fna	NCBI	100	0.1	Burkholderia pseudomallei	Burkholderia pseudomallei	35	#N/A	#N/A	#N/A	#N/A	#N/A	#N/A	#N/A	#N/A	#N/A	#N/A	#N/A	#N/A	#N/A		#N/A	#N/A	#N/A	#N/A	#N/A	#N/A	#N/A	#N/A	#N/A	#N/A
GCA_001327555.2	GCA_001327555.2.fna	NCBI	100	0	Burkholderia pseudomallei	Burkholderia pseudomallei	619s093	#N/A	#N/A	#N/A	#N/A	#N/A	#N/A	#N/A	#N/A	#N/A	#N/A	#N/A	#N/A	#N/A		#N/A	#N/A	#N/A	#N/A	#N/A	#N/A	#N/A	#N/A	#N/A	#N/A
GCA_001327575.1	GCA_001327575.1.fna	NCBI	100	0.3	Burkholderia pseudomallei	Burkholderia pseudomallei	AH1	#N/A	#N/A	#N/A	#N/A	#N/A	#N/A	#N/A	#N/A	#N/A	#N/A	#N/A	#N/A	#N/A		#N/A	#N/A	#N/A	#N/A	#N/A	#N/A	#N/A	#N/A	#N/A	#N/A
GCA_001373255.1	GCA_001373255.1.fna	NCBI	97.8	0.1	Ralstonia solanacearum	Ralstonia solanacearum	CFBP7014	IIB	IIB-51	#N/A	#N/A	#N/A	#N/A	#N/A	#N/A	#N/A	#N/A	#N/A	#N/A	#N/A		#N/A	#N/A	#N/A	#N/A	#N/A	#N/A	#N/A	#N/A	#N/A	#N/A
GCA_023077475.1	GCA_023077475.1.fna	NCBI	99.6	0	Ralstonia solanacearum	Ralstonia solanacearum	UW175	IIB	IIB-4	#N/A	#N/A	#N/A	#N/A	#N/A	#N/A	#N/A	#N/A	#N/A	#N/A	#N/A	1	1	100.00	100.00	100.00	100.00	100.00	100.00	100.00	100.00	100.00
GCA_001373295.1	GCA_001373295.1.fna	NCBI	99.4	0	Ralstonia solanacearum	Ralstonia solanacearum	RS2	IIB	IIB-1	#N/A	#N/A	#N/A	#N/A	#N/A	#N/A	#N/A	#N/A	#N/A	#N/A	#N/A		#N/A	#N/A	#N/A	#N/A	#N/A	#N/A	#N/A	#N/A	#N/A	#N/A
GCA_001373335.1	GCA_001373335.1.fna	NCBI	97.4	0	Ralstonia solanacearum	Ralstonia solanacearum	CFBP3858	IIB	IIB-25	#N/A	#N/A	#N/A	#N/A	#N/A	#N/A	#N/A	#N/A	#N/A	#N/A	#N/A		#N/A	#N/A	#N/A	#N/A	#N/A	#N/A	#N/A	#N/A	#N/A	#N/A
GCA_001411495.1	GCA_001411495.1.fna	NCBI	99.8	0.4	Burkholderia cepacia	Burkholderia cepacia	UCB 717	#N/A	#N/A	#N/A	#N/A	#N/A	#N/A	#N/A	#N/A	#N/A	#N/A	#N/A	#N/A	#N/A		#N/A	#N/A	#N/A	#N/A	#N/A	#N/A	#N/A	#N/A	#N/A	#N/A
GCA_001411805.1	GCA_001411805.1.fna	NCBI	99.9	0.6	Burkholderia plantarii	Burkholderia plantarii	ATCC 43733	#N/A	#N/A	#N/A	#N/A	#N/A	#N/A	#N/A	#N/A	#N/A	#N/A	#N/A	#N/A	#N/A		#N/A	#N/A	#N/A	#N/A	#N/A	#N/A	#N/A	#N/A	#N/A	#N/A
GCA_001424345.1	GCA_001424345.1.fna	NCBI	100	0.1	Burkholderia sp. Leaf177	Burkholderia sp.	Leaf177	#N/A	#N/A	#N/A	#N/A	#N/A	#N/A	#N/A	#N/A	#N/A	#N/A	#N/A	#N/A	#N/A		#N/A	#N/A	#N/A	#N/A	#N/A	#N/A	#N/A	#N/A	#N/A	#N/A
GCA_001443045.1	GCA_001443045.1.fna	NCBI	100	0.6	Burkholderia ambifaria	Burkholderia ambifaria	RZ2MS16	#N/A	#N/A	#N/A	#N/A	#N/A	#N/A	#N/A	#N/A	#N/A	#N/A	#N/A	#N/A	#N/A		#N/A	#N/A	#N/A	#N/A	#N/A	#N/A	#N/A	#N/A	#N/A	#N/A
GCA_001445635.1	GCA_001445635.1.fna	NCBI	100	0.1	Burkholderia pseudomallei	Burkholderia pseudomallei	RF43Bp22	#N/A	#N/A	#N/A	#N/A	#N/A	#N/A	#N/A	#N/A	#N/A	#N/A	#N/A	#N/A	#N/A		#N/A	#N/A	#N/A	#N/A	#N/A	#N/A	#N/A	#N/A	#N/A	#N/A
GCA_001445855.1	GCA_001445855.1.fna	NCBI	98.1	0.1	Burkholderia pseudomallei	Burkholderia pseudomallei	Gu1909a	#N/A	#N/A	#N/A	#N/A	#N/A	#N/A	#N/A	#N/A	#N/A	#N/A	#N/A	#N/A	#N/A		#N/A	#N/A	#N/A	#N/A	#N/A	#N/A	#N/A	#N/A	#N/A	#N/A
GCA_001445865.1	GCA_001445865.1.fna	NCBI	98.4	0.4	Burkholderia pseudomallei	Burkholderia pseudomallei	MSHR1950	#N/A	#N/A	#N/A	#N/A	#N/A	#N/A	#N/A	#N/A	#N/A	#N/A	#N/A	#N/A	#N/A		#N/A	#N/A	#N/A	#N/A	#N/A	#N/A	#N/A	#N/A	#N/A	#N/A
GCA_001445875.1	GCA_001445875.1.fna	NCBI	98	0.3	Burkholderia pseudomallei	Burkholderia pseudomallei	RF67BP1	#N/A	#N/A	#N/A	#N/A	#N/A	#N/A	#N/A	#N/A	#N/A	#N/A	#N/A	#N/A	#N/A		#N/A	#N/A	#N/A	#N/A	#N/A	#N/A	#N/A	#N/A	#N/A	#N/A
GCA_001445915.1	GCA_001445915.1.fna	NCBI	99.4	0.1	Burkholderia pseudomallei	Burkholderia pseudomallei	RF6BP15	#N/A	#N/A	#N/A	#N/A	#N/A	#N/A	#N/A	#N/A	#N/A	#N/A	#N/A	#N/A	#N/A		#N/A	#N/A	#N/A	#N/A	#N/A	#N/A	#N/A	#N/A	#N/A	#N/A
GCA_001445925.1	GCA_001445925.1.fna	NCBI	98.6	0.3	Burkholderia pseudomallei	Burkholderia pseudomallei	NRF80Bp1	#N/A	#N/A	#N/A	#N/A	#N/A	#N/A	#N/A	#N/A	#N/A	#N/A	#N/A	#N/A	#N/A		#N/A	#N/A	#N/A	#N/A	#N/A	#N/A	#N/A	#N/A	#N/A	#N/A
GCA_001445955.1	GCA_001445955.1.fna	NCBI	99.7	0.3	Burkholderia pseudomallei	Burkholderia pseudomallei	MSHR465a	#N/A	#N/A	#N/A	#N/A	#N/A	#N/A	#N/A	#N/A	#N/A	#N/A	#N/A	#N/A	#N/A		#N/A	#N/A	#N/A	#N/A	#N/A	#N/A	#N/A	#N/A	#N/A	#N/A
GCA_001445975.1	GCA_001445975.1.fna	NCBI	99.4	0.1	Burkholderia pseudomallei	Burkholderia pseudomallei	NAU14B6	#N/A	#N/A	#N/A	#N/A	#N/A	#N/A	#N/A	#N/A	#N/A	#N/A	#N/A	#N/A	#N/A		#N/A	#N/A	#N/A	#N/A	#N/A	#N/A	#N/A	#N/A	#N/A	#N/A
GCA_001445985.1	GCA_001445985.1.fna	NCBI	99	0.3	Burkholderia pseudomallei	Burkholderia pseudomallei	NAU20B16	#N/A	#N/A	#N/A	#N/A	#N/A	#N/A	#N/A	#N/A	#N/A	#N/A	#N/A	#N/A	#N/A		#N/A	#N/A	#N/A	#N/A	#N/A	#N/A	#N/A	#N/A	#N/A	#N/A
GCA_001446005.1	GCA_001446005.1.fna	NCBI	99.2	0.1	Burkholderia pseudomallei	Burkholderia pseudomallei	NAU24B3	#N/A	#N/A	#N/A	#N/A	#N/A	#N/A	#N/A	#N/A	#N/A	#N/A	#N/A	#N/A	#N/A		#N/A	#N/A	#N/A	#N/A	#N/A	#N/A	#N/A	#N/A	#N/A	#N/A
GCA_001446035.1	GCA_001446035.1.fna	NCBI	98.8	0.3	Burkholderia pseudomallei	Burkholderia pseudomallei	NAU44A6	#N/A	#N/A	#N/A	#N/A	#N/A	#N/A	#N/A	#N/A	#N/A	#N/A	#N/A	#N/A	#N/A		#N/A	#N/A	#N/A	#N/A	#N/A	#N/A	#N/A	#N/A	#N/A	#N/A
GCA_001446055.1	GCA_001446055.1.fna	NCBI	99.6	0.3	Burkholderia pseudomallei	Burkholderia pseudomallei	NCTC 13178	#N/A	#N/A	#N/A	#N/A	#N/A	#N/A	#N/A	#N/A	#N/A	#N/A	#N/A	#N/A	#N/A		#N/A	#N/A	#N/A	#N/A	#N/A	#N/A	#N/A	#N/A	#N/A	#N/A
GCA_001446075.1	GCA_001446075.1.fna	NCBI	99.7	0.1	Burkholderia pseudomallei	Burkholderia pseudomallei	NCTC 13179	#N/A	#N/A	#N/A	#N/A	#N/A	#N/A	#N/A	#N/A	#N/A	#N/A	#N/A	#N/A	#N/A		#N/A	#N/A	#N/A	#N/A	#N/A	#N/A	#N/A	#N/A	#N/A	#N/A
GCA_001446095.1	GCA_001446095.1.fna	NCBI	99.9	0.3	Burkholderia pseudomallei	Burkholderia pseudomallei	PHLS9	#N/A	#N/A	#N/A	#N/A	#N/A	#N/A	#N/A	#N/A	#N/A	#N/A	#N/A	#N/A	#N/A		#N/A	#N/A	#N/A	#N/A	#N/A	#N/A	#N/A	#N/A	#N/A	#N/A
GCA_001446115.1	GCA_001446115.1.fna	NCBI	98.6	0.3	Burkholderia pseudomallei	Burkholderia pseudomallei	RF85Bp37	#N/A	#N/A	#N/A	#N/A	#N/A	#N/A	#N/A	#N/A	#N/A	#N/A	#N/A	#N/A	#N/A		#N/A	#N/A	#N/A	#N/A	#N/A	#N/A	#N/A	#N/A	#N/A	#N/A
GCA_001446125.1	GCA_001446125.1.fna	NCBI	99.4	0.3	Burkholderia pseudomallei	Burkholderia pseudomallei	RNS3Bp1	#N/A	#N/A	#N/A	#N/A	#N/A	#N/A	#N/A	#N/A	#N/A	#N/A	#N/A	#N/A	#N/A		#N/A	#N/A	#N/A	#N/A	#N/A	#N/A	#N/A	#N/A	#N/A	#N/A
GCA_001446155.1	GCA_001446155.1.fna	NCBI	99.2	0.1	Burkholderia pseudomallei	Burkholderia pseudomallei	RNS7Bp6	#N/A	#N/A	#N/A	#N/A	#N/A	#N/A	#N/A	#N/A	#N/A	#N/A	#N/A	#N/A	#N/A		#N/A	#N/A	#N/A	#N/A	#N/A	#N/A	#N/A	#N/A	#N/A	#N/A
GCA_001446175.1	GCA_001446175.1.fna	NCBI	99.4	0.3	Burkholderia pseudomallei	Burkholderia pseudomallei	Songkhla34W2	#N/A	#N/A	#N/A	#N/A	#N/A	#N/A	#N/A	#N/A	#N/A	#N/A	#N/A	#N/A	#N/A		#N/A	#N/A	#N/A	#N/A	#N/A	#N/A	#N/A	#N/A	#N/A	#N/A
GCA_001449005.1	GCA_001449005.1.fna	NCBI	99.3	1.3	Paraburkholderia caribensis	Paraburkholderia caribensis	MWAP64	#N/A	#N/A	#N/A	#N/A	#N/A	#N/A	#N/A	#N/A	#N/A	#N/A	#N/A	#N/A	#N/A		#N/A	#N/A	#N/A	#N/A	#N/A	#N/A	#N/A	#N/A	#N/A	#N/A
GCA_001462435.1	GCA_001462435.1.fna	NCBI	99.8	0.4	Burkholderia humptydooensis	Burkholderia humptydooensis	MSMB122	#N/A	#N/A	#N/A	#N/A	#N/A	#N/A	#N/A	#N/A	#N/A	#N/A	#N/A	#N/A	#N/A		#N/A	#N/A	#N/A	#N/A	#N/A	#N/A	#N/A	#N/A	#N/A	#N/A
GCA_001465545.3	GCA_001465545.3.fna	NCBI	99.5	0.1	Pandoraea norimbergensis	Pandoraea norimbergensis	DSM 11628	#N/A	#N/A	#N/A	#N/A	#N/A	#N/A	#N/A	#N/A	#N/A	#N/A	#N/A	#N/A	#N/A		#N/A	#N/A	#N/A	#N/A	#N/A	#N/A	#N/A	#N/A	#N/A	#N/A
GCA_001465595.2	GCA_001465595.2.fna	NCBI	99.8	1	Pandoraea apista	Pandoraea apista	DSM 16535	#N/A	#N/A	#N/A	#N/A	#N/A	#N/A	#N/A	#N/A	#N/A	#N/A	#N/A	#N/A	#N/A		#N/A	#N/A	#N/A	#N/A	#N/A	#N/A	#N/A	#N/A	#N/A	#N/A
GCA_001481455.1	GCA_001481455.1.fna	NCBI	99.7	1.2	Cupriavidus necator	Cupriavidus necator	PHE3-6	#N/A	#N/A	#N/A	#N/A	#N/A	#N/A	#N/A	#N/A	#N/A	#N/A	#N/A	#N/A	#N/A		#N/A	#N/A	#N/A	#N/A	#N/A	#N/A	#N/A	#N/A	#N/A	#N/A
GCA_001484095.1	GCA_001484095.1.fna	NCBI	99.7	0.1	Ralstonia solanacearum	Ralstonia pseudosolanacearum	Rs-T02	I	I-13	#N/A	#N/A	#N/A	#N/A	#N/A	#N/A	#N/A	#N/A	#N/A	#N/A	#N/A		#N/A	#N/A	#N/A	#N/A	#N/A	#N/A	#N/A	#N/A	#N/A	#N/A
GCA_001484665.1	GCA_001484665.1.fna	NCBI	99.6	0.6	Burkholderia cenocepacia	Burkholderia cenocepacia	ST32	#N/A	#N/A	#N/A	#N/A	#N/A	#N/A	#N/A	#N/A	#N/A	#N/A	#N/A	#N/A	#N/A		#N/A	#N/A	#N/A	#N/A	#N/A	#N/A	#N/A	#N/A	#N/A	#N/A
GCA_001485395.1	GCA_001485395.1.fna	NCBI	98.9	0.1	Ralstonia sp. NT80	Ralstonia sp.	missing	#N/A	#N/A	#N/A	#N/A	#N/A	#N/A	#N/A	#N/A	#N/A	#N/A	#N/A	#N/A	#N/A		#N/A	#N/A	#N/A	#N/A	#N/A	#N/A	#N/A	#N/A	#N/A	#N/A
GCA_001513745.1	GCA_001513745.1.fna	NCBI	99.8	0.4	Burkholderia humptydooensis	Burkholderia humptydooensis	#N/A	#N/A	#N/A	#N/A	#N/A	#N/A	#N/A	#N/A	#N/A	#N/A	#N/A	#N/A	#N/A	#N/A		#N/A	#N/A	#N/A	#N/A	#N/A	#N/A	#N/A	#N/A	#N/A	#N/A
GCA_001521915.1	GCA_001521915.1.fna	NCBI	99.7	0.1	Burkholderia cepacia	Burkholderia cepacia	INT3-BP98	#N/A	#N/A	#N/A	#N/A	#N/A	#N/A	#N/A	#N/A	#N/A	#N/A	#N/A	#N/A	#N/A		#N/A	#N/A	#N/A	#N/A	#N/A	#N/A	#N/A	#N/A	#N/A	#N/A
GCA_001521925.1	GCA_001521925.1.fna	NCBI	100	0.3	Burkholderia territorii	Burkholderia territorii	RF23-BP82	#N/A	#N/A	#N/A	#N/A	#N/A	#N/A	#N/A	#N/A	#N/A	#N/A	#N/A	#N/A	#N/A		#N/A	#N/A	#N/A	#N/A	#N/A	#N/A	#N/A	#N/A	#N/A	#N/A
GCA_001521935.1	GCA_001521935.1.fna	NCBI	99.8	0.4	Burkholderia sp. RF7_non_BP4	Burkholderia sp.	RF7-non_BP4	#N/A	#N/A	#N/A	#N/A	#N/A	#N/A	#N/A	#N/A	#N/A	#N/A	#N/A	#N/A	#N/A		#N/A	#N/A	#N/A	#N/A	#N/A	#N/A	#N/A	#N/A	#N/A	#N/A
GCA_001521975.1	GCA_001521975.1.fna	NCBI	99.9	0.3	Burkholderia cepacia	Burkholderia cepacia	RF3-non_BP5	#N/A	#N/A	#N/A	#N/A	#N/A	#N/A	#N/A	#N/A	#N/A	#N/A	#N/A	#N/A	#N/A		#N/A	#N/A	#N/A	#N/A	#N/A	#N/A	#N/A	#N/A	#N/A	#N/A
GCA_001521985.1	GCA_001521985.1.fna	NCBI	100	0.7	Burkholderia sp. RF4_BP95	Burkholderia sp.	RF4-BP95	#N/A	#N/A	#N/A	#N/A	#N/A	#N/A	#N/A	#N/A	#N/A	#N/A	#N/A	#N/A	#N/A		#N/A	#N/A	#N/A	#N/A	#N/A	#N/A	#N/A	#N/A	#N/A	#N/A
GCA_001522005.1	GCA_001522005.1.fna	NCBI	99.8	0.1	Burkholderia ubonensis	Burkholderia ubonensis	RF25-BP1	#N/A	#N/A	#N/A	#N/A	#N/A	#N/A	#N/A	#N/A	#N/A	#N/A	#N/A	#N/A	#N/A		#N/A	#N/A	#N/A	#N/A	#N/A	#N/A	#N/A	#N/A	#N/A	#N/A
GCA_001522035.1	GCA_001522035.1.fna	NCBI	99.8	0.1	Burkholderia ubonensis	Burkholderia ubonensis	RF32-BP3	#N/A	#N/A	#N/A	#N/A	#N/A	#N/A	#N/A	#N/A	#N/A	#N/A	#N/A	#N/A	#N/A		#N/A	#N/A	#N/A	#N/A	#N/A	#N/A	#N/A	#N/A	#N/A	#N/A
GCA_001522055.1	GCA_001522055.1.fna	NCBI	99.8	0.1	Burkholderia ubonensis	Burkholderia ubonensis	RF32-BP4	#N/A	#N/A	#N/A	#N/A	#N/A	#N/A	#N/A	#N/A	#N/A	#N/A	#N/A	#N/A	#N/A		#N/A	#N/A	#N/A	#N/A	#N/A	#N/A	#N/A	#N/A	#N/A	#N/A
GCA_001522075.1	GCA_001522075.1.fna	NCBI	99.8	0.1	Burkholderia ubonensis	Burkholderia ubonensis	RF23-BP17	#N/A	#N/A	#N/A	#N/A	#N/A	#N/A	#N/A	#N/A	#N/A	#N/A	#N/A	#N/A	#N/A		#N/A	#N/A	#N/A	#N/A	#N/A	#N/A	#N/A	#N/A	#N/A	#N/A
GCA_001522095.1	GCA_001522095.1.fna	NCBI	100	0.6	Burkholderia territorii	Burkholderia territorii	RF7-non_BP5	#N/A	#N/A	#N/A	#N/A	#N/A	#N/A	#N/A	#N/A	#N/A	#N/A	#N/A	#N/A	#N/A		#N/A	#N/A	#N/A	#N/A	#N/A	#N/A	#N/A	#N/A	#N/A	#N/A
GCA_001522105.2	GCA_001522105.2.fna	NCBI	100	0.3	Burkholderia oklahomensis	Burkholderia oklahomensis	EO147	#N/A	#N/A	#N/A	#N/A	#N/A	#N/A	#N/A	#N/A	#N/A	#N/A	#N/A	#N/A	#N/A		#N/A	#N/A	#N/A	#N/A	#N/A	#N/A	#N/A	#N/A	#N/A	#N/A
GCA_001522135.2	GCA_001522135.2.fna	NCBI	100	0.3	Burkholderia oklahomensis	Burkholderia oklahomensis	C6786	#N/A	#N/A	#N/A	#N/A	#N/A	#N/A	#N/A	#N/A	#N/A	#N/A	#N/A	#N/A	#N/A		#N/A	#N/A	#N/A	#N/A	#N/A	#N/A	#N/A	#N/A	#N/A	#N/A
GCA_001522155.1	GCA_001522155.1.fna	NCBI	99.8	0.4	Burkholderia ubonensis	Burkholderia ubonensis	RF23-BP19	#N/A	#N/A	#N/A	#N/A	#N/A	#N/A	#N/A	#N/A	#N/A	#N/A	#N/A	#N/A	#N/A		#N/A	#N/A	#N/A	#N/A	#N/A	#N/A	#N/A	#N/A	#N/A	#N/A
GCA_001522175.1	GCA_001522175.1.fna	NCBI	99.8	0.1	Burkholderia ubonensis	Burkholderia ubonensis	INT1-BP31	#N/A	#N/A	#N/A	#N/A	#N/A	#N/A	#N/A	#N/A	#N/A	#N/A	#N/A	#N/A	#N/A		#N/A	#N/A	#N/A	#N/A	#N/A	#N/A	#N/A	#N/A	#N/A	#N/A
GCA_001522185.1	GCA_001522185.1.fna	NCBI	100	0.7	Burkholderia sp. RF2_non_BP3	Burkholderia sp.	RF2-non_BP3	#N/A	#N/A	#N/A	#N/A	#N/A	#N/A	#N/A	#N/A	#N/A	#N/A	#N/A	#N/A	#N/A		#N/A	#N/A	#N/A	#N/A	#N/A	#N/A	#N/A	#N/A	#N/A	#N/A
GCA_001522215.1	GCA_001522215.1.fna	NCBI	99.9	0.3	Burkholderia cepacia	Burkholderia cepacia	INT1-BP232	#N/A	#N/A	#N/A	#N/A	#N/A	#N/A	#N/A	#N/A	#N/A	#N/A	#N/A	#N/A	#N/A		#N/A	#N/A	#N/A	#N/A	#N/A	#N/A	#N/A	#N/A	#N/A	#N/A
GCA_001522235.1	GCA_001522235.1.fna	NCBI	99.8	0.1	Burkholderia ubonensis	Burkholderia ubonensis	RF23-BP58	#N/A	#N/A	#N/A	#N/A	#N/A	#N/A	#N/A	#N/A	#N/A	#N/A	#N/A	#N/A	#N/A		#N/A	#N/A	#N/A	#N/A	#N/A	#N/A	#N/A	#N/A	#N/A	#N/A
GCA_001522245.1	GCA_001522245.1.fna	NCBI	99.8	0.4	Burkholderia ubonensis	Burkholderia ubonensis	RF23-BP93	#N/A	#N/A	#N/A	#N/A	#N/A	#N/A	#N/A	#N/A	#N/A	#N/A	#N/A	#N/A	#N/A		#N/A	#N/A	#N/A	#N/A	#N/A	#N/A	#N/A	#N/A	#N/A	#N/A
GCA_001522275.1	GCA_001522275.1.fna	NCBI	99.8	0.1	Burkholderia ubonensis	Burkholderia ubonensis	RF32-BP6	#N/A	#N/A	#N/A	#N/A	#N/A	#N/A	#N/A	#N/A	#N/A	#N/A	#N/A	#N/A	#N/A		#N/A	#N/A	#N/A	#N/A	#N/A	#N/A	#N/A	#N/A	#N/A	#N/A
GCA_001522295.1	GCA_001522295.1.fna	NCBI	99.8	0.4	Burkholderia cepacia	Burkholderia cepacia	RF2-non_BP4	#N/A	#N/A	#N/A	#N/A	#N/A	#N/A	#N/A	#N/A	#N/A	#N/A	#N/A	#N/A	#N/A		#N/A	#N/A	#N/A	#N/A	#N/A	#N/A	#N/A	#N/A	#N/A	#N/A
GCA_001522305.1	GCA_001522305.1.fna	NCBI	99.7	0.1	Burkholderia cepacia	Burkholderia cepacia	INT3-BP97	#N/A	#N/A	#N/A	#N/A	#N/A	#N/A	#N/A	#N/A	#N/A	#N/A	#N/A	#N/A	#N/A		#N/A	#N/A	#N/A	#N/A	#N/A	#N/A	#N/A	#N/A	#N/A	#N/A
GCA_001522335.1	GCA_001522335.1.fna	NCBI	99.9	0.3	Burkholderia cepacia	Burkholderia cepacia	INT1-BP233	#N/A	#N/A	#N/A	#N/A	#N/A	#N/A	#N/A	#N/A	#N/A	#N/A	#N/A	#N/A	#N/A		#N/A	#N/A	#N/A	#N/A	#N/A	#N/A	#N/A	#N/A	#N/A	#N/A
GCA_001522355.1	GCA_001522355.1.fna	NCBI	100	0.6	Burkholderia territorii	Burkholderia territorii	RF6-non_BP1	#N/A	#N/A	#N/A	#N/A	#N/A	#N/A	#N/A	#N/A	#N/A	#N/A	#N/A	#N/A	#N/A		#N/A	#N/A	#N/A	#N/A	#N/A	#N/A	#N/A	#N/A	#N/A	#N/A
GCA_001522365.1	GCA_001522365.1.fna	NCBI	100	0.3	Burkholderia territorii	Burkholderia territorii	RF23-BP69	#N/A	#N/A	#N/A	#N/A	#N/A	#N/A	#N/A	#N/A	#N/A	#N/A	#N/A	#N/A	#N/A		#N/A	#N/A	#N/A	#N/A	#N/A	#N/A	#N/A	#N/A	#N/A	#N/A
GCA_001522375.1	GCA_001522375.1.fna	NCBI	100	0.4	Burkholderia diffusa	Burkholderia diffusa	RF8-non_BP2	#N/A	#N/A	#N/A	#N/A	#N/A	#N/A	#N/A	#N/A	#N/A	#N/A	#N/A	#N/A	#N/A		#N/A	#N/A	#N/A	#N/A	#N/A	#N/A	#N/A	#N/A	#N/A	#N/A
GCA_001522415.1	GCA_001522415.1.fna	NCBI	99.8	0.1	Burkholderia ubonensis	Burkholderia ubonensis	RF23-BP90	#N/A	#N/A	#N/A	#N/A	#N/A	#N/A	#N/A	#N/A	#N/A	#N/A	#N/A	#N/A	#N/A		#N/A	#N/A	#N/A	#N/A	#N/A	#N/A	#N/A	#N/A	#N/A	#N/A
GCA_001522425.1	GCA_001522425.1.fna	NCBI	99.8	0.4	Burkholderia sp. RF7_non_BP1	Burkholderia sp.	RF7-non_BP1	#N/A	#N/A	#N/A	#N/A	#N/A	#N/A	#N/A	#N/A	#N/A	#N/A	#N/A	#N/A	#N/A		#N/A	#N/A	#N/A	#N/A	#N/A	#N/A	#N/A	#N/A	#N/A	#N/A
GCA_001522455.1	GCA_001522455.1.fna	NCBI	99.8	0.1	Burkholderia ubonensis	Burkholderia ubonensis	INT1-BP158	#N/A	#N/A	#N/A	#N/A	#N/A	#N/A	#N/A	#N/A	#N/A	#N/A	#N/A	#N/A	#N/A		#N/A	#N/A	#N/A	#N/A	#N/A	#N/A	#N/A	#N/A	#N/A	#N/A
GCA_001522475.1	GCA_001522475.1.fna	NCBI	99.8	0.1	Burkholderia ubonensis	Burkholderia ubonensis	RF23-BP81	#N/A	#N/A	#N/A	#N/A	#N/A	#N/A	#N/A	#N/A	#N/A	#N/A	#N/A	#N/A	#N/A		#N/A	#N/A	#N/A	#N/A	#N/A	#N/A	#N/A	#N/A	#N/A	#N/A
GCA_001522505.1	GCA_001522505.1.fna	NCBI	99.7	0.1	Burkholderia ubonensis	Burkholderia ubonensis	RF32-BP11	#N/A	#N/A	#N/A	#N/A	#N/A	#N/A	#N/A	#N/A	#N/A	#N/A	#N/A	#N/A	#N/A		#N/A	#N/A	#N/A	#N/A	#N/A	#N/A	#N/A	#N/A	#N/A	#N/A
GCA_001522525.1	GCA_001522525.1.fna	NCBI	99.7	0.3	Burkholderia cepacia	Burkholderia cepacia	INT1-BP277	#N/A	#N/A	#N/A	#N/A	#N/A	#N/A	#N/A	#N/A	#N/A	#N/A	#N/A	#N/A	#N/A		#N/A	#N/A	#N/A	#N/A	#N/A	#N/A	#N/A	#N/A	#N/A	#N/A
GCA_001522565.1	GCA_001522565.1.fna	NCBI	100	0.6	Burkholderia vietnamiensis	Burkholderia vietnamiensis	LA-6-3-30-S1-D2	#N/A	#N/A	#N/A	#N/A	#N/A	#N/A	#N/A	#N/A	#N/A	#N/A	#N/A	#N/A	#N/A		#N/A	#N/A	#N/A	#N/A	#N/A	#N/A	#N/A	#N/A	#N/A	#N/A
GCA_001522575.1	GCA_001522575.1.fna	NCBI	99.8	0.1	Burkholderia cepacia	Burkholderia cepacia	INT3-BP101	#N/A	#N/A	#N/A	#N/A	#N/A	#N/A	#N/A	#N/A	#N/A	#N/A	#N/A	#N/A	#N/A		#N/A	#N/A	#N/A	#N/A	#N/A	#N/A	#N/A	#N/A	#N/A	#N/A
GCA_001522585.2	GCA_001522585.2.fna	NCBI	99.5	0.1	Burkholderia sp. NRF60_BP8	Burkholderia sp.	NRF60-BP8	#N/A	#N/A	#N/A	#N/A	#N/A	#N/A	#N/A	#N/A	#N/A	#N/A	#N/A	#N/A	#N/A		#N/A	#N/A	#N/A	#N/A	#N/A	#N/A	#N/A	#N/A	#N/A	#N/A
GCA_001522625.1	GCA_001522625.1.fna	NCBI	99.8	0.1	Burkholderia cepacia	Burkholderia cepacia	INT3-BP107	#N/A	#N/A	#N/A	#N/A	#N/A	#N/A	#N/A	#N/A	#N/A	#N/A	#N/A	#N/A	#N/A		#N/A	#N/A	#N/A	#N/A	#N/A	#N/A	#N/A	#N/A	#N/A	#N/A
GCA_001522635.2	GCA_001522635.2.fna	NCBI	100	0.3	Burkholderia mayonis	Burkholderia mayonis	BDU8	#N/A	#N/A	#N/A	#N/A	#N/A	#N/A	#N/A	#N/A	#N/A	#N/A	#N/A	#N/A	#N/A		#N/A	#N/A	#N/A	#N/A	#N/A	#N/A	#N/A	#N/A	#N/A	#N/A
GCA_001522645.1	GCA_001522645.1.fna	NCBI	99.8	0.1	Burkholderia ubonensis	Burkholderia ubonensis	INT1-BP274	#N/A	#N/A	#N/A	#N/A	#N/A	#N/A	#N/A	#N/A	#N/A	#N/A	#N/A	#N/A	#N/A		#N/A	#N/A	#N/A	#N/A	#N/A	#N/A	#N/A	#N/A	#N/A	#N/A
GCA_001522695.1	GCA_001522695.1.fna	NCBI	99.8	0.1	Burkholderia cepacia	Burkholderia cepacia	INT3-BP99	#N/A	#N/A	#N/A	#N/A	#N/A	#N/A	#N/A	#N/A	#N/A	#N/A	#N/A	#N/A	#N/A		#N/A	#N/A	#N/A	#N/A	#N/A	#N/A	#N/A	#N/A	#N/A	#N/A
GCA_001522785.1	GCA_001522785.1.fna	NCBI	99.8	0.1	Burkholderia cepacia	Burkholderia cepacia	INT3-BP108	#N/A	#N/A	#N/A	#N/A	#N/A	#N/A	#N/A	#N/A	#N/A	#N/A	#N/A	#N/A	#N/A		#N/A	#N/A	#N/A	#N/A	#N/A	#N/A	#N/A	#N/A	#N/A	#N/A
GCA_001522805.1	GCA_001522805.1.fna	NCBI	99.8	0.1	Burkholderia cepacia	Burkholderia cepacia	INT3-BP120	#N/A	#N/A	#N/A	#N/A	#N/A	#N/A	#N/A	#N/A	#N/A	#N/A	#N/A	#N/A	#N/A		#N/A	#N/A	#N/A	#N/A	#N/A	#N/A	#N/A	#N/A	#N/A	#N/A
GCA_001522815.1	GCA_001522815.1.fna	NCBI	99.7	0.1	Burkholderia cepacia	Burkholderia cepacia	INT3-BP121	#N/A	#N/A	#N/A	#N/A	#N/A	#N/A	#N/A	#N/A	#N/A	#N/A	#N/A	#N/A	#N/A		#N/A	#N/A	#N/A	#N/A	#N/A	#N/A	#N/A	#N/A	#N/A	#N/A
GCA_001522845.1	GCA_001522845.1.fna	NCBI	100	0.3	Burkholderia sp. BDU5	Burkholderia sp.	BDU5	#N/A	#N/A	#N/A	#N/A	#N/A	#N/A	#N/A	#N/A	#N/A	#N/A	#N/A	#N/A	#N/A		#N/A	#N/A	#N/A	#N/A	#N/A	#N/A	#N/A	#N/A	#N/A	#N/A
GCA_001522865.1	GCA_001522865.1.fna	NCBI	99.5	0.1	Burkholderia sp. TSV86	Burkholderia sp.	TSV86	#N/A	#N/A	#N/A	#N/A	#N/A	#N/A	#N/A	#N/A	#N/A	#N/A	#N/A	#N/A	#N/A		#N/A	#N/A	#N/A	#N/A	#N/A	#N/A	#N/A	#N/A	#N/A	#N/A
GCA_001522875.1	GCA_001522875.1.fna	NCBI	99.7	0.1	Burkholderia cepacia	Burkholderia cepacia	INT3-BP131	#N/A	#N/A	#N/A	#N/A	#N/A	#N/A	#N/A	#N/A	#N/A	#N/A	#N/A	#N/A	#N/A		#N/A	#N/A	#N/A	#N/A	#N/A	#N/A	#N/A	#N/A	#N/A	#N/A
GCA_001522925.1	GCA_001522925.1.fna	NCBI	99.7	0.1	Burkholderia cepacia	Burkholderia cepacia	INT3-BP133	#N/A	#N/A	#N/A	#N/A	#N/A	#N/A	#N/A	#N/A	#N/A	#N/A	#N/A	#N/A	#N/A		#N/A	#N/A	#N/A	#N/A	#N/A	#N/A	#N/A	#N/A	#N/A	#N/A
GCA_001522945.1	GCA_001522945.1.fna	NCBI	99.7	0.1	Burkholderia cepacia	Burkholderia cepacia	INT3-BP142	#N/A	#N/A	#N/A	#N/A	#N/A	#N/A	#N/A	#N/A	#N/A	#N/A	#N/A	#N/A	#N/A		#N/A	#N/A	#N/A	#N/A	#N/A	#N/A	#N/A	#N/A	#N/A	#N/A
GCA_001522965.1	GCA_001522965.1.fna	NCBI	99.7	0.1	Burkholderia cepacia	Burkholderia cepacia	INT3-BP156	#N/A	#N/A	#N/A	#N/A	#N/A	#N/A	#N/A	#N/A	#N/A	#N/A	#N/A	#N/A	#N/A		#N/A	#N/A	#N/A	#N/A	#N/A	#N/A	#N/A	#N/A	#N/A	#N/A
GCA_001522985.1	GCA_001522985.1.fna	NCBI	99.7	0.1	Burkholderia cepacia	Burkholderia cepacia	INT3-BP157	#N/A	#N/A	#N/A	#N/A	#N/A	#N/A	#N/A	#N/A	#N/A	#N/A	#N/A	#N/A	#N/A		#N/A	#N/A	#N/A	#N/A	#N/A	#N/A	#N/A	#N/A	#N/A	#N/A
GCA_001523065.1	GCA_001523065.1.fna	NCBI	100	0.6	Burkholderia diffusa	Burkholderia diffusa	INT4-BP16	#N/A	#N/A	#N/A	#N/A	#N/A	#N/A	#N/A	#N/A	#N/A	#N/A	#N/A	#N/A	#N/A		#N/A	#N/A	#N/A	#N/A	#N/A	#N/A	#N/A	#N/A	#N/A	#N/A
GCA_001523085.1	GCA_001523085.1.fna	NCBI	99.7	0.3	Burkholderia cepacia	Burkholderia cepacia	INT25-BP2	#N/A	#N/A	#N/A	#N/A	#N/A	#N/A	#N/A	#N/A	#N/A	#N/A	#N/A	#N/A	#N/A		#N/A	#N/A	#N/A	#N/A	#N/A	#N/A	#N/A	#N/A	#N/A	#N/A
GCA_001523105.1	GCA_001523105.1.fna	NCBI	100	0.6	Burkholderia pseudomultivorans	Burkholderia pseudomultivorans	SUB-INT22-BP2	#N/A	#N/A	#N/A	#N/A	#N/A	#N/A	#N/A	#N/A	#N/A	#N/A	#N/A	#N/A	#N/A		#N/A	#N/A	#N/A	#N/A	#N/A	#N/A	#N/A	#N/A	#N/A	#N/A
GCA_001523145.1	GCA_001523145.1.fna	NCBI	100	0.6	Burkholderia diffusa	Burkholderia diffusa	MSMB866	#N/A	#N/A	#N/A	#N/A	#N/A	#N/A	#N/A	#N/A	#N/A	#N/A	#N/A	#N/A	#N/A		#N/A	#N/A	#N/A	#N/A	#N/A	#N/A	#N/A	#N/A	#N/A	#N/A
GCA_001523165.1	GCA_001523165.1.fna	NCBI	100	0.6	Burkholderia pseudomultivorans	Burkholderia pseudomultivorans	SUB-INT22-BP1	#N/A	#N/A	#N/A	#N/A	#N/A	#N/A	#N/A	#N/A	#N/A	#N/A	#N/A	#N/A	#N/A		#N/A	#N/A	#N/A	#N/A	#N/A	#N/A	#N/A	#N/A	#N/A	#N/A
GCA_001523185.1	GCA_001523185.1.fna	NCBI	99.9	0.6	Burkholderia stagnalis	Burkholderia stagnalis	MSMB1136	#N/A	#N/A	#N/A	#N/A	#N/A	#N/A	#N/A	#N/A	#N/A	#N/A	#N/A	#N/A	#N/A		#N/A	#N/A	#N/A	#N/A	#N/A	#N/A	#N/A	#N/A	#N/A	#N/A
GCA_001523205.1	GCA_001523205.1.fna	NCBI	98.2	0.4	Burkholderia ubonensis	Burkholderia ubonensis	MSMB1138	#N/A	#N/A	#N/A	#N/A	#N/A	#N/A	#N/A	#N/A	#N/A	#N/A	#N/A	#N/A	#N/A		#N/A	#N/A	#N/A	#N/A	#N/A	#N/A	#N/A	#N/A	#N/A	#N/A
GCA_001523225.1	GCA_001523225.1.fna	NCBI	98.2	0.4	Burkholderia ubonensis	Burkholderia ubonensis	MSMB1146	#N/A	#N/A	#N/A	#N/A	#N/A	#N/A	#N/A	#N/A	#N/A	#N/A	#N/A	#N/A	#N/A		#N/A	#N/A	#N/A	#N/A	#N/A	#N/A	#N/A	#N/A	#N/A	#N/A
GCA_001523245.1	GCA_001523245.1.fna	NCBI	100	0.4	Burkholderia ubonensis	Burkholderia ubonensis	MSMB1151	#N/A	#N/A	#N/A	#N/A	#N/A	#N/A	#N/A	#N/A	#N/A	#N/A	#N/A	#N/A	#N/A		#N/A	#N/A	#N/A	#N/A	#N/A	#N/A	#N/A	#N/A	#N/A	#N/A
GCA_001523315.1	GCA_001523315.1.fna	NCBI	100	0.6	Burkholderia ubonensis	Burkholderia ubonensis	MSMB1164	#N/A	#N/A	#N/A	#N/A	#N/A	#N/A	#N/A	#N/A	#N/A	#N/A	#N/A	#N/A	#N/A		#N/A	#N/A	#N/A	#N/A	#N/A	#N/A	#N/A	#N/A	#N/A	#N/A
GCA_001523345.1	GCA_001523345.1.fna	NCBI	100	0.4	Burkholderia ubonensis	Burkholderia ubonensis	MSMB1193	#N/A	#N/A	#N/A	#N/A	#N/A	#N/A	#N/A	#N/A	#N/A	#N/A	#N/A	#N/A	#N/A		#N/A	#N/A	#N/A	#N/A	#N/A	#N/A	#N/A	#N/A	#N/A	#N/A
GCA_001523385.1	GCA_001523385.1.fna	NCBI	99.8	0.4	Burkholderia ubonensis	Burkholderia ubonensis	MSMB1166	#N/A	#N/A	#N/A	#N/A	#N/A	#N/A	#N/A	#N/A	#N/A	#N/A	#N/A	#N/A	#N/A		#N/A	#N/A	#N/A	#N/A	#N/A	#N/A	#N/A	#N/A	#N/A	#N/A
GCA_001523405.1	GCA_001523405.1.fna	NCBI	100	0.4	Burkholderia ubonensis	Burkholderia ubonensis	MSMB1175	#N/A	#N/A	#N/A	#N/A	#N/A	#N/A	#N/A	#N/A	#N/A	#N/A	#N/A	#N/A	#N/A		#N/A	#N/A	#N/A	#N/A	#N/A	#N/A	#N/A	#N/A	#N/A	#N/A
GCA_001523425.1	GCA_001523425.1.fna	NCBI	100	0.6	Burkholderia ubonensis	Burkholderia ubonensis	MSMB1182	#N/A	#N/A	#N/A	#N/A	#N/A	#N/A	#N/A	#N/A	#N/A	#N/A	#N/A	#N/A	#N/A		#N/A	#N/A	#N/A	#N/A	#N/A	#N/A	#N/A	#N/A	#N/A	#N/A
GCA_001523445.1	GCA_001523445.1.fna	NCBI	99.8	0.1	Burkholderia sp. ABCPW 11	Burkholderia sp.	ABCPW11	#N/A	#N/A	#N/A	#N/A	#N/A	#N/A	#N/A	#N/A	#N/A	#N/A	#N/A	#N/A	#N/A		#N/A	#N/A	#N/A	#N/A	#N/A	#N/A	#N/A	#N/A	#N/A	#N/A
GCA_001523485.1	GCA_001523485.1.fna	NCBI	99.8	0.4	Burkholderia ubonensis	Burkholderia ubonensis	MSMB1199	#N/A	#N/A	#N/A	#N/A	#N/A	#N/A	#N/A	#N/A	#N/A	#N/A	#N/A	#N/A	#N/A		#N/A	#N/A	#N/A	#N/A	#N/A	#N/A	#N/A	#N/A	#N/A	#N/A
GCA_001523505.1	GCA_001523505.1.fna	NCBI	100	0.3	Burkholderia ubonensis	Burkholderia ubonensis	MSMB1191	#N/A	#N/A	#N/A	#N/A	#N/A	#N/A	#N/A	#N/A	#N/A	#N/A	#N/A	#N/A	#N/A		#N/A	#N/A	#N/A	#N/A	#N/A	#N/A	#N/A	#N/A	#N/A	#N/A
GCA_001523535.1	GCA_001523535.1.fna	NCBI	100	0.4	Burkholderia vietnamiensis	Burkholderia vietnamiensis	LA-5-5-30-S1-D2	#N/A	#N/A	#N/A	#N/A	#N/A	#N/A	#N/A	#N/A	#N/A	#N/A	#N/A	#N/A	#N/A		#N/A	#N/A	#N/A	#N/A	#N/A	#N/A	#N/A	#N/A	#N/A	#N/A
GCA_001523585.1	GCA_001523585.1.fna	NCBI	99.8	0.4	Burkholderia vietnamiensis	Burkholderia vietnamiensis	AZ-3-1-30-S1-D7	#N/A	#N/A	#N/A	#N/A	#N/A	#N/A	#N/A	#N/A	#N/A	#N/A	#N/A	#N/A	#N/A		#N/A	#N/A	#N/A	#N/A	#N/A	#N/A	#N/A	#N/A	#N/A	#N/A
GCA_001523615.1	GCA_001523615.1.fna	NCBI	100	0.6	Burkholderia vietnamiensis	Burkholderia vietnamiensis	FL-1-2-10-S1-D0	#N/A	#N/A	#N/A	#N/A	#N/A	#N/A	#N/A	#N/A	#N/A	#N/A	#N/A	#N/A	#N/A		#N/A	#N/A	#N/A	#N/A	#N/A	#N/A	#N/A	#N/A	#N/A	#N/A
GCA_001523685.1	GCA_001523685.1.fna	NCBI	99.9	0.3	Burkholderia cepacia	Burkholderia cepacia	FL-2-3-10-S1-D0	#N/A	#N/A	#N/A	#N/A	#N/A	#N/A	#N/A	#N/A	#N/A	#N/A	#N/A	#N/A	#N/A		#N/A	#N/A	#N/A	#N/A	#N/A	#N/A	#N/A	#N/A	#N/A	#N/A
GCA_001523705.1	GCA_001523705.1.fna	NCBI	100	0.6	Burkholderia vietnamiensis	Burkholderia vietnamiensis	FL-2-3-10-S3-D0	#N/A	#N/A	#N/A	#N/A	#N/A	#N/A	#N/A	#N/A	#N/A	#N/A	#N/A	#N/A	#N/A		#N/A	#N/A	#N/A	#N/A	#N/A	#N/A	#N/A	#N/A	#N/A	#N/A
GCA_001523725.1	GCA_001523725.1.fna	NCBI	100	0.1	Burkholderia singularis	Burkholderia singularis	TSV85	#N/A	#N/A	#N/A	#N/A	#N/A	#N/A	#N/A	#N/A	#N/A	#N/A	#N/A	#N/A	#N/A		#N/A	#N/A	#N/A	#N/A	#N/A	#N/A	#N/A	#N/A	#N/A	#N/A
GCA_001523745.2	GCA_001523745.2.fna	NCBI	100	0.4	Burkholderia mayonis	Burkholderia mayonis	BDU6	#N/A	#N/A	#N/A	#N/A	#N/A	#N/A	#N/A	#N/A	#N/A	#N/A	#N/A	#N/A	#N/A		#N/A	#N/A	#N/A	#N/A	#N/A	#N/A	#N/A	#N/A	#N/A	#N/A
GCA_001523755.1	GCA_001523755.1.fna	NCBI	100	0.6	Burkholderia vietnamiensis	Burkholderia vietnamiensis	FL-2-2-10-S1-D0	#N/A	#N/A	#N/A	#N/A	#N/A	#N/A	#N/A	#N/A	#N/A	#N/A	#N/A	#N/A	#N/A		#N/A	#N/A	#N/A	#N/A	#N/A	#N/A	#N/A	#N/A	#N/A	#N/A
GCA_001523775.1	GCA_001523775.1.fna	NCBI	100	0.4	Burkholderia ubonensis	Burkholderia ubonensis	MSMB1186	#N/A	#N/A	#N/A	#N/A	#N/A	#N/A	#N/A	#N/A	#N/A	#N/A	#N/A	#N/A	#N/A		#N/A	#N/A	#N/A	#N/A	#N/A	#N/A	#N/A	#N/A	#N/A	#N/A
GCA_001523785.1	GCA_001523785.1.fna	NCBI	100	0.6	Burkholderia vietnamiensis	Burkholderia vietnamiensis	FL-2-2-30-S1-D0	#N/A	#N/A	#N/A	#N/A	#N/A	#N/A	#N/A	#N/A	#N/A	#N/A	#N/A	#N/A	#N/A		#N/A	#N/A	#N/A	#N/A	#N/A	#N/A	#N/A	#N/A	#N/A	#N/A
GCA_001523825.1	GCA_001523825.1.fna	NCBI	100	0.3	Burkholderia ubonensis	Burkholderia ubonensis	MSMB1190	#N/A	#N/A	#N/A	#N/A	#N/A	#N/A	#N/A	#N/A	#N/A	#N/A	#N/A	#N/A	#N/A		#N/A	#N/A	#N/A	#N/A	#N/A	#N/A	#N/A	#N/A	#N/A	#N/A
GCA_001523835.1	GCA_001523835.1.fna	NCBI	100	0.3	Burkholderia sp. ABCPW 14	Burkholderia sp.	ABCPW-14	#N/A	#N/A	#N/A	#N/A	#N/A	#N/A	#N/A	#N/A	#N/A	#N/A	#N/A	#N/A	#N/A		#N/A	#N/A	#N/A	#N/A	#N/A	#N/A	#N/A	#N/A	#N/A	#N/A
GCA_001523845.1	GCA_001523845.1.fna	NCBI	99.7	0.4	Burkholderia stagnalis	Burkholderia stagnalis	ABCPW-33	#N/A	#N/A	#N/A	#N/A	#N/A	#N/A	#N/A	#N/A	#N/A	#N/A	#N/A	#N/A	#N/A		#N/A	#N/A	#N/A	#N/A	#N/A	#N/A	#N/A	#N/A	#N/A	#N/A
GCA_001523855.1	GCA_001523855.1.fna	NCBI	99.9	0.3	Burkholderia ubonensis	Burkholderia ubonensis	ABCPW-28	#N/A	#N/A	#N/A	#N/A	#N/A	#N/A	#N/A	#N/A	#N/A	#N/A	#N/A	#N/A	#N/A		#N/A	#N/A	#N/A	#N/A	#N/A	#N/A	#N/A	#N/A	#N/A	#N/A
GCA_001523905.1	GCA_001523905.1.fna	NCBI	99.9	0.3	Burkholderia anthina	Burkholderia anthina	AZ-4-2-30-S1-D7	#N/A	#N/A	#N/A	#N/A	#N/A	#N/A	#N/A	#N/A	#N/A	#N/A	#N/A	#N/A	#N/A		#N/A	#N/A	#N/A	#N/A	#N/A	#N/A	#N/A	#N/A	#N/A	#N/A
GCA_001523915.2	GCA_001523915.2.fna	NCBI	99.7	0.6	Burkholderia sp. LA_2_3_30_S1_D2	Burkholderia sp.	LA-2-3-30-S1-D2	#N/A	#N/A	#N/A	#N/A	#N/A	#N/A	#N/A	#N/A	#N/A	#N/A	#N/A	#N/A	#N/A		#N/A	#N/A	#N/A	#N/A	#N/A	#N/A	#N/A	#N/A	#N/A	#N/A
GCA_001523945.1	GCA_001523945.1.fna	NCBI	99.9	0.6	Burkholderia vietnamiensis	Burkholderia vietnamiensis	FL-2-5-10-S1-D0	#N/A	#N/A	#N/A	#N/A	#N/A	#N/A	#N/A	#N/A	#N/A	#N/A	#N/A	#N/A	#N/A		#N/A	#N/A	#N/A	#N/A	#N/A	#N/A	#N/A	#N/A	#N/A	#N/A
GCA_001523965.1	GCA_001523965.1.fna	NCBI	100	0.4	Burkholderia vietnamiensis	Burkholderia vietnamiensis	FL-2-5-30-S1-D0	#N/A	#N/A	#N/A	#N/A	#N/A	#N/A	#N/A	#N/A	#N/A	#N/A	#N/A	#N/A	#N/A		#N/A	#N/A	#N/A	#N/A	#N/A	#N/A	#N/A	#N/A	#N/A	#N/A
GCA_001523985.1	GCA_001523985.1.fna	NCBI	99.7	0.1	Burkholderia cepacia	Burkholderia cepacia	FL-4-2-10-S1-D0	#N/A	#N/A	#N/A	#N/A	#N/A	#N/A	#N/A	#N/A	#N/A	#N/A	#N/A	#N/A	#N/A		#N/A	#N/A	#N/A	#N/A	#N/A	#N/A	#N/A	#N/A	#N/A	#N/A
GCA_001524005.1	GCA_001524005.1.fna	NCBI	100	0.4	Burkholderia vietnamiensis	Burkholderia vietnamiensis	FL-5-1-10-S1-D0	#N/A	#N/A	#N/A	#N/A	#N/A	#N/A	#N/A	#N/A	#N/A	#N/A	#N/A	#N/A	#N/A		#N/A	#N/A	#N/A	#N/A	#N/A	#N/A	#N/A	#N/A	#N/A	#N/A
GCA_001524025.1	GCA_001524025.1.fna	NCBI	100	0.4	Burkholderia vietnamiensis	Burkholderia vietnamiensis	FL-5-2-10-S1-D0	#N/A	#N/A	#N/A	#N/A	#N/A	#N/A	#N/A	#N/A	#N/A	#N/A	#N/A	#N/A	#N/A		#N/A	#N/A	#N/A	#N/A	#N/A	#N/A	#N/A	#N/A	#N/A	#N/A
GCA_001524045.1	GCA_001524045.1.fna	NCBI	99.8	0.4	Burkholderia vietnamiensis	Burkholderia vietnamiensis	FL-5-2-10-S1-D0	#N/A	#N/A	#N/A	#N/A	#N/A	#N/A	#N/A	#N/A	#N/A	#N/A	#N/A	#N/A	#N/A		#N/A	#N/A	#N/A	#N/A	#N/A	#N/A	#N/A	#N/A	#N/A	#N/A
GCA_001524065.1	GCA_001524065.1.fna	NCBI	100	0.4	Burkholderia vietnamiensis	Burkholderia vietnamiensis	FL-5-2-10-S2-D0	#N/A	#N/A	#N/A	#N/A	#N/A	#N/A	#N/A	#N/A	#N/A	#N/A	#N/A	#N/A	#N/A		#N/A	#N/A	#N/A	#N/A	#N/A	#N/A	#N/A	#N/A	#N/A	#N/A
GCA_001524085.1	GCA_001524085.1.fna	NCBI	99.9	0.3	Burkholderia seminalis	Burkholderia seminalis	FL-5-5-10-S1-D0	#N/A	#N/A	#N/A	#N/A	#N/A	#N/A	#N/A	#N/A	#N/A	#N/A	#N/A	#N/A	#N/A		#N/A	#N/A	#N/A	#N/A	#N/A	#N/A	#N/A	#N/A	#N/A	#N/A
GCA_001524105.1	GCA_001524105.1.fna	NCBI	99.7	0.3	Burkholderia cenocepacia	Burkholderia cenocepacia	FL-6-2-30-S1-D2	#N/A	#N/A	#N/A	#N/A	#N/A	#N/A	#N/A	#N/A	#N/A	#N/A	#N/A	#N/A	#N/A		#N/A	#N/A	#N/A	#N/A	#N/A	#N/A	#N/A	#N/A	#N/A	#N/A
GCA_001524125.1	GCA_001524125.1.fna	NCBI	99.8	0.1	Burkholderia cepacia	Burkholderia cepacia	FL-6-3-10-S1-D0	#N/A	#N/A	#N/A	#N/A	#N/A	#N/A	#N/A	#N/A	#N/A	#N/A	#N/A	#N/A	#N/A		#N/A	#N/A	#N/A	#N/A	#N/A	#N/A	#N/A	#N/A	#N/A	#N/A
GCA_001524145.1	GCA_001524145.1.fna	NCBI	100	0.4	Burkholderia vietnamiensis	Burkholderia vietnamiensis	FL-7-1-10-S1-D0	#N/A	#N/A	#N/A	#N/A	#N/A	#N/A	#N/A	#N/A	#N/A	#N/A	#N/A	#N/A	#N/A		#N/A	#N/A	#N/A	#N/A	#N/A	#N/A	#N/A	#N/A	#N/A	#N/A
GCA_001524185.1	GCA_001524185.1.fna	NCBI	99.7	0.3	Burkholderia sp. FL_7_2_10_S1_D7	Burkholderia sp.	FL-7-2-10-S1-D7	#N/A	#N/A	#N/A	#N/A	#N/A	#N/A	#N/A	#N/A	#N/A	#N/A	#N/A	#N/A	#N/A		#N/A	#N/A	#N/A	#N/A	#N/A	#N/A	#N/A	#N/A	#N/A	#N/A
GCA_001524205.1	GCA_001524205.1.fna	NCBI	100	0.4	Burkholderia vietnamiensis	Burkholderia vietnamiensis	FL-7-2-10-S2-D0	#N/A	#N/A	#N/A	#N/A	#N/A	#N/A	#N/A	#N/A	#N/A	#N/A	#N/A	#N/A	#N/A		#N/A	#N/A	#N/A	#N/A	#N/A	#N/A	#N/A	#N/A	#N/A	#N/A
GCA_001524225.1	GCA_001524225.1.fna	NCBI	100	0.4	Burkholderia vietnamiensis	Burkholderia vietnamiensis	FL-7-3-30-S2-D0	#N/A	#N/A	#N/A	#N/A	#N/A	#N/A	#N/A	#N/A	#N/A	#N/A	#N/A	#N/A	#N/A		#N/A	#N/A	#N/A	#N/A	#N/A	#N/A	#N/A	#N/A	#N/A	#N/A
GCA_001524235.1	GCA_001524235.1.fna	NCBI	100	0.4	Burkholderia vietnamiensis	Burkholderia vietnamiensis	FL-7-4-10-S1-D0	#N/A	#N/A	#N/A	#N/A	#N/A	#N/A	#N/A	#N/A	#N/A	#N/A	#N/A	#N/A	#N/A		#N/A	#N/A	#N/A	#N/A	#N/A	#N/A	#N/A	#N/A	#N/A	#N/A
GCA_001524265.1	GCA_001524265.1.fna	NCBI	99.8	0.4	Burkholderia vietnamiensis	Burkholderia vietnamiensis	FL-7-4-30-S2-D0	#N/A	#N/A	#N/A	#N/A	#N/A	#N/A	#N/A	#N/A	#N/A	#N/A	#N/A	#N/A	#N/A		#N/A	#N/A	#N/A	#N/A	#N/A	#N/A	#N/A	#N/A	#N/A	#N/A
GCA_001524285.1	GCA_001524285.1.fna	NCBI	100	0.4	Burkholderia vietnamiensis	Burkholderia vietnamiensis	FL-7-4-30-S3-D0	#N/A	#N/A	#N/A	#N/A	#N/A	#N/A	#N/A	#N/A	#N/A	#N/A	#N/A	#N/A	#N/A		#N/A	#N/A	#N/A	#N/A	#N/A	#N/A	#N/A	#N/A	#N/A	#N/A
GCA_001524305.1	GCA_001524305.1.fna	NCBI	100	0.4	Burkholderia vietnamiensis	Burkholderia vietnamiensis	FL-7-5-30-S2-D0	#N/A	#N/A	#N/A	#N/A	#N/A	#N/A	#N/A	#N/A	#N/A	#N/A	#N/A	#N/A	#N/A		#N/A	#N/A	#N/A	#N/A	#N/A	#N/A	#N/A	#N/A	#N/A	#N/A
GCA_001524325.1	GCA_001524325.1.fna	NCBI	99.9	0.3	Burkholderia thailandensis	Burkholderia thailandensis	E1	#N/A	#N/A	#N/A	#N/A	#N/A	#N/A	#N/A	#N/A	#N/A	#N/A	#N/A	#N/A	#N/A		#N/A	#N/A	#N/A	#N/A	#N/A	#N/A	#N/A	#N/A	#N/A	#N/A
GCA_001524345.1	GCA_001524345.1.fna	NCBI	100	0.3	Burkholderia thailandensis	Burkholderia thailandensis	MSMB60	#N/A	#N/A	#N/A	#N/A	#N/A	#N/A	#N/A	#N/A	#N/A	#N/A	#N/A	#N/A	#N/A		#N/A	#N/A	#N/A	#N/A	#N/A	#N/A	#N/A	#N/A	#N/A	#N/A
GCA_001524365.1	GCA_001524365.1.fna	NCBI	99.7	0.3	Burkholderia ubonensis	Burkholderia ubonensis	MSMB112	#N/A	#N/A	#N/A	#N/A	#N/A	#N/A	#N/A	#N/A	#N/A	#N/A	#N/A	#N/A	#N/A		#N/A	#N/A	#N/A	#N/A	#N/A	#N/A	#N/A	#N/A	#N/A	#N/A
GCA_001524385.1	GCA_001524385.1.fna	NCBI	100	0.6	Burkholderia diffusa	Burkholderia diffusa	MSMB0010	#N/A	#N/A	#N/A	#N/A	#N/A	#N/A	#N/A	#N/A	#N/A	#N/A	#N/A	#N/A	#N/A		#N/A	#N/A	#N/A	#N/A	#N/A	#N/A	#N/A	#N/A	#N/A	#N/A
GCA_001524405.1	GCA_001524405.1.fna	NCBI	100	0.6	Burkholderia ubonensis	Burkholderia ubonensis	MSMB0011	#N/A	#N/A	#N/A	#N/A	#N/A	#N/A	#N/A	#N/A	#N/A	#N/A	#N/A	#N/A	#N/A		#N/A	#N/A	#N/A	#N/A	#N/A	#N/A	#N/A	#N/A	#N/A	#N/A
GCA_001524425.1	GCA_001524425.1.fna	NCBI	100	0.1	Burkholderia sp. MSMB0265	Burkholderia sp.	MSMB0265	#N/A	#N/A	#N/A	#N/A	#N/A	#N/A	#N/A	#N/A	#N/A	#N/A	#N/A	#N/A	#N/A		#N/A	#N/A	#N/A	#N/A	#N/A	#N/A	#N/A	#N/A	#N/A	#N/A
GCA_001524445.2	GCA_001524445.2.fna	NCBI	100	0.1	Burkholderia savannae	Burkholderia savannae	MSMB266	#N/A	#N/A	#N/A	#N/A	#N/A	#N/A	#N/A	#N/A	#N/A	#N/A	#N/A	#N/A	#N/A		#N/A	#N/A	#N/A	#N/A	#N/A	#N/A	#N/A	#N/A	#N/A	#N/A
GCA_001524455.1	GCA_001524455.1.fna	NCBI	100	0.4	Burkholderia ubonensis	Burkholderia ubonensis	MSMB2036	#N/A	#N/A	#N/A	#N/A	#N/A	#N/A	#N/A	#N/A	#N/A	#N/A	#N/A	#N/A	#N/A		#N/A	#N/A	#N/A	#N/A	#N/A	#N/A	#N/A	#N/A	#N/A	#N/A
GCA_001524485.1	GCA_001524485.1.fna	NCBI	100	0.6	Burkholderia territorii	Burkholderia territorii	MSMB0579	#N/A	#N/A	#N/A	#N/A	#N/A	#N/A	#N/A	#N/A	#N/A	#N/A	#N/A	#N/A	#N/A		#N/A	#N/A	#N/A	#N/A	#N/A	#N/A	#N/A	#N/A	#N/A	#N/A
GCA_001524505.1	GCA_001524505.1.fna	NCBI	99.8	0.1	Burkholderia pseudomultivorans	Burkholderia pseudomultivorans	MSMB0607	#N/A	#N/A	#N/A	#N/A	#N/A	#N/A	#N/A	#N/A	#N/A	#N/A	#N/A	#N/A	#N/A		#N/A	#N/A	#N/A	#N/A	#N/A	#N/A	#N/A	#N/A	#N/A	#N/A
GCA_001524525.1	GCA_001524525.1.fna	NCBI	100	0.1	Burkholderia sp. MSMB2040	Burkholderia sp.	MSMB2040	#N/A	#N/A	#N/A	#N/A	#N/A	#N/A	#N/A	#N/A	#N/A	#N/A	#N/A	#N/A	#N/A		#N/A	#N/A	#N/A	#N/A	#N/A	#N/A	#N/A	#N/A	#N/A	#N/A
GCA_001524545.1	GCA_001524545.1.fna	NCBI	99.8	0.4	Burkholderia ubonensis	Burkholderia ubonensis	MSMB0827	#N/A	#N/A	#N/A	#N/A	#N/A	#N/A	#N/A	#N/A	#N/A	#N/A	#N/A	#N/A	#N/A		#N/A	#N/A	#N/A	#N/A	#N/A	#N/A	#N/A	#N/A	#N/A	#N/A
GCA_001524565.1	GCA_001524565.1.fna	NCBI	100	0.1	Burkholderia sp. MSMB2041	Burkholderia sp.	MSMB2041	#N/A	#N/A	#N/A	#N/A	#N/A	#N/A	#N/A	#N/A	#N/A	#N/A	#N/A	#N/A	#N/A		#N/A	#N/A	#N/A	#N/A	#N/A	#N/A	#N/A	#N/A	#N/A	#N/A
GCA_001524585.1	GCA_001524585.1.fna	NCBI	100	0.1	Burkholderia sp. MSMB2042	Burkholderia sp.	MSMB2042	#N/A	#N/A	#N/A	#N/A	#N/A	#N/A	#N/A	#N/A	#N/A	#N/A	#N/A	#N/A	#N/A		#N/A	#N/A	#N/A	#N/A	#N/A	#N/A	#N/A	#N/A	#N/A	#N/A
GCA_001524605.1	GCA_001524605.1.fna	NCBI	99.8	0.4	Burkholderia ubonensis	Burkholderia ubonensis	MSMB2043	#N/A	#N/A	#N/A	#N/A	#N/A	#N/A	#N/A	#N/A	#N/A	#N/A	#N/A	#N/A	#N/A		#N/A	#N/A	#N/A	#N/A	#N/A	#N/A	#N/A	#N/A	#N/A	#N/A
GCA_001524625.2	GCA_001524625.2.fna	NCBI	99.8	0.1	Burkholderia savannae	Burkholderia savannae	MSMB852	#N/A	#N/A	#N/A	#N/A	#N/A	#N/A	#N/A	#N/A	#N/A	#N/A	#N/A	#N/A	#N/A		#N/A	#N/A	#N/A	#N/A	#N/A	#N/A	#N/A	#N/A	#N/A	#N/A
GCA_001524645.2	GCA_001524645.2.fna	NCBI	100	0.4	Burkholderia sp. MSMB0856	Burkholderia sp.	MSMB0856	#N/A	#N/A	#N/A	#N/A	#N/A	#N/A	#N/A	#N/A	#N/A	#N/A	#N/A	#N/A	#N/A		#N/A	#N/A	#N/A	#N/A	#N/A	#N/A	#N/A	#N/A	#N/A	#N/A
GCA_001524665.1	GCA_001524665.1.fna	NCBI	99.7	0.6	Burkholderia cepacia	Burkholderia cepacia	MSMB0859	#N/A	#N/A	#N/A	#N/A	#N/A	#N/A	#N/A	#N/A	#N/A	#N/A	#N/A	#N/A	#N/A		#N/A	#N/A	#N/A	#N/A	#N/A	#N/A	#N/A	#N/A	#N/A	#N/A
GCA_001524685.1	GCA_001524685.1.fna	NCBI	99.8	0.4	Burkholderia ubonensis	Burkholderia ubonensis	MSMB2044	#N/A	#N/A	#N/A	#N/A	#N/A	#N/A	#N/A	#N/A	#N/A	#N/A	#N/A	#N/A	#N/A		#N/A	#N/A	#N/A	#N/A	#N/A	#N/A	#N/A	#N/A	#N/A	#N/A
GCA_001524705.1	GCA_001524705.1.fna	NCBI	100	0.6	Burkholderia diffusa	Burkholderia diffusa	MSMB1060	#N/A	#N/A	#N/A	#N/A	#N/A	#N/A	#N/A	#N/A	#N/A	#N/A	#N/A	#N/A	#N/A		#N/A	#N/A	#N/A	#N/A	#N/A	#N/A	#N/A	#N/A	#N/A	#N/A
GCA_001524725.1	GCA_001524725.1.fna	NCBI	99.4	0.1	Burkholderia sp. MSMB1072	Burkholderia sp.	MSMB1072	#N/A	#N/A	#N/A	#N/A	#N/A	#N/A	#N/A	#N/A	#N/A	#N/A	#N/A	#N/A	#N/A		#N/A	#N/A	#N/A	#N/A	#N/A	#N/A	#N/A	#N/A	#N/A	#N/A
GCA_001524745.1	GCA_001524745.1.fna	NCBI	100	0.3	Burkholderia ubonensis	Burkholderia ubonensis	MSMB1172	#N/A	#N/A	#N/A	#N/A	#N/A	#N/A	#N/A	#N/A	#N/A	#N/A	#N/A	#N/A	#N/A		#N/A	#N/A	#N/A	#N/A	#N/A	#N/A	#N/A	#N/A	#N/A	#N/A
GCA_001524765.1	GCA_001524765.1.fna	NCBI	99.9	0.3	Burkholderia cepacia	Burkholderia cepacia	MSMB1224	#N/A	#N/A	#N/A	#N/A	#N/A	#N/A	#N/A	#N/A	#N/A	#N/A	#N/A	#N/A	#N/A		#N/A	#N/A	#N/A	#N/A	#N/A	#N/A	#N/A	#N/A	#N/A	#N/A
GCA_001524785.1	GCA_001524785.1.fna	NCBI	99.8	0.4	Burkholderia ubonensis	Burkholderia ubonensis	MSMB2045	#N/A	#N/A	#N/A	#N/A	#N/A	#N/A	#N/A	#N/A	#N/A	#N/A	#N/A	#N/A	#N/A		#N/A	#N/A	#N/A	#N/A	#N/A	#N/A	#N/A	#N/A	#N/A	#N/A
GCA_001524805.1	GCA_001524805.1.fna	NCBI	99.8	0.4	Burkholderia ubonensis	Burkholderia ubonensis	MSMB2037	#N/A	#N/A	#N/A	#N/A	#N/A	#N/A	#N/A	#N/A	#N/A	#N/A	#N/A	#N/A	#N/A		#N/A	#N/A	#N/A	#N/A	#N/A	#N/A	#N/A	#N/A	#N/A	#N/A
GCA_001524815.1	GCA_001524815.1.fna	NCBI	99.9	0.3	Burkholderia anthina	Burkholderia anthina	MSMB0849	#N/A	#N/A	#N/A	#N/A	#N/A	#N/A	#N/A	#N/A	#N/A	#N/A	#N/A	#N/A	#N/A		#N/A	#N/A	#N/A	#N/A	#N/A	#N/A	#N/A	#N/A	#N/A	#N/A
GCA_001524825.1	GCA_001524825.1.fna	NCBI	99.9	0.3	Burkholderia anthina	Burkholderia anthina	MSMB0848	#N/A	#N/A	#N/A	#N/A	#N/A	#N/A	#N/A	#N/A	#N/A	#N/A	#N/A	#N/A	#N/A		#N/A	#N/A	#N/A	#N/A	#N/A	#N/A	#N/A	#N/A	#N/A	#N/A
GCA_001524835.1	GCA_001524835.1.fna	NCBI	99.9	0.3	Burkholderia cepacia	Burkholderia cepacia	MSMB1129	#N/A	#N/A	#N/A	#N/A	#N/A	#N/A	#N/A	#N/A	#N/A	#N/A	#N/A	#N/A	#N/A		#N/A	#N/A	#N/A	#N/A	#N/A	#N/A	#N/A	#N/A	#N/A	#N/A
GCA_001525645.1	GCA_001525645.1.fna	NCBI	100	0.6	Burkholderia vietnamiensis	Burkholderia vietnamiensis	FL-2-4-30-S1-D0	#N/A	#N/A	#N/A	#N/A	#N/A	#N/A	#N/A	#N/A	#N/A	#N/A	#N/A	#N/A	#N/A		#N/A	#N/A	#N/A	#N/A	#N/A	#N/A	#N/A	#N/A	#N/A	#N/A
GCA_001525665.1	GCA_001525665.1.fna	NCBI	99.9	0.6	Burkholderia vietnamiensis	Burkholderia vietnamiensis	FL-2-3-10-S1-D7	#N/A	#N/A	#N/A	#N/A	#N/A	#N/A	#N/A	#N/A	#N/A	#N/A	#N/A	#N/A	#N/A		#N/A	#N/A	#N/A	#N/A	#N/A	#N/A	#N/A	#N/A	#N/A	#N/A
GCA_001525685.1	GCA_001525685.1.fna	NCBI	99.8	0.4	Burkholderia vietnamiensis	Burkholderia vietnamiensis	FL-2-1-10-S1-D0	#N/A	#N/A	#N/A	#N/A	#N/A	#N/A	#N/A	#N/A	#N/A	#N/A	#N/A	#N/A	#N/A		#N/A	#N/A	#N/A	#N/A	#N/A	#N/A	#N/A	#N/A	#N/A	#N/A
GCA_001525705.1	GCA_001525705.1.fna	NCBI	100	0.6	Burkholderia ubonensis	Burkholderia ubonensis	MSMB1200	#N/A	#N/A	#N/A	#N/A	#N/A	#N/A	#N/A	#N/A	#N/A	#N/A	#N/A	#N/A	#N/A		#N/A	#N/A	#N/A	#N/A	#N/A	#N/A	#N/A	#N/A	#N/A	#N/A
GCA_001525715.1	GCA_001525715.1.fna	NCBI	99.9	0.3	Burkholderia ubonensis	Burkholderia ubonensis	MSMB1194	#N/A	#N/A	#N/A	#N/A	#N/A	#N/A	#N/A	#N/A	#N/A	#N/A	#N/A	#N/A	#N/A		#N/A	#N/A	#N/A	#N/A	#N/A	#N/A	#N/A	#N/A	#N/A	#N/A
GCA_001525745.1	GCA_001525745.1.fna	NCBI	99.9	0.3	Burkholderia ubonensis	Burkholderia ubonensis	MSMB1185	#N/A	#N/A	#N/A	#N/A	#N/A	#N/A	#N/A	#N/A	#N/A	#N/A	#N/A	#N/A	#N/A		#N/A	#N/A	#N/A	#N/A	#N/A	#N/A	#N/A	#N/A	#N/A	#N/A
GCA_001525765.1	GCA_001525765.1.fna	NCBI	99.7	0.1	Burkholderia cepacia	Burkholderia cepacia	INT3-BP144	#N/A	#N/A	#N/A	#N/A	#N/A	#N/A	#N/A	#N/A	#N/A	#N/A	#N/A	#N/A	#N/A		#N/A	#N/A	#N/A	#N/A	#N/A	#N/A	#N/A	#N/A	#N/A	#N/A
GCA_001525775.1	GCA_001525775.1.fna	NCBI	99.8	0.1	Burkholderia cepacia	Burkholderia cepacia	INT3-BP185	#N/A	#N/A	#N/A	#N/A	#N/A	#N/A	#N/A	#N/A	#N/A	#N/A	#N/A	#N/A	#N/A		#N/A	#N/A	#N/A	#N/A	#N/A	#N/A	#N/A	#N/A	#N/A	#N/A
GCA_001525785.1	GCA_001525785.1.fna	NCBI	99.8	0.1	Burkholderia cepacia	Burkholderia cepacia	INT3-BP169	#N/A	#N/A	#N/A	#N/A	#N/A	#N/A	#N/A	#N/A	#N/A	#N/A	#N/A	#N/A	#N/A		#N/A	#N/A	#N/A	#N/A	#N/A	#N/A	#N/A	#N/A	#N/A	#N/A
GCA_001525825.1	GCA_001525825.1.fna	NCBI	99.8	0.7	Burkholderia pseudomultivorans	Burkholderia pseudomultivorans	SUB-INT24-BP10	#N/A	#N/A	#N/A	#N/A	#N/A	#N/A	#N/A	#N/A	#N/A	#N/A	#N/A	#N/A	#N/A		#N/A	#N/A	#N/A	#N/A	#N/A	#N/A	#N/A	#N/A	#N/A	#N/A
GCA_001525845.1	GCA_001525845.1.fna	NCBI	99.9	0.3	Burkholderia ubonensis	Burkholderia ubonensis	MSMB867	#N/A	#N/A	#N/A	#N/A	#N/A	#N/A	#N/A	#N/A	#N/A	#N/A	#N/A	#N/A	#N/A		#N/A	#N/A	#N/A	#N/A	#N/A	#N/A	#N/A	#N/A	#N/A	#N/A
GCA_001525855.1	GCA_001525855.1.fna	NCBI	99.9	0.6	Burkholderia ubonensis	Burkholderia ubonensis	MSMB1158	#N/A	#N/A	#N/A	#N/A	#N/A	#N/A	#N/A	#N/A	#N/A	#N/A	#N/A	#N/A	#N/A		#N/A	#N/A	#N/A	#N/A	#N/A	#N/A	#N/A	#N/A	#N/A	#N/A
GCA_001525885.1	GCA_001525885.1.fna	NCBI	100	0.6	Burkholderia ubonensis	Burkholderia ubonensis	MSMB1160	#N/A	#N/A	#N/A	#N/A	#N/A	#N/A	#N/A	#N/A	#N/A	#N/A	#N/A	#N/A	#N/A		#N/A	#N/A	#N/A	#N/A	#N/A	#N/A	#N/A	#N/A	#N/A	#N/A
GCA_001525895.1	GCA_001525895.1.fna	NCBI	99.8	0.1	Burkholderia cepacia	Burkholderia cepacia	INT3-BP104	#N/A	#N/A	#N/A	#N/A	#N/A	#N/A	#N/A	#N/A	#N/A	#N/A	#N/A	#N/A	#N/A		#N/A	#N/A	#N/A	#N/A	#N/A	#N/A	#N/A	#N/A	#N/A	#N/A
GCA_001525925.1	GCA_001525925.1.fna	NCBI	99.8	0.1	Burkholderia cepacia	Burkholderia cepacia	INT3-BP105	#N/A	#N/A	#N/A	#N/A	#N/A	#N/A	#N/A	#N/A	#N/A	#N/A	#N/A	#N/A	#N/A		#N/A	#N/A	#N/A	#N/A	#N/A	#N/A	#N/A	#N/A	#N/A	#N/A
GCA_001525945.1	GCA_001525945.1.fna	NCBI	99.8	0.1	Burkholderia cepacia	Burkholderia cepacia	INT3-BP109	#N/A	#N/A	#N/A	#N/A	#N/A	#N/A	#N/A	#N/A	#N/A	#N/A	#N/A	#N/A	#N/A		#N/A	#N/A	#N/A	#N/A	#N/A	#N/A	#N/A	#N/A	#N/A	#N/A
GCA_001525965.1	GCA_001525965.1.fna	NCBI	99.8	0.1	Burkholderia cepacia	Burkholderia cepacia	INT3-BP132	#N/A	#N/A	#N/A	#N/A	#N/A	#N/A	#N/A	#N/A	#N/A	#N/A	#N/A	#N/A	#N/A		#N/A	#N/A	#N/A	#N/A	#N/A	#N/A	#N/A	#N/A	#N/A	#N/A
GCA_001525985.1	GCA_001525985.1.fna	NCBI	99.7	0.3	Burkholderia latens	Burkholderia latens	RF32-BP12	#N/A	#N/A	#N/A	#N/A	#N/A	#N/A	#N/A	#N/A	#N/A	#N/A	#N/A	#N/A	#N/A		#N/A	#N/A	#N/A	#N/A	#N/A	#N/A	#N/A	#N/A	#N/A	#N/A
GCA_001526205.1	GCA_001526205.1.fna	NCBI	99.7	0.3	Burkholderia cepacia	Burkholderia cepacia	MSMB1302	#N/A	#N/A	#N/A	#N/A	#N/A	#N/A	#N/A	#N/A	#N/A	#N/A	#N/A	#N/A	#N/A		#N/A	#N/A	#N/A	#N/A	#N/A	#N/A	#N/A	#N/A	#N/A	#N/A
GCA_001526225.1	GCA_001526225.1.fna	NCBI	100	0.4	Burkholderia ubonensis	Burkholderia ubonensis	MSMB2046	#N/A	#N/A	#N/A	#N/A	#N/A	#N/A	#N/A	#N/A	#N/A	#N/A	#N/A	#N/A	#N/A		#N/A	#N/A	#N/A	#N/A	#N/A	#N/A	#N/A	#N/A	#N/A	#N/A
GCA_001526245.1	GCA_001526245.1.fna	NCBI	100	0.1	Burkholderia sp. MSMB1498	Burkholderia sp.	MSMB1498	#N/A	#N/A	#N/A	#N/A	#N/A	#N/A	#N/A	#N/A	#N/A	#N/A	#N/A	#N/A	#N/A		#N/A	#N/A	#N/A	#N/A	#N/A	#N/A	#N/A	#N/A	#N/A	#N/A
GCA_001526255.1	GCA_001526255.1.fna	NCBI	99.7	0.6	Burkholderia cepacia	Burkholderia cepacia	MSMB1820	#N/A	#N/A	#N/A	#N/A	#N/A	#N/A	#N/A	#N/A	#N/A	#N/A	#N/A	#N/A	#N/A		#N/A	#N/A	#N/A	#N/A	#N/A	#N/A	#N/A	#N/A	#N/A	#N/A
GCA_001526285.1	GCA_001526285.1.fna	NCBI	99.8	0.4	Burkholderia territorii	Burkholderia territorii	MSMB1821	#N/A	#N/A	#N/A	#N/A	#N/A	#N/A	#N/A	#N/A	#N/A	#N/A	#N/A	#N/A	#N/A		#N/A	#N/A	#N/A	#N/A	#N/A	#N/A	#N/A	#N/A	#N/A	#N/A
GCA_001526305.1	GCA_001526305.1.fna	NCBI	100	0.4	Burkholderia ubonensis	Burkholderia ubonensis	MSMB1823	#N/A	#N/A	#N/A	#N/A	#N/A	#N/A	#N/A	#N/A	#N/A	#N/A	#N/A	#N/A	#N/A		#N/A	#N/A	#N/A	#N/A	#N/A	#N/A	#N/A	#N/A	#N/A	#N/A
GCA_001526325.1	GCA_001526325.1.fna	NCBI	99.9	0.3	Burkholderia sp. MSMB1826	Burkholderia sp.	MSMB1826	#N/A	#N/A	#N/A	#N/A	#N/A	#N/A	#N/A	#N/A	#N/A	#N/A	#N/A	#N/A	#N/A		#N/A	#N/A	#N/A	#N/A	#N/A	#N/A	#N/A	#N/A	#N/A	#N/A
GCA_001526345.1	GCA_001526345.1.fna	NCBI	99.9	0.3	Burkholderia cepacia	Burkholderia cepacia	MSMB1830	#N/A	#N/A	#N/A	#N/A	#N/A	#N/A	#N/A	#N/A	#N/A	#N/A	#N/A	#N/A	#N/A		#N/A	#N/A	#N/A	#N/A	#N/A	#N/A	#N/A	#N/A	#N/A	#N/A
GCA_001526365.1	GCA_001526365.1.fna	NCBI	99.7	0.1	Burkholderia sp. MSMB1835	Burkholderia sp.	MSMB1835	#N/A	#N/A	#N/A	#N/A	#N/A	#N/A	#N/A	#N/A	#N/A	#N/A	#N/A	#N/A	#N/A		#N/A	#N/A	#N/A	#N/A	#N/A	#N/A	#N/A	#N/A	#N/A	#N/A
GCA_001526385.1	GCA_001526385.1.fna	NCBI	100	0.3	Burkholderia territorii	Burkholderia territorii	MSMB1836	#N/A	#N/A	#N/A	#N/A	#N/A	#N/A	#N/A	#N/A	#N/A	#N/A	#N/A	#N/A	#N/A		#N/A	#N/A	#N/A	#N/A	#N/A	#N/A	#N/A	#N/A	#N/A	#N/A
GCA_001526405.1	GCA_001526405.1.fna	NCBI	100	0.3	Burkholderia territorii	Burkholderia territorii	MSMB1837	#N/A	#N/A	#N/A	#N/A	#N/A	#N/A	#N/A	#N/A	#N/A	#N/A	#N/A	#N/A	#N/A		#N/A	#N/A	#N/A	#N/A	#N/A	#N/A	#N/A	#N/A	#N/A	#N/A
GCA_001526425.1	GCA_001526425.1.fna	NCBI	99.8	0.7	Burkholderia territorii	Burkholderia territorii	MSMB1838	#N/A	#N/A	#N/A	#N/A	#N/A	#N/A	#N/A	#N/A	#N/A	#N/A	#N/A	#N/A	#N/A		#N/A	#N/A	#N/A	#N/A	#N/A	#N/A	#N/A	#N/A	#N/A	#N/A
GCA_001526445.1	GCA_001526445.1.fna	NCBI	99.7	0.4	Burkholderia cepacia	Burkholderia cepacia	MSMB1906	#N/A	#N/A	#N/A	#N/A	#N/A	#N/A	#N/A	#N/A	#N/A	#N/A	#N/A	#N/A	#N/A		#N/A	#N/A	#N/A	#N/A	#N/A	#N/A	#N/A	#N/A	#N/A	#N/A
GCA_001526465.1	GCA_001526465.1.fna	NCBI	100	0.4	Burkholderia ubonensis	Burkholderia ubonensis	MSMB2048	#N/A	#N/A	#N/A	#N/A	#N/A	#N/A	#N/A	#N/A	#N/A	#N/A	#N/A	#N/A	#N/A		#N/A	#N/A	#N/A	#N/A	#N/A	#N/A	#N/A	#N/A	#N/A	#N/A
GCA_001526485.1	GCA_001526485.1.fna	NCBI	100	0.4	Burkholderia ubonensis	Burkholderia ubonensis	MSMB2049	#N/A	#N/A	#N/A	#N/A	#N/A	#N/A	#N/A	#N/A	#N/A	#N/A	#N/A	#N/A	#N/A		#N/A	#N/A	#N/A	#N/A	#N/A	#N/A	#N/A	#N/A	#N/A	#N/A
GCA_001526625.1	GCA_001526625.1.fna	NCBI	100	0.4	Burkholderia ubonensis	Burkholderia ubonensis	MSMB1637WGS	#N/A	#N/A	#N/A	#N/A	#N/A	#N/A	#N/A	#N/A	#N/A	#N/A	#N/A	#N/A	#N/A		#N/A	#N/A	#N/A	#N/A	#N/A	#N/A	#N/A	#N/A	#N/A	#N/A
GCA_001526635.1	GCA_001526635.1.fna	NCBI	99.8	2	Burkholderia ubonensis	Burkholderia ubonensis	MSMB1811WGS	#N/A	#N/A	#N/A	#N/A	#N/A	#N/A	#N/A	#N/A	#N/A	#N/A	#N/A	#N/A	#N/A		#N/A	#N/A	#N/A	#N/A	#N/A	#N/A	#N/A	#N/A	#N/A	#N/A
GCA_001526645.1	GCA_001526645.1.fna	NCBI	100	0.3	Burkholderia ubonensis	Burkholderia ubonensis	MSMB1817WGS	#N/A	#N/A	#N/A	#N/A	#N/A	#N/A	#N/A	#N/A	#N/A	#N/A	#N/A	#N/A	#N/A		#N/A	#N/A	#N/A	#N/A	#N/A	#N/A	#N/A	#N/A	#N/A	#N/A
GCA_001526655.1	GCA_001526655.1.fna	NCBI	100	0.4	Burkholderia ubonensis	Burkholderia ubonensis	MSMB1832WGS	#N/A	#N/A	#N/A	#N/A	#N/A	#N/A	#N/A	#N/A	#N/A	#N/A	#N/A	#N/A	#N/A		#N/A	#N/A	#N/A	#N/A	#N/A	#N/A	#N/A	#N/A	#N/A	#N/A
GCA_001526705.1	GCA_001526705.1.fna	NCBI	99.9	0.3	Burkholderia territorii	Burkholderia territorii	MSMB1839WGS	#N/A	#N/A	#N/A	#N/A	#N/A	#N/A	#N/A	#N/A	#N/A	#N/A	#N/A	#N/A	#N/A		#N/A	#N/A	#N/A	#N/A	#N/A	#N/A	#N/A	#N/A	#N/A	#N/A
GCA_001526715.1	GCA_001526715.1.fna	NCBI	99.8	0.1	Burkholderia multivorans	Burkholderia multivorans	MSMB1794WGS	#N/A	#N/A	#N/A	#N/A	#N/A	#N/A	#N/A	#N/A	#N/A	#N/A	#N/A	#N/A	#N/A		#N/A	#N/A	#N/A	#N/A	#N/A	#N/A	#N/A	#N/A	#N/A	#N/A
GCA_001526735.1	GCA_001526735.1.fna	NCBI	100	0.4	Burkholderia ubonensis	Burkholderia ubonensis	MSMB1601WGS	#N/A	#N/A	#N/A	#N/A	#N/A	#N/A	#N/A	#N/A	#N/A	#N/A	#N/A	#N/A	#N/A		#N/A	#N/A	#N/A	#N/A	#N/A	#N/A	#N/A	#N/A	#N/A	#N/A
GCA_001526755.1	GCA_001526755.1.fna	NCBI	99.9	0.6	Burkholderia cepacia	Burkholderia cepacia	MSMB1831WGS	#N/A	#N/A	#N/A	#N/A	#N/A	#N/A	#N/A	#N/A	#N/A	#N/A	#N/A	#N/A	#N/A		#N/A	#N/A	#N/A	#N/A	#N/A	#N/A	#N/A	#N/A	#N/A	#N/A
GCA_001526785.1	GCA_001526785.1.fna	NCBI	99.9	0.3	Burkholderia cepacia	Burkholderia cepacia	MSMB1829WGS	#N/A	#N/A	#N/A	#N/A	#N/A	#N/A	#N/A	#N/A	#N/A	#N/A	#N/A	#N/A	#N/A		#N/A	#N/A	#N/A	#N/A	#N/A	#N/A	#N/A	#N/A	#N/A	#N/A
GCA_001526805.1	GCA_001526805.1.fna	NCBI	100	0.4	Burkholderia territorii	Burkholderia territorii	MSMB1914WGS	#N/A	#N/A	#N/A	#N/A	#N/A	#N/A	#N/A	#N/A	#N/A	#N/A	#N/A	#N/A	#N/A		#N/A	#N/A	#N/A	#N/A	#N/A	#N/A	#N/A	#N/A	#N/A	#N/A
GCA_001526815.1	GCA_001526815.1.fna	NCBI	99.8	0.4	Burkholderia stagnalis	Burkholderia stagnalis	MSMB1638WGS	#N/A	#N/A	#N/A	#N/A	#N/A	#N/A	#N/A	#N/A	#N/A	#N/A	#N/A	#N/A	#N/A		#N/A	#N/A	#N/A	#N/A	#N/A	#N/A	#N/A	#N/A	#N/A	#N/A
GCA_001526825.1	GCA_001526825.1.fna	NCBI	100	0.6	Burkholderia stagnalis	Burkholderia stagnalis	MSMB1602WGS	#N/A	#N/A	#N/A	#N/A	#N/A	#N/A	#N/A	#N/A	#N/A	#N/A	#N/A	#N/A	#N/A		#N/A	#N/A	#N/A	#N/A	#N/A	#N/A	#N/A	#N/A	#N/A	#N/A
GCA_001526865.1	GCA_001526865.1.fna	NCBI	100	0.7	Burkholderia ubonensis	Burkholderia ubonensis	MSMB1639WGS	#N/A	#N/A	#N/A	#N/A	#N/A	#N/A	#N/A	#N/A	#N/A	#N/A	#N/A	#N/A	#N/A		#N/A	#N/A	#N/A	#N/A	#N/A	#N/A	#N/A	#N/A	#N/A	#N/A
GCA_001526875.1	GCA_001526875.1.fna	NCBI	100	0.4	Burkholderia ubonensis	Burkholderia ubonensis	MSMB1623WGS	#N/A	#N/A	#N/A	#N/A	#N/A	#N/A	#N/A	#N/A	#N/A	#N/A	#N/A	#N/A	#N/A		#N/A	#N/A	#N/A	#N/A	#N/A	#N/A	#N/A	#N/A	#N/A	#N/A
GCA_001526905.1	GCA_001526905.1.fna	NCBI	99.7	0.3	Burkholderia cepacia	Burkholderia cepacia	MSMB1824WGS	#N/A	#N/A	#N/A	#N/A	#N/A	#N/A	#N/A	#N/A	#N/A	#N/A	#N/A	#N/A	#N/A		#N/A	#N/A	#N/A	#N/A	#N/A	#N/A	#N/A	#N/A	#N/A	#N/A
GCA_001526915.1	GCA_001526915.1.fna	NCBI	100	0.4	Burkholderia ubonensis	Burkholderia ubonensis	MSMB1812WGS	#N/A	#N/A	#N/A	#N/A	#N/A	#N/A	#N/A	#N/A	#N/A	#N/A	#N/A	#N/A	#N/A		#N/A	#N/A	#N/A	#N/A	#N/A	#N/A	#N/A	#N/A	#N/A	#N/A
GCA_001526945.1	GCA_001526945.1.fna	NCBI	100	0.4	Burkholderia ubonensis	Burkholderia ubonensis	MSMB1791WGS	#N/A	#N/A	#N/A	#N/A	#N/A	#N/A	#N/A	#N/A	#N/A	#N/A	#N/A	#N/A	#N/A		#N/A	#N/A	#N/A	#N/A	#N/A	#N/A	#N/A	#N/A	#N/A	#N/A
GCA_001526955.1	GCA_001526955.1.fna	NCBI	100	0.3	Burkholderia ubonensis	Burkholderia ubonensis	MSMB1807WGS	#N/A	#N/A	#N/A	#N/A	#N/A	#N/A	#N/A	#N/A	#N/A	#N/A	#N/A	#N/A	#N/A		#N/A	#N/A	#N/A	#N/A	#N/A	#N/A	#N/A	#N/A	#N/A	#N/A
GCA_001526985.1	GCA_001526985.1.fna	NCBI	100	2	Burkholderia ubonensis	Burkholderia ubonensis	MSMB1803WGS	#N/A	#N/A	#N/A	#N/A	#N/A	#N/A	#N/A	#N/A	#N/A	#N/A	#N/A	#N/A	#N/A		#N/A	#N/A	#N/A	#N/A	#N/A	#N/A	#N/A	#N/A	#N/A	#N/A
GCA_001526995.1	GCA_001526995.1.fna	NCBI	99.8	0.4	Burkholderia stagnalis	Burkholderia stagnalis	MSMB1604WGS	#N/A	#N/A	#N/A	#N/A	#N/A	#N/A	#N/A	#N/A	#N/A	#N/A	#N/A	#N/A	#N/A		#N/A	#N/A	#N/A	#N/A	#N/A	#N/A	#N/A	#N/A	#N/A	#N/A
GCA_001527015.1	GCA_001527015.1.fna	NCBI	100	0.3	Burkholderia ubonensis	Burkholderia ubonensis	MSMB1806WGS	#N/A	#N/A	#N/A	#N/A	#N/A	#N/A	#N/A	#N/A	#N/A	#N/A	#N/A	#N/A	#N/A		#N/A	#N/A	#N/A	#N/A	#N/A	#N/A	#N/A	#N/A	#N/A	#N/A
GCA_001527035.1	GCA_001527035.1.fna	NCBI	100	0.3	Burkholderia ubonensis	Burkholderia ubonensis	MSMB1607WGS	#N/A	#N/A	#N/A	#N/A	#N/A	#N/A	#N/A	#N/A	#N/A	#N/A	#N/A	#N/A	#N/A		#N/A	#N/A	#N/A	#N/A	#N/A	#N/A	#N/A	#N/A	#N/A	#N/A
GCA_001527065.1	GCA_001527065.1.fna	NCBI	100	2.3	Burkholderia ubonensis	Burkholderia ubonensis	MSMB1804WGS	#N/A	#N/A	#N/A	#N/A	#N/A	#N/A	#N/A	#N/A	#N/A	#N/A	#N/A	#N/A	#N/A		#N/A	#N/A	#N/A	#N/A	#N/A	#N/A	#N/A	#N/A	#N/A	#N/A
GCA_001527085.1	GCA_001527085.1.fna	NCBI	100	0.4	Burkholderia ubonensis	Burkholderia ubonensis	MSMB2006WGS	#N/A	#N/A	#N/A	#N/A	#N/A	#N/A	#N/A	#N/A	#N/A	#N/A	#N/A	#N/A	#N/A		#N/A	#N/A	#N/A	#N/A	#N/A	#N/A	#N/A	#N/A	#N/A	#N/A
GCA_001527095.1	GCA_001527095.1.fna	NCBI	99.8	0.4	Burkholderia ubonensis	Burkholderia ubonensis	MSMB1802WGS	#N/A	#N/A	#N/A	#N/A	#N/A	#N/A	#N/A	#N/A	#N/A	#N/A	#N/A	#N/A	#N/A		#N/A	#N/A	#N/A	#N/A	#N/A	#N/A	#N/A	#N/A	#N/A	#N/A
GCA_001527105.1	GCA_001527105.1.fna	NCBI	99.9	0.3	Burkholderia ubonensis	Burkholderia ubonensis	MSMB1797WGS	#N/A	#N/A	#N/A	#N/A	#N/A	#N/A	#N/A	#N/A	#N/A	#N/A	#N/A	#N/A	#N/A		#N/A	#N/A	#N/A	#N/A	#N/A	#N/A	#N/A	#N/A	#N/A	#N/A
GCA_001527145.1	GCA_001527145.1.fna	NCBI	99.8	2	Burkholderia ubonensis	Burkholderia ubonensis	MSMB1801WGS	#N/A	#N/A	#N/A	#N/A	#N/A	#N/A	#N/A	#N/A	#N/A	#N/A	#N/A	#N/A	#N/A		#N/A	#N/A	#N/A	#N/A	#N/A	#N/A	#N/A	#N/A	#N/A	#N/A
GCA_001527165.1	GCA_001527165.1.fna	NCBI	100	0.4	Burkholderia ubonensis	Burkholderia ubonensis	MSMB1605WGS	#N/A	#N/A	#N/A	#N/A	#N/A	#N/A	#N/A	#N/A	#N/A	#N/A	#N/A	#N/A	#N/A		#N/A	#N/A	#N/A	#N/A	#N/A	#N/A	#N/A	#N/A	#N/A	#N/A
GCA_001527185.1	GCA_001527185.1.fna	NCBI	100	0.4	Burkholderia ubonensis	Burkholderia ubonensis	MSMB1800WGS	#N/A	#N/A	#N/A	#N/A	#N/A	#N/A	#N/A	#N/A	#N/A	#N/A	#N/A	#N/A	#N/A		#N/A	#N/A	#N/A	#N/A	#N/A	#N/A	#N/A	#N/A	#N/A	#N/A
GCA_001527205.1	GCA_001527205.1.fna	NCBI	100	0.6	Burkholderia territorii	Burkholderia territorii	MSMB1842	#N/A	#N/A	#N/A	#N/A	#N/A	#N/A	#N/A	#N/A	#N/A	#N/A	#N/A	#N/A	#N/A		#N/A	#N/A	#N/A	#N/A	#N/A	#N/A	#N/A	#N/A	#N/A	#N/A
GCA_001527225.1	GCA_001527225.1.fna	NCBI	100	0.4	Burkholderia ubonensis	Burkholderia ubonensis	MSMB2047	#N/A	#N/A	#N/A	#N/A	#N/A	#N/A	#N/A	#N/A	#N/A	#N/A	#N/A	#N/A	#N/A		#N/A	#N/A	#N/A	#N/A	#N/A	#N/A	#N/A	#N/A	#N/A	#N/A
GCA_001527245.1	GCA_001527245.1.fna	NCBI	100	0.4	Burkholderia ubonensis	Burkholderia ubonensis	MSMB2050	#N/A	#N/A	#N/A	#N/A	#N/A	#N/A	#N/A	#N/A	#N/A	#N/A	#N/A	#N/A	#N/A		#N/A	#N/A	#N/A	#N/A	#N/A	#N/A	#N/A	#N/A	#N/A	#N/A
GCA_001527265.1	GCA_001527265.1.fna	NCBI	99.9	0.6	Burkholderia stagnalis	Burkholderia stagnalis	MSMB2051	#N/A	#N/A	#N/A	#N/A	#N/A	#N/A	#N/A	#N/A	#N/A	#N/A	#N/A	#N/A	#N/A		#N/A	#N/A	#N/A	#N/A	#N/A	#N/A	#N/A	#N/A	#N/A	#N/A
GCA_001527285.1	GCA_001527285.1.fna	NCBI	99.9	0.3	Burkholderia stagnalis	Burkholderia stagnalis	MSMB2052	#N/A	#N/A	#N/A	#N/A	#N/A	#N/A	#N/A	#N/A	#N/A	#N/A	#N/A	#N/A	#N/A		#N/A	#N/A	#N/A	#N/A	#N/A	#N/A	#N/A	#N/A	#N/A	#N/A
GCA_001527305.1	GCA_001527305.1.fna	NCBI	100	0.6	Burkholderia stagnalis	Burkholderia stagnalis	MSMB2053	#N/A	#N/A	#N/A	#N/A	#N/A	#N/A	#N/A	#N/A	#N/A	#N/A	#N/A	#N/A	#N/A		#N/A	#N/A	#N/A	#N/A	#N/A	#N/A	#N/A	#N/A	#N/A	#N/A
GCA_001527325.1	GCA_001527325.1.fna	NCBI	100	0.9	Burkholderia ubonensis	Burkholderia ubonensis	MSMB2054	#N/A	#N/A	#N/A	#N/A	#N/A	#N/A	#N/A	#N/A	#N/A	#N/A	#N/A	#N/A	#N/A		#N/A	#N/A	#N/A	#N/A	#N/A	#N/A	#N/A	#N/A	#N/A	#N/A
GCA_001527345.1	GCA_001527345.1.fna	NCBI	99.9	0.9	Burkholderia ubonensis	Burkholderia ubonensis	MSMB2055	#N/A	#N/A	#N/A	#N/A	#N/A	#N/A	#N/A	#N/A	#N/A	#N/A	#N/A	#N/A	#N/A		#N/A	#N/A	#N/A	#N/A	#N/A	#N/A	#N/A	#N/A	#N/A	#N/A
GCA_001527365.1	GCA_001527365.1.fna	NCBI	100	0.4	Burkholderia ubonensis	Burkholderia ubonensis	MSMB2058	#N/A	#N/A	#N/A	#N/A	#N/A	#N/A	#N/A	#N/A	#N/A	#N/A	#N/A	#N/A	#N/A		#N/A	#N/A	#N/A	#N/A	#N/A	#N/A	#N/A	#N/A	#N/A	#N/A
GCA_001527385.1	GCA_001527385.1.fna	NCBI	100	0.4	Burkholderia ubonensis	Burkholderia ubonensis	MSMB2059	#N/A	#N/A	#N/A	#N/A	#N/A	#N/A	#N/A	#N/A	#N/A	#N/A	#N/A	#N/A	#N/A		#N/A	#N/A	#N/A	#N/A	#N/A	#N/A	#N/A	#N/A	#N/A	#N/A
GCA_001527405.1	GCA_001527405.1.fna	NCBI	99.8	0.4	Burkholderia ubonensis	Burkholderia ubonensis	MSMB2060	#N/A	#N/A	#N/A	#N/A	#N/A	#N/A	#N/A	#N/A	#N/A	#N/A	#N/A	#N/A	#N/A		#N/A	#N/A	#N/A	#N/A	#N/A	#N/A	#N/A	#N/A	#N/A	#N/A
GCA_001527425.1	GCA_001527425.1.fna	NCBI	100	0.9	Burkholderia ubonensis	Burkholderia ubonensis	MSMB2061	#N/A	#N/A	#N/A	#N/A	#N/A	#N/A	#N/A	#N/A	#N/A	#N/A	#N/A	#N/A	#N/A		#N/A	#N/A	#N/A	#N/A	#N/A	#N/A	#N/A	#N/A	#N/A	#N/A
GCA_001527445.1	GCA_001527445.1.fna	NCBI	100	0.4	Burkholderia vietnamiensis	Burkholderia vietnamiensis	BAA-248	#N/A	#N/A	#N/A	#N/A	#N/A	#N/A	#N/A	#N/A	#N/A	#N/A	#N/A	#N/A	#N/A		#N/A	#N/A	#N/A	#N/A	#N/A	#N/A	#N/A	#N/A	#N/A	#N/A
GCA_001527465.1	GCA_001527465.1.fna	NCBI	100	2	Burkholderia ubonensis	Burkholderia ubonensis	MSMB1754	#N/A	#N/A	#N/A	#N/A	#N/A	#N/A	#N/A	#N/A	#N/A	#N/A	#N/A	#N/A	#N/A		#N/A	#N/A	#N/A	#N/A	#N/A	#N/A	#N/A	#N/A	#N/A	#N/A
GCA_001527485.1	GCA_001527485.1.fna	NCBI	99.8	0.4	Burkholderia gladioli	Burkholderia gladioli	MSMB1756	#N/A	#N/A	#N/A	#N/A	#N/A	#N/A	#N/A	#N/A	#N/A	#N/A	#N/A	#N/A	#N/A		#N/A	#N/A	#N/A	#N/A	#N/A	#N/A	#N/A	#N/A	#N/A	#N/A
GCA_001527505.1	GCA_001527505.1.fna	NCBI	99.8	0.4	Burkholderia ubonensis	Burkholderia ubonensis	MSMB1757	#N/A	#N/A	#N/A	#N/A	#N/A	#N/A	#N/A	#N/A	#N/A	#N/A	#N/A	#N/A	#N/A		#N/A	#N/A	#N/A	#N/A	#N/A	#N/A	#N/A	#N/A	#N/A	#N/A
GCA_001527525.1	GCA_001527525.1.fna	NCBI	100	0.4	Burkholderia ubonensis	Burkholderia ubonensis	MSMB1758	#N/A	#N/A	#N/A	#N/A	#N/A	#N/A	#N/A	#N/A	#N/A	#N/A	#N/A	#N/A	#N/A		#N/A	#N/A	#N/A	#N/A	#N/A	#N/A	#N/A	#N/A	#N/A	#N/A
GCA_001527545.1	GCA_001527545.1.fna	NCBI	99.9	0.6	Burkholderia stagnalis	Burkholderia stagnalis	MSMB1147	#N/A	#N/A	#N/A	#N/A	#N/A	#N/A	#N/A	#N/A	#N/A	#N/A	#N/A	#N/A	#N/A		#N/A	#N/A	#N/A	#N/A	#N/A	#N/A	#N/A	#N/A	#N/A	#N/A
GCA_001527555.1	GCA_001527555.1.fna	NCBI	99.8	0.4	Burkholderia anthina	Burkholderia anthina	MSMB1497	#N/A	#N/A	#N/A	#N/A	#N/A	#N/A	#N/A	#N/A	#N/A	#N/A	#N/A	#N/A	#N/A		#N/A	#N/A	#N/A	#N/A	#N/A	#N/A	#N/A	#N/A	#N/A	#N/A
GCA_001527585.1	GCA_001527585.1.fna	NCBI	99.7	0.4	Burkholderia stagnalis	Burkholderia stagnalis	MSMB1543	#N/A	#N/A	#N/A	#N/A	#N/A	#N/A	#N/A	#N/A	#N/A	#N/A	#N/A	#N/A	#N/A		#N/A	#N/A	#N/A	#N/A	#N/A	#N/A	#N/A	#N/A	#N/A	#N/A
GCA_001527605.1	GCA_001527605.1.fna	NCBI	100	0.6	Burkholderia diffusa	Burkholderia diffusa	MSMB1544	#N/A	#N/A	#N/A	#N/A	#N/A	#N/A	#N/A	#N/A	#N/A	#N/A	#N/A	#N/A	#N/A		#N/A	#N/A	#N/A	#N/A	#N/A	#N/A	#N/A	#N/A	#N/A	#N/A
GCA_001527625.1	GCA_001527625.1.fna	NCBI	99.7	0.4	Burkholderia sp. MSMB1552	Burkholderia sp.	MSMB1552	#N/A	#N/A	#N/A	#N/A	#N/A	#N/A	#N/A	#N/A	#N/A	#N/A	#N/A	#N/A	#N/A		#N/A	#N/A	#N/A	#N/A	#N/A	#N/A	#N/A	#N/A	#N/A	#N/A
GCA_001527645.1	GCA_001527645.1.fna	NCBI	99.9	0.6	Burkholderia stagnalis	Burkholderia stagnalis	MSMB1966	#N/A	#N/A	#N/A	#N/A	#N/A	#N/A	#N/A	#N/A	#N/A	#N/A	#N/A	#N/A	#N/A		#N/A	#N/A	#N/A	#N/A	#N/A	#N/A	#N/A	#N/A	#N/A	#N/A
GCA_001527665.1	GCA_001527665.1.fna	NCBI	99.9	0.6	Burkholderia stagnalis	Burkholderia stagnalis	MSMB1135	#N/A	#N/A	#N/A	#N/A	#N/A	#N/A	#N/A	#N/A	#N/A	#N/A	#N/A	#N/A	#N/A		#N/A	#N/A	#N/A	#N/A	#N/A	#N/A	#N/A	#N/A	#N/A	#N/A
GCA_001527685.1	GCA_001527685.1.fna	NCBI	100	0.6	Burkholderia pyrrocinia	Burkholderia pyrrocinia	MSMB1755	#N/A	#N/A	#N/A	#N/A	#N/A	#N/A	#N/A	#N/A	#N/A	#N/A	#N/A	#N/A	#N/A		#N/A	#N/A	#N/A	#N/A	#N/A	#N/A	#N/A	#N/A	#N/A	#N/A
GCA_001527725.1	GCA_001527725.1.fna	NCBI	99.8	0.7	Burkholderia stagnalis	Burkholderia stagnalis	MSMB1967	#N/A	#N/A	#N/A	#N/A	#N/A	#N/A	#N/A	#N/A	#N/A	#N/A	#N/A	#N/A	#N/A		#N/A	#N/A	#N/A	#N/A	#N/A	#N/A	#N/A	#N/A	#N/A	#N/A
GCA_001527745.1	GCA_001527745.1.fna	NCBI	99.9	0.3	Burkholderia ubonensis	Burkholderia ubonensis	MSMB1969	#N/A	#N/A	#N/A	#N/A	#N/A	#N/A	#N/A	#N/A	#N/A	#N/A	#N/A	#N/A	#N/A		#N/A	#N/A	#N/A	#N/A	#N/A	#N/A	#N/A	#N/A	#N/A	#N/A
GCA_001527765.1	GCA_001527765.1.fna	NCBI	100	0.6	Burkholderia territorii	Burkholderia territorii	MSMB1499	#N/A	#N/A	#N/A	#N/A	#N/A	#N/A	#N/A	#N/A	#N/A	#N/A	#N/A	#N/A	#N/A		#N/A	#N/A	#N/A	#N/A	#N/A	#N/A	#N/A	#N/A	#N/A	#N/A
GCA_001527785.1	GCA_001527785.1.fna	NCBI	99.9	0.3	Burkholderia anthina	Burkholderia anthina	MSMB1496	#N/A	#N/A	#N/A	#N/A	#N/A	#N/A	#N/A	#N/A	#N/A	#N/A	#N/A	#N/A	#N/A		#N/A	#N/A	#N/A	#N/A	#N/A	#N/A	#N/A	#N/A	#N/A	#N/A
GCA_001527805.1	GCA_001527805.1.fna	NCBI	99.9	0.6	Burkholderia stagnalis	Burkholderia stagnalis	MSMB1968	#N/A	#N/A	#N/A	#N/A	#N/A	#N/A	#N/A	#N/A	#N/A	#N/A	#N/A	#N/A	#N/A		#N/A	#N/A	#N/A	#N/A	#N/A	#N/A	#N/A	#N/A	#N/A	#N/A
GCA_001527825.1	GCA_001527825.1.fna	NCBI	99.8	0.4	Burkholderia stagnalis	Burkholderia stagnalis	MSMB1570WGS	#N/A	#N/A	#N/A	#N/A	#N/A	#N/A	#N/A	#N/A	#N/A	#N/A	#N/A	#N/A	#N/A		#N/A	#N/A	#N/A	#N/A	#N/A	#N/A	#N/A	#N/A	#N/A	#N/A
GCA_001527845.1	GCA_001527845.1.fna	NCBI	100	0.3	Burkholderia ubonensis	Burkholderia ubonensis	MSMB1568WGS	#N/A	#N/A	#N/A	#N/A	#N/A	#N/A	#N/A	#N/A	#N/A	#N/A	#N/A	#N/A	#N/A		#N/A	#N/A	#N/A	#N/A	#N/A	#N/A	#N/A	#N/A	#N/A	#N/A
GCA_001527865.1	GCA_001527865.1.fna	NCBI	100	0.6	Burkholderia ubonensis	Burkholderia ubonensis	MSMB1585WGS	#N/A	#N/A	#N/A	#N/A	#N/A	#N/A	#N/A	#N/A	#N/A	#N/A	#N/A	#N/A	#N/A		#N/A	#N/A	#N/A	#N/A	#N/A	#N/A	#N/A	#N/A	#N/A	#N/A
GCA_001527885.1	GCA_001527885.1.fna	NCBI	99.9	0.3	Burkholderia ubonensis	Burkholderia ubonensis	MSMB1586WGS	#N/A	#N/A	#N/A	#N/A	#N/A	#N/A	#N/A	#N/A	#N/A	#N/A	#N/A	#N/A	#N/A		#N/A	#N/A	#N/A	#N/A	#N/A	#N/A	#N/A	#N/A	#N/A	#N/A
GCA_001527905.1	GCA_001527905.1.fna	NCBI	100	2	Burkholderia ubonensis	Burkholderia ubonensis	MSMB1592WGS	#N/A	#N/A	#N/A	#N/A	#N/A	#N/A	#N/A	#N/A	#N/A	#N/A	#N/A	#N/A	#N/A		#N/A	#N/A	#N/A	#N/A	#N/A	#N/A	#N/A	#N/A	#N/A	#N/A
GCA_001527925.1	GCA_001527925.1.fna	NCBI	100	0.9	Burkholderia ubonensis	Burkholderia ubonensis	MSMB1596WGS	#N/A	#N/A	#N/A	#N/A	#N/A	#N/A	#N/A	#N/A	#N/A	#N/A	#N/A	#N/A	#N/A		#N/A	#N/A	#N/A	#N/A	#N/A	#N/A	#N/A	#N/A	#N/A	#N/A
GCA_001527945.1	GCA_001527945.1.fna	NCBI	99.9	0.3	Burkholderia ubonensis	Burkholderia ubonensis	MSMB1598WGS	#N/A	#N/A	#N/A	#N/A	#N/A	#N/A	#N/A	#N/A	#N/A	#N/A	#N/A	#N/A	#N/A		#N/A	#N/A	#N/A	#N/A	#N/A	#N/A	#N/A	#N/A	#N/A	#N/A
GCA_001527955.1	GCA_001527955.1.fna	NCBI	100	0.4	Burkholderia ubonensis	Burkholderia ubonensis	MSMB1599WGS	#N/A	#N/A	#N/A	#N/A	#N/A	#N/A	#N/A	#N/A	#N/A	#N/A	#N/A	#N/A	#N/A		#N/A	#N/A	#N/A	#N/A	#N/A	#N/A	#N/A	#N/A	#N/A	#N/A
GCA_001527985.1	GCA_001527985.1.fna	NCBI	100	0.3	Burkholderia ubonensis	Burkholderia ubonensis	MSMB1600WGS	#N/A	#N/A	#N/A	#N/A	#N/A	#N/A	#N/A	#N/A	#N/A	#N/A	#N/A	#N/A	#N/A		#N/A	#N/A	#N/A	#N/A	#N/A	#N/A	#N/A	#N/A	#N/A	#N/A
GCA_001528005.1	GCA_001528005.1.fna	NCBI	100	0.6	Burkholderia territorii	Burkholderia territorii	MSMB1919WGS	#N/A	#N/A	#N/A	#N/A	#N/A	#N/A	#N/A	#N/A	#N/A	#N/A	#N/A	#N/A	#N/A		#N/A	#N/A	#N/A	#N/A	#N/A	#N/A	#N/A	#N/A	#N/A	#N/A
GCA_001528025.1	GCA_001528025.1.fna	NCBI	100	0.4	Burkholderia ubonensis	Burkholderia ubonensis	MSMB2007WGS	#N/A	#N/A	#N/A	#N/A	#N/A	#N/A	#N/A	#N/A	#N/A	#N/A	#N/A	#N/A	#N/A		#N/A	#N/A	#N/A	#N/A	#N/A	#N/A	#N/A	#N/A	#N/A	#N/A
GCA_001528045.1	GCA_001528045.1.fna	NCBI	99.8	0.1	Burkholderia multivorans	Burkholderia multivorans	MSMB2008WGS	#N/A	#N/A	#N/A	#N/A	#N/A	#N/A	#N/A	#N/A	#N/A	#N/A	#N/A	#N/A	#N/A		#N/A	#N/A	#N/A	#N/A	#N/A	#N/A	#N/A	#N/A	#N/A	#N/A
GCA_001528065.1	GCA_001528065.1.fna	NCBI	100	0.3	Burkholderia ubonensis	Burkholderia ubonensis	MSMB1603WGS	#N/A	#N/A	#N/A	#N/A	#N/A	#N/A	#N/A	#N/A	#N/A	#N/A	#N/A	#N/A	#N/A		#N/A	#N/A	#N/A	#N/A	#N/A	#N/A	#N/A	#N/A	#N/A	#N/A
GCA_001528075.1	GCA_001528075.1.fna	NCBI	99.9	0.9	Burkholderia ubonensis	Burkholderia ubonensis	MSMB1808WGS	#N/A	#N/A	#N/A	#N/A	#N/A	#N/A	#N/A	#N/A	#N/A	#N/A	#N/A	#N/A	#N/A		#N/A	#N/A	#N/A	#N/A	#N/A	#N/A	#N/A	#N/A	#N/A	#N/A
GCA_001528085.1	GCA_001528085.1.fna	NCBI	99.9	0.6	Burkholderia stagnalis	Burkholderia stagnalis	MSMB1606WGS	#N/A	#N/A	#N/A	#N/A	#N/A	#N/A	#N/A	#N/A	#N/A	#N/A	#N/A	#N/A	#N/A		#N/A	#N/A	#N/A	#N/A	#N/A	#N/A	#N/A	#N/A	#N/A	#N/A
GCA_001528095.1	GCA_001528095.1.fna	NCBI	100	1	Burkholderia ubonensis	Burkholderia ubonensis	MSMB1810WGS	#N/A	#N/A	#N/A	#N/A	#N/A	#N/A	#N/A	#N/A	#N/A	#N/A	#N/A	#N/A	#N/A		#N/A	#N/A	#N/A	#N/A	#N/A	#N/A	#N/A	#N/A	#N/A	#N/A
GCA_001528145.1	GCA_001528145.1.fna	NCBI	100	0.4	Burkholderia ubonensis	Burkholderia ubonensis	MSMB1627WGS	#N/A	#N/A	#N/A	#N/A	#N/A	#N/A	#N/A	#N/A	#N/A	#N/A	#N/A	#N/A	#N/A		#N/A	#N/A	#N/A	#N/A	#N/A	#N/A	#N/A	#N/A	#N/A	#N/A
GCA_001528155.1	GCA_001528155.1.fna	NCBI	99.9	0.3	Burkholderia ubonensis	Burkholderia ubonensis	MSMB1633WGS	#N/A	#N/A	#N/A	#N/A	#N/A	#N/A	#N/A	#N/A	#N/A	#N/A	#N/A	#N/A	#N/A		#N/A	#N/A	#N/A	#N/A	#N/A	#N/A	#N/A	#N/A	#N/A	#N/A
GCA_001528175.1	GCA_001528175.1.fna	NCBI	99.8	0.4	Burkholderia ubonensis	Burkholderia ubonensis	MSMB1565WGS	#N/A	#N/A	#N/A	#N/A	#N/A	#N/A	#N/A	#N/A	#N/A	#N/A	#N/A	#N/A	#N/A		#N/A	#N/A	#N/A	#N/A	#N/A	#N/A	#N/A	#N/A	#N/A	#N/A
GCA_001528205.1	GCA_001528205.1.fna	NCBI	100	0.6	Burkholderia ubonensis	Burkholderia ubonensis	MSMB1591WGS	#N/A	#N/A	#N/A	#N/A	#N/A	#N/A	#N/A	#N/A	#N/A	#N/A	#N/A	#N/A	#N/A		#N/A	#N/A	#N/A	#N/A	#N/A	#N/A	#N/A	#N/A	#N/A	#N/A
GCA_001528225.1	GCA_001528225.1.fna	NCBI	100	0.7	Burkholderia ubonensis	Burkholderia ubonensis	MSMB1795WGS	#N/A	#N/A	#N/A	#N/A	#N/A	#N/A	#N/A	#N/A	#N/A	#N/A	#N/A	#N/A	#N/A		#N/A	#N/A	#N/A	#N/A	#N/A	#N/A	#N/A	#N/A	#N/A	#N/A
GCA_001528245.1	GCA_001528245.1.fna	NCBI	99.8	0.4	Burkholderia ubonensis	Burkholderia ubonensis	MSMB2009WGS	#N/A	#N/A	#N/A	#N/A	#N/A	#N/A	#N/A	#N/A	#N/A	#N/A	#N/A	#N/A	#N/A		#N/A	#N/A	#N/A	#N/A	#N/A	#N/A	#N/A	#N/A	#N/A	#N/A
GCA_001528265.1	GCA_001528265.1.fna	NCBI	99.9	0.3	Burkholderia ubonensis	Burkholderia ubonensis	MSMB2010WGS	#N/A	#N/A	#N/A	#N/A	#N/A	#N/A	#N/A	#N/A	#N/A	#N/A	#N/A	#N/A	#N/A		#N/A	#N/A	#N/A	#N/A	#N/A	#N/A	#N/A	#N/A	#N/A	#N/A
GCA_001528285.1	GCA_001528285.1.fna	NCBI	100	0.4	Burkholderia ubonensis	Burkholderia ubonensis	MSMB2011WGS	#N/A	#N/A	#N/A	#N/A	#N/A	#N/A	#N/A	#N/A	#N/A	#N/A	#N/A	#N/A	#N/A		#N/A	#N/A	#N/A	#N/A	#N/A	#N/A	#N/A	#N/A	#N/A	#N/A
GCA_001528305.1	GCA_001528305.1.fna	NCBI	100	0.4	Burkholderia ubonensis	Burkholderia ubonensis	MSMB2012WGS	#N/A	#N/A	#N/A	#N/A	#N/A	#N/A	#N/A	#N/A	#N/A	#N/A	#N/A	#N/A	#N/A		#N/A	#N/A	#N/A	#N/A	#N/A	#N/A	#N/A	#N/A	#N/A	#N/A
GCA_001528325.1	GCA_001528325.1.fna	NCBI	100	0.4	Burkholderia ubonensis	Burkholderia ubonensis	MSMB2013WGS	#N/A	#N/A	#N/A	#N/A	#N/A	#N/A	#N/A	#N/A	#N/A	#N/A	#N/A	#N/A	#N/A		#N/A	#N/A	#N/A	#N/A	#N/A	#N/A	#N/A	#N/A	#N/A	#N/A
GCA_001528345.1	GCA_001528345.1.fna	NCBI	99.8	0.4	Burkholderia ubonensis	Burkholderia ubonensis	MSMB2014WGS	#N/A	#N/A	#N/A	#N/A	#N/A	#N/A	#N/A	#N/A	#N/A	#N/A	#N/A	#N/A	#N/A		#N/A	#N/A	#N/A	#N/A	#N/A	#N/A	#N/A	#N/A	#N/A	#N/A
GCA_001528365.1	GCA_001528365.1.fna	NCBI	100	0.4	Burkholderia ubonensis	Burkholderia ubonensis	MSMB2016WGS	#N/A	#N/A	#N/A	#N/A	#N/A	#N/A	#N/A	#N/A	#N/A	#N/A	#N/A	#N/A	#N/A		#N/A	#N/A	#N/A	#N/A	#N/A	#N/A	#N/A	#N/A	#N/A	#N/A
GCA_001528385.1	GCA_001528385.1.fna	NCBI	99.9	1.9	Burkholderia ubonensis	Burkholderia ubonensis	MSMB2018WGS	#N/A	#N/A	#N/A	#N/A	#N/A	#N/A	#N/A	#N/A	#N/A	#N/A	#N/A	#N/A	#N/A		#N/A	#N/A	#N/A	#N/A	#N/A	#N/A	#N/A	#N/A	#N/A	#N/A
GCA_001528405.1	GCA_001528405.1.fna	NCBI	99.7	0.4	Burkholderia ubonensis	Burkholderia ubonensis	MSMB2020WGS	#N/A	#N/A	#N/A	#N/A	#N/A	#N/A	#N/A	#N/A	#N/A	#N/A	#N/A	#N/A	#N/A		#N/A	#N/A	#N/A	#N/A	#N/A	#N/A	#N/A	#N/A	#N/A	#N/A
GCA_001528425.1	GCA_001528425.1.fna	NCBI	99.7	0.3	Burkholderia multivorans	Burkholderia multivorans	MSMB2021WGS	#N/A	#N/A	#N/A	#N/A	#N/A	#N/A	#N/A	#N/A	#N/A	#N/A	#N/A	#N/A	#N/A		#N/A	#N/A	#N/A	#N/A	#N/A	#N/A	#N/A	#N/A	#N/A	#N/A
GCA_001528445.1	GCA_001528445.1.fna	NCBI	99.9	1.9	Burkholderia ubonensis	Burkholderia ubonensis	MSMB2024WGS	#N/A	#N/A	#N/A	#N/A	#N/A	#N/A	#N/A	#N/A	#N/A	#N/A	#N/A	#N/A	#N/A		#N/A	#N/A	#N/A	#N/A	#N/A	#N/A	#N/A	#N/A	#N/A	#N/A
GCA_001528465.1	GCA_001528465.1.fna	NCBI	99.8	0.4	Burkholderia ubonensis	Burkholderia ubonensis	MSMB2026WGS	#N/A	#N/A	#N/A	#N/A	#N/A	#N/A	#N/A	#N/A	#N/A	#N/A	#N/A	#N/A	#N/A		#N/A	#N/A	#N/A	#N/A	#N/A	#N/A	#N/A	#N/A	#N/A	#N/A
GCA_001528485.1	GCA_001528485.1.fna	NCBI	99.9	0.3	Burkholderia cepacia	Burkholderia cepacia	MSMB2027WGS	#N/A	#N/A	#N/A	#N/A	#N/A	#N/A	#N/A	#N/A	#N/A	#N/A	#N/A	#N/A	#N/A		#N/A	#N/A	#N/A	#N/A	#N/A	#N/A	#N/A	#N/A	#N/A	#N/A
GCA_001528495.1	GCA_001528495.1.fna	NCBI	100	0.4	Burkholderia vietnamiensis	Burkholderia vietnamiensis	AU15829	#N/A	#N/A	#N/A	#N/A	#N/A	#N/A	#N/A	#N/A	#N/A	#N/A	#N/A	#N/A	#N/A		#N/A	#N/A	#N/A	#N/A	#N/A	#N/A	#N/A	#N/A	#N/A	#N/A
GCA_001528525.1	GCA_001528525.1.fna	NCBI	100	0.6	Burkholderia vietnamiensis	Burkholderia vietnamiensis	AU25004	#N/A	#N/A	#N/A	#N/A	#N/A	#N/A	#N/A	#N/A	#N/A	#N/A	#N/A	#N/A	#N/A		#N/A	#N/A	#N/A	#N/A	#N/A	#N/A	#N/A	#N/A	#N/A	#N/A
GCA_001528545.1	GCA_001528545.1.fna	NCBI	100	0.4	Burkholderia vietnamiensis	Burkholderia vietnamiensis	AU25340	#N/A	#N/A	#N/A	#N/A	#N/A	#N/A	#N/A	#N/A	#N/A	#N/A	#N/A	#N/A	#N/A		#N/A	#N/A	#N/A	#N/A	#N/A	#N/A	#N/A	#N/A	#N/A	#N/A
GCA_001528565.1	GCA_001528565.1.fna	NCBI	100	0.4	Burkholderia vietnamiensis	Burkholderia vietnamiensis	AU26564	#N/A	#N/A	#N/A	#N/A	#N/A	#N/A	#N/A	#N/A	#N/A	#N/A	#N/A	#N/A	#N/A		#N/A	#N/A	#N/A	#N/A	#N/A	#N/A	#N/A	#N/A	#N/A	#N/A
GCA_001528585.1	GCA_001528585.1.fna	NCBI	100	0.4	Burkholderia vietnamiensis	Burkholderia vietnamiensis	HI2221	#N/A	#N/A	#N/A	#N/A	#N/A	#N/A	#N/A	#N/A	#N/A	#N/A	#N/A	#N/A	#N/A		#N/A	#N/A	#N/A	#N/A	#N/A	#N/A	#N/A	#N/A	#N/A	#N/A
GCA_001528605.1	GCA_001528605.1.fna	NCBI	100	0.3	Burkholderia multivorans	Burkholderia multivorans	HI3534	#N/A	#N/A	#N/A	#N/A	#N/A	#N/A	#N/A	#N/A	#N/A	#N/A	#N/A	#N/A	#N/A		#N/A	#N/A	#N/A	#N/A	#N/A	#N/A	#N/A	#N/A	#N/A	#N/A
GCA_001528645.1	GCA_001528645.1.fna	NCBI	98.3	0.3	Burkholderia ubonensis	Burkholderia ubonensis	MSMB1064WGS	#N/A	#N/A	#N/A	#N/A	#N/A	#N/A	#N/A	#N/A	#N/A	#N/A	#N/A	#N/A	#N/A		#N/A	#N/A	#N/A	#N/A	#N/A	#N/A	#N/A	#N/A	#N/A	#N/A
GCA_001528655.1	GCA_001528655.1.fna	NCBI	99.9	0.3	Burkholderia ubonensis	Burkholderia ubonensis	MSMB1059WGS	#N/A	#N/A	#N/A	#N/A	#N/A	#N/A	#N/A	#N/A	#N/A	#N/A	#N/A	#N/A	#N/A		#N/A	#N/A	#N/A	#N/A	#N/A	#N/A	#N/A	#N/A	#N/A	#N/A
GCA_001528675.1	GCA_001528675.1.fna	NCBI	99.9	0.3	Burkholderia cepacia	Burkholderia cepacia	MSMB1055WGS	#N/A	#N/A	#N/A	#N/A	#N/A	#N/A	#N/A	#N/A	#N/A	#N/A	#N/A	#N/A	#N/A		#N/A	#N/A	#N/A	#N/A	#N/A	#N/A	#N/A	#N/A	#N/A	#N/A
GCA_001528685.1	GCA_001528685.1.fna	NCBI	99.8	0.1	Burkholderia cepacia	Burkholderia cepacia	MSMB1062WGS	#N/A	#N/A	#N/A	#N/A	#N/A	#N/A	#N/A	#N/A	#N/A	#N/A	#N/A	#N/A	#N/A		#N/A	#N/A	#N/A	#N/A	#N/A	#N/A	#N/A	#N/A	#N/A	#N/A
GCA_001528765.1	GCA_001528765.1.fna	NCBI	98.3	0.3	Burkholderia ubonensis	Burkholderia ubonensis	MSMB1065WGS	#N/A	#N/A	#N/A	#N/A	#N/A	#N/A	#N/A	#N/A	#N/A	#N/A	#N/A	#N/A	#N/A		#N/A	#N/A	#N/A	#N/A	#N/A	#N/A	#N/A	#N/A	#N/A	#N/A
GCA_001528785.1	GCA_001528785.1.fna	NCBI	98.3	0.3	Burkholderia ubonensis	Burkholderia ubonensis	MSMB1066WGS	#N/A	#N/A	#N/A	#N/A	#N/A	#N/A	#N/A	#N/A	#N/A	#N/A	#N/A	#N/A	#N/A		#N/A	#N/A	#N/A	#N/A	#N/A	#N/A	#N/A	#N/A	#N/A	#N/A
GCA_001528805.1	GCA_001528805.1.fna	NCBI	99.9	1.9	Burkholderia ubonensis	Burkholderia ubonensis	MSMB1067WGS	#N/A	#N/A	#N/A	#N/A	#N/A	#N/A	#N/A	#N/A	#N/A	#N/A	#N/A	#N/A	#N/A		#N/A	#N/A	#N/A	#N/A	#N/A	#N/A	#N/A	#N/A	#N/A	#N/A
GCA_001528825.1	GCA_001528825.1.fna	NCBI	100	0.4	Burkholderia ubonensis	Burkholderia ubonensis	MSMB1070WGS	#N/A	#N/A	#N/A	#N/A	#N/A	#N/A	#N/A	#N/A	#N/A	#N/A	#N/A	#N/A	#N/A		#N/A	#N/A	#N/A	#N/A	#N/A	#N/A	#N/A	#N/A	#N/A	#N/A
GCA_001528845.1	GCA_001528845.1.fna	NCBI	99.7	0.3	Burkholderia cepacia	Burkholderia cepacia	NBRC 14074	#N/A	#N/A	#N/A	#N/A	#N/A	#N/A	#N/A	#N/A	#N/A	#N/A	#N/A	#N/A	#N/A		#N/A	#N/A	#N/A	#N/A	#N/A	#N/A	#N/A	#N/A	#N/A	#N/A
GCA_001528865.1	GCA_001528865.1.fna	NCBI	100	0.4	Burkholderia ubonensis	Burkholderia ubonensis	MSMB1079WGS	#N/A	#N/A	#N/A	#N/A	#N/A	#N/A	#N/A	#N/A	#N/A	#N/A	#N/A	#N/A	#N/A		#N/A	#N/A	#N/A	#N/A	#N/A	#N/A	#N/A	#N/A	#N/A	#N/A
GCA_001528875.1	GCA_001528875.1.fna	NCBI	100	0.6	Burkholderia ubonensis	Burkholderia ubonensis	MSMB1137WGS	#N/A	#N/A	#N/A	#N/A	#N/A	#N/A	#N/A	#N/A	#N/A	#N/A	#N/A	#N/A	#N/A		#N/A	#N/A	#N/A	#N/A	#N/A	#N/A	#N/A	#N/A	#N/A	#N/A
GCA_001528885.1	GCA_001528885.1.fna	NCBI	100	0.4	Burkholderia ubonensis	Burkholderia ubonensis	MSMB1139WGS	#N/A	#N/A	#N/A	#N/A	#N/A	#N/A	#N/A	#N/A	#N/A	#N/A	#N/A	#N/A	#N/A		#N/A	#N/A	#N/A	#N/A	#N/A	#N/A	#N/A	#N/A	#N/A	#N/A
GCA_001528895.1	GCA_001528895.1.fna	NCBI	99.6	0.3	Burkholderia sp. MSMB1078WGS	Burkholderia sp.	MSMB1078WGS	#N/A	#N/A	#N/A	#N/A	#N/A	#N/A	#N/A	#N/A	#N/A	#N/A	#N/A	#N/A	#N/A		#N/A	#N/A	#N/A	#N/A	#N/A	#N/A	#N/A	#N/A	#N/A	#N/A
GCA_001528945.1	GCA_001528945.1.fna	NCBI	100	0.4	Burkholderia ubonensis	Burkholderia ubonensis	MSMB1140WGS	#N/A	#N/A	#N/A	#N/A	#N/A	#N/A	#N/A	#N/A	#N/A	#N/A	#N/A	#N/A	#N/A		#N/A	#N/A	#N/A	#N/A	#N/A	#N/A	#N/A	#N/A	#N/A	#N/A
GCA_001528965.1	GCA_001528965.1.fna	NCBI	99.8	0.4	Burkholderia ubonensis	Burkholderia ubonensis	MSMB1145WGS	#N/A	#N/A	#N/A	#N/A	#N/A	#N/A	#N/A	#N/A	#N/A	#N/A	#N/A	#N/A	#N/A		#N/A	#N/A	#N/A	#N/A	#N/A	#N/A	#N/A	#N/A	#N/A	#N/A
GCA_001528985.1	GCA_001528985.1.fna	NCBI	100	0.6	Burkholderia ubonensis	Burkholderia ubonensis	MSMB1162WGS	#N/A	#N/A	#N/A	#N/A	#N/A	#N/A	#N/A	#N/A	#N/A	#N/A	#N/A	#N/A	#N/A		#N/A	#N/A	#N/A	#N/A	#N/A	#N/A	#N/A	#N/A	#N/A	#N/A
GCA_001528995.1	GCA_001528995.1.fna	NCBI	100	0.4	Burkholderia territorii	Burkholderia territorii	MSMB1168WGS	#N/A	#N/A	#N/A	#N/A	#N/A	#N/A	#N/A	#N/A	#N/A	#N/A	#N/A	#N/A	#N/A		#N/A	#N/A	#N/A	#N/A	#N/A	#N/A	#N/A	#N/A	#N/A	#N/A
GCA_001529025.1	GCA_001529025.1.fna	NCBI	100	0.3	Burkholderia ubonensis	Burkholderia ubonensis	MSMB1171WGS	#N/A	#N/A	#N/A	#N/A	#N/A	#N/A	#N/A	#N/A	#N/A	#N/A	#N/A	#N/A	#N/A		#N/A	#N/A	#N/A	#N/A	#N/A	#N/A	#N/A	#N/A	#N/A	#N/A
GCA_001529035.1	GCA_001529035.1.fna	NCBI	100	0.4	Burkholderia ubonensis	Burkholderia ubonensis	MSMB1173WGS	#N/A	#N/A	#N/A	#N/A	#N/A	#N/A	#N/A	#N/A	#N/A	#N/A	#N/A	#N/A	#N/A		#N/A	#N/A	#N/A	#N/A	#N/A	#N/A	#N/A	#N/A	#N/A	#N/A
GCA_001529065.1	GCA_001529065.1.fna	NCBI	99.7	1.9	Burkholderia ubonensis	Burkholderia ubonensis	MSMB1174WGS	#N/A	#N/A	#N/A	#N/A	#N/A	#N/A	#N/A	#N/A	#N/A	#N/A	#N/A	#N/A	#N/A		#N/A	#N/A	#N/A	#N/A	#N/A	#N/A	#N/A	#N/A	#N/A	#N/A
GCA_001529085.1	GCA_001529085.1.fna	NCBI	99.8	0.4	Burkholderia ubonensis	Burkholderia ubonensis	MSMB1178WGS	#N/A	#N/A	#N/A	#N/A	#N/A	#N/A	#N/A	#N/A	#N/A	#N/A	#N/A	#N/A	#N/A		#N/A	#N/A	#N/A	#N/A	#N/A	#N/A	#N/A	#N/A	#N/A	#N/A
GCA_001529105.1	GCA_001529105.1.fna	NCBI	100	0.4	Burkholderia ubonensis	Burkholderia ubonensis	MSMB1181WGS	#N/A	#N/A	#N/A	#N/A	#N/A	#N/A	#N/A	#N/A	#N/A	#N/A	#N/A	#N/A	#N/A		#N/A	#N/A	#N/A	#N/A	#N/A	#N/A	#N/A	#N/A	#N/A	#N/A
GCA_001529125.1	GCA_001529125.1.fna	NCBI	100	0.3	Burkholderia ubonensis	Burkholderia ubonensis	MSMB1183WGS	#N/A	#N/A	#N/A	#N/A	#N/A	#N/A	#N/A	#N/A	#N/A	#N/A	#N/A	#N/A	#N/A		#N/A	#N/A	#N/A	#N/A	#N/A	#N/A	#N/A	#N/A	#N/A	#N/A
GCA_001529135.1	GCA_001529135.1.fna	NCBI	100	0.6	Burkholderia ubonensis	Burkholderia ubonensis	MSMB1212WGS	#N/A	#N/A	#N/A	#N/A	#N/A	#N/A	#N/A	#N/A	#N/A	#N/A	#N/A	#N/A	#N/A		#N/A	#N/A	#N/A	#N/A	#N/A	#N/A	#N/A	#N/A	#N/A	#N/A
GCA_001529145.1	GCA_001529145.1.fna	NCBI	99.8	0.1	Burkholderia cepacia	Burkholderia cepacia	MSMB1213WGS	#N/A	#N/A	#N/A	#N/A	#N/A	#N/A	#N/A	#N/A	#N/A	#N/A	#N/A	#N/A	#N/A		#N/A	#N/A	#N/A	#N/A	#N/A	#N/A	#N/A	#N/A	#N/A	#N/A
GCA_001529155.1	GCA_001529155.1.fna	NCBI	100	0.4	Burkholderia ubonensis	Burkholderia ubonensis	MSMB1215WGS	#N/A	#N/A	#N/A	#N/A	#N/A	#N/A	#N/A	#N/A	#N/A	#N/A	#N/A	#N/A	#N/A		#N/A	#N/A	#N/A	#N/A	#N/A	#N/A	#N/A	#N/A	#N/A	#N/A
GCA_001529205.1	GCA_001529205.1.fna	NCBI	99.9	0.3	Burkholderia ubonensis	Burkholderia ubonensis	MSMB1219WGS	#N/A	#N/A	#N/A	#N/A	#N/A	#N/A	#N/A	#N/A	#N/A	#N/A	#N/A	#N/A	#N/A		#N/A	#N/A	#N/A	#N/A	#N/A	#N/A	#N/A	#N/A	#N/A	#N/A
GCA_001529215.1	GCA_001529215.1.fna	NCBI	100	0.3	Burkholderia ubonensis	Burkholderia ubonensis	MSMB1218WGS	#N/A	#N/A	#N/A	#N/A	#N/A	#N/A	#N/A	#N/A	#N/A	#N/A	#N/A	#N/A	#N/A		#N/A	#N/A	#N/A	#N/A	#N/A	#N/A	#N/A	#N/A	#N/A	#N/A
GCA_001529225.1	GCA_001529225.1.fna	NCBI	100	0.4	Burkholderia ubonensis	Burkholderia ubonensis	MSMB1221WGS	#N/A	#N/A	#N/A	#N/A	#N/A	#N/A	#N/A	#N/A	#N/A	#N/A	#N/A	#N/A	#N/A		#N/A	#N/A	#N/A	#N/A	#N/A	#N/A	#N/A	#N/A	#N/A	#N/A
GCA_001529235.1	GCA_001529235.1.fna	NCBI	100	0.4	Burkholderia ubonensis	Burkholderia ubonensis	MSMB1220WGS	#N/A	#N/A	#N/A	#N/A	#N/A	#N/A	#N/A	#N/A	#N/A	#N/A	#N/A	#N/A	#N/A		#N/A	#N/A	#N/A	#N/A	#N/A	#N/A	#N/A	#N/A	#N/A	#N/A
GCA_001529345.1	GCA_001529345.1.fna	NCBI	100	0.6	Burkholderia ubonensis	Burkholderia ubonensis	MSMB1225WGS	#N/A	#N/A	#N/A	#N/A	#N/A	#N/A	#N/A	#N/A	#N/A	#N/A	#N/A	#N/A	#N/A		#N/A	#N/A	#N/A	#N/A	#N/A	#N/A	#N/A	#N/A	#N/A	#N/A
GCA_001529475.1	GCA_001529475.1.fna	NCBI	100	0.4	Burkholderia ubonensis	Burkholderia ubonensis	MSMB1342WGS	#N/A	#N/A	#N/A	#N/A	#N/A	#N/A	#N/A	#N/A	#N/A	#N/A	#N/A	#N/A	#N/A		#N/A	#N/A	#N/A	#N/A	#N/A	#N/A	#N/A	#N/A	#N/A	#N/A
GCA_001529505.1	GCA_001529505.1.fna	NCBI	99.9	0.6	Burkholderia stagnalis	Burkholderia stagnalis	MSMB1477WGS	#N/A	#N/A	#N/A	#N/A	#N/A	#N/A	#N/A	#N/A	#N/A	#N/A	#N/A	#N/A	#N/A		#N/A	#N/A	#N/A	#N/A	#N/A	#N/A	#N/A	#N/A	#N/A	#N/A
GCA_001529525.1	GCA_001529525.1.fna	NCBI	99.5	0.4	Burkholderia cepacia	Burkholderia cepacia	MSMB1339WGS	#N/A	#N/A	#N/A	#N/A	#N/A	#N/A	#N/A	#N/A	#N/A	#N/A	#N/A	#N/A	#N/A		#N/A	#N/A	#N/A	#N/A	#N/A	#N/A	#N/A	#N/A	#N/A	#N/A
GCA_001529545.1	GCA_001529545.1.fna	NCBI	99.9	0.6	Burkholderia stagnalis	Burkholderia stagnalis	MSMB1470WGS	#N/A	#N/A	#N/A	#N/A	#N/A	#N/A	#N/A	#N/A	#N/A	#N/A	#N/A	#N/A	#N/A		#N/A	#N/A	#N/A	#N/A	#N/A	#N/A	#N/A	#N/A	#N/A	#N/A
GCA_001529565.1	GCA_001529565.1.fna	NCBI	100	0.3	Burkholderia ubonensis	Burkholderia ubonensis	MSMB2022WGS	#N/A	#N/A	#N/A	#N/A	#N/A	#N/A	#N/A	#N/A	#N/A	#N/A	#N/A	#N/A	#N/A		#N/A	#N/A	#N/A	#N/A	#N/A	#N/A	#N/A	#N/A	#N/A	#N/A
GCA_001529585.1	GCA_001529585.1.fna	NCBI	100	0.4	Burkholderia vietnamiensis	Burkholderia vietnamiensis	AU21726	#N/A	#N/A	#N/A	#N/A	#N/A	#N/A	#N/A	#N/A	#N/A	#N/A	#N/A	#N/A	#N/A		#N/A	#N/A	#N/A	#N/A	#N/A	#N/A	#N/A	#N/A	#N/A	#N/A
GCA_001529605.1	GCA_001529605.1.fna	NCBI	99.8	2	Burkholderia ubonensis	Burkholderia ubonensis	MSMB1343WGS	#N/A	#N/A	#N/A	#N/A	#N/A	#N/A	#N/A	#N/A	#N/A	#N/A	#N/A	#N/A	#N/A		#N/A	#N/A	#N/A	#N/A	#N/A	#N/A	#N/A	#N/A	#N/A	#N/A
GCA_001529625.1	GCA_001529625.1.fna	NCBI	99.8	0.4	Burkholderia stagnalis	Burkholderia stagnalis	MSMB1487WGS	#N/A	#N/A	#N/A	#N/A	#N/A	#N/A	#N/A	#N/A	#N/A	#N/A	#N/A	#N/A	#N/A		#N/A	#N/A	#N/A	#N/A	#N/A	#N/A	#N/A	#N/A	#N/A	#N/A
GCA_001529645.1	GCA_001529645.1.fna	NCBI	100	0.6	Burkholderia vietnamiensis	Burkholderia vietnamiensis	HI3392	#N/A	#N/A	#N/A	#N/A	#N/A	#N/A	#N/A	#N/A	#N/A	#N/A	#N/A	#N/A	#N/A		#N/A	#N/A	#N/A	#N/A	#N/A	#N/A	#N/A	#N/A	#N/A	#N/A
GCA_001529655.1	GCA_001529655.1.fna	NCBI	98.4	0.4	Burkholderia ubonensis	Burkholderia ubonensis	MSMB1472WGS	#N/A	#N/A	#N/A	#N/A	#N/A	#N/A	#N/A	#N/A	#N/A	#N/A	#N/A	#N/A	#N/A		#N/A	#N/A	#N/A	#N/A	#N/A	#N/A	#N/A	#N/A	#N/A	#N/A
GCA_001529685.1	GCA_001529685.1.fna	NCBI	99.8	0.1	Burkholderia cepacia	Burkholderia cepacia	MSMB1384WGS	#N/A	#N/A	#N/A	#N/A	#N/A	#N/A	#N/A	#N/A	#N/A	#N/A	#N/A	#N/A	#N/A		#N/A	#N/A	#N/A	#N/A	#N/A	#N/A	#N/A	#N/A	#N/A	#N/A
GCA_001529705.1	GCA_001529705.1.fna	NCBI	100	0.4	Burkholderia ubonensis	Burkholderia ubonensis	MSMB1345WGS	#N/A	#N/A	#N/A	#N/A	#N/A	#N/A	#N/A	#N/A	#N/A	#N/A	#N/A	#N/A	#N/A		#N/A	#N/A	#N/A	#N/A	#N/A	#N/A	#N/A	#N/A	#N/A	#N/A
GCA_001529725.1	GCA_001529725.1.fna	NCBI	99.9	1.9	Burkholderia ubonensis	Burkholderia ubonensis	MSMB1058WGS	#N/A	#N/A	#N/A	#N/A	#N/A	#N/A	#N/A	#N/A	#N/A	#N/A	#N/A	#N/A	#N/A		#N/A	#N/A	#N/A	#N/A	#N/A	#N/A	#N/A	#N/A	#N/A	#N/A
GCA_001529745.1	GCA_001529745.1.fna	NCBI	99.8	0.1	Burkholderia ubonensis	Burkholderia ubonensis	MSMB1080WGS	#N/A	#N/A	#N/A	#N/A	#N/A	#N/A	#N/A	#N/A	#N/A	#N/A	#N/A	#N/A	#N/A		#N/A	#N/A	#N/A	#N/A	#N/A	#N/A	#N/A	#N/A	#N/A	#N/A
GCA_001529755.1	GCA_001529755.1.fna	NCBI	99.8	0.1	Burkholderia cepacia	Burkholderia cepacia	MSMB1061WGS	#N/A	#N/A	#N/A	#N/A	#N/A	#N/A	#N/A	#N/A	#N/A	#N/A	#N/A	#N/A	#N/A		#N/A	#N/A	#N/A	#N/A	#N/A	#N/A	#N/A	#N/A	#N/A	#N/A
GCA_001529785.1	GCA_001529785.1.fna	NCBI	98.3	0.3	Burkholderia ubonensis	Burkholderia ubonensis	MSMB1081WGS	#N/A	#N/A	#N/A	#N/A	#N/A	#N/A	#N/A	#N/A	#N/A	#N/A	#N/A	#N/A	#N/A		#N/A	#N/A	#N/A	#N/A	#N/A	#N/A	#N/A	#N/A	#N/A	#N/A
GCA_001529795.1	GCA_001529795.1.fna	NCBI	99.9	0.3	Burkholderia multivorans	Burkholderia multivorans	MSMB1128WGS	#N/A	#N/A	#N/A	#N/A	#N/A	#N/A	#N/A	#N/A	#N/A	#N/A	#N/A	#N/A	#N/A		#N/A	#N/A	#N/A	#N/A	#N/A	#N/A	#N/A	#N/A	#N/A	#N/A
GCA_001529825.1	GCA_001529825.1.fna	NCBI	99.9	0.3	Burkholderia cepacia	Burkholderia cepacia	MSMB1383WGS	#N/A	#N/A	#N/A	#N/A	#N/A	#N/A	#N/A	#N/A	#N/A	#N/A	#N/A	#N/A	#N/A		#N/A	#N/A	#N/A	#N/A	#N/A	#N/A	#N/A	#N/A	#N/A	#N/A
GCA_001529845.1	GCA_001529845.1.fna	NCBI	100	0.7	Burkholderia ubonensis	Burkholderia ubonensis	MSMB1176WGS	#N/A	#N/A	#N/A	#N/A	#N/A	#N/A	#N/A	#N/A	#N/A	#N/A	#N/A	#N/A	#N/A		#N/A	#N/A	#N/A	#N/A	#N/A	#N/A	#N/A	#N/A	#N/A	#N/A
GCA_001529865.1	GCA_001529865.1.fna	NCBI	98.3	0.3	Burkholderia ubonensis	Burkholderia ubonensis	MSMB1188WGS	#N/A	#N/A	#N/A	#N/A	#N/A	#N/A	#N/A	#N/A	#N/A	#N/A	#N/A	#N/A	#N/A		#N/A	#N/A	#N/A	#N/A	#N/A	#N/A	#N/A	#N/A	#N/A	#N/A
GCA_001529885.1	GCA_001529885.1.fna	NCBI	99.7	0.1	Burkholderia cepacia	Burkholderia cepacia	MSMB1256WGS	#N/A	#N/A	#N/A	#N/A	#N/A	#N/A	#N/A	#N/A	#N/A	#N/A	#N/A	#N/A	#N/A		#N/A	#N/A	#N/A	#N/A	#N/A	#N/A	#N/A	#N/A	#N/A	#N/A
GCA_001529895.1	GCA_001529895.1.fna	NCBI	99.7	0.3	Burkholderia ubonensis	Burkholderia ubonensis	MSMB1216WGS	#N/A	#N/A	#N/A	#N/A	#N/A	#N/A	#N/A	#N/A	#N/A	#N/A	#N/A	#N/A	#N/A		#N/A	#N/A	#N/A	#N/A	#N/A	#N/A	#N/A	#N/A	#N/A	#N/A
GCA_001529925.1	GCA_001529925.1.fna	NCBI	99.5	0.1	Burkholderia multivorans	Burkholderia multivorans	MSMB1272WGS	#N/A	#N/A	#N/A	#N/A	#N/A	#N/A	#N/A	#N/A	#N/A	#N/A	#N/A	#N/A	#N/A		#N/A	#N/A	#N/A	#N/A	#N/A	#N/A	#N/A	#N/A	#N/A	#N/A
GCA_001529965.1	GCA_001529965.1.fna	NCBI	99.9	0.3	Burkholderia territorii	Burkholderia territorii	MSMB1301WGS	#N/A	#N/A	#N/A	#N/A	#N/A	#N/A	#N/A	#N/A	#N/A	#N/A	#N/A	#N/A	#N/A		#N/A	#N/A	#N/A	#N/A	#N/A	#N/A	#N/A	#N/A	#N/A	#N/A
GCA_001529985.1	GCA_001529985.1.fna	NCBI	100	0.4	Burkholderia ubonensis	Burkholderia ubonensis	MSMB1304WGS	#N/A	#N/A	#N/A	#N/A	#N/A	#N/A	#N/A	#N/A	#N/A	#N/A	#N/A	#N/A	#N/A		#N/A	#N/A	#N/A	#N/A	#N/A	#N/A	#N/A	#N/A	#N/A	#N/A
GCA_001530005.1	GCA_001530005.1.fna	NCBI	99.8	0.1	Burkholderia cepacia	Burkholderia cepacia	MSMB1330WGS	#N/A	#N/A	#N/A	#N/A	#N/A	#N/A	#N/A	#N/A	#N/A	#N/A	#N/A	#N/A	#N/A		#N/A	#N/A	#N/A	#N/A	#N/A	#N/A	#N/A	#N/A	#N/A	#N/A
GCA_001530045.1	GCA_001530045.1.fna	NCBI	99.9	0.3	Burkholderia cepacia	Burkholderia cepacia	MSMB1333WGS	#N/A	#N/A	#N/A	#N/A	#N/A	#N/A	#N/A	#N/A	#N/A	#N/A	#N/A	#N/A	#N/A		#N/A	#N/A	#N/A	#N/A	#N/A	#N/A	#N/A	#N/A	#N/A	#N/A
GCA_001530055.1	GCA_001530055.1.fna	NCBI	99.9	0.3	Burkholderia cepacia	Burkholderia cepacia	MSMB1332WGS	#N/A	#N/A	#N/A	#N/A	#N/A	#N/A	#N/A	#N/A	#N/A	#N/A	#N/A	#N/A	#N/A		#N/A	#N/A	#N/A	#N/A	#N/A	#N/A	#N/A	#N/A	#N/A	#N/A
GCA_001530085.1	GCA_001530085.1.fna	NCBI	99.9	0.3	Burkholderia cepacia	Burkholderia cepacia	MSMB1334WGS	#N/A	#N/A	#N/A	#N/A	#N/A	#N/A	#N/A	#N/A	#N/A	#N/A	#N/A	#N/A	#N/A		#N/A	#N/A	#N/A	#N/A	#N/A	#N/A	#N/A	#N/A	#N/A	#N/A
GCA_001530105.1	GCA_001530105.1.fna	NCBI	99.9	0.3	Burkholderia cepacia	Burkholderia cepacia	MSMB1337WGS	#N/A	#N/A	#N/A	#N/A	#N/A	#N/A	#N/A	#N/A	#N/A	#N/A	#N/A	#N/A	#N/A		#N/A	#N/A	#N/A	#N/A	#N/A	#N/A	#N/A	#N/A	#N/A	#N/A
GCA_001530135.1	GCA_001530135.1.fna	NCBI	99.9	0.3	Burkholderia cepacia	Burkholderia cepacia	MSMB1338WGS	#N/A	#N/A	#N/A	#N/A	#N/A	#N/A	#N/A	#N/A	#N/A	#N/A	#N/A	#N/A	#N/A		#N/A	#N/A	#N/A	#N/A	#N/A	#N/A	#N/A	#N/A	#N/A	#N/A
GCA_001530165.1	GCA_001530165.1.fna	NCBI	100	0.6	Burkholderia ubonensis	Burkholderia ubonensis	MSMB1346WGS	#N/A	#N/A	#N/A	#N/A	#N/A	#N/A	#N/A	#N/A	#N/A	#N/A	#N/A	#N/A	#N/A		#N/A	#N/A	#N/A	#N/A	#N/A	#N/A	#N/A	#N/A	#N/A	#N/A
GCA_001530185.1	GCA_001530185.1.fna	NCBI	99.7	0.1	Burkholderia cepacia	Burkholderia cepacia	MSMB1486WGS	#N/A	#N/A	#N/A	#N/A	#N/A	#N/A	#N/A	#N/A	#N/A	#N/A	#N/A	#N/A	#N/A		#N/A	#N/A	#N/A	#N/A	#N/A	#N/A	#N/A	#N/A	#N/A	#N/A
GCA_001530205.1	GCA_001530205.1.fna	NCBI	99.9	0.3	Burkholderia cepacia	Burkholderia cepacia	MSMB1063WGS	#N/A	#N/A	#N/A	#N/A	#N/A	#N/A	#N/A	#N/A	#N/A	#N/A	#N/A	#N/A	#N/A		#N/A	#N/A	#N/A	#N/A	#N/A	#N/A	#N/A	#N/A	#N/A	#N/A
GCA_001530215.1	GCA_001530215.1.fna	NCBI	100	0.1	Burkholderia vietnamiensis	Burkholderia vietnamiensis	HI3908	#N/A	#N/A	#N/A	#N/A	#N/A	#N/A	#N/A	#N/A	#N/A	#N/A	#N/A	#N/A	#N/A		#N/A	#N/A	#N/A	#N/A	#N/A	#N/A	#N/A	#N/A	#N/A	#N/A
GCA_001530245.1	GCA_001530245.1.fna	NCBI	100	2	Burkholderia ubonensis	Burkholderia ubonensis	MSMB1069WGS	#N/A	#N/A	#N/A	#N/A	#N/A	#N/A	#N/A	#N/A	#N/A	#N/A	#N/A	#N/A	#N/A		#N/A	#N/A	#N/A	#N/A	#N/A	#N/A	#N/A	#N/A	#N/A	#N/A
GCA_001530255.1	GCA_001530255.1.fna	NCBI	99.8	0.4	Burkholderia ubonensis	Burkholderia ubonensis	MSMB1082WGS	#N/A	#N/A	#N/A	#N/A	#N/A	#N/A	#N/A	#N/A	#N/A	#N/A	#N/A	#N/A	#N/A		#N/A	#N/A	#N/A	#N/A	#N/A	#N/A	#N/A	#N/A	#N/A	#N/A
GCA_001530285.1	GCA_001530285.1.fna	NCBI	99.7	0.4	Burkholderia ubonensis	Burkholderia ubonensis	MSMB1206WGS	#N/A	#N/A	#N/A	#N/A	#N/A	#N/A	#N/A	#N/A	#N/A	#N/A	#N/A	#N/A	#N/A		#N/A	#N/A	#N/A	#N/A	#N/A	#N/A	#N/A	#N/A	#N/A	#N/A
GCA_001530305.1	GCA_001530305.1.fna	NCBI	100	0.4	Burkholderia ubonensis	Burkholderia ubonensis	MSMB1264WGS	#N/A	#N/A	#N/A	#N/A	#N/A	#N/A	#N/A	#N/A	#N/A	#N/A	#N/A	#N/A	#N/A		#N/A	#N/A	#N/A	#N/A	#N/A	#N/A	#N/A	#N/A	#N/A	#N/A
GCA_001530335.1	GCA_001530335.1.fna	NCBI	99.9	2.2	Burkholderia ubonensis	Burkholderia ubonensis	MSMB1273WGS	#N/A	#N/A	#N/A	#N/A	#N/A	#N/A	#N/A	#N/A	#N/A	#N/A	#N/A	#N/A	#N/A		#N/A	#N/A	#N/A	#N/A	#N/A	#N/A	#N/A	#N/A	#N/A	#N/A
GCA_001530355.1	GCA_001530355.1.fna	NCBI	99.9	0.3	Burkholderia ubonensis	Burkholderia ubonensis	MSMB1516WGS	#N/A	#N/A	#N/A	#N/A	#N/A	#N/A	#N/A	#N/A	#N/A	#N/A	#N/A	#N/A	#N/A		#N/A	#N/A	#N/A	#N/A	#N/A	#N/A	#N/A	#N/A	#N/A	#N/A
GCA_001530375.1	GCA_001530375.1.fna	NCBI	99.9	0.6	Burkholderia ubonensis	Burkholderia ubonensis	MSMB1473WGS	#N/A	#N/A	#N/A	#N/A	#N/A	#N/A	#N/A	#N/A	#N/A	#N/A	#N/A	#N/A	#N/A		#N/A	#N/A	#N/A	#N/A	#N/A	#N/A	#N/A	#N/A	#N/A	#N/A
GCA_001530395.1	GCA_001530395.1.fna	NCBI	100	0.6	Burkholderia stagnalis	Burkholderia stagnalis	MSMB1514WGS	#N/A	#N/A	#N/A	#N/A	#N/A	#N/A	#N/A	#N/A	#N/A	#N/A	#N/A	#N/A	#N/A		#N/A	#N/A	#N/A	#N/A	#N/A	#N/A	#N/A	#N/A	#N/A	#N/A
GCA_001530415.1	GCA_001530415.1.fna	NCBI	99.7	0.1	Burkholderia cepacia	Burkholderia cepacia	MSMB1513WGS	#N/A	#N/A	#N/A	#N/A	#N/A	#N/A	#N/A	#N/A	#N/A	#N/A	#N/A	#N/A	#N/A		#N/A	#N/A	#N/A	#N/A	#N/A	#N/A	#N/A	#N/A	#N/A	#N/A
GCA_001530445.1	GCA_001530445.1.fna	NCBI	100	0.3	Burkholderia ubonensis	Burkholderia ubonensis	MSMB1517WGS	#N/A	#N/A	#N/A	#N/A	#N/A	#N/A	#N/A	#N/A	#N/A	#N/A	#N/A	#N/A	#N/A		#N/A	#N/A	#N/A	#N/A	#N/A	#N/A	#N/A	#N/A	#N/A	#N/A
GCA_001530465.1	GCA_001530465.1.fna	NCBI	99.9	0.6	Burkholderia ubonensis	Burkholderia ubonensis	MSMB1519WGS	#N/A	#N/A	#N/A	#N/A	#N/A	#N/A	#N/A	#N/A	#N/A	#N/A	#N/A	#N/A	#N/A		#N/A	#N/A	#N/A	#N/A	#N/A	#N/A	#N/A	#N/A	#N/A	#N/A
GCA_001530485.1	GCA_001530485.1.fna	NCBI	99.8	0.1	Burkholderia multivorans	Burkholderia multivorans	MSMB1535WGS	#N/A	#N/A	#N/A	#N/A	#N/A	#N/A	#N/A	#N/A	#N/A	#N/A	#N/A	#N/A	#N/A		#N/A	#N/A	#N/A	#N/A	#N/A	#N/A	#N/A	#N/A	#N/A	#N/A
GCA_001530495.1	GCA_001530495.1.fna	NCBI	99.8	0.1	Burkholderia ubonensis	Burkholderia ubonensis	MSMB1520WGS	#N/A	#N/A	#N/A	#N/A	#N/A	#N/A	#N/A	#N/A	#N/A	#N/A	#N/A	#N/A	#N/A		#N/A	#N/A	#N/A	#N/A	#N/A	#N/A	#N/A	#N/A	#N/A	#N/A
GCA_001530525.1	GCA_001530525.1.fna	NCBI	98.4	0.6	Burkholderia ubonensis	Burkholderia ubonensis	MSMB1559WGS	#N/A	#N/A	#N/A	#N/A	#N/A	#N/A	#N/A	#N/A	#N/A	#N/A	#N/A	#N/A	#N/A		#N/A	#N/A	#N/A	#N/A	#N/A	#N/A	#N/A	#N/A	#N/A	#N/A
GCA_001530545.1	GCA_001530545.1.fna	NCBI	100	0.4	Burkholderia ubonensis	Burkholderia ubonensis	MSMB1628WGS	#N/A	#N/A	#N/A	#N/A	#N/A	#N/A	#N/A	#N/A	#N/A	#N/A	#N/A	#N/A	#N/A		#N/A	#N/A	#N/A	#N/A	#N/A	#N/A	#N/A	#N/A	#N/A	#N/A
GCA_001530565.1	GCA_001530565.1.fna	NCBI	100	0.6	Burkholderia ubonensis	Burkholderia ubonensis	MSMB1488WGS	#N/A	#N/A	#N/A	#N/A	#N/A	#N/A	#N/A	#N/A	#N/A	#N/A	#N/A	#N/A	#N/A		#N/A	#N/A	#N/A	#N/A	#N/A	#N/A	#N/A	#N/A	#N/A	#N/A
GCA_001530605.1	GCA_001530605.1.fna	NCBI	99.9	0.6	Burkholderia stagnalis	Burkholderia stagnalis	MSMB1521WGS	#N/A	#N/A	#N/A	#N/A	#N/A	#N/A	#N/A	#N/A	#N/A	#N/A	#N/A	#N/A	#N/A		#N/A	#N/A	#N/A	#N/A	#N/A	#N/A	#N/A	#N/A	#N/A	#N/A
GCA_001530625.1	GCA_001530625.1.fna	NCBI	99.9	0.6	Burkholderia ubonensis	Burkholderia ubonensis	MSMB1608WGS	#N/A	#N/A	#N/A	#N/A	#N/A	#N/A	#N/A	#N/A	#N/A	#N/A	#N/A	#N/A	#N/A		#N/A	#N/A	#N/A	#N/A	#N/A	#N/A	#N/A	#N/A	#N/A	#N/A
GCA_001530645.1	GCA_001530645.1.fna	NCBI	99.8	0.7	Burkholderia stagnalis	Burkholderia stagnalis	MSMB1512WGS	#N/A	#N/A	#N/A	#N/A	#N/A	#N/A	#N/A	#N/A	#N/A	#N/A	#N/A	#N/A	#N/A		#N/A	#N/A	#N/A	#N/A	#N/A	#N/A	#N/A	#N/A	#N/A	#N/A
GCA_001530665.1	GCA_001530665.1.fna	NCBI	99.8	0.1	Burkholderia cepacia	Burkholderia cepacia	MSMB1510WGS	#N/A	#N/A	#N/A	#N/A	#N/A	#N/A	#N/A	#N/A	#N/A	#N/A	#N/A	#N/A	#N/A		#N/A	#N/A	#N/A	#N/A	#N/A	#N/A	#N/A	#N/A	#N/A	#N/A
GCA_001530685.1	GCA_001530685.1.fna	NCBI	99.9	0.3	Burkholderia ubonensis	Burkholderia ubonensis	MSMB1507WGS	#N/A	#N/A	#N/A	#N/A	#N/A	#N/A	#N/A	#N/A	#N/A	#N/A	#N/A	#N/A	#N/A		#N/A	#N/A	#N/A	#N/A	#N/A	#N/A	#N/A	#N/A	#N/A	#N/A
GCA_001530695.1	GCA_001530695.1.fna	NCBI	99.9	0.3	Burkholderia anthina	Burkholderia anthina	MSMB1506WGS	#N/A	#N/A	#N/A	#N/A	#N/A	#N/A	#N/A	#N/A	#N/A	#N/A	#N/A	#N/A	#N/A		#N/A	#N/A	#N/A	#N/A	#N/A	#N/A	#N/A	#N/A	#N/A	#N/A
GCA_001530725.1	GCA_001530725.1.fna	NCBI	99.9	0.3	Burkholderia territorii	Burkholderia territorii	MSMB1502WGS	#N/A	#N/A	#N/A	#N/A	#N/A	#N/A	#N/A	#N/A	#N/A	#N/A	#N/A	#N/A	#N/A		#N/A	#N/A	#N/A	#N/A	#N/A	#N/A	#N/A	#N/A	#N/A	#N/A
GCA_001530745.1	GCA_001530745.1.fna	NCBI	99.7	0.4	Burkholderia ubonensis	Burkholderia ubonensis	MSMB1561WGS	#N/A	#N/A	#N/A	#N/A	#N/A	#N/A	#N/A	#N/A	#N/A	#N/A	#N/A	#N/A	#N/A		#N/A	#N/A	#N/A	#N/A	#N/A	#N/A	#N/A	#N/A	#N/A	#N/A
GCA_001530755.1	GCA_001530755.1.fna	NCBI	99.7	0.4	Burkholderia ubonensis	Burkholderia ubonensis	MSMB1489WGS	#N/A	#N/A	#N/A	#N/A	#N/A	#N/A	#N/A	#N/A	#N/A	#N/A	#N/A	#N/A	#N/A		#N/A	#N/A	#N/A	#N/A	#N/A	#N/A	#N/A	#N/A	#N/A	#N/A
GCA_001530785.1	GCA_001530785.1.fna	NCBI	99.9	0.3	Burkholderia cepacia	Burkholderia cepacia	MSMB1329WGS	#N/A	#N/A	#N/A	#N/A	#N/A	#N/A	#N/A	#N/A	#N/A	#N/A	#N/A	#N/A	#N/A		#N/A	#N/A	#N/A	#N/A	#N/A	#N/A	#N/A	#N/A	#N/A	#N/A
GCA_001530805.1	GCA_001530805.1.fna	NCBI	99.8	0.1	Burkholderia cepacia	Burkholderia cepacia	MSMB1331WGS	#N/A	#N/A	#N/A	#N/A	#N/A	#N/A	#N/A	#N/A	#N/A	#N/A	#N/A	#N/A	#N/A		#N/A	#N/A	#N/A	#N/A	#N/A	#N/A	#N/A	#N/A	#N/A	#N/A
GCA_001530825.1	GCA_001530825.1.fna	NCBI	99.8	0.4	Burkholderia ubonensis	Burkholderia ubonensis	MSMB1629WGS	#N/A	#N/A	#N/A	#N/A	#N/A	#N/A	#N/A	#N/A	#N/A	#N/A	#N/A	#N/A	#N/A		#N/A	#N/A	#N/A	#N/A	#N/A	#N/A	#N/A	#N/A	#N/A	#N/A
GCA_001530845.1	GCA_001530845.1.fna	NCBI	99.7	0.3	Burkholderia ubonensis	Burkholderia ubonensis	MSMB1636WGS	#N/A	#N/A	#N/A	#N/A	#N/A	#N/A	#N/A	#N/A	#N/A	#N/A	#N/A	#N/A	#N/A		#N/A	#N/A	#N/A	#N/A	#N/A	#N/A	#N/A	#N/A	#N/A	#N/A
GCA_001530865.1	GCA_001530865.1.fna	NCBI	99.9	0.6	Burkholderia ubonensis	Burkholderia ubonensis	MSMB1805WGS	#N/A	#N/A	#N/A	#N/A	#N/A	#N/A	#N/A	#N/A	#N/A	#N/A	#N/A	#N/A	#N/A		#N/A	#N/A	#N/A	#N/A	#N/A	#N/A	#N/A	#N/A	#N/A	#N/A
GCA_001530885.1	GCA_001530885.1.fna	NCBI	99.8	0.7	Burkholderia ubonensis	Burkholderia ubonensis	MSMB1809WGS	#N/A	#N/A	#N/A	#N/A	#N/A	#N/A	#N/A	#N/A	#N/A	#N/A	#N/A	#N/A	#N/A		#N/A	#N/A	#N/A	#N/A	#N/A	#N/A	#N/A	#N/A	#N/A	#N/A
GCA_001530905.1	GCA_001530905.1.fna	NCBI	99.7	0.3	Burkholderia cepacia	Burkholderia cepacia	MSMB1819WGS	#N/A	#N/A	#N/A	#N/A	#N/A	#N/A	#N/A	#N/A	#N/A	#N/A	#N/A	#N/A	#N/A		#N/A	#N/A	#N/A	#N/A	#N/A	#N/A	#N/A	#N/A	#N/A	#N/A
GCA_001530925.1	GCA_001530925.1.fna	NCBI	100	0.4	Burkholderia territorii	Burkholderia territorii	MSMB1840WGS	#N/A	#N/A	#N/A	#N/A	#N/A	#N/A	#N/A	#N/A	#N/A	#N/A	#N/A	#N/A	#N/A		#N/A	#N/A	#N/A	#N/A	#N/A	#N/A	#N/A	#N/A	#N/A	#N/A
GCA_001530945.1	GCA_001530945.1.fna	NCBI	100	0.4	Burkholderia territorii	Burkholderia territorii	MSMB1913WGS	#N/A	#N/A	#N/A	#N/A	#N/A	#N/A	#N/A	#N/A	#N/A	#N/A	#N/A	#N/A	#N/A		#N/A	#N/A	#N/A	#N/A	#N/A	#N/A	#N/A	#N/A	#N/A	#N/A
GCA_001530965.1	GCA_001530965.1.fna	NCBI	100	0.4	Burkholderia territorii	Burkholderia territorii	MSMB1915WGS	#N/A	#N/A	#N/A	#N/A	#N/A	#N/A	#N/A	#N/A	#N/A	#N/A	#N/A	#N/A	#N/A		#N/A	#N/A	#N/A	#N/A	#N/A	#N/A	#N/A	#N/A	#N/A	#N/A
GCA_001530985.1	GCA_001530985.1.fna	NCBI	99.7	0.3	Burkholderia multivorans	Burkholderia multivorans	MSMB1916WGS	#N/A	#N/A	#N/A	#N/A	#N/A	#N/A	#N/A	#N/A	#N/A	#N/A	#N/A	#N/A	#N/A		#N/A	#N/A	#N/A	#N/A	#N/A	#N/A	#N/A	#N/A	#N/A	#N/A
GCA_001531005.1	GCA_001531005.1.fna	NCBI	100	0.4	Burkholderia territorii	Burkholderia territorii	MSMB1918WGS	#N/A	#N/A	#N/A	#N/A	#N/A	#N/A	#N/A	#N/A	#N/A	#N/A	#N/A	#N/A	#N/A		#N/A	#N/A	#N/A	#N/A	#N/A	#N/A	#N/A	#N/A	#N/A	#N/A
GCA_001531025.1	GCA_001531025.1.fna	NCBI	99.9	0.6	Burkholderia stagnalis	Burkholderia stagnalis	MSMB1943WGS	#N/A	#N/A	#N/A	#N/A	#N/A	#N/A	#N/A	#N/A	#N/A	#N/A	#N/A	#N/A	#N/A		#N/A	#N/A	#N/A	#N/A	#N/A	#N/A	#N/A	#N/A	#N/A	#N/A
GCA_001531045.1	GCA_001531045.1.fna	NCBI	98.4	1	Burkholderia ubonensis	Burkholderia ubonensis	MSMB2087WGS	#N/A	#N/A	#N/A	#N/A	#N/A	#N/A	#N/A	#N/A	#N/A	#N/A	#N/A	#N/A	#N/A		#N/A	#N/A	#N/A	#N/A	#N/A	#N/A	#N/A	#N/A	#N/A	#N/A
GCA_001531065.1	GCA_001531065.1.fna	NCBI	99.9	0.6	Burkholderia stagnalis	Burkholderia stagnalis	MSMB1960WGS	#N/A	#N/A	#N/A	#N/A	#N/A	#N/A	#N/A	#N/A	#N/A	#N/A	#N/A	#N/A	#N/A		#N/A	#N/A	#N/A	#N/A	#N/A	#N/A	#N/A	#N/A	#N/A	#N/A
GCA_001531085.1	GCA_001531085.1.fna	NCBI	99.9	0.6	Burkholderia ubonensis	Burkholderia ubonensis	MSMB2085WGS	#N/A	#N/A	#N/A	#N/A	#N/A	#N/A	#N/A	#N/A	#N/A	#N/A	#N/A	#N/A	#N/A		#N/A	#N/A	#N/A	#N/A	#N/A	#N/A	#N/A	#N/A	#N/A	#N/A
GCA_001531105.1	GCA_001531105.1.fna	NCBI	100	0.3	Burkholderia ubonensis	Burkholderia ubonensis	MSMB2092WGS	#N/A	#N/A	#N/A	#N/A	#N/A	#N/A	#N/A	#N/A	#N/A	#N/A	#N/A	#N/A	#N/A		#N/A	#N/A	#N/A	#N/A	#N/A	#N/A	#N/A	#N/A	#N/A	#N/A
GCA_001531325.1	GCA_001531325.1.fna	NCBI	100	0.3	Burkholderia territorii	Burkholderia territorii	MSMB1843WGS	#N/A	#N/A	#N/A	#N/A	#N/A	#N/A	#N/A	#N/A	#N/A	#N/A	#N/A	#N/A	#N/A		#N/A	#N/A	#N/A	#N/A	#N/A	#N/A	#N/A	#N/A	#N/A	#N/A
GCA_001531385.1	GCA_001531385.1.fna	NCBI	100	0.4	Burkholderia territorii	Burkholderia territorii	MSMB1917WGS	#N/A	#N/A	#N/A	#N/A	#N/A	#N/A	#N/A	#N/A	#N/A	#N/A	#N/A	#N/A	#N/A		#N/A	#N/A	#N/A	#N/A	#N/A	#N/A	#N/A	#N/A	#N/A	#N/A
GCA_001531405.1	GCA_001531405.1.fna	NCBI	99.9	0.6	Burkholderia stagnalis	Burkholderia stagnalis	MSMB1956WGS	#N/A	#N/A	#N/A	#N/A	#N/A	#N/A	#N/A	#N/A	#N/A	#N/A	#N/A	#N/A	#N/A		#N/A	#N/A	#N/A	#N/A	#N/A	#N/A	#N/A	#N/A	#N/A	#N/A
GCA_001531425.1	GCA_001531425.1.fna	NCBI	99.8	0.4	Burkholderia multivorans	Burkholderia multivorans	MSMB1641WGS	#N/A	#N/A	#N/A	#N/A	#N/A	#N/A	#N/A	#N/A	#N/A	#N/A	#N/A	#N/A	#N/A		#N/A	#N/A	#N/A	#N/A	#N/A	#N/A	#N/A	#N/A	#N/A	#N/A
GCA_001531435.1	GCA_001531435.1.fna	NCBI	100	0.9	Burkholderia ubonensis	Burkholderia ubonensis	MSMB1508WGS	#N/A	#N/A	#N/A	#N/A	#N/A	#N/A	#N/A	#N/A	#N/A	#N/A	#N/A	#N/A	#N/A		#N/A	#N/A	#N/A	#N/A	#N/A	#N/A	#N/A	#N/A	#N/A	#N/A
GCA_001531505.1	GCA_001531505.1.fna	NCBI	99.8	0.4	Burkholderia cepacia	Burkholderia cepacia	MSMB2095WGS	#N/A	#N/A	#N/A	#N/A	#N/A	#N/A	#N/A	#N/A	#N/A	#N/A	#N/A	#N/A	#N/A		#N/A	#N/A	#N/A	#N/A	#N/A	#N/A	#N/A	#N/A	#N/A	#N/A
GCA_001531515.1	GCA_001531515.1.fna	NCBI	100	0.6	Burkholderia ubonensis	Burkholderia ubonensis	MSMB2098WGS	#N/A	#N/A	#N/A	#N/A	#N/A	#N/A	#N/A	#N/A	#N/A	#N/A	#N/A	#N/A	#N/A		#N/A	#N/A	#N/A	#N/A	#N/A	#N/A	#N/A	#N/A	#N/A	#N/A
GCA_001531525.1	GCA_001531525.1.fna	NCBI	99.9	0.3	Burkholderia cepacia	Burkholderia cepacia	MSMB2099WGS	#N/A	#N/A	#N/A	#N/A	#N/A	#N/A	#N/A	#N/A	#N/A	#N/A	#N/A	#N/A	#N/A		#N/A	#N/A	#N/A	#N/A	#N/A	#N/A	#N/A	#N/A	#N/A	#N/A
GCA_001531535.1	GCA_001531535.1.fna	NCBI	100	0.3	Burkholderia ubonensis	Burkholderia ubonensis	MSMB2093WGS	#N/A	#N/A	#N/A	#N/A	#N/A	#N/A	#N/A	#N/A	#N/A	#N/A	#N/A	#N/A	#N/A		#N/A	#N/A	#N/A	#N/A	#N/A	#N/A	#N/A	#N/A	#N/A	#N/A
GCA_001531585.1	GCA_001531585.1.fna	NCBI	100	1.9	Burkholderia ubonensis	Burkholderia ubonensis	MSMB2106WGS	#N/A	#N/A	#N/A	#N/A	#N/A	#N/A	#N/A	#N/A	#N/A	#N/A	#N/A	#N/A	#N/A		#N/A	#N/A	#N/A	#N/A	#N/A	#N/A	#N/A	#N/A	#N/A	#N/A
GCA_001531595.1	GCA_001531595.1.fna	NCBI	100	0.4	Burkholderia ubonensis	Burkholderia ubonensis	MSMB2105WGS	#N/A	#N/A	#N/A	#N/A	#N/A	#N/A	#N/A	#N/A	#N/A	#N/A	#N/A	#N/A	#N/A		#N/A	#N/A	#N/A	#N/A	#N/A	#N/A	#N/A	#N/A	#N/A	#N/A
GCA_001531605.1	GCA_001531605.1.fna	NCBI	100	0.3	Burkholderia ubonensis	Burkholderia ubonensis	MSMB2104WGS	#N/A	#N/A	#N/A	#N/A	#N/A	#N/A	#N/A	#N/A	#N/A	#N/A	#N/A	#N/A	#N/A		#N/A	#N/A	#N/A	#N/A	#N/A	#N/A	#N/A	#N/A	#N/A	#N/A
GCA_001531615.1	GCA_001531615.1.fna	NCBI	99.9	0.3	Burkholderia ubonensis	Burkholderia ubonensis	MSMB2107WGS	#N/A	#N/A	#N/A	#N/A	#N/A	#N/A	#N/A	#N/A	#N/A	#N/A	#N/A	#N/A	#N/A		#N/A	#N/A	#N/A	#N/A	#N/A	#N/A	#N/A	#N/A	#N/A	#N/A
GCA_001531665.1	GCA_001531665.1.fna	NCBI	99.8	0.1	Burkholderia ubonensis	Burkholderia ubonensis	MSMB2108WGS	#N/A	#N/A	#N/A	#N/A	#N/A	#N/A	#N/A	#N/A	#N/A	#N/A	#N/A	#N/A	#N/A		#N/A	#N/A	#N/A	#N/A	#N/A	#N/A	#N/A	#N/A	#N/A	#N/A
GCA_001531675.1	GCA_001531675.1.fna	NCBI	98.4	2.3	Burkholderia ubonensis	Burkholderia ubonensis	MSMB2109WGS	#N/A	#N/A	#N/A	#N/A	#N/A	#N/A	#N/A	#N/A	#N/A	#N/A	#N/A	#N/A	#N/A		#N/A	#N/A	#N/A	#N/A	#N/A	#N/A	#N/A	#N/A	#N/A	#N/A
GCA_001531705.1	GCA_001531705.1.fna	NCBI	99.9	0.3	Burkholderia ubonensis	Burkholderia ubonensis	MSMB2112WGS	#N/A	#N/A	#N/A	#N/A	#N/A	#N/A	#N/A	#N/A	#N/A	#N/A	#N/A	#N/A	#N/A		#N/A	#N/A	#N/A	#N/A	#N/A	#N/A	#N/A	#N/A	#N/A	#N/A
GCA_001531715.1	GCA_001531715.1.fna	NCBI	99.8	0.4	Burkholderia ubonensis	Burkholderia ubonensis	MSMB2114WGS	#N/A	#N/A	#N/A	#N/A	#N/A	#N/A	#N/A	#N/A	#N/A	#N/A	#N/A	#N/A	#N/A		#N/A	#N/A	#N/A	#N/A	#N/A	#N/A	#N/A	#N/A	#N/A	#N/A
GCA_001531745.1	GCA_001531745.1.fna	NCBI	99.9	0.3	Burkholderia ubonensis	Burkholderia ubonensis	MSMB2116WGS	#N/A	#N/A	#N/A	#N/A	#N/A	#N/A	#N/A	#N/A	#N/A	#N/A	#N/A	#N/A	#N/A		#N/A	#N/A	#N/A	#N/A	#N/A	#N/A	#N/A	#N/A	#N/A	#N/A
GCA_001531755.1	GCA_001531755.1.fna	NCBI	98.3	0.3	Burkholderia ubonensis	Burkholderia ubonensis	MSMB2115WGS	#N/A	#N/A	#N/A	#N/A	#N/A	#N/A	#N/A	#N/A	#N/A	#N/A	#N/A	#N/A	#N/A		#N/A	#N/A	#N/A	#N/A	#N/A	#N/A	#N/A	#N/A	#N/A	#N/A
GCA_001531785.1	GCA_001531785.1.fna	NCBI	100	1.9	Burkholderia ubonensis	Burkholderia ubonensis	MSMB2119WGS	#N/A	#N/A	#N/A	#N/A	#N/A	#N/A	#N/A	#N/A	#N/A	#N/A	#N/A	#N/A	#N/A		#N/A	#N/A	#N/A	#N/A	#N/A	#N/A	#N/A	#N/A	#N/A	#N/A
GCA_001531795.1	GCA_001531795.1.fna	NCBI	99.8	0.4	Burkholderia ubonensis	Burkholderia ubonensis	MSMB2118WGS	#N/A	#N/A	#N/A	#N/A	#N/A	#N/A	#N/A	#N/A	#N/A	#N/A	#N/A	#N/A	#N/A		#N/A	#N/A	#N/A	#N/A	#N/A	#N/A	#N/A	#N/A	#N/A	#N/A
GCA_001531825.1	GCA_001531825.1.fna	NCBI	99.9	0.6	Burkholderia ubonensis	Burkholderia ubonensis	MSMB2121WGS	#N/A	#N/A	#N/A	#N/A	#N/A	#N/A	#N/A	#N/A	#N/A	#N/A	#N/A	#N/A	#N/A		#N/A	#N/A	#N/A	#N/A	#N/A	#N/A	#N/A	#N/A	#N/A	#N/A
GCA_001531835.1	GCA_001531835.1.fna	NCBI	100	2.3	Burkholderia ubonensis	Burkholderia ubonensis	MSMB2122WGS	#N/A	#N/A	#N/A	#N/A	#N/A	#N/A	#N/A	#N/A	#N/A	#N/A	#N/A	#N/A	#N/A		#N/A	#N/A	#N/A	#N/A	#N/A	#N/A	#N/A	#N/A	#N/A	#N/A
GCA_001531865.1	GCA_001531865.1.fna	NCBI	100	2	Burkholderia ubonensis	Burkholderia ubonensis	MSMB2125WGS	#N/A	#N/A	#N/A	#N/A	#N/A	#N/A	#N/A	#N/A	#N/A	#N/A	#N/A	#N/A	#N/A		#N/A	#N/A	#N/A	#N/A	#N/A	#N/A	#N/A	#N/A	#N/A	#N/A
GCA_001531875.1	GCA_001531875.1.fna	NCBI	99.9	0.3	Burkholderia cepacia	Burkholderia cepacia	MSMB1224WGS	#N/A	#N/A	#N/A	#N/A	#N/A	#N/A	#N/A	#N/A	#N/A	#N/A	#N/A	#N/A	#N/A		#N/A	#N/A	#N/A	#N/A	#N/A	#N/A	#N/A	#N/A	#N/A	#N/A
GCA_001531905.1	GCA_001531905.1.fna	NCBI	99.9	0.3	Burkholderia cepacia	Burkholderia cepacia	MSMB2210WGS	#N/A	#N/A	#N/A	#N/A	#N/A	#N/A	#N/A	#N/A	#N/A	#N/A	#N/A	#N/A	#N/A		#N/A	#N/A	#N/A	#N/A	#N/A	#N/A	#N/A	#N/A	#N/A	#N/A
GCA_001531915.1	GCA_001531915.1.fna	NCBI	99.8	0.1	Burkholderia cepacia	Burkholderia cepacia	MSMB2211WGS	#N/A	#N/A	#N/A	#N/A	#N/A	#N/A	#N/A	#N/A	#N/A	#N/A	#N/A	#N/A	#N/A		#N/A	#N/A	#N/A	#N/A	#N/A	#N/A	#N/A	#N/A	#N/A	#N/A
GCA_001531945.1	GCA_001531945.1.fna	NCBI	99.9	0.3	Burkholderia ubonensis	Burkholderia ubonensis	MSMB609WGS	#N/A	#N/A	#N/A	#N/A	#N/A	#N/A	#N/A	#N/A	#N/A	#N/A	#N/A	#N/A	#N/A		#N/A	#N/A	#N/A	#N/A	#N/A	#N/A	#N/A	#N/A	#N/A	#N/A
GCA_001531955.1	GCA_001531955.1.fna	NCBI	99.8	0.4	Burkholderia multivorans	Burkholderia multivorans	MSMB576WGS	#N/A	#N/A	#N/A	#N/A	#N/A	#N/A	#N/A	#N/A	#N/A	#N/A	#N/A	#N/A	#N/A		#N/A	#N/A	#N/A	#N/A	#N/A	#N/A	#N/A	#N/A	#N/A	#N/A
GCA_001531965.1	GCA_001531965.1.fna	NCBI	99.7	0.4	Burkholderia cenocepacia	Burkholderia cenocepacia	MSMB364WGS	#N/A	#N/A	#N/A	#N/A	#N/A	#N/A	#N/A	#N/A	#N/A	#N/A	#N/A	#N/A	#N/A		#N/A	#N/A	#N/A	#N/A	#N/A	#N/A	#N/A	#N/A	#N/A	#N/A
GCA_001531975.1	GCA_001531975.1.fna	NCBI	100	0.4	Burkholderia diffusa	Burkholderia diffusa	MSMB377WGS	#N/A	#N/A	#N/A	#N/A	#N/A	#N/A	#N/A	#N/A	#N/A	#N/A	#N/A	#N/A	#N/A		#N/A	#N/A	#N/A	#N/A	#N/A	#N/A	#N/A	#N/A	#N/A	#N/A
GCA_001532025.2	GCA_001532025.2.fna	NCBI	99.8	0.1	Burkholderia sp. MSMB617WGS	Burkholderia sp.	MSMB617WGS	#N/A	#N/A	#N/A	#N/A	#N/A	#N/A	#N/A	#N/A	#N/A	#N/A	#N/A	#N/A	#N/A		#N/A	#N/A	#N/A	#N/A	#N/A	#N/A	#N/A	#N/A	#N/A	#N/A
GCA_001532035.1	GCA_001532035.1.fna	NCBI	100	0.3	Burkholderia pseudomultivorans	Burkholderia pseudomultivorans	MSMB368WGS	#N/A	#N/A	#N/A	#N/A	#N/A	#N/A	#N/A	#N/A	#N/A	#N/A	#N/A	#N/A	#N/A		#N/A	#N/A	#N/A	#N/A	#N/A	#N/A	#N/A	#N/A	#N/A	#N/A
GCA_001532065.1	GCA_001532065.1.fna	NCBI	99.8	0.7	Burkholderia pseudomultivorans	Burkholderia pseudomultivorans	MSMB574WGS	#N/A	#N/A	#N/A	#N/A	#N/A	#N/A	#N/A	#N/A	#N/A	#N/A	#N/A	#N/A	#N/A		#N/A	#N/A	#N/A	#N/A	#N/A	#N/A	#N/A	#N/A	#N/A	#N/A
GCA_001532085.1	GCA_001532085.1.fna	NCBI	100	0.6	Burkholderia pseudomultivorans	Burkholderia pseudomultivorans	MSMB2199WGS	#N/A	#N/A	#N/A	#N/A	#N/A	#N/A	#N/A	#N/A	#N/A	#N/A	#N/A	#N/A	#N/A		#N/A	#N/A	#N/A	#N/A	#N/A	#N/A	#N/A	#N/A	#N/A	#N/A
GCA_001532105.1	GCA_001532105.1.fna	NCBI	100	0.4	Burkholderia diffusa	Burkholderia diffusa	MSMB378WGS	#N/A	#N/A	#N/A	#N/A	#N/A	#N/A	#N/A	#N/A	#N/A	#N/A	#N/A	#N/A	#N/A		#N/A	#N/A	#N/A	#N/A	#N/A	#N/A	#N/A	#N/A	#N/A	#N/A
GCA_001532125.1	GCA_001532125.1.fna	NCBI	99.8	0.4	Burkholderia cepacia	Burkholderia cepacia	MSMB616WGS	#N/A	#N/A	#N/A	#N/A	#N/A	#N/A	#N/A	#N/A	#N/A	#N/A	#N/A	#N/A	#N/A		#N/A	#N/A	#N/A	#N/A	#N/A	#N/A	#N/A	#N/A	#N/A	#N/A
GCA_001532145.1	GCA_001532145.1.fna	NCBI	99.7	0	Burkholderia multivorans	Burkholderia multivorans	MSMB612WGS	#N/A	#N/A	#N/A	#N/A	#N/A	#N/A	#N/A	#N/A	#N/A	#N/A	#N/A	#N/A	#N/A		#N/A	#N/A	#N/A	#N/A	#N/A	#N/A	#N/A	#N/A	#N/A	#N/A
GCA_001532155.1	GCA_001532155.1.fna	NCBI	100	0.4	Burkholderia territorii	Burkholderia territorii	MSMB599WGS	#N/A	#N/A	#N/A	#N/A	#N/A	#N/A	#N/A	#N/A	#N/A	#N/A	#N/A	#N/A	#N/A		#N/A	#N/A	#N/A	#N/A	#N/A	#N/A	#N/A	#N/A	#N/A	#N/A
GCA_001532185.1	GCA_001532185.1.fna	NCBI	99.8	0.4	Burkholderia territorii	Burkholderia territorii	MSMB594WGS	#N/A	#N/A	#N/A	#N/A	#N/A	#N/A	#N/A	#N/A	#N/A	#N/A	#N/A	#N/A	#N/A		#N/A	#N/A	#N/A	#N/A	#N/A	#N/A	#N/A	#N/A	#N/A	#N/A
GCA_001532205.1	GCA_001532205.1.fna	NCBI	99.9	0.3	Burkholderia ubonensis	Burkholderia ubonensis	MSMB2110WGS	#N/A	#N/A	#N/A	#N/A	#N/A	#N/A	#N/A	#N/A	#N/A	#N/A	#N/A	#N/A	#N/A		#N/A	#N/A	#N/A	#N/A	#N/A	#N/A	#N/A	#N/A	#N/A	#N/A
GCA_001532215.1	GCA_001532215.1.fna	NCBI	100	0.6	Burkholderia ubonensis	Burkholderia ubonensis	MSMB2111WGS	#N/A	#N/A	#N/A	#N/A	#N/A	#N/A	#N/A	#N/A	#N/A	#N/A	#N/A	#N/A	#N/A		#N/A	#N/A	#N/A	#N/A	#N/A	#N/A	#N/A	#N/A	#N/A	#N/A
GCA_001532235.1	GCA_001532235.1.fna	NCBI	99.8	0.1	Burkholderia cepacia	Burkholderia cepacia	MSMB593WGS	#N/A	#N/A	#N/A	#N/A	#N/A	#N/A	#N/A	#N/A	#N/A	#N/A	#N/A	#N/A	#N/A		#N/A	#N/A	#N/A	#N/A	#N/A	#N/A	#N/A	#N/A	#N/A	#N/A
GCA_001532265.1	GCA_001532265.1.fna	NCBI	98.4	0.3	Burkholderia ubonensis	Burkholderia ubonensis	MSMB2120WGS	#N/A	#N/A	#N/A	#N/A	#N/A	#N/A	#N/A	#N/A	#N/A	#N/A	#N/A	#N/A	#N/A		#N/A	#N/A	#N/A	#N/A	#N/A	#N/A	#N/A	#N/A	#N/A	#N/A
GCA_001532275.1	GCA_001532275.1.fna	NCBI	100	0.3	Burkholderia ubonensis	Burkholderia ubonensis	MSMB2123WGS	#N/A	#N/A	#N/A	#N/A	#N/A	#N/A	#N/A	#N/A	#N/A	#N/A	#N/A	#N/A	#N/A		#N/A	#N/A	#N/A	#N/A	#N/A	#N/A	#N/A	#N/A	#N/A	#N/A
GCA_001532285.1	GCA_001532285.1.fna	NCBI	100	0.4	Burkholderia diffusa	Burkholderia diffusa	MSMB376WGS	#N/A	#N/A	#N/A	#N/A	#N/A	#N/A	#N/A	#N/A	#N/A	#N/A	#N/A	#N/A	#N/A		#N/A	#N/A	#N/A	#N/A	#N/A	#N/A	#N/A	#N/A	#N/A	#N/A
GCA_001532315.1	GCA_001532315.1.fna	NCBI	99.9	0.6	Burkholderia stagnalis	Burkholderia stagnalis	MSMB2168WGS	#N/A	#N/A	#N/A	#N/A	#N/A	#N/A	#N/A	#N/A	#N/A	#N/A	#N/A	#N/A	#N/A		#N/A	#N/A	#N/A	#N/A	#N/A	#N/A	#N/A	#N/A	#N/A	#N/A
GCA_001532345.1	GCA_001532345.1.fna	NCBI	99.9	0.6	Burkholderia stagnalis	Burkholderia stagnalis	MSMB2169WGS	#N/A	#N/A	#N/A	#N/A	#N/A	#N/A	#N/A	#N/A	#N/A	#N/A	#N/A	#N/A	#N/A		#N/A	#N/A	#N/A	#N/A	#N/A	#N/A	#N/A	#N/A	#N/A	#N/A
GCA_001532355.1	GCA_001532355.1.fna	NCBI	100	2	Burkholderia ubonensis	Burkholderia ubonensis	MSMB2187WGS	#N/A	#N/A	#N/A	#N/A	#N/A	#N/A	#N/A	#N/A	#N/A	#N/A	#N/A	#N/A	#N/A		#N/A	#N/A	#N/A	#N/A	#N/A	#N/A	#N/A	#N/A	#N/A	#N/A
GCA_001532375.1	GCA_001532375.1.fna	NCBI	100	0.4	Burkholderia ubonensis	Burkholderia ubonensis	MSMB2188WGS	#N/A	#N/A	#N/A	#N/A	#N/A	#N/A	#N/A	#N/A	#N/A	#N/A	#N/A	#N/A	#N/A		#N/A	#N/A	#N/A	#N/A	#N/A	#N/A	#N/A	#N/A	#N/A	#N/A
GCA_001532385.1	GCA_001532385.1.fna	NCBI	100	0.3	Burkholderia ubonensis	Burkholderia ubonensis	MSMB2189WGS	#N/A	#N/A	#N/A	#N/A	#N/A	#N/A	#N/A	#N/A	#N/A	#N/A	#N/A	#N/A	#N/A		#N/A	#N/A	#N/A	#N/A	#N/A	#N/A	#N/A	#N/A	#N/A	#N/A
GCA_001532425.1	GCA_001532425.1.fna	NCBI	99.9	0.3	Burkholderia ubonensis	Burkholderia ubonensis	MSMB2190WGS	#N/A	#N/A	#N/A	#N/A	#N/A	#N/A	#N/A	#N/A	#N/A	#N/A	#N/A	#N/A	#N/A		#N/A	#N/A	#N/A	#N/A	#N/A	#N/A	#N/A	#N/A	#N/A	#N/A
GCA_001532445.1	GCA_001532445.1.fna	NCBI	99.8	0.4	Burkholderia ubonensis	Burkholderia ubonensis	MSMB2192WGS	#N/A	#N/A	#N/A	#N/A	#N/A	#N/A	#N/A	#N/A	#N/A	#N/A	#N/A	#N/A	#N/A		#N/A	#N/A	#N/A	#N/A	#N/A	#N/A	#N/A	#N/A	#N/A	#N/A
GCA_001532455.1	GCA_001532455.1.fna	NCBI	100	0.4	Burkholderia ubonensis	Burkholderia ubonensis	MSMB2191WGS	#N/A	#N/A	#N/A	#N/A	#N/A	#N/A	#N/A	#N/A	#N/A	#N/A	#N/A	#N/A	#N/A		#N/A	#N/A	#N/A	#N/A	#N/A	#N/A	#N/A	#N/A	#N/A	#N/A
GCA_001532465.1	GCA_001532465.1.fna	NCBI	99.7	1.9	Burkholderia ubonensis	Burkholderia ubonensis	MSMB2193WGS	#N/A	#N/A	#N/A	#N/A	#N/A	#N/A	#N/A	#N/A	#N/A	#N/A	#N/A	#N/A	#N/A		#N/A	#N/A	#N/A	#N/A	#N/A	#N/A	#N/A	#N/A	#N/A	#N/A
GCA_001532505.1	GCA_001532505.1.fna	NCBI	99.7	0.3	Burkholderia ubonensis	Burkholderia ubonensis	MSMB2162WGS	#N/A	#N/A	#N/A	#N/A	#N/A	#N/A	#N/A	#N/A	#N/A	#N/A	#N/A	#N/A	#N/A		#N/A	#N/A	#N/A	#N/A	#N/A	#N/A	#N/A	#N/A	#N/A	#N/A
GCA_001532525.1	GCA_001532525.1.fna	NCBI	99.7	0.1	Burkholderia cepacia	Burkholderia cepacia	MSMB2164WGS	#N/A	#N/A	#N/A	#N/A	#N/A	#N/A	#N/A	#N/A	#N/A	#N/A	#N/A	#N/A	#N/A		#N/A	#N/A	#N/A	#N/A	#N/A	#N/A	#N/A	#N/A	#N/A	#N/A
GCA_001532545.1	GCA_001532545.1.fna	NCBI	99.9	0.3	Burkholderia ubonensis	Burkholderia ubonensis	MSMB2185WGS	#N/A	#N/A	#N/A	#N/A	#N/A	#N/A	#N/A	#N/A	#N/A	#N/A	#N/A	#N/A	#N/A		#N/A	#N/A	#N/A	#N/A	#N/A	#N/A	#N/A	#N/A	#N/A	#N/A
GCA_001532555.1	GCA_001532555.1.fna	NCBI	99.8	0.1	Burkholderia cepacia	Burkholderia cepacia	MSMB2165WGS	#N/A	#N/A	#N/A	#N/A	#N/A	#N/A	#N/A	#N/A	#N/A	#N/A	#N/A	#N/A	#N/A		#N/A	#N/A	#N/A	#N/A	#N/A	#N/A	#N/A	#N/A	#N/A	#N/A
GCA_001532585.1	GCA_001532585.1.fna	NCBI	99.9	1.9	Burkholderia ubonensis	Burkholderia ubonensis	MSMB2186WGS	#N/A	#N/A	#N/A	#N/A	#N/A	#N/A	#N/A	#N/A	#N/A	#N/A	#N/A	#N/A	#N/A		#N/A	#N/A	#N/A	#N/A	#N/A	#N/A	#N/A	#N/A	#N/A	#N/A
GCA_001532605.1	GCA_001532605.1.fna	NCBI	99.9	1.9	Burkholderia ubonensis	Burkholderia ubonensis	MSMB2166WGS	#N/A	#N/A	#N/A	#N/A	#N/A	#N/A	#N/A	#N/A	#N/A	#N/A	#N/A	#N/A	#N/A		#N/A	#N/A	#N/A	#N/A	#N/A	#N/A	#N/A	#N/A	#N/A	#N/A
GCA_001532625.1	GCA_001532625.1.fna	NCBI	99.9	0.3	Burkholderia ubonensis	Burkholderia ubonensis	MSMB2167WGS	#N/A	#N/A	#N/A	#N/A	#N/A	#N/A	#N/A	#N/A	#N/A	#N/A	#N/A	#N/A	#N/A		#N/A	#N/A	#N/A	#N/A	#N/A	#N/A	#N/A	#N/A	#N/A	#N/A
GCA_001532645.1	GCA_001532645.1.fna	NCBI	99.5	0.4	Burkholderia stagnalis	Burkholderia stagnalis	MSMB2170WGS	#N/A	#N/A	#N/A	#N/A	#N/A	#N/A	#N/A	#N/A	#N/A	#N/A	#N/A	#N/A	#N/A		#N/A	#N/A	#N/A	#N/A	#N/A	#N/A	#N/A	#N/A	#N/A	#N/A
GCA_001532655.1	GCA_001532655.1.fna	NCBI	99.7	0.3	Burkholderia ubonensis	Burkholderia ubonensis	MSMB2159WGS	#N/A	#N/A	#N/A	#N/A	#N/A	#N/A	#N/A	#N/A	#N/A	#N/A	#N/A	#N/A	#N/A		#N/A	#N/A	#N/A	#N/A	#N/A	#N/A	#N/A	#N/A	#N/A	#N/A
GCA_001532675.1	GCA_001532675.1.fna	NCBI	99.8	0.4	Burkholderia territorii	Burkholderia territorii	MSMB2156WGS	#N/A	#N/A	#N/A	#N/A	#N/A	#N/A	#N/A	#N/A	#N/A	#N/A	#N/A	#N/A	#N/A		#N/A	#N/A	#N/A	#N/A	#N/A	#N/A	#N/A	#N/A	#N/A	#N/A
GCA_001532705.1	GCA_001532705.1.fna	NCBI	99.7	0.3	Burkholderia cepacia	Burkholderia cepacia	MSMB2177WGS	#N/A	#N/A	#N/A	#N/A	#N/A	#N/A	#N/A	#N/A	#N/A	#N/A	#N/A	#N/A	#N/A		#N/A	#N/A	#N/A	#N/A	#N/A	#N/A	#N/A	#N/A	#N/A	#N/A
GCA_001532725.1	GCA_001532725.1.fna	NCBI	99.8	0.4	Burkholderia territorii	Burkholderia territorii	MSMB2206WGS	#N/A	#N/A	#N/A	#N/A	#N/A	#N/A	#N/A	#N/A	#N/A	#N/A	#N/A	#N/A	#N/A		#N/A	#N/A	#N/A	#N/A	#N/A	#N/A	#N/A	#N/A	#N/A	#N/A
GCA_001532735.1	GCA_001532735.1.fna	NCBI	99.8	0.4	Burkholderia territorii	Burkholderia territorii	MSMB2202WGS	#N/A	#N/A	#N/A	#N/A	#N/A	#N/A	#N/A	#N/A	#N/A	#N/A	#N/A	#N/A	#N/A		#N/A	#N/A	#N/A	#N/A	#N/A	#N/A	#N/A	#N/A	#N/A	#N/A
GCA_001532755.1	GCA_001532755.1.fna	NCBI	99.5	0.1	Burkholderia sp. MSMB2157WGS	Burkholderia sp.	MSMB2157WGS	#N/A	#N/A	#N/A	#N/A	#N/A	#N/A	#N/A	#N/A	#N/A	#N/A	#N/A	#N/A	#N/A		#N/A	#N/A	#N/A	#N/A	#N/A	#N/A	#N/A	#N/A	#N/A	#N/A
GCA_001532785.1	GCA_001532785.1.fna	NCBI	100	0.3	Burkholderia ubonensis	Burkholderia ubonensis	MSMB2180WGS	#N/A	#N/A	#N/A	#N/A	#N/A	#N/A	#N/A	#N/A	#N/A	#N/A	#N/A	#N/A	#N/A		#N/A	#N/A	#N/A	#N/A	#N/A	#N/A	#N/A	#N/A	#N/A	#N/A
GCA_001532805.1	GCA_001532805.1.fna	NCBI	100	0.3	Burkholderia ubonensis	Burkholderia ubonensis	MSMB2179WGS	#N/A	#N/A	#N/A	#N/A	#N/A	#N/A	#N/A	#N/A	#N/A	#N/A	#N/A	#N/A	#N/A		#N/A	#N/A	#N/A	#N/A	#N/A	#N/A	#N/A	#N/A	#N/A	#N/A
GCA_001532815.1	GCA_001532815.1.fna	NCBI	100	0.3	Burkholderia ubonensis	Burkholderia ubonensis	MSMB2181WGS	#N/A	#N/A	#N/A	#N/A	#N/A	#N/A	#N/A	#N/A	#N/A	#N/A	#N/A	#N/A	#N/A		#N/A	#N/A	#N/A	#N/A	#N/A	#N/A	#N/A	#N/A	#N/A	#N/A
GCA_001532845.1	GCA_001532845.1.fna	NCBI	99.8	0.4	Burkholderia ubonensis	Burkholderia ubonensis	MSMB2205WGS	#N/A	#N/A	#N/A	#N/A	#N/A	#N/A	#N/A	#N/A	#N/A	#N/A	#N/A	#N/A	#N/A		#N/A	#N/A	#N/A	#N/A	#N/A	#N/A	#N/A	#N/A	#N/A	#N/A
GCA_001532865.1	GCA_001532865.1.fna	NCBI	100	0.3	Burkholderia ubonensis	Burkholderia ubonensis	MSMB2152WGS	#N/A	#N/A	#N/A	#N/A	#N/A	#N/A	#N/A	#N/A	#N/A	#N/A	#N/A	#N/A	#N/A		#N/A	#N/A	#N/A	#N/A	#N/A	#N/A	#N/A	#N/A	#N/A	#N/A
GCA_001532885.1	GCA_001532885.1.fna	NCBI	99.9	0.6	Burkholderia cepacia	Burkholderia cepacia	MSMB591WGS	#N/A	#N/A	#N/A	#N/A	#N/A	#N/A	#N/A	#N/A	#N/A	#N/A	#N/A	#N/A	#N/A		#N/A	#N/A	#N/A	#N/A	#N/A	#N/A	#N/A	#N/A	#N/A	#N/A
GCA_001532905.1	GCA_001532905.1.fna	NCBI	99.9	0.6	Burkholderia stagnalis	Burkholderia stagnalis	MSMB653WGS	#N/A	#N/A	#N/A	#N/A	#N/A	#N/A	#N/A	#N/A	#N/A	#N/A	#N/A	#N/A	#N/A		#N/A	#N/A	#N/A	#N/A	#N/A	#N/A	#N/A	#N/A	#N/A	#N/A
GCA_001532915.1	GCA_001532915.1.fna	NCBI	99.8	0.1	Burkholderia anthina	Burkholderia anthina	MSMB649WGS	#N/A	#N/A	#N/A	#N/A	#N/A	#N/A	#N/A	#N/A	#N/A	#N/A	#N/A	#N/A	#N/A		#N/A	#N/A	#N/A	#N/A	#N/A	#N/A	#N/A	#N/A	#N/A	#N/A
GCA_001532925.1	GCA_001532925.1.fna	NCBI	99.8	0.7	Burkholderia stagnalis	Burkholderia stagnalis	MSMB642WGS	#N/A	#N/A	#N/A	#N/A	#N/A	#N/A	#N/A	#N/A	#N/A	#N/A	#N/A	#N/A	#N/A		#N/A	#N/A	#N/A	#N/A	#N/A	#N/A	#N/A	#N/A	#N/A	#N/A
GCA_001532955.1	GCA_001532955.1.fna	NCBI	99.7	0.1	Burkholderia cepacia	Burkholderia cepacia	MSMB648WGS	#N/A	#N/A	#N/A	#N/A	#N/A	#N/A	#N/A	#N/A	#N/A	#N/A	#N/A	#N/A	#N/A		#N/A	#N/A	#N/A	#N/A	#N/A	#N/A	#N/A	#N/A	#N/A	#N/A
GCA_001532985.1	GCA_001532985.1.fna	NCBI	99.8	0.7	Burkholderia stagnalis	Burkholderia stagnalis	MSMB618WGS	#N/A	#N/A	#N/A	#N/A	#N/A	#N/A	#N/A	#N/A	#N/A	#N/A	#N/A	#N/A	#N/A		#N/A	#N/A	#N/A	#N/A	#N/A	#N/A	#N/A	#N/A	#N/A	#N/A
GCA_001532995.1	GCA_001532995.1.fna	NCBI	100	0.7	Burkholderia stagnalis	Burkholderia stagnalis	MSMB719WGS	#N/A	#N/A	#N/A	#N/A	#N/A	#N/A	#N/A	#N/A	#N/A	#N/A	#N/A	#N/A	#N/A		#N/A	#N/A	#N/A	#N/A	#N/A	#N/A	#N/A	#N/A	#N/A	#N/A
GCA_001533025.1	GCA_001533025.1.fna	NCBI	99.9	0.6	Burkholderia stagnalis	Burkholderia stagnalis	MSMB654WGS	#N/A	#N/A	#N/A	#N/A	#N/A	#N/A	#N/A	#N/A	#N/A	#N/A	#N/A	#N/A	#N/A		#N/A	#N/A	#N/A	#N/A	#N/A	#N/A	#N/A	#N/A	#N/A	#N/A
GCA_001533035.1	GCA_001533035.1.fna	NCBI	100	0.3	Burkholderia ubonensis	Burkholderia ubonensis	MSMB691WGS	#N/A	#N/A	#N/A	#N/A	#N/A	#N/A	#N/A	#N/A	#N/A	#N/A	#N/A	#N/A	#N/A		#N/A	#N/A	#N/A	#N/A	#N/A	#N/A	#N/A	#N/A	#N/A	#N/A
GCA_001533065.1	GCA_001533065.1.fna	NCBI	99.9	0.6	Burkholderia stagnalis	Burkholderia stagnalis	MSMB659WGS	#N/A	#N/A	#N/A	#N/A	#N/A	#N/A	#N/A	#N/A	#N/A	#N/A	#N/A	#N/A	#N/A		#N/A	#N/A	#N/A	#N/A	#N/A	#N/A	#N/A	#N/A	#N/A	#N/A
GCA_001533075.1	GCA_001533075.1.fna	NCBI	99.8	0.4	Burkholderia stagnalis	Burkholderia stagnalis	MSMB656WGS	#N/A	#N/A	#N/A	#N/A	#N/A	#N/A	#N/A	#N/A	#N/A	#N/A	#N/A	#N/A	#N/A		#N/A	#N/A	#N/A	#N/A	#N/A	#N/A	#N/A	#N/A	#N/A	#N/A
GCA_001533105.1	GCA_001533105.1.fna	NCBI	99.7	0.4	Burkholderia cenocepacia	Burkholderia cenocepacia	MSMB383WGS	#N/A	#N/A	#N/A	#N/A	#N/A	#N/A	#N/A	#N/A	#N/A	#N/A	#N/A	#N/A	#N/A		#N/A	#N/A	#N/A	#N/A	#N/A	#N/A	#N/A	#N/A	#N/A	#N/A
GCA_001533115.1	GCA_001533115.1.fna	NCBI	99.9	0.6	Burkholderia stagnalis	Burkholderia stagnalis	MSMB660WGS	#N/A	#N/A	#N/A	#N/A	#N/A	#N/A	#N/A	#N/A	#N/A	#N/A	#N/A	#N/A	#N/A		#N/A	#N/A	#N/A	#N/A	#N/A	#N/A	#N/A	#N/A	#N/A	#N/A
GCA_001533145.1	GCA_001533145.1.fna	NCBI	99.7	0.4	Burkholderia ubonensis	Burkholderia ubonensis	MSMB19WGS	#N/A	#N/A	#N/A	#N/A	#N/A	#N/A	#N/A	#N/A	#N/A	#N/A	#N/A	#N/A	#N/A		#N/A	#N/A	#N/A	#N/A	#N/A	#N/A	#N/A	#N/A	#N/A	#N/A
GCA_001533155.1	GCA_001533155.1.fna	NCBI	100	0.4	Burkholderia diffusa	Burkholderia diffusa	MSMB375WGS	#N/A	#N/A	#N/A	#N/A	#N/A	#N/A	#N/A	#N/A	#N/A	#N/A	#N/A	#N/A	#N/A		#N/A	#N/A	#N/A	#N/A	#N/A	#N/A	#N/A	#N/A	#N/A	#N/A
GCA_001533185.1	GCA_001533185.1.fna	NCBI	100	0.4	Burkholderia diffusa	Burkholderia diffusa	MSMB583WGS	#N/A	#N/A	#N/A	#N/A	#N/A	#N/A	#N/A	#N/A	#N/A	#N/A	#N/A	#N/A	#N/A		#N/A	#N/A	#N/A	#N/A	#N/A	#N/A	#N/A	#N/A	#N/A	#N/A
GCA_001533205.1	GCA_001533205.1.fna	NCBI	99.9	0.6	Burkholderia stagnalis	Burkholderia stagnalis	MSMB658WGS	#N/A	#N/A	#N/A	#N/A	#N/A	#N/A	#N/A	#N/A	#N/A	#N/A	#N/A	#N/A	#N/A		#N/A	#N/A	#N/A	#N/A	#N/A	#N/A	#N/A	#N/A	#N/A	#N/A
GCA_001533225.1	GCA_001533225.1.fna	NCBI	100	0.3	Burkholderia ubonensis	Burkholderia ubonensis	MSMB705WGS	#N/A	#N/A	#N/A	#N/A	#N/A	#N/A	#N/A	#N/A	#N/A	#N/A	#N/A	#N/A	#N/A		#N/A	#N/A	#N/A	#N/A	#N/A	#N/A	#N/A	#N/A	#N/A	#N/A
GCA_001533235.1	GCA_001533235.1.fna	NCBI	99.9	0.6	Burkholderia stagnalis	Burkholderia stagnalis	MSMB657WGS	#N/A	#N/A	#N/A	#N/A	#N/A	#N/A	#N/A	#N/A	#N/A	#N/A	#N/A	#N/A	#N/A		#N/A	#N/A	#N/A	#N/A	#N/A	#N/A	#N/A	#N/A	#N/A	#N/A
GCA_001533265.1	GCA_001533265.1.fna	NCBI	99.8	0.4	Burkholderia ubonensis	Burkholderia ubonensis	MSMB696WGS	#N/A	#N/A	#N/A	#N/A	#N/A	#N/A	#N/A	#N/A	#N/A	#N/A	#N/A	#N/A	#N/A		#N/A	#N/A	#N/A	#N/A	#N/A	#N/A	#N/A	#N/A	#N/A	#N/A
GCA_001533285.1	GCA_001533285.1.fna	NCBI	100	0.6	Burkholderia ubonensis	Burkholderia ubonensis	MSMB2124WGS	#N/A	#N/A	#N/A	#N/A	#N/A	#N/A	#N/A	#N/A	#N/A	#N/A	#N/A	#N/A	#N/A		#N/A	#N/A	#N/A	#N/A	#N/A	#N/A	#N/A	#N/A	#N/A	#N/A
GCA_001533295.1	GCA_001533295.1.fna	NCBI	99.8	0.1	Burkholderia cepacia	Burkholderia cepacia	MSMB1228WGS	#N/A	#N/A	#N/A	#N/A	#N/A	#N/A	#N/A	#N/A	#N/A	#N/A	#N/A	#N/A	#N/A		#N/A	#N/A	#N/A	#N/A	#N/A	#N/A	#N/A	#N/A	#N/A	#N/A
GCA_001533325.1	GCA_001533325.1.fna	NCBI	99.7	0.3	Burkholderia ubonensis	Burkholderia ubonensis	MSMB2163WGS	#N/A	#N/A	#N/A	#N/A	#N/A	#N/A	#N/A	#N/A	#N/A	#N/A	#N/A	#N/A	#N/A		#N/A	#N/A	#N/A	#N/A	#N/A	#N/A	#N/A	#N/A	#N/A	#N/A
GCA_001533335.1	GCA_001533335.1.fna	NCBI	99.7	0.4	Burkholderia stagnalis	Burkholderia stagnalis	MSMB2171WGS	#N/A	#N/A	#N/A	#N/A	#N/A	#N/A	#N/A	#N/A	#N/A	#N/A	#N/A	#N/A	#N/A		#N/A	#N/A	#N/A	#N/A	#N/A	#N/A	#N/A	#N/A	#N/A	#N/A
GCA_001533365.1	GCA_001533365.1.fna	NCBI	100	0.4	Burkholderia ubonensis	Burkholderia ubonensis	MSMB2207WGS	#N/A	#N/A	#N/A	#N/A	#N/A	#N/A	#N/A	#N/A	#N/A	#N/A	#N/A	#N/A	#N/A		#N/A	#N/A	#N/A	#N/A	#N/A	#N/A	#N/A	#N/A	#N/A	#N/A
GCA_001533385.1	GCA_001533385.1.fna	NCBI	100	0.4	Burkholderia territorii	Burkholderia territorii	MSMB2204WGS	#N/A	#N/A	#N/A	#N/A	#N/A	#N/A	#N/A	#N/A	#N/A	#N/A	#N/A	#N/A	#N/A		#N/A	#N/A	#N/A	#N/A	#N/A	#N/A	#N/A	#N/A	#N/A	#N/A
GCA_001533405.1	GCA_001533405.1.fna	NCBI	100	0.3	Burkholderia ubonensis	Burkholderia ubonensis	MSMB2151WGS	#N/A	#N/A	#N/A	#N/A	#N/A	#N/A	#N/A	#N/A	#N/A	#N/A	#N/A	#N/A	#N/A		#N/A	#N/A	#N/A	#N/A	#N/A	#N/A	#N/A	#N/A	#N/A	#N/A
GCA_001533415.1	GCA_001533415.1.fna	NCBI	99.8	0.4	Burkholderia ubonensis	Burkholderia ubonensis	MSMB720WGS	#N/A	#N/A	#N/A	#N/A	#N/A	#N/A	#N/A	#N/A	#N/A	#N/A	#N/A	#N/A	#N/A		#N/A	#N/A	#N/A	#N/A	#N/A	#N/A	#N/A	#N/A	#N/A	#N/A
GCA_001533445.1	GCA_001533445.1.fna	NCBI	99.8	0.4	Burkholderia cepacia	Burkholderia cepacia	MSMB724WGS	#N/A	#N/A	#N/A	#N/A	#N/A	#N/A	#N/A	#N/A	#N/A	#N/A	#N/A	#N/A	#N/A		#N/A	#N/A	#N/A	#N/A	#N/A	#N/A	#N/A	#N/A	#N/A	#N/A
GCA_001533465.1	GCA_001533465.1.fna	NCBI	99.8	0.7	Burkholderia pseudomultivorans	Burkholderia pseudomultivorans	MSMB725WGS	#N/A	#N/A	#N/A	#N/A	#N/A	#N/A	#N/A	#N/A	#N/A	#N/A	#N/A	#N/A	#N/A		#N/A	#N/A	#N/A	#N/A	#N/A	#N/A	#N/A	#N/A	#N/A	#N/A
GCA_001533485.1	GCA_001533485.1.fna	NCBI	100	0.7	Burkholderia stagnalis	Burkholderia stagnalis	MSMB729WGS	#N/A	#N/A	#N/A	#N/A	#N/A	#N/A	#N/A	#N/A	#N/A	#N/A	#N/A	#N/A	#N/A		#N/A	#N/A	#N/A	#N/A	#N/A	#N/A	#N/A	#N/A	#N/A	#N/A
GCA_001533495.1	GCA_001533495.1.fna	NCBI	99.9	0.6	Burkholderia stagnalis	Burkholderia stagnalis	MSMB739WGS	#N/A	#N/A	#N/A	#N/A	#N/A	#N/A	#N/A	#N/A	#N/A	#N/A	#N/A	#N/A	#N/A		#N/A	#N/A	#N/A	#N/A	#N/A	#N/A	#N/A	#N/A	#N/A	#N/A
GCA_001533525.1	GCA_001533525.1.fna	NCBI	100	0.3	Burkholderia ubonensis	Burkholderia ubonensis	MSMB746WGS	#N/A	#N/A	#N/A	#N/A	#N/A	#N/A	#N/A	#N/A	#N/A	#N/A	#N/A	#N/A	#N/A		#N/A	#N/A	#N/A	#N/A	#N/A	#N/A	#N/A	#N/A	#N/A	#N/A
GCA_001533535.1	GCA_001533535.1.fna	NCBI	100	0.3	Burkholderia ubonensis	Burkholderia ubonensis	MSMB747WGS	#N/A	#N/A	#N/A	#N/A	#N/A	#N/A	#N/A	#N/A	#N/A	#N/A	#N/A	#N/A	#N/A		#N/A	#N/A	#N/A	#N/A	#N/A	#N/A	#N/A	#N/A	#N/A	#N/A
GCA_001533565.1	GCA_001533565.1.fna	NCBI	100	0.3	Burkholderia ubonensis	Burkholderia ubonensis	MSMB748WGS	#N/A	#N/A	#N/A	#N/A	#N/A	#N/A	#N/A	#N/A	#N/A	#N/A	#N/A	#N/A	#N/A		#N/A	#N/A	#N/A	#N/A	#N/A	#N/A	#N/A	#N/A	#N/A	#N/A
GCA_001533575.1	GCA_001533575.1.fna	NCBI	99.7	0.4	Burkholderia stagnalis	Burkholderia stagnalis	MSMB754WGS	#N/A	#N/A	#N/A	#N/A	#N/A	#N/A	#N/A	#N/A	#N/A	#N/A	#N/A	#N/A	#N/A		#N/A	#N/A	#N/A	#N/A	#N/A	#N/A	#N/A	#N/A	#N/A	#N/A
GCA_001533605.1	GCA_001533605.1.fna	NCBI	99.9	0.6	Burkholderia stagnalis	Burkholderia stagnalis	MSMB756WGS	#N/A	#N/A	#N/A	#N/A	#N/A	#N/A	#N/A	#N/A	#N/A	#N/A	#N/A	#N/A	#N/A		#N/A	#N/A	#N/A	#N/A	#N/A	#N/A	#N/A	#N/A	#N/A	#N/A
GCA_001533625.1	GCA_001533625.1.fna	NCBI	99.9	0.3	Burkholderia ubonensis	Burkholderia ubonensis	MSMB761WGS	#N/A	#N/A	#N/A	#N/A	#N/A	#N/A	#N/A	#N/A	#N/A	#N/A	#N/A	#N/A	#N/A		#N/A	#N/A	#N/A	#N/A	#N/A	#N/A	#N/A	#N/A	#N/A	#N/A
GCA_001533645.1	GCA_001533645.1.fna	NCBI	99.9	0.6	Burkholderia stagnalis	Burkholderia stagnalis	MSMB774WGS	#N/A	#N/A	#N/A	#N/A	#N/A	#N/A	#N/A	#N/A	#N/A	#N/A	#N/A	#N/A	#N/A		#N/A	#N/A	#N/A	#N/A	#N/A	#N/A	#N/A	#N/A	#N/A	#N/A
GCA_001533655.1	GCA_001533655.1.fna	NCBI	100	0.3	Burkholderia ubonensis	Burkholderia ubonensis	MSMB764WGS	#N/A	#N/A	#N/A	#N/A	#N/A	#N/A	#N/A	#N/A	#N/A	#N/A	#N/A	#N/A	#N/A		#N/A	#N/A	#N/A	#N/A	#N/A	#N/A	#N/A	#N/A	#N/A	#N/A
GCA_001533685.1	GCA_001533685.1.fna	NCBI	100	0.3	Burkholderia ubonensis	Burkholderia ubonensis	MSMB778WGS	#N/A	#N/A	#N/A	#N/A	#N/A	#N/A	#N/A	#N/A	#N/A	#N/A	#N/A	#N/A	#N/A		#N/A	#N/A	#N/A	#N/A	#N/A	#N/A	#N/A	#N/A	#N/A	#N/A
GCA_001533705.1	GCA_001533705.1.fna	NCBI	99.9	0.6	Burkholderia stagnalis	Burkholderia stagnalis	MSMB780WGS	#N/A	#N/A	#N/A	#N/A	#N/A	#N/A	#N/A	#N/A	#N/A	#N/A	#N/A	#N/A	#N/A		#N/A	#N/A	#N/A	#N/A	#N/A	#N/A	#N/A	#N/A	#N/A	#N/A
GCA_001533725.1	GCA_001533725.1.fna	NCBI	100	0.3	Burkholderia ubonensis	Burkholderia ubonensis	MSMB782WGS	#N/A	#N/A	#N/A	#N/A	#N/A	#N/A	#N/A	#N/A	#N/A	#N/A	#N/A	#N/A	#N/A		#N/A	#N/A	#N/A	#N/A	#N/A	#N/A	#N/A	#N/A	#N/A	#N/A
GCA_001533745.1	GCA_001533745.1.fna	NCBI	100	0.3	Burkholderia ubonensis	Burkholderia ubonensis	MSMB785WGS	#N/A	#N/A	#N/A	#N/A	#N/A	#N/A	#N/A	#N/A	#N/A	#N/A	#N/A	#N/A	#N/A		#N/A	#N/A	#N/A	#N/A	#N/A	#N/A	#N/A	#N/A	#N/A	#N/A
GCA_001533765.1	GCA_001533765.1.fna	NCBI	99.8	0.4	Burkholderia ubonensis	Burkholderia ubonensis	MSMB791WGS	#N/A	#N/A	#N/A	#N/A	#N/A	#N/A	#N/A	#N/A	#N/A	#N/A	#N/A	#N/A	#N/A		#N/A	#N/A	#N/A	#N/A	#N/A	#N/A	#N/A	#N/A	#N/A	#N/A
GCA_001533785.1	GCA_001533785.1.fna	NCBI	99.8	0.4	Burkholderia ubonensis	Burkholderia ubonensis	MSMB792WGS	#N/A	#N/A	#N/A	#N/A	#N/A	#N/A	#N/A	#N/A	#N/A	#N/A	#N/A	#N/A	#N/A		#N/A	#N/A	#N/A	#N/A	#N/A	#N/A	#N/A	#N/A	#N/A	#N/A
GCA_001533805.1	GCA_001533805.1.fna	NCBI	99.9	0.3	Burkholderia territorii	Burkholderia territorii	MSMB793WGS	#N/A	#N/A	#N/A	#N/A	#N/A	#N/A	#N/A	#N/A	#N/A	#N/A	#N/A	#N/A	#N/A		#N/A	#N/A	#N/A	#N/A	#N/A	#N/A	#N/A	#N/A	#N/A	#N/A
GCA_001533815.1	GCA_001533815.1.fna	NCBI	99.9	0.6	Burkholderia stagnalis	Burkholderia stagnalis	MSMB800WGS	#N/A	#N/A	#N/A	#N/A	#N/A	#N/A	#N/A	#N/A	#N/A	#N/A	#N/A	#N/A	#N/A		#N/A	#N/A	#N/A	#N/A	#N/A	#N/A	#N/A	#N/A	#N/A	#N/A
GCA_001533845.1	GCA_001533845.1.fna	NCBI	99.9	0.6	Burkholderia stagnalis	Burkholderia stagnalis	MSMB802WGS	#N/A	#N/A	#N/A	#N/A	#N/A	#N/A	#N/A	#N/A	#N/A	#N/A	#N/A	#N/A	#N/A		#N/A	#N/A	#N/A	#N/A	#N/A	#N/A	#N/A	#N/A	#N/A	#N/A
GCA_001533865.1	GCA_001533865.1.fna	NCBI	100	0.4	Burkholderia ubonensis	Burkholderia ubonensis	MSMB803WGS	#N/A	#N/A	#N/A	#N/A	#N/A	#N/A	#N/A	#N/A	#N/A	#N/A	#N/A	#N/A	#N/A		#N/A	#N/A	#N/A	#N/A	#N/A	#N/A	#N/A	#N/A	#N/A	#N/A
GCA_001533885.1	GCA_001533885.1.fna	NCBI	99.9	0.6	Burkholderia stagnalis	Burkholderia stagnalis	MSMB808WGS	#N/A	#N/A	#N/A	#N/A	#N/A	#N/A	#N/A	#N/A	#N/A	#N/A	#N/A	#N/A	#N/A		#N/A	#N/A	#N/A	#N/A	#N/A	#N/A	#N/A	#N/A	#N/A	#N/A
GCA_001533905.1	GCA_001533905.1.fna	NCBI	99.9	0.6	Burkholderia stagnalis	Burkholderia stagnalis	MSMB809WGS	#N/A	#N/A	#N/A	#N/A	#N/A	#N/A	#N/A	#N/A	#N/A	#N/A	#N/A	#N/A	#N/A		#N/A	#N/A	#N/A	#N/A	#N/A	#N/A	#N/A	#N/A	#N/A	#N/A
GCA_001533925.1	GCA_001533925.1.fna	NCBI	99.9	0.6	Burkholderia stagnalis	Burkholderia stagnalis	MSMB810WGS	#N/A	#N/A	#N/A	#N/A	#N/A	#N/A	#N/A	#N/A	#N/A	#N/A	#N/A	#N/A	#N/A		#N/A	#N/A	#N/A	#N/A	#N/A	#N/A	#N/A	#N/A	#N/A	#N/A
GCA_001533945.1	GCA_001533945.1.fna	NCBI	100	0.4	Burkholderia ubonensis	Burkholderia ubonensis	MSMB818WGS	#N/A	#N/A	#N/A	#N/A	#N/A	#N/A	#N/A	#N/A	#N/A	#N/A	#N/A	#N/A	#N/A		#N/A	#N/A	#N/A	#N/A	#N/A	#N/A	#N/A	#N/A	#N/A	#N/A
GCA_001533965.1	GCA_001533965.1.fna	NCBI	100	2	Burkholderia ubonensis	Burkholderia ubonensis	MSMB822WGS	#N/A	#N/A	#N/A	#N/A	#N/A	#N/A	#N/A	#N/A	#N/A	#N/A	#N/A	#N/A	#N/A		#N/A	#N/A	#N/A	#N/A	#N/A	#N/A	#N/A	#N/A	#N/A	#N/A
GCA_001533985.1	GCA_001533985.1.fna	NCBI	99.8	0.4	Burkholderia stagnalis	Burkholderia stagnalis	MSMB826WGS	#N/A	#N/A	#N/A	#N/A	#N/A	#N/A	#N/A	#N/A	#N/A	#N/A	#N/A	#N/A	#N/A		#N/A	#N/A	#N/A	#N/A	#N/A	#N/A	#N/A	#N/A	#N/A	#N/A
GCA_001534005.1	GCA_001534005.1.fna	NCBI	98.8	0.4	Burkholderia ubonensis	Burkholderia ubonensis	MSMB834WGS	#N/A	#N/A	#N/A	#N/A	#N/A	#N/A	#N/A	#N/A	#N/A	#N/A	#N/A	#N/A	#N/A		#N/A	#N/A	#N/A	#N/A	#N/A	#N/A	#N/A	#N/A	#N/A	#N/A
GCA_001534015.1	GCA_001534015.1.fna	NCBI	99.9	0.6	Burkholderia stagnalis	Burkholderia stagnalis	MSMB835WGS	#N/A	#N/A	#N/A	#N/A	#N/A	#N/A	#N/A	#N/A	#N/A	#N/A	#N/A	#N/A	#N/A		#N/A	#N/A	#N/A	#N/A	#N/A	#N/A	#N/A	#N/A	#N/A	#N/A
GCA_001534035.1	GCA_001534035.1.fna	NCBI	99.9	0.6	Burkholderia stagnalis	Burkholderia stagnalis	MSMB836WGS	#N/A	#N/A	#N/A	#N/A	#N/A	#N/A	#N/A	#N/A	#N/A	#N/A	#N/A	#N/A	#N/A		#N/A	#N/A	#N/A	#N/A	#N/A	#N/A	#N/A	#N/A	#N/A	#N/A
GCA_001534065.1	GCA_001534065.1.fna	NCBI	99.9	0.3	Burkholderia ubonensis	Burkholderia ubonensis	MSMB842WGS	#N/A	#N/A	#N/A	#N/A	#N/A	#N/A	#N/A	#N/A	#N/A	#N/A	#N/A	#N/A	#N/A		#N/A	#N/A	#N/A	#N/A	#N/A	#N/A	#N/A	#N/A	#N/A	#N/A
GCA_001534085.1	GCA_001534085.1.fna	NCBI	99.9	0.3	Burkholderia cepacia	Burkholderia cepacia	MSMB839WGS	#N/A	#N/A	#N/A	#N/A	#N/A	#N/A	#N/A	#N/A	#N/A	#N/A	#N/A	#N/A	#N/A		#N/A	#N/A	#N/A	#N/A	#N/A	#N/A	#N/A	#N/A	#N/A	#N/A
GCA_001534105.1	GCA_001534105.1.fna	NCBI	99.8	0.4	Burkholderia multivorans	Burkholderia multivorans	MSMB575WGS	#N/A	#N/A	#N/A	#N/A	#N/A	#N/A	#N/A	#N/A	#N/A	#N/A	#N/A	#N/A	#N/A		#N/A	#N/A	#N/A	#N/A	#N/A	#N/A	#N/A	#N/A	#N/A	#N/A
GCA_001534115.1	GCA_001534115.1.fna	NCBI	99.8	0.4	Burkholderia ubonensis	Burkholderia ubonensis	MSMB702WGS	#N/A	#N/A	#N/A	#N/A	#N/A	#N/A	#N/A	#N/A	#N/A	#N/A	#N/A	#N/A	#N/A		#N/A	#N/A	#N/A	#N/A	#N/A	#N/A	#N/A	#N/A	#N/A	#N/A
GCA_001534125.1	GCA_001534125.1.fna	NCBI	99.9	0.3	Burkholderia ubonensis	Burkholderia ubonensis	MSMB728WGS	#N/A	#N/A	#N/A	#N/A	#N/A	#N/A	#N/A	#N/A	#N/A	#N/A	#N/A	#N/A	#N/A		#N/A	#N/A	#N/A	#N/A	#N/A	#N/A	#N/A	#N/A	#N/A	#N/A
GCA_001534135.1	GCA_001534135.1.fna	NCBI	99.9	1.9	Burkholderia ubonensis	Burkholderia ubonensis	MSMB742WGS	#N/A	#N/A	#N/A	#N/A	#N/A	#N/A	#N/A	#N/A	#N/A	#N/A	#N/A	#N/A	#N/A		#N/A	#N/A	#N/A	#N/A	#N/A	#N/A	#N/A	#N/A	#N/A	#N/A
GCA_001534185.1	GCA_001534185.1.fna	NCBI	99.8	0.7	Burkholderia stagnalis	Burkholderia stagnalis	MSMB749WGS	#N/A	#N/A	#N/A	#N/A	#N/A	#N/A	#N/A	#N/A	#N/A	#N/A	#N/A	#N/A	#N/A		#N/A	#N/A	#N/A	#N/A	#N/A	#N/A	#N/A	#N/A	#N/A	#N/A
GCA_001534195.1	GCA_001534195.1.fna	NCBI	99.9	0.3	Burkholderia ubonensis	Burkholderia ubonensis	MSMB752WGS	#N/A	#N/A	#N/A	#N/A	#N/A	#N/A	#N/A	#N/A	#N/A	#N/A	#N/A	#N/A	#N/A		#N/A	#N/A	#N/A	#N/A	#N/A	#N/A	#N/A	#N/A	#N/A	#N/A
GCA_001534205.1	GCA_001534205.1.fna	NCBI	99.9	0.6	Burkholderia stagnalis	Burkholderia stagnalis	MSMB757WGS	#N/A	#N/A	#N/A	#N/A	#N/A	#N/A	#N/A	#N/A	#N/A	#N/A	#N/A	#N/A	#N/A		#N/A	#N/A	#N/A	#N/A	#N/A	#N/A	#N/A	#N/A	#N/A	#N/A
GCA_001534225.1	GCA_001534225.1.fna	NCBI	99.9	0.6	Burkholderia stagnalis	Burkholderia stagnalis	MSMB777WGS	#N/A	#N/A	#N/A	#N/A	#N/A	#N/A	#N/A	#N/A	#N/A	#N/A	#N/A	#N/A	#N/A		#N/A	#N/A	#N/A	#N/A	#N/A	#N/A	#N/A	#N/A	#N/A	#N/A
GCA_001534265.1	GCA_001534265.1.fna	NCBI	99.9	0.3	Burkholderia ubonensis	Burkholderia ubonensis	MSMB794WGS	#N/A	#N/A	#N/A	#N/A	#N/A	#N/A	#N/A	#N/A	#N/A	#N/A	#N/A	#N/A	#N/A		#N/A	#N/A	#N/A	#N/A	#N/A	#N/A	#N/A	#N/A	#N/A	#N/A
GCA_001534285.1	GCA_001534285.1.fna	NCBI	99.9	0.6	Burkholderia stagnalis	Burkholderia stagnalis	MSMB811WGS	#N/A	#N/A	#N/A	#N/A	#N/A	#N/A	#N/A	#N/A	#N/A	#N/A	#N/A	#N/A	#N/A		#N/A	#N/A	#N/A	#N/A	#N/A	#N/A	#N/A	#N/A	#N/A	#N/A
GCA_001534295.1	GCA_001534295.1.fna	NCBI	99.8	0.7	Burkholderia stagnalis	Burkholderia stagnalis	MSMB845WGS	#N/A	#N/A	#N/A	#N/A	#N/A	#N/A	#N/A	#N/A	#N/A	#N/A	#N/A	#N/A	#N/A		#N/A	#N/A	#N/A	#N/A	#N/A	#N/A	#N/A	#N/A	#N/A	#N/A
GCA_001534305.1	GCA_001534305.1.fna	NCBI	99.8	0.4	Burkholderia stagnalis	Burkholderia stagnalis	MSMB847WGS	#N/A	#N/A	#N/A	#N/A	#N/A	#N/A	#N/A	#N/A	#N/A	#N/A	#N/A	#N/A	#N/A		#N/A	#N/A	#N/A	#N/A	#N/A	#N/A	#N/A	#N/A	#N/A	#N/A
GCA_001534345.1	GCA_001534345.1.fna	NCBI	100	2.2	Burkholderia ubonensis	Burkholderia ubonensis	MSMB1466WGS	#N/A	#N/A	#N/A	#N/A	#N/A	#N/A	#N/A	#N/A	#N/A	#N/A	#N/A	#N/A	#N/A		#N/A	#N/A	#N/A	#N/A	#N/A	#N/A	#N/A	#N/A	#N/A	#N/A
GCA_001534365.1	GCA_001534365.1.fna	NCBI	100	0.3	Burkholderia territorii	Burkholderia territorii	MSMB1474WGS	#N/A	#N/A	#N/A	#N/A	#N/A	#N/A	#N/A	#N/A	#N/A	#N/A	#N/A	#N/A	#N/A		#N/A	#N/A	#N/A	#N/A	#N/A	#N/A	#N/A	#N/A	#N/A	#N/A
GCA_001534375.1	GCA_001534375.1.fna	NCBI	99.8	0.1	Burkholderia ubonensis	Burkholderia ubonensis	MSMB1509WGS	#N/A	#N/A	#N/A	#N/A	#N/A	#N/A	#N/A	#N/A	#N/A	#N/A	#N/A	#N/A	#N/A		#N/A	#N/A	#N/A	#N/A	#N/A	#N/A	#N/A	#N/A	#N/A	#N/A
GCA_001534385.1	GCA_001534385.1.fna	NCBI	99.9	0.6	Burkholderia stagnalis	Burkholderia stagnalis	MSMB1511WGS	#N/A	#N/A	#N/A	#N/A	#N/A	#N/A	#N/A	#N/A	#N/A	#N/A	#N/A	#N/A	#N/A		#N/A	#N/A	#N/A	#N/A	#N/A	#N/A	#N/A	#N/A	#N/A	#N/A
GCA_001534425.1	GCA_001534425.1.fna	NCBI	99.8	0.7	Burkholderia ubonensis	Burkholderia ubonensis	MSMB1540WGS	#N/A	#N/A	#N/A	#N/A	#N/A	#N/A	#N/A	#N/A	#N/A	#N/A	#N/A	#N/A	#N/A		#N/A	#N/A	#N/A	#N/A	#N/A	#N/A	#N/A	#N/A	#N/A	#N/A
GCA_001534445.1	GCA_001534445.1.fna	NCBI	100	1.9	Burkholderia ubonensis	Burkholderia ubonensis	MSMB1635WGS	#N/A	#N/A	#N/A	#N/A	#N/A	#N/A	#N/A	#N/A	#N/A	#N/A	#N/A	#N/A	#N/A		#N/A	#N/A	#N/A	#N/A	#N/A	#N/A	#N/A	#N/A	#N/A	#N/A
GCA_001534465.1	GCA_001534465.1.fna	NCBI	100	2	Burkholderia ubonensis	Burkholderia ubonensis	MSMB1941WGS	#N/A	#N/A	#N/A	#N/A	#N/A	#N/A	#N/A	#N/A	#N/A	#N/A	#N/A	#N/A	#N/A		#N/A	#N/A	#N/A	#N/A	#N/A	#N/A	#N/A	#N/A	#N/A	#N/A
GCA_001534475.1	GCA_001534475.1.fna	NCBI	100	0.4	Burkholderia ubonensis	Burkholderia ubonensis	MSMB2019WGS	#N/A	#N/A	#N/A	#N/A	#N/A	#N/A	#N/A	#N/A	#N/A	#N/A	#N/A	#N/A	#N/A		#N/A	#N/A	#N/A	#N/A	#N/A	#N/A	#N/A	#N/A	#N/A	#N/A
GCA_001534505.1	GCA_001534505.1.fna	NCBI	99.8	0.4	Burkholderia stagnalis	Burkholderia stagnalis	MSMB846WGS	#N/A	#N/A	#N/A	#N/A	#N/A	#N/A	#N/A	#N/A	#N/A	#N/A	#N/A	#N/A	#N/A		#N/A	#N/A	#N/A	#N/A	#N/A	#N/A	#N/A	#N/A	#N/A	#N/A
GCA_001534515.1	GCA_001534515.1.fna	NCBI	99.7	0.4	Burkholderia stagnalis	Burkholderia stagnalis	MSMB1545WGS	#N/A	#N/A	#N/A	#N/A	#N/A	#N/A	#N/A	#N/A	#N/A	#N/A	#N/A	#N/A	#N/A		#N/A	#N/A	#N/A	#N/A	#N/A	#N/A	#N/A	#N/A	#N/A	#N/A
GCA_001534525.1	GCA_001534525.1.fna	NCBI	99.9	0.6	Burkholderia stagnalis	Burkholderia stagnalis	MSMB837WGS	#N/A	#N/A	#N/A	#N/A	#N/A	#N/A	#N/A	#N/A	#N/A	#N/A	#N/A	#N/A	#N/A		#N/A	#N/A	#N/A	#N/A	#N/A	#N/A	#N/A	#N/A	#N/A	#N/A
GCA_001534535.1	GCA_001534535.1.fna	NCBI	99.6	0.3	Burkholderia sp. MSMB1459WGS	Burkholderia sp.	MSMB1459WGS	#N/A	#N/A	#N/A	#N/A	#N/A	#N/A	#N/A	#N/A	#N/A	#N/A	#N/A	#N/A	#N/A		#N/A	#N/A	#N/A	#N/A	#N/A	#N/A	#N/A	#N/A	#N/A	#N/A
GCA_001534805.1	GCA_001534805.1.fna	NCBI	100	0.3	Burkholderia ubonensis	Burkholderia ubonensis	MSMB788WGS	#N/A	#N/A	#N/A	#N/A	#N/A	#N/A	#N/A	#N/A	#N/A	#N/A	#N/A	#N/A	#N/A		#N/A	#N/A	#N/A	#N/A	#N/A	#N/A	#N/A	#N/A	#N/A	#N/A
GCA_001536785.1	GCA_001536785.1.fna	NCBI	100	0.9	Burkholderia ubonensis	Burkholderia ubonensis	MSMB1518WGS	#N/A	#N/A	#N/A	#N/A	#N/A	#N/A	#N/A	#N/A	#N/A	#N/A	#N/A	#N/A	#N/A		#N/A	#N/A	#N/A	#N/A	#N/A	#N/A	#N/A	#N/A	#N/A	#N/A
GCA_001536795.1	GCA_001536795.1.fna	NCBI	99.8	0.1	Burkholderia cepacia	Burkholderia cepacia	MSMB1533WGS	#N/A	#N/A	#N/A	#N/A	#N/A	#N/A	#N/A	#N/A	#N/A	#N/A	#N/A	#N/A	#N/A		#N/A	#N/A	#N/A	#N/A	#N/A	#N/A	#N/A	#N/A	#N/A	#N/A
GCA_001536805.1	GCA_001536805.1.fna	NCBI	99.9	0.3	Burkholderia ubonensis	Burkholderia ubonensis	MSMB1530WGS	#N/A	#N/A	#N/A	#N/A	#N/A	#N/A	#N/A	#N/A	#N/A	#N/A	#N/A	#N/A	#N/A		#N/A	#N/A	#N/A	#N/A	#N/A	#N/A	#N/A	#N/A	#N/A	#N/A
GCA_001536865.1	GCA_001536865.1.fna	NCBI	99.9	0.3	Burkholderia ubonensis	Burkholderia ubonensis	MSMB1562WGS	#N/A	#N/A	#N/A	#N/A	#N/A	#N/A	#N/A	#N/A	#N/A	#N/A	#N/A	#N/A	#N/A		#N/A	#N/A	#N/A	#N/A	#N/A	#N/A	#N/A	#N/A	#N/A	#N/A
GCA_001536885.1	GCA_001536885.1.fna	NCBI	98.3	0.3	Burkholderia ubonensis	Burkholderia ubonensis	MSMB2028WGS	#N/A	#N/A	#N/A	#N/A	#N/A	#N/A	#N/A	#N/A	#N/A	#N/A	#N/A	#N/A	#N/A		#N/A	#N/A	#N/A	#N/A	#N/A	#N/A	#N/A	#N/A	#N/A	#N/A
GCA_001539165.1	GCA_001539165.1.fna	NCBI	99.9	0.3	Burkholderia ubonensis	Burkholderia ubonensis	MSMB1490WGS	#N/A	#N/A	#N/A	#N/A	#N/A	#N/A	#N/A	#N/A	#N/A	#N/A	#N/A	#N/A	#N/A		#N/A	#N/A	#N/A	#N/A	#N/A	#N/A	#N/A	#N/A	#N/A	#N/A
GCA_001541005.1	GCA_001541005.1.fna	NCBI	100	0.4	Burkholderia vietnamiensis	Burkholderia vietnamiensis	PC082	#N/A	#N/A	#N/A	#N/A	#N/A	#N/A	#N/A	#N/A	#N/A	#N/A	#N/A	#N/A	#N/A		#N/A	#N/A	#N/A	#N/A	#N/A	#N/A	#N/A	#N/A	#N/A	#N/A
GCA_001541445.1	GCA_001541445.1.fna	NCBI	99.7	1	Burkholderia cenocepacia	Burkholderia cenocepacia	CEIB S5-2	#N/A	#N/A	#N/A	#N/A	#N/A	#N/A	#N/A	#N/A	#N/A	#N/A	#N/A	#N/A	#N/A		#N/A	#N/A	#N/A	#N/A	#N/A	#N/A	#N/A	#N/A	#N/A	#N/A
GCA_001543455.1	GCA_001543455.1.fna	NCBI	99.8	0.7	Cupriavidus metallidurans	Cupriavidus metallidurans	NDB3NO24	#N/A	#N/A	#N/A	#N/A	#N/A	#N/A	#N/A	#N/A	#N/A	#N/A	#N/A	#N/A	#N/A		#N/A	#N/A	#N/A	#N/A	#N/A	#N/A	#N/A	#N/A	#N/A	#N/A
GCA_001544155.1	GCA_001544155.1.fna	NCBI	99.7	0.6	Ralstonia pickettii	Ralstonia pickettii	NBRC 102503	#N/A	#N/A	#N/A	#N/A	#N/A	#N/A	#N/A	#N/A	#N/A	#N/A	#N/A	#N/A	#N/A		#N/A	#N/A	#N/A	#N/A	#N/A	#N/A	#N/A	#N/A	#N/A	#N/A
GCA_001544455.2	GCA_001544455.2.fna	NCBI	100	0.1	Caballeronia sordidicola	Caballeronia sordidicola	#N/A	#N/A	#N/A	#N/A	#N/A	#N/A	#N/A	#N/A	#N/A	#N/A	#N/A	#N/A	#N/A	#N/A		#N/A	#N/A	#N/A	#N/A	#N/A	#N/A	#N/A	#N/A	#N/A	#N/A
GCA_001544475.2	GCA_001544475.2.fna	NCBI	100	0.3	Caballeronia humi	Caballeronia humi	#N/A	#N/A	#N/A	#N/A	#N/A	#N/A	#N/A	#N/A	#N/A	#N/A	#N/A	#N/A	#N/A	#N/A		#N/A	#N/A	#N/A	#N/A	#N/A	#N/A	#N/A	#N/A	#N/A	#N/A
GCA_001544495.2	GCA_001544495.2.fna	NCBI	99.8	0.1	Caballeronia telluris	Caballeronia telluris	#N/A	#N/A	#N/A	#N/A	#N/A	#N/A	#N/A	#N/A	#N/A	#N/A	#N/A	#N/A	#N/A	#N/A		#N/A	#N/A	#N/A	#N/A	#N/A	#N/A	#N/A	#N/A	#N/A	#N/A
GCA_001544515.2	GCA_001544515.2.fna	NCBI	100	0.4	Caballeronia terrestris	Caballeronia terrestris	#N/A	#N/A	#N/A	#N/A	#N/A	#N/A	#N/A	#N/A	#N/A	#N/A	#N/A	#N/A	#N/A	#N/A		#N/A	#N/A	#N/A	#N/A	#N/A	#N/A	#N/A	#N/A	#N/A	#N/A
GCA_001544535.2	GCA_001544535.2.fna	NCBI	100	0.7	Caballeronia choica	Caballeronia choica	#N/A	#N/A	#N/A	#N/A	#N/A	#N/A	#N/A	#N/A	#N/A	#N/A	#N/A	#N/A	#N/A	#N/A		#N/A	#N/A	#N/A	#N/A	#N/A	#N/A	#N/A	#N/A	#N/A	#N/A
GCA_001544555.2	GCA_001544555.2.fna	NCBI	99.5	1	Caballeronia udeis	Caballeronia udeis	#N/A	#N/A	#N/A	#N/A	#N/A	#N/A	#N/A	#N/A	#N/A	#N/A	#N/A	#N/A	#N/A	#N/A		#N/A	#N/A	#N/A	#N/A	#N/A	#N/A	#N/A	#N/A	#N/A	#N/A
GCA_001544575.2	GCA_001544575.2.fna	NCBI	99.9	0.3	Caballeronia cordobensis	Caballeronia cordobensis	#N/A	#N/A	#N/A	#N/A	#N/A	#N/A	#N/A	#N/A	#N/A	#N/A	#N/A	#N/A	#N/A	#N/A		#N/A	#N/A	#N/A	#N/A	#N/A	#N/A	#N/A	#N/A	#N/A	#N/A
GCA_001544595.2	GCA_001544595.2.fna	NCBI	100	0.6	Caballeronia peredens	Caballeronia peredens	#N/A	#N/A	#N/A	#N/A	#N/A	#N/A	#N/A	#N/A	#N/A	#N/A	#N/A	#N/A	#N/A	#N/A		#N/A	#N/A	#N/A	#N/A	#N/A	#N/A	#N/A	#N/A	#N/A	#N/A
GCA_001544615.2	GCA_001544615.2.fna	NCBI	100	0.3	Caballeronia concitans	Caballeronia concitans	#N/A	#N/A	#N/A	#N/A	#N/A	#N/A	#N/A	#N/A	#N/A	#N/A	#N/A	#N/A	#N/A	#N/A		#N/A	#N/A	#N/A	#N/A	#N/A	#N/A	#N/A	#N/A	#N/A	#N/A
GCA_001544655.2	GCA_001544655.2.fna	NCBI	99.9	0.3	Caballeronia turbans	Caballeronia turbans	#N/A	#N/A	#N/A	#N/A	#N/A	#N/A	#N/A	#N/A	#N/A	#N/A	#N/A	#N/A	#N/A	#N/A		#N/A	#N/A	#N/A	#N/A	#N/A	#N/A	#N/A	#N/A	#N/A	#N/A
GCA_001544695.2	GCA_001544695.2.fna	NCBI	99.7	1	Caballeronia arvi	Caballeronia arvi	#N/A	#N/A	#N/A	#N/A	#N/A	#N/A	#N/A	#N/A	#N/A	#N/A	#N/A	#N/A	#N/A	#N/A		#N/A	#N/A	#N/A	#N/A	#N/A	#N/A	#N/A	#N/A	#N/A	#N/A
GCA_001544755.2	GCA_001544755.2.fna	NCBI	100	1	Caballeronia catudaia	Caballeronia catudaia	#N/A	#N/A	#N/A	#N/A	#N/A	#N/A	#N/A	#N/A	#N/A	#N/A	#N/A	#N/A	#N/A	#N/A		#N/A	#N/A	#N/A	#N/A	#N/A	#N/A	#N/A	#N/A	#N/A	#N/A
GCA_001544795.2	GCA_001544795.2.fna	NCBI	99.9	0.3	Caballeronia temeraria	Caballeronia temeraria	#N/A	#N/A	#N/A	#N/A	#N/A	#N/A	#N/A	#N/A	#N/A	#N/A	#N/A	#N/A	#N/A	#N/A		#N/A	#N/A	#N/A	#N/A	#N/A	#N/A	#N/A	#N/A	#N/A	#N/A
GCA_001544835.2	GCA_001544835.2.fna	NCBI	99.8	0.1	Caballeronia fortuita	Caballeronia fortuita	#N/A	#N/A	#N/A	#N/A	#N/A	#N/A	#N/A	#N/A	#N/A	#N/A	#N/A	#N/A	#N/A	#N/A		#N/A	#N/A	#N/A	#N/A	#N/A	#N/A	#N/A	#N/A	#N/A	#N/A
GCA_001544875.2	GCA_001544875.2.fna	NCBI	99.9	0.3	Caballeronia hypogeia	Caballeronia hypogeia	#N/A	#N/A	#N/A	#N/A	#N/A	#N/A	#N/A	#N/A	#N/A	#N/A	#N/A	#N/A	#N/A	#N/A		#N/A	#N/A	#N/A	#N/A	#N/A	#N/A	#N/A	#N/A	#N/A	#N/A
GCA_001544915.2	GCA_001544915.2.fna	NCBI	100	0.1	Caballeronia pedi	Caballeronia pedi	#N/A	#N/A	#N/A	#N/A	#N/A	#N/A	#N/A	#N/A	#N/A	#N/A	#N/A	#N/A	#N/A	#N/A		#N/A	#N/A	#N/A	#N/A	#N/A	#N/A	#N/A	#N/A	#N/A	#N/A
GCA_001544975.2	GCA_001544975.2.fna	NCBI	99.8	1	Caballeronia arationis	Caballeronia arationis	#N/A	#N/A	#N/A	#N/A	#N/A	#N/A	#N/A	#N/A	#N/A	#N/A	#N/A	#N/A	#N/A	#N/A		#N/A	#N/A	#N/A	#N/A	#N/A	#N/A	#N/A	#N/A	#N/A	#N/A
GCA_001545035.2	GCA_001545035.2.fna	NCBI	99.7	0.6	Caballeronia glebae	Caballeronia glebae	#N/A	#N/A	#N/A	#N/A	#N/A	#N/A	#N/A	#N/A	#N/A	#N/A	#N/A	#N/A	#N/A	#N/A		#N/A	#N/A	#N/A	#N/A	#N/A	#N/A	#N/A	#N/A	#N/A	#N/A
GCA_001545075.2	GCA_001545075.2.fna	NCBI	99.8	0.4	Caballeronia ptereochthonis	Caballeronia ptereochthonis	#N/A	#N/A	#N/A	#N/A	#N/A	#N/A	#N/A	#N/A	#N/A	#N/A	#N/A	#N/A	#N/A	#N/A		#N/A	#N/A	#N/A	#N/A	#N/A	#N/A	#N/A	#N/A	#N/A	#N/A
GCA_001546915.1	GCA_001546915.1.fna	NCBI	100	0.1	Burkholderia savannae	Burkholderia savannae	BDU18	#N/A	#N/A	#N/A	#N/A	#N/A	#N/A	#N/A	#N/A	#N/A	#N/A	#N/A	#N/A	#N/A		#N/A	#N/A	#N/A	#N/A	#N/A	#N/A	#N/A	#N/A	#N/A	#N/A
GCA_001546925.1	GCA_001546925.1.fna	NCBI	99.8	0.4	Burkholderia sp. MSMB1588	Burkholderia sp.	MSMB1588	#N/A	#N/A	#N/A	#N/A	#N/A	#N/A	#N/A	#N/A	#N/A	#N/A	#N/A	#N/A	#N/A		#N/A	#N/A	#N/A	#N/A	#N/A	#N/A	#N/A	#N/A	#N/A	#N/A
GCA_001546955.1	GCA_001546955.1.fna	NCBI	100	0.1	Burkholderia savannae	Burkholderia savannae	BDU19	#N/A	#N/A	#N/A	#N/A	#N/A	#N/A	#N/A	#N/A	#N/A	#N/A	#N/A	#N/A	#N/A		#N/A	#N/A	#N/A	#N/A	#N/A	#N/A	#N/A	#N/A	#N/A	#N/A
GCA_001546975.1	GCA_001546975.1.fna	NCBI	99.7	0.6	Burkholderia ubonensis	Burkholderia ubonensis	MSMB1157	#N/A	#N/A	#N/A	#N/A	#N/A	#N/A	#N/A	#N/A	#N/A	#N/A	#N/A	#N/A	#N/A		#N/A	#N/A	#N/A	#N/A	#N/A	#N/A	#N/A	#N/A	#N/A	#N/A
GCA_001547525.1	GCA_001547525.1.fna	NCBI	99.7	0.6	Burkholderia anthina	Burkholderia anthina	AZ-4-2-10-S1-D7	#N/A	#N/A	#N/A	#N/A	#N/A	#N/A	#N/A	#N/A	#N/A	#N/A	#N/A	#N/A	#N/A		#N/A	#N/A	#N/A	#N/A	#N/A	#N/A	#N/A	#N/A	#N/A	#N/A
GCA_001555485.1	GCA_001555485.1.fna	NCBI	100	0.3	Burkholderia thailandensis	Burkholderia thailandensis	2002721621	#N/A	#N/A	#N/A	#N/A	#N/A	#N/A	#N/A	#N/A	#N/A	#N/A	#N/A	#N/A	#N/A		#N/A	#N/A	#N/A	#N/A	#N/A	#N/A	#N/A	#N/A	#N/A	#N/A
GCA_001555555.1	GCA_001555555.1.fna	NCBI	100	0.3	Burkholderia thailandensis	Burkholderia thailandensis	Malaysia_#20	#N/A	#N/A	#N/A	#N/A	#N/A	#N/A	#N/A	#N/A	#N/A	#N/A	#N/A	#N/A	#N/A		#N/A	#N/A	#N/A	#N/A	#N/A	#N/A	#N/A	#N/A	#N/A	#N/A
GCA_001557535.2	GCA_001557535.2.fna	NCBI	99.9	0.6	Burkholderia sp. PAMC 26561	Burkholderia sp.	PAMC 26561	#N/A	#N/A	#N/A	#N/A	#N/A	#N/A	#N/A	#N/A	#N/A	#N/A	#N/A	#N/A	#N/A		#N/A	#N/A	#N/A	#N/A	#N/A	#N/A	#N/A	#N/A	#N/A	#N/A
GCA_001580545.1	GCA_001580545.1.fna	NCBI	100	0.7	Paraburkholderia monticola	Paraburkholderia monticola	JC2948	#N/A	#N/A	#N/A	#N/A	#N/A	#N/A	#N/A	#N/A	#N/A	#N/A	#N/A	#N/A	#N/A		#N/A	#N/A	#N/A	#N/A	#N/A	#N/A	#N/A	#N/A	#N/A	#N/A
GCA_001580565.1	GCA_001580565.1.fna	NCBI	99.6	1.5	Caballeronia megalochromosomata	Caballeronia megalochromosomata	JC2949	#N/A	#N/A	#N/A	#N/A	#N/A	#N/A	#N/A	#N/A	#N/A	#N/A	#N/A	#N/A	#N/A		#N/A	#N/A	#N/A	#N/A	#N/A	#N/A	#N/A	#N/A	#N/A	#N/A
GCA_029219945.1	GCA_029219945.1.fna	NCBI	99.7	0	Ralstonia syzygii	Ralstonia syzygii subsp. celebesensis	BDBR229	IV	IV-69	#N/A	#N/A	#N/A	#N/A	#N/A	#N/A	#N/A	#N/A	#N/A	#N/A	#N/A		#N/A	#N/A	#N/A	#N/A	#N/A	#N/A	#N/A	#N/A	#N/A	#N/A
GCA_023077495.1	GCA_023077495.1.fna	NCBI	99.7	0.9	Ralstonia solanacearum	Ralstonia solanacearum	UW162	IIB	IIB-4	#N/A	#N/A	#N/A	#N/A	#N/A	#N/A	#N/A	#N/A	#N/A	#N/A	#N/A	1	1	100.00	100.00	100.00	100.00	100.00	100.00	100.00	100.00	100.00
GCA_001587155.1	GCA_001587155.1.fna	NCBI	99.7	0	Ralstonia solanacearum	Ralstonia solanacearum	IBSBF1503	IIB	IIB-4NPB	#N/A	#N/A	#N/A	#N/A	#N/A	#N/A	#N/A	#N/A	#N/A	#N/A	#N/A		#N/A	#N/A	#N/A	#N/A	#N/A	#N/A	#N/A	#N/A	#N/A	#N/A
GCA_001592245.1	GCA_001592245.1.fna	NCBI	100	0.7	Cupriavidus oxalaticus	Cupriavidus oxalaticus	NBRC 13593	#N/A	#N/A	#N/A	#N/A	#N/A	#N/A	#N/A	#N/A	#N/A	#N/A	#N/A	#N/A	#N/A		#N/A	#N/A	#N/A	#N/A	#N/A	#N/A	#N/A	#N/A	#N/A	#N/A
GCA_001598055.1	GCA_001598055.1.fna	NCBI	100	0.4	Cupriavidus nantongensis	Cupriavidus nantongensis	X1	#N/A	#N/A	#N/A	#N/A	#N/A	#N/A	#N/A	#N/A	#N/A	#N/A	#N/A	#N/A	#N/A		#N/A	#N/A	#N/A	#N/A	#N/A	#N/A	#N/A	#N/A	#N/A	#N/A
GCA_001598755.1	GCA_001598755.1.fna	NCBI	99.3	1	Cupriavidus necator	Cupriavidus necator	NBRC 102504	#N/A	#N/A	#N/A	#N/A	#N/A	#N/A	#N/A	#N/A	#N/A	#N/A	#N/A	#N/A	#N/A		#N/A	#N/A	#N/A	#N/A	#N/A	#N/A	#N/A	#N/A	#N/A	#N/A
GCA_001598775.1	GCA_001598775.1.fna	NCBI	99.8	0.7	Cupriavidus metallidurans	Cupriavidus metallidurans	NBRC 101272	#N/A	#N/A	#N/A	#N/A	#N/A	#N/A	#N/A	#N/A	#N/A	#N/A	#N/A	#N/A	#N/A		#N/A	#N/A	#N/A	#N/A	#N/A	#N/A	#N/A	#N/A	#N/A	#N/A
GCA_001606115.1	GCA_001606115.1.fna	NCBI	99.7	0.6	Burkholderia cenocepacia	Burkholderia cenocepacia	842	#N/A	#N/A	#N/A	#N/A	#N/A	#N/A	#N/A	#N/A	#N/A	#N/A	#N/A	#N/A	#N/A		#N/A	#N/A	#N/A	#N/A	#N/A	#N/A	#N/A	#N/A	#N/A	#N/A
GCA_001606135.1	GCA_001606135.1.fna	NCBI	99.7	0.3	Burkholderia cenocepacia	Burkholderia cenocepacia	895	#N/A	#N/A	#N/A	#N/A	#N/A	#N/A	#N/A	#N/A	#N/A	#N/A	#N/A	#N/A	#N/A		#N/A	#N/A	#N/A	#N/A	#N/A	#N/A	#N/A	#N/A	#N/A	#N/A
GCA_001608335.1	GCA_001608335.1.fna	NCBI	99.8	0.1	Burkholderia mallei	Burkholderia mallei	Kweiyang#4	#N/A	#N/A	#N/A	#N/A	#N/A	#N/A	#N/A	#N/A	#N/A	#N/A	#N/A	#N/A	#N/A		#N/A	#N/A	#N/A	#N/A	#N/A	#N/A	#N/A	#N/A	#N/A	#N/A
GCA_001608345.1	GCA_001608345.1.fna	NCBI	99.5	0.1	Burkholderia mallei	Burkholderia mallei	Budapest	#N/A	#N/A	#N/A	#N/A	#N/A	#N/A	#N/A	#N/A	#N/A	#N/A	#N/A	#N/A	#N/A		#N/A	#N/A	#N/A	#N/A	#N/A	#N/A	#N/A	#N/A	#N/A	#N/A
GCA_001608365.1	GCA_001608365.1.fna	NCBI	99.5	0.1	Burkholderia mallei	Burkholderia mallei	102	#N/A	#N/A	#N/A	#N/A	#N/A	#N/A	#N/A	#N/A	#N/A	#N/A	#N/A	#N/A	#N/A		#N/A	#N/A	#N/A	#N/A	#N/A	#N/A	#N/A	#N/A	#N/A	#N/A
GCA_001608415.1	GCA_001608415.1.fna	NCBI	99.8	0.1	Burkholderia mallei	Burkholderia mallei	BURK081	#N/A	#N/A	#N/A	#N/A	#N/A	#N/A	#N/A	#N/A	#N/A	#N/A	#N/A	#N/A	#N/A		#N/A	#N/A	#N/A	#N/A	#N/A	#N/A	#N/A	#N/A	#N/A	#N/A
GCA_001608455.1	GCA_001608455.1.fna	NCBI	99.8	0.1	Burkholderia mallei	Burkholderia mallei	BURK080	#N/A	#N/A	#N/A	#N/A	#N/A	#N/A	#N/A	#N/A	#N/A	#N/A	#N/A	#N/A	#N/A		#N/A	#N/A	#N/A	#N/A	#N/A	#N/A	#N/A	#N/A	#N/A	#N/A
GCA_001611015.1	GCA_001611015.1.fna	NCBI	99.9	1.2	Paraburkholderia caribensis	Paraburkholderia caribensis	Bcrs1W	#N/A	#N/A	#N/A	#N/A	#N/A	#N/A	#N/A	#N/A	#N/A	#N/A	#N/A	#N/A	#N/A		#N/A	#N/A	#N/A	#N/A	#N/A	#N/A	#N/A	#N/A	#N/A	#N/A
GCA_001611585.1	GCA_001611585.1.fna	NCBI	100	0.1	Burkholderia pseudomallei	Burkholderia pseudomallei	PtBps01	#N/A	#N/A	#N/A	#N/A	#N/A	#N/A	#N/A	#N/A	#N/A	#N/A	#N/A	#N/A	#N/A		#N/A	#N/A	#N/A	#N/A	#N/A	#N/A	#N/A	#N/A	#N/A	#N/A
GCA_001628775.1	GCA_001628775.1.fna	NCBI	100	0.1	Ralstonia mannitolilytica	Ralstonia mannitolilytica	SN83A39	#N/A	#N/A	#N/A	#N/A	#N/A	#N/A	#N/A	#N/A	#N/A	#N/A	#N/A	#N/A	#N/A		#N/A	#N/A	#N/A	#N/A	#N/A	#N/A	#N/A	#N/A	#N/A	#N/A
GCA_001634365.1	GCA_001634365.1.fna	NCBI	99.6	3.2	Paraburkholderia phytofirmans	Paraburkholderia phytofirmans	OLGA172	#N/A	#N/A	#N/A	#N/A	#N/A	#N/A	#N/A	#N/A	#N/A	#N/A	#N/A	#N/A	#N/A		#N/A	#N/A	#N/A	#N/A	#N/A	#N/A	#N/A	#N/A	#N/A	#N/A
GCA_001636095.1	GCA_001636095.1.fna	NCBI	100	0.3	Burkholderia territorii	Burkholderia territorii	MSMB2203WGS	#N/A	#N/A	#N/A	#N/A	#N/A	#N/A	#N/A	#N/A	#N/A	#N/A	#N/A	#N/A	#N/A		#N/A	#N/A	#N/A	#N/A	#N/A	#N/A	#N/A	#N/A	#N/A	#N/A
GCA_001636105.1	GCA_001636105.1.fna	NCBI	99.9	1.9	Burkholderia sp. MSMB1589WGS	Burkholderia sp.	MSMB1589WGS	#N/A	#N/A	#N/A	#N/A	#N/A	#N/A	#N/A	#N/A	#N/A	#N/A	#N/A	#N/A	#N/A		#N/A	#N/A	#N/A	#N/A	#N/A	#N/A	#N/A	#N/A	#N/A	#N/A
GCA_001636275.1	GCA_001636275.1.fna	NCBI	98.9	0.1	Pandoraea pnomenusa	Pandoraea pnomenusa	MCB032	#N/A	#N/A	#N/A	#N/A	#N/A	#N/A	#N/A	#N/A	#N/A	#N/A	#N/A	#N/A	#N/A		#N/A	#N/A	#N/A	#N/A	#N/A	#N/A	#N/A	#N/A	#N/A	#N/A
GCA_001637005.1	GCA_001637005.1.fna	NCBI	99.3	0.3	Burkholderia pseudomallei	Burkholderia pseudomallei	NAU33A-5	#N/A	#N/A	#N/A	#N/A	#N/A	#N/A	#N/A	#N/A	#N/A	#N/A	#N/A	#N/A	#N/A		#N/A	#N/A	#N/A	#N/A	#N/A	#N/A	#N/A	#N/A	#N/A	#N/A
GCA_001637015.1	GCA_001637015.1.fna	NCBI	100	0.1	Burkholderia pseudomallei	Burkholderia pseudomallei	NAU21B-13	#N/A	#N/A	#N/A	#N/A	#N/A	#N/A	#N/A	#N/A	#N/A	#N/A	#N/A	#N/A	#N/A		#N/A	#N/A	#N/A	#N/A	#N/A	#N/A	#N/A	#N/A	#N/A	#N/A
GCA_001637025.1	GCA_001637025.1.fna	NCBI	99.9	0.3	Burkholderia pseudomallei	Burkholderia pseudomallei	NAU35B-7	#N/A	#N/A	#N/A	#N/A	#N/A	#N/A	#N/A	#N/A	#N/A	#N/A	#N/A	#N/A	#N/A		#N/A	#N/A	#N/A	#N/A	#N/A	#N/A	#N/A	#N/A	#N/A	#N/A
GCA_001642555.1	GCA_001642555.1.fna	NCBI	100	0.6	Burkholderia pseudomallei	Burkholderia pseudomallei	PHLS6	#N/A	#N/A	#N/A	#N/A	#N/A	#N/A	#N/A	#N/A	#N/A	#N/A	#N/A	#N/A	#N/A		#N/A	#N/A	#N/A	#N/A	#N/A	#N/A	#N/A	#N/A	#N/A	#N/A
GCA_001644795.1	GCA_001644795.1.fna	NCBI	99.4	0	Ralstonia solanacearum	Ralstonia solanacearum	CIP120	IIA-38	IIA-38	#N/A	#N/A	#N/A	#N/A	#N/A	#N/A	#N/A	#N/A	#N/A	#N/A	#N/A		#N/A	#N/A	#N/A	#N/A	#N/A	#N/A	#N/A	#N/A	#N/A	#N/A
GCA_001644805.1	GCA_001644805.1.fna	NCBI	97.7	0	0	Ralstonia solanacearum	P597	IIA	IIA-38	#N/A	#N/A	#N/A	#N/A	#N/A	#N/A	#N/A	#N/A	#N/A	#N/A	#N/A		#N/A	#N/A	#N/A	#N/A	#N/A	#N/A	#N/A	#N/A	#N/A	#N/A
GCA_001644815.1	GCA_001644815.1.fna	NCBI	98.8	0	Ralstonia solanacearum	Ralstonia solanacearum	CFBP6783	IIB	IIB-4NPB	#N/A	#N/A	#N/A	#N/A	#N/A	#N/A	#N/A	#N/A	#N/A	#N/A	#N/A		#N/A	#N/A	#N/A	#N/A	#N/A	#N/A	#N/A	#N/A	#N/A	#N/A
GCA_001644855.1	GCA_001644855.1.fna	NCBI	98.8	0.1	Ralstonia solanacearum	Ralstonia pseudosolanacearum	CFBP3059	III	III-66	#N/A	#N/A	#N/A	#N/A	#N/A	#N/A	#N/A	#N/A	#N/A	#N/A	#N/A		#N/A	#N/A	#N/A	#N/A	#N/A	#N/A	#N/A	#N/A	#N/A	#N/A
GCA_001644865.1	GCA_001644865.1.fna	NCBI	99.2	0.1	Ralstonia pseudosolanacearum	Ralstonia pseudosolanacearum	P781	I	I-14	#N/A	#N/A	#N/A	#N/A	#N/A	#N/A	#N/A	#N/A	#N/A	#N/A	#N/A		#N/A	#N/A	#N/A	#N/A	#N/A	#N/A	#N/A	#N/A	#N/A	#N/A
GCA_001645125.1	GCA_001645125.1.fna	NCBI	99.7	1.6	Paraburkholderia ginsengiterrae	Paraburkholderia ginsengiterrae	DCY85	#N/A	#N/A	#N/A	#N/A	#N/A	#N/A	#N/A	#N/A	#N/A	#N/A	#N/A	#N/A	#N/A		#N/A	#N/A	#N/A	#N/A	#N/A	#N/A	#N/A	#N/A	#N/A	#N/A
GCA_001645135.1	GCA_001645135.1.fna	NCBI	99.5	1.5	Paraburkholderia ginsengiterrae	Paraburkholderia ginsengiterrae	DCY85-1	#N/A	#N/A	#N/A	#N/A	#N/A	#N/A	#N/A	#N/A	#N/A	#N/A	#N/A	#N/A	#N/A		#N/A	#N/A	#N/A	#N/A	#N/A	#N/A	#N/A	#N/A	#N/A	#N/A
GCA_001645725.1	GCA_001645725.1.fna	NCBI	99.7	0.1	Ralstonia pseudosolanacearum	Ralstonia pseudosolanacearum	UW757	I	I-14	#N/A	#N/A	#N/A	#N/A	#N/A	#N/A	#N/A	#N/A	#N/A	#N/A	#N/A		#N/A	#N/A	#N/A	#N/A	#N/A	#N/A	#N/A	#N/A	#N/A	#N/A
GCA_001652915.1	GCA_001652915.1.fna	NCBI	99.7	0.3	Cupriavidus sp. D384	Cupriavidus sp.	D384	#N/A	#N/A	#N/A	#N/A	#N/A	#N/A	#N/A	#N/A	#N/A	#N/A	#N/A	#N/A	#N/A		#N/A	#N/A	#N/A	#N/A	#N/A	#N/A	#N/A	#N/A	#N/A	#N/A
GCA_001653935.1	GCA_001653935.1.fna	NCBI	99.5	0.1	Ralstonia insidiosa	Ralstonia insidiosa	FC1138	#N/A	#N/A	#N/A	#N/A	#N/A	#N/A	#N/A	#N/A	#N/A	#N/A	#N/A	#N/A	#N/A		#N/A	#N/A	#N/A	#N/A	#N/A	#N/A	#N/A	#N/A	#N/A	#N/A
GCA_001658125.1	GCA_001658125.1.fna	NCBI	100	0	Cupriavidus gilardii	Cupriavidus gilardii	JZ4	#N/A	#N/A	#N/A	#N/A	#N/A	#N/A	#N/A	#N/A	#N/A	#N/A	#N/A	#N/A	#N/A		#N/A	#N/A	#N/A	#N/A	#N/A	#N/A	#N/A	#N/A	#N/A	#N/A
GCA_001663415.1	GCA_001663415.1.fna	NCBI	99.5	0.1	Ralstonia solanacearum	Ralstonia pseudosolanacearum	YC40-M	I	I-14	#N/A	#N/A	#N/A	#N/A	#N/A	#N/A	#N/A	#N/A	#N/A	#N/A	#N/A		#N/A	#N/A	#N/A	#N/A	#N/A	#N/A	#N/A	#N/A	#N/A	#N/A
GCA_001663855.1	GCA_001663855.1.fna	NCBI	99.9	0.6	Ralstonia insidiosa	Ralstonia insidiosa	ATCC 49129	#N/A	#N/A	#N/A	#N/A	#N/A	#N/A	#N/A	#N/A	#N/A	#N/A	#N/A	#N/A	#N/A		#N/A	#N/A	#N/A	#N/A	#N/A	#N/A	#N/A	#N/A	#N/A	#N/A
GCA_001673675.1	GCA_001673675.1.fna	NCBI	98.5	0.7	Paraburkholderia tropica	Paraburkholderia tropica	P-31	#N/A	#N/A	#N/A	#N/A	#N/A	#N/A	#N/A	#N/A	#N/A	#N/A	#N/A	#N/A	#N/A		#N/A	#N/A	#N/A	#N/A	#N/A	#N/A	#N/A	#N/A	#N/A	#N/A
GCA_001683835.1	GCA_001683835.1.fna	NCBI	98.3	2.8	Ralstonia sp. RL	Ralstonia sp.	#N/A	#N/A	#N/A	#N/A	#N/A	#N/A	#N/A	#N/A	#N/A	#N/A	#N/A	#N/A	#N/A	#N/A		#N/A	#N/A	#N/A	#N/A	#N/A	#N/A	#N/A	#N/A	#N/A	#N/A
GCA_001685505.1	GCA_001685505.1.fna	NCBI	99.9	0.6	Burkholderia stabilis	Burkholderia stabilis	LA20W	#N/A	#N/A	#N/A	#N/A	#N/A	#N/A	#N/A	#N/A	#N/A	#N/A	#N/A	#N/A	#N/A		#N/A	#N/A	#N/A	#N/A	#N/A	#N/A	#N/A	#N/A	#N/A	#N/A
GCA_001685525.1	GCA_001685525.1.fna	NCBI	100	0.1	Burkholderia sp. CCA53	Burkholderia sp.	CCA53	#N/A	#N/A	#N/A	#N/A	#N/A	#N/A	#N/A	#N/A	#N/A	#N/A	#N/A	#N/A	#N/A		#N/A	#N/A	#N/A	#N/A	#N/A	#N/A	#N/A	#N/A	#N/A	#N/A
GCA_001695715.1	GCA_001695715.1.fna	NCBI	100	0.1	Burkholderia pseudomallei	Burkholderia pseudomallei	M1	#N/A	#N/A	#N/A	#N/A	#N/A	#N/A	#N/A	#N/A	#N/A	#N/A	#N/A	#N/A	#N/A		#N/A	#N/A	#N/A	#N/A	#N/A	#N/A	#N/A	#N/A	#N/A	#N/A
GCA_001695735.1	GCA_001695735.1.fna	NCBI	99.5	0.1	Burkholderia pseudomallei	Burkholderia pseudomallei	MS	#N/A	#N/A	#N/A	#N/A	#N/A	#N/A	#N/A	#N/A	#N/A	#N/A	#N/A	#N/A	#N/A		#N/A	#N/A	#N/A	#N/A	#N/A	#N/A	#N/A	#N/A	#N/A	#N/A
GCA_001696845.1	GCA_001696845.1.fna	NCBI	99.6	0	Ralstonia solanacearum	Ralstonia solanacearum	UW491	IIB	IIB-2	#N/A	#N/A	#N/A	#N/A	#N/A	#N/A	#N/A	#N/A	#N/A	#N/A	#N/A		#N/A	#N/A	#N/A	#N/A	#N/A	#N/A	#N/A	#N/A	#N/A	#N/A
GCA_001696855.1	GCA_001696855.1.fna	NCBI	99.6	0	Ralstonia solanacearum	Ralstonia solanacearum	UW24	IIB	IIB-1	#N/A	#N/A	#N/A	#N/A	#N/A	#N/A	#N/A	#N/A	#N/A	#N/A	#N/A		#N/A	#N/A	#N/A	#N/A	#N/A	#N/A	#N/A	#N/A	#N/A	#N/A
GCA_001696865.1	GCA_001696865.1.fna	NCBI	99.6	0	Ralstonia solanacearum	Ralstonia solanacearum	UW365	IIB	IIB-1	#N/A	#N/A	#N/A	#N/A	#N/A	#N/A	#N/A	#N/A	#N/A	#N/A	#N/A		#N/A	#N/A	#N/A	#N/A	#N/A	#N/A	#N/A	#N/A	#N/A	#N/A
GCA_001696875.1	GCA_001696875.1.fna	NCBI	99.6	0	Ralstonia solanacearum	Ralstonia solanacearum	UW551	IIB	IIB-1	#N/A	#N/A	#N/A	#N/A	#N/A	#N/A	#N/A	#N/A	#N/A	#N/A	#N/A		#N/A	#N/A	#N/A	#N/A	#N/A	#N/A	#N/A	#N/A	#N/A	#N/A
GCA_001699795.1	GCA_001699795.1.fna	NCBI	99.1	0.3	Ralstonia pickettii	Ralstonia pickettii	H2Cu2	#N/A	#N/A	#N/A	#N/A	#N/A	#N/A	#N/A	#N/A	#N/A	#N/A	#N/A	#N/A	#N/A		#N/A	#N/A	#N/A	#N/A	#N/A	#N/A	#N/A	#N/A	#N/A	#N/A
GCA_023077515.1	GCA_023077515.1.fna	NCBI	99.7	1.6	Ralstonia solanacearum	Ralstonia solanacearum	UW161	IIB	IIB-4	#N/A	#N/A	#N/A	#N/A	#N/A	#N/A	#N/A	#N/A	#N/A	#N/A	#N/A	1	1	100.00	100.00	100.00	100.00	100.00	100.00	100.00	100.00	100.00
GCA_001708525.1	GCA_001708525.1.fna	NCBI	99.7	0.1	Ralstonia solanacearum	Ralstonia pseudosolanacearum	KACC 10709	I	I-15	#N/A	#N/A	#N/A	#N/A	#N/A	#N/A	#N/A	#N/A	#N/A	#N/A	#N/A		#N/A	#N/A	#N/A	#N/A	#N/A	#N/A	#N/A	#N/A	#N/A	#N/A
GCA_001715185.1	GCA_001715185.1.fna	NCBI	99.7	0.1	Burkholderia mallei	Burkholderia mallei	3712	#N/A	#N/A	#N/A	#N/A	#N/A	#N/A	#N/A	#N/A	#N/A	#N/A	#N/A	#N/A	#N/A		#N/A	#N/A	#N/A	#N/A	#N/A	#N/A	#N/A	#N/A	#N/A	#N/A
GCA_001718195.1	GCA_001718195.1.fna	NCBI	99.8	0.7	Paraburkholderia nodosa	Paraburkholderia nodosa	CNPSo 1341	#N/A	#N/A	#N/A	#N/A	#N/A	#N/A	#N/A	#N/A	#N/A	#N/A	#N/A	#N/A	#N/A		#N/A	#N/A	#N/A	#N/A	#N/A	#N/A	#N/A	#N/A	#N/A	#N/A
GCA_001718295.1	GCA_001718295.1.fna	NCBI	100	0.1	Burkholderia thailandensis	Burkholderia thailandensis	2003015869	#N/A	#N/A	#N/A	#N/A	#N/A	#N/A	#N/A	#N/A	#N/A	#N/A	#N/A	#N/A	#N/A		#N/A	#N/A	#N/A	#N/A	#N/A	#N/A	#N/A	#N/A	#N/A	#N/A
GCA_001718315.1	GCA_001718315.1.fna	NCBI	100	0.4	Burkholderia diffusa	Burkholderia diffusa	RF2-non-BP9	#N/A	#N/A	#N/A	#N/A	#N/A	#N/A	#N/A	#N/A	#N/A	#N/A	#N/A	#N/A	#N/A		#N/A	#N/A	#N/A	#N/A	#N/A	#N/A	#N/A	#N/A	#N/A	#N/A
GCA_001718335.1	GCA_001718335.1.fna	NCBI	100	0.4	Burkholderia territorii	Burkholderia territorii	RF8-non-BP5	#N/A	#N/A	#N/A	#N/A	#N/A	#N/A	#N/A	#N/A	#N/A	#N/A	#N/A	#N/A	#N/A		#N/A	#N/A	#N/A	#N/A	#N/A	#N/A	#N/A	#N/A	#N/A	#N/A
GCA_001718355.1	GCA_001718355.1.fna	NCBI	99.8	0.1	Burkholderia ubonensis	Burkholderia ubonensis	RF23-BP41	#N/A	#N/A	#N/A	#N/A	#N/A	#N/A	#N/A	#N/A	#N/A	#N/A	#N/A	#N/A	#N/A		#N/A	#N/A	#N/A	#N/A	#N/A	#N/A	#N/A	#N/A	#N/A	#N/A
GCA_001718395.1	GCA_001718395.1.fna	NCBI	99.9	0.3	Burkholderia cepacia	Burkholderia cepacia	INT3-BP177	#N/A	#N/A	#N/A	#N/A	#N/A	#N/A	#N/A	#N/A	#N/A	#N/A	#N/A	#N/A	#N/A		#N/A	#N/A	#N/A	#N/A	#N/A	#N/A	#N/A	#N/A	#N/A	#N/A
GCA_001718415.1	GCA_001718415.1.fna	NCBI	99.9	0.6	Burkholderia pseudomultivorans	Burkholderia pseudomultivorans	#N/A	#N/A	#N/A	#N/A	#N/A	#N/A	#N/A	#N/A	#N/A	#N/A	#N/A	#N/A	#N/A	#N/A		#N/A	#N/A	#N/A	#N/A	#N/A	#N/A	#N/A	#N/A	#N/A	#N/A
GCA_001718495.1	GCA_001718495.1.fna	NCBI	100	0.6	Burkholderia vietnamiensis	Burkholderia vietnamiensis	FL-2-3-30-S1-D0	#N/A	#N/A	#N/A	#N/A	#N/A	#N/A	#N/A	#N/A	#N/A	#N/A	#N/A	#N/A	#N/A		#N/A	#N/A	#N/A	#N/A	#N/A	#N/A	#N/A	#N/A	#N/A	#N/A
GCA_001718515.1	GCA_001718515.1.fna	NCBI	99.8	0.1	Burkholderia cenocepacia	Burkholderia cenocepacia	FL-5-3-30-S1-D7	#N/A	#N/A	#N/A	#N/A	#N/A	#N/A	#N/A	#N/A	#N/A	#N/A	#N/A	#N/A	#N/A		#N/A	#N/A	#N/A	#N/A	#N/A	#N/A	#N/A	#N/A	#N/A	#N/A
GCA_001718535.1	GCA_001718535.1.fna	NCBI	99.9	0.3	Burkholderia seminalis	Burkholderia seminalis	FL-5-4-10-S1-D7	#N/A	#N/A	#N/A	#N/A	#N/A	#N/A	#N/A	#N/A	#N/A	#N/A	#N/A	#N/A	#N/A		#N/A	#N/A	#N/A	#N/A	#N/A	#N/A	#N/A	#N/A	#N/A	#N/A
GCA_001718555.1	GCA_001718555.1.fna	NCBI	100	0.3	Burkholderia metallica	Burkholderia metallica	FL-6-5-30-S1-D7	#N/A	#N/A	#N/A	#N/A	#N/A	#N/A	#N/A	#N/A	#N/A	#N/A	#N/A	#N/A	#N/A		#N/A	#N/A	#N/A	#N/A	#N/A	#N/A	#N/A	#N/A	#N/A	#N/A
GCA_001718575.1	GCA_001718575.1.fna	NCBI	100	0.6	Burkholderia lata	Burkholderia lata	FL-7-5-30-S1-D0	#N/A	#N/A	#N/A	#N/A	#N/A	#N/A	#N/A	#N/A	#N/A	#N/A	#N/A	#N/A	#N/A		#N/A	#N/A	#N/A	#N/A	#N/A	#N/A	#N/A	#N/A	#N/A	#N/A
GCA_001718595.1	GCA_001718595.1.fna	NCBI	100	0.3	Burkholderia thailandensis	Burkholderia thailandensis	MSMB59	#N/A	#N/A	#N/A	#N/A	#N/A	#N/A	#N/A	#N/A	#N/A	#N/A	#N/A	#N/A	#N/A		#N/A	#N/A	#N/A	#N/A	#N/A	#N/A	#N/A	#N/A	#N/A	#N/A
GCA_001718615.1	GCA_001718615.1.fna	NCBI	99.7	0.3	Burkholderia thailandensis	Burkholderia thailandensis	2002721121	#N/A	#N/A	#N/A	#N/A	#N/A	#N/A	#N/A	#N/A	#N/A	#N/A	#N/A	#N/A	#N/A		#N/A	#N/A	#N/A	#N/A	#N/A	#N/A	#N/A	#N/A	#N/A	#N/A
GCA_001718635.1	GCA_001718635.1.fna	NCBI	100	0.4	Burkholderia thailandensis	Burkholderia thailandensis	2002721643	#N/A	#N/A	#N/A	#N/A	#N/A	#N/A	#N/A	#N/A	#N/A	#N/A	#N/A	#N/A	#N/A		#N/A	#N/A	#N/A	#N/A	#N/A	#N/A	#N/A	#N/A	#N/A	#N/A
GCA_001718655.1	GCA_001718655.1.fna	NCBI	100	0.1	Burkholderia ubonensis	Burkholderia ubonensis	MSMB2035	#N/A	#N/A	#N/A	#N/A	#N/A	#N/A	#N/A	#N/A	#N/A	#N/A	#N/A	#N/A	#N/A		#N/A	#N/A	#N/A	#N/A	#N/A	#N/A	#N/A	#N/A	#N/A	#N/A
GCA_001718695.1	GCA_001718695.1.fna	NCBI	98.9	1.5	Burkholderia ubonensis	Burkholderia ubonensis	MSMB0783	#N/A	#N/A	#N/A	#N/A	#N/A	#N/A	#N/A	#N/A	#N/A	#N/A	#N/A	#N/A	#N/A		#N/A	#N/A	#N/A	#N/A	#N/A	#N/A	#N/A	#N/A	#N/A	#N/A
GCA_001718755.1	GCA_001718755.1.fna	NCBI	100	0.1	Burkholderia multivorans	Burkholderia multivorans	AU1185	#N/A	#N/A	#N/A	#N/A	#N/A	#N/A	#N/A	#N/A	#N/A	#N/A	#N/A	#N/A	#N/A		#N/A	#N/A	#N/A	#N/A	#N/A	#N/A	#N/A	#N/A	#N/A	#N/A
GCA_001718775.1	GCA_001718775.1.fna	NCBI	99.8	0.4	Burkholderia vietnamiensis	Burkholderia vietnamiensis	AU1233	#N/A	#N/A	#N/A	#N/A	#N/A	#N/A	#N/A	#N/A	#N/A	#N/A	#N/A	#N/A	#N/A		#N/A	#N/A	#N/A	#N/A	#N/A	#N/A	#N/A	#N/A	#N/A	#N/A
GCA_001718795.1	GCA_001718795.1.fna	NCBI	100	0.7	Burkholderia latens	Burkholderia latens	#N/A	#N/A	#N/A	#N/A	#N/A	#N/A	#N/A	#N/A	#N/A	#N/A	#N/A	#N/A	#N/A	#N/A		#N/A	#N/A	#N/A	#N/A	#N/A	#N/A	#N/A	#N/A	#N/A	#N/A
GCA_001718815.1	GCA_001718815.1.fna	NCBI	99.8	0.4	Burkholderia vietnamiensis	Burkholderia vietnamiensis	#N/A	#N/A	#N/A	#N/A	#N/A	#N/A	#N/A	#N/A	#N/A	#N/A	#N/A	#N/A	#N/A	#N/A		#N/A	#N/A	#N/A	#N/A	#N/A	#N/A	#N/A	#N/A	#N/A	#N/A
GCA_001718835.1	GCA_001718835.1.fna	NCBI	98.9	0.4	Burkholderia cepacia	Burkholderia cepacia	#N/A	#N/A	#N/A	#N/A	#N/A	#N/A	#N/A	#N/A	#N/A	#N/A	#N/A	#N/A	#N/A	#N/A		#N/A	#N/A	#N/A	#N/A	#N/A	#N/A	#N/A	#N/A	#N/A	#N/A
GCA_001718855.1	GCA_001718855.1.fna	NCBI	100	0.6	Burkholderia ubonensis	Burkholderia ubonensis	MSMB1189WGS	#N/A	#N/A	#N/A	#N/A	#N/A	#N/A	#N/A	#N/A	#N/A	#N/A	#N/A	#N/A	#N/A		#N/A	#N/A	#N/A	#N/A	#N/A	#N/A	#N/A	#N/A	#N/A	#N/A
GCA_001718875.1	GCA_001718875.1.fna	NCBI	100	0.3	Burkholderia singularis	Burkholderia singularis	MSMB0175	#N/A	#N/A	#N/A	#N/A	#N/A	#N/A	#N/A	#N/A	#N/A	#N/A	#N/A	#N/A	#N/A		#N/A	#N/A	#N/A	#N/A	#N/A	#N/A	#N/A	#N/A	#N/A	#N/A
GCA_001718895.1	GCA_001718895.1.fna	NCBI	99.7	0.4	Burkholderia cenocepacia	Burkholderia cenocepacia	MSMB384WGS	#N/A	#N/A	#N/A	#N/A	#N/A	#N/A	#N/A	#N/A	#N/A	#N/A	#N/A	#N/A	#N/A		#N/A	#N/A	#N/A	#N/A	#N/A	#N/A	#N/A	#N/A	#N/A	#N/A
GCA_001718915.1	GCA_001718915.1.fna	NCBI	100	0.4	Burkholderia vietnamiensis	Burkholderia vietnamiensis	MSMB608WGS	#N/A	#N/A	#N/A	#N/A	#N/A	#N/A	#N/A	#N/A	#N/A	#N/A	#N/A	#N/A	#N/A		#N/A	#N/A	#N/A	#N/A	#N/A	#N/A	#N/A	#N/A	#N/A	#N/A
GCA_001718955.1	GCA_001718955.1.fna	NCBI	99.8	0.4	Burkholderia stagnalis	Burkholderia stagnalis	MSMB735WGS	#N/A	#N/A	#N/A	#N/A	#N/A	#N/A	#N/A	#N/A	#N/A	#N/A	#N/A	#N/A	#N/A		#N/A	#N/A	#N/A	#N/A	#N/A	#N/A	#N/A	#N/A	#N/A	#N/A
GCA_001718975.1	GCA_001718975.1.fna	NCBI	99.9	0.3	Burkholderia ubonensis	Burkholderia ubonensis	MSMB1471WGS	#N/A	#N/A	#N/A	#N/A	#N/A	#N/A	#N/A	#N/A	#N/A	#N/A	#N/A	#N/A	#N/A		#N/A	#N/A	#N/A	#N/A	#N/A	#N/A	#N/A	#N/A	#N/A	#N/A
GCA_001718995.1	GCA_001718995.1.fna	NCBI	99.8	0.7	Burkholderia multivorans	Burkholderia multivorans	MSMB1640WGS	#N/A	#N/A	#N/A	#N/A	#N/A	#N/A	#N/A	#N/A	#N/A	#N/A	#N/A	#N/A	#N/A		#N/A	#N/A	#N/A	#N/A	#N/A	#N/A	#N/A	#N/A	#N/A	#N/A
GCA_001719665.1	GCA_001719665.1.fna	NCBI	99.9	0.9	Burkholderia sp. CQ001	Burkholderia sp.	CQ001	#N/A	#N/A	#N/A	#N/A	#N/A	#N/A	#N/A	#N/A	#N/A	#N/A	#N/A	#N/A	#N/A		#N/A	#N/A	#N/A	#N/A	#N/A	#N/A	#N/A	#N/A	#N/A	#N/A
GCA_001720405.1	GCA_001720405.1.fna	NCBI	99	0.6	Burkholderia contaminans	Burkholderia contaminans	FFI-28	#N/A	#N/A	#N/A	#N/A	#N/A	#N/A	#N/A	#N/A	#N/A	#N/A	#N/A	#N/A	#N/A		#N/A	#N/A	#N/A	#N/A	#N/A	#N/A	#N/A	#N/A	#N/A	#N/A
GCA_001720525.1	GCA_001720525.1.fna	NCBI	99.6	0.3	Burkholderia cenocepacia	Burkholderia cenocepacia	AE_MEH_16	#N/A	#N/A	#N/A	#N/A	#N/A	#N/A	#N/A	#N/A	#N/A	#N/A	#N/A	#N/A	#N/A		#N/A	#N/A	#N/A	#N/A	#N/A	#N/A	#N/A	#N/A	#N/A	#N/A
GCA_001720575.1	GCA_001720575.1.fna	NCBI	99.4	0.3	Burkholderia cenocepacia	Burkholderia cenocepacia	GA_AUH_16	#N/A	#N/A	#N/A	#N/A	#N/A	#N/A	#N/A	#N/A	#N/A	#N/A	#N/A	#N/A	#N/A		#N/A	#N/A	#N/A	#N/A	#N/A	#N/A	#N/A	#N/A	#N/A	#N/A
GCA_001721285.1	GCA_001721285.1.fna	NCBI	100	0.4	Pandoraea sp. ISTKB	Pandoraea sp.	ISTKB	#N/A	#N/A	#N/A	#N/A	#N/A	#N/A	#N/A	#N/A	#N/A	#N/A	#N/A	#N/A	#N/A		#N/A	#N/A	#N/A	#N/A	#N/A	#N/A	#N/A	#N/A	#N/A	#N/A
GCA_001722225.1	GCA_001722225.1.fna	NCBI	100	0.4	Burkholderia ubonensis	Burkholderia ubonensis	MSMB0803	#N/A	#N/A	#N/A	#N/A	#N/A	#N/A	#N/A	#N/A	#N/A	#N/A	#N/A	#N/A	#N/A		#N/A	#N/A	#N/A	#N/A	#N/A	#N/A	#N/A	#N/A	#N/A	#N/A
GCA_001722235.1	GCA_001722235.1.fna	NCBI	99.9	0.3	Burkholderia ubonensis	Burkholderia ubonensis	MSMB0842	#N/A	#N/A	#N/A	#N/A	#N/A	#N/A	#N/A	#N/A	#N/A	#N/A	#N/A	#N/A	#N/A		#N/A	#N/A	#N/A	#N/A	#N/A	#N/A	#N/A	#N/A	#N/A	#N/A
GCA_001722245.1	GCA_001722245.1.fna	NCBI	99.8	0.4	Burkholderia ubonensis	Burkholderia ubonensis	MSMB0718	#N/A	#N/A	#N/A	#N/A	#N/A	#N/A	#N/A	#N/A	#N/A	#N/A	#N/A	#N/A	#N/A		#N/A	#N/A	#N/A	#N/A	#N/A	#N/A	#N/A	#N/A	#N/A	#N/A
GCA_001729305.1	GCA_001729305.1.fna	NCBI	98.4	0.3	Burkholderia sp. A2	Burkholderia sp.	A2	#N/A	#N/A	#N/A	#N/A	#N/A	#N/A	#N/A	#N/A	#N/A	#N/A	#N/A	#N/A	#N/A		#N/A	#N/A	#N/A	#N/A	#N/A	#N/A	#N/A	#N/A	#N/A	#N/A
GCA_001729545.1	GCA_001729545.1.fna	NCBI	99.4	0.1	Burkholderia mallei	Burkholderia mallei	Bahrain1	#N/A	#N/A	#N/A	#N/A	#N/A	#N/A	#N/A	#N/A	#N/A	#N/A	#N/A	#N/A	#N/A		#N/A	#N/A	#N/A	#N/A	#N/A	#N/A	#N/A	#N/A	#N/A	#N/A
GCA_001742165.1	GCA_001742165.1.fna	NCBI	99.9	0.6	Burkholderia stabilis	Burkholderia stabilis	ATCC BAA-67	#N/A	#N/A	#N/A	#N/A	#N/A	#N/A	#N/A	#N/A	#N/A	#N/A	#N/A	#N/A	#N/A		#N/A	#N/A	#N/A	#N/A	#N/A	#N/A	#N/A	#N/A	#N/A	#N/A
GCA_001742345.1	GCA_001742345.1.fna	NCBI	99.4	0.4	Burkholderia seminalis	Burkholderia seminalis	TC3.4.2R3	#N/A	#N/A	#N/A	#N/A	#N/A	#N/A	#N/A	#N/A	#N/A	#N/A	#N/A	#N/A	#N/A		#N/A	#N/A	#N/A	#N/A	#N/A	#N/A	#N/A	#N/A	#N/A	#N/A
GCA_001755835.1	GCA_001755835.1.fna	NCBI	99.6	0.6	Burkholderia plantarii	Burkholderia plantarii	ZJ171	#N/A	#N/A	#N/A	#N/A	#N/A	#N/A	#N/A	#N/A	#N/A	#N/A	#N/A	#N/A	#N/A		#N/A	#N/A	#N/A	#N/A	#N/A	#N/A	#N/A	#N/A	#N/A	#N/A
GCA_001758385.2	GCA_001758385.2.fna	NCBI	100	3.8	Burkholderia contaminans	Burkholderia contaminans	LMG 23361	#N/A	#N/A	#N/A	#N/A	#N/A	#N/A	#N/A	#N/A	#N/A	#N/A	#N/A	#N/A	#N/A		#N/A	#N/A	#N/A	#N/A	#N/A	#N/A	#N/A	#N/A	#N/A	#N/A
GCA_001806955.1	GCA_001806955.1.fna	NCBI	99.1	0.1	Burkholderia sp. HMSC10F09	Burkholderia sp.	HMSC10F09	#N/A	#N/A	#N/A	#N/A	#N/A	#N/A	#N/A	#N/A	#N/A	#N/A	#N/A	#N/A	#N/A		#N/A	#N/A	#N/A	#N/A	#N/A	#N/A	#N/A	#N/A	#N/A	#N/A
GCA_001831355.1	GCA_001831355.1.fna	NCBI	99.8	0.1	Burkholderia mallei	Burkholderia mallei	3076	#N/A	#N/A	#N/A	#N/A	#N/A	#N/A	#N/A	#N/A	#N/A	#N/A	#N/A	#N/A	#N/A		#N/A	#N/A	#N/A	#N/A	#N/A	#N/A	#N/A	#N/A	#N/A	#N/A
GCA_001853325.1	GCA_001853325.1.fna	NCBI	99.7	1.2	Cupriavidus necator	Cupriavidus necator	PHE3-6	#N/A	#N/A	#N/A	#N/A	#N/A	#N/A	#N/A	#N/A	#N/A	#N/A	#N/A	#N/A	#N/A		#N/A	#N/A	#N/A	#N/A	#N/A	#N/A	#N/A	#N/A	#N/A	#N/A
GCA_001854265.1	GCA_001854265.1.fna	NCBI	99.8	0.1	Ralstonia solanacearum	Ralstonia pseudosolanacearum	RD15	I	I-44	#N/A	#N/A	#N/A	#N/A	#N/A	#N/A	#N/A	#N/A	#N/A	#N/A	#N/A		#N/A	#N/A	#N/A	#N/A	#N/A	#N/A	#N/A	#N/A	#N/A	#N/A
GCA_001854285.1	GCA_001854285.1.fna	NCBI	99.9	1.9	Cupriavidus sp. USMAHM13	Cupriavidus sp.	USMAHM13	#N/A	#N/A	#N/A	#N/A	#N/A	#N/A	#N/A	#N/A	#N/A	#N/A	#N/A	#N/A	#N/A		#N/A	#N/A	#N/A	#N/A	#N/A	#N/A	#N/A	#N/A	#N/A	#N/A
GCA_001854305.1	GCA_001854305.1.fna	NCBI	99.9	0.3	Cupriavidus sp. USMAA2_4	Cupriavidus sp.	USMAA2-4	#N/A	#N/A	#N/A	#N/A	#N/A	#N/A	#N/A	#N/A	#N/A	#N/A	#N/A	#N/A	#N/A		#N/A	#N/A	#N/A	#N/A	#N/A	#N/A	#N/A	#N/A	#N/A	#N/A
GCA_001854325.1	GCA_001854325.1.fna	NCBI	99.9	0.3	Cupriavidus malaysiensis	Cupriavidus malaysiensis	USMAA1020	#N/A	#N/A	#N/A	#N/A	#N/A	#N/A	#N/A	#N/A	#N/A	#N/A	#N/A	#N/A	#N/A		#N/A	#N/A	#N/A	#N/A	#N/A	#N/A	#N/A	#N/A	#N/A	#N/A
GCA_001855495.2	GCA_001855495.2.fna	NCBI	99.7	0.3	Ralstonia pseudosolanacearum	Ralstonia pseudosolanacearum	CaRs-Mep	Undetermined	Undetermined	#N/A	#N/A	#N/A	#N/A	#N/A	#N/A	#N/A	#N/A	#N/A	#N/A	#N/A		#N/A	#N/A	#N/A	#N/A	#N/A	#N/A	#N/A	#N/A	#N/A	#N/A
GCA_001865575.2	GCA_001865575.2.fna	NCBI	100	0.7	Paraburkholderia sprentiae	Paraburkholderia sprentiae	WSM5005	#N/A	#N/A	#N/A	#N/A	#N/A	#N/A	#N/A	#N/A	#N/A	#N/A	#N/A	#N/A	#N/A		#N/A	#N/A	#N/A	#N/A	#N/A	#N/A	#N/A	#N/A	#N/A	#N/A
GCA_001865715.1	GCA_001865715.1.fna	NCBI	99.4	1	Burkholderia contaminans	Burkholderia contaminans	LTEB	#N/A	#N/A	#N/A	#N/A	#N/A	#N/A	#N/A	#N/A	#N/A	#N/A	#N/A	#N/A	#N/A		#N/A	#N/A	#N/A	#N/A	#N/A	#N/A	#N/A	#N/A	#N/A	#N/A
GCA_001870805.1	GCA_001870805.1.fna	NCBI	99.7	0	Ralstonia solanacearum	Ralstonia pseudosolanacearum	PSS1308	I	I-34	#N/A	#N/A	#N/A	#N/A	#N/A	#N/A	#N/A	#N/A	#N/A	#N/A	#N/A		#N/A	#N/A	#N/A	#N/A	#N/A	#N/A	#N/A	#N/A	#N/A	#N/A
GCA_001870825.1	GCA_001870825.1.fna	NCBI	99.7	0.3	Ralstonia solanacearum	Ralstonia pseudosolanacearum	PSS190	I	I-15	#N/A	#N/A	#N/A	#N/A	#N/A	#N/A	#N/A	#N/A	#N/A	#N/A	#N/A		#N/A	#N/A	#N/A	#N/A	#N/A	#N/A	#N/A	#N/A	#N/A	#N/A
GCA_001876975.1	GCA_001876975.1.fna	NCBI	99.7	0.1	Ralstonia solanacearum	Ralstonia pseudosolanacearum	PSS216	I	I-13	#N/A	#N/A	#N/A	#N/A	#N/A	#N/A	#N/A	#N/A	#N/A	#N/A	#N/A		#N/A	#N/A	#N/A	#N/A	#N/A	#N/A	#N/A	#N/A	#N/A	#N/A
GCA_001876985.1	GCA_001876985.1.fna	NCBI	99.5	0.1	Ralstonia solanacearum	Ralstonia pseudosolanacearum	PSS4	I	I-15	#N/A	#N/A	#N/A	#N/A	#N/A	#N/A	#N/A	#N/A	#N/A	#N/A	#N/A		#N/A	#N/A	#N/A	#N/A	#N/A	#N/A	#N/A	#N/A	#N/A	#N/A
GCA_001879565.1	GCA_001879565.1.fna	NCBI	99.7	0	Ralstonia solanacearum	Ralstonia pseudosolanacearum	OE1-1	I	I-34	#N/A	#N/A	#N/A	#N/A	#N/A	#N/A	#N/A	#N/A	#N/A	#N/A	#N/A		#N/A	#N/A	#N/A	#N/A	#N/A	#N/A	#N/A	#N/A	#N/A	#N/A
GCA_001882385.1	GCA_001882385.1.fna	NCBI	99.5	0.1	Burkholderia ubonensis	Burkholderia ubonensis	MSMB0108	#N/A	#N/A	#N/A	#N/A	#N/A	#N/A	#N/A	#N/A	#N/A	#N/A	#N/A	#N/A	#N/A		#N/A	#N/A	#N/A	#N/A	#N/A	#N/A	#N/A	#N/A	#N/A	#N/A
GCA_001882395.1	GCA_001882395.1.fna	NCBI	99.9	0.6	Burkholderia ubonensis	Burkholderia ubonensis	MSMB0103	#N/A	#N/A	#N/A	#N/A	#N/A	#N/A	#N/A	#N/A	#N/A	#N/A	#N/A	#N/A	#N/A		#N/A	#N/A	#N/A	#N/A	#N/A	#N/A	#N/A	#N/A	#N/A	#N/A
GCA_001882425.1	GCA_001882425.1.fna	NCBI	100	0.3	Burkholderia ubonensis	Burkholderia ubonensis	MSMB0116	#N/A	#N/A	#N/A	#N/A	#N/A	#N/A	#N/A	#N/A	#N/A	#N/A	#N/A	#N/A	#N/A		#N/A	#N/A	#N/A	#N/A	#N/A	#N/A	#N/A	#N/A	#N/A	#N/A
GCA_001882435.1	GCA_001882435.1.fna	NCBI	100	0.4	Burkholderia ubonensis	Burkholderia ubonensis	MSMB0170	#N/A	#N/A	#N/A	#N/A	#N/A	#N/A	#N/A	#N/A	#N/A	#N/A	#N/A	#N/A	#N/A		#N/A	#N/A	#N/A	#N/A	#N/A	#N/A	#N/A	#N/A	#N/A	#N/A
GCA_001882475.1	GCA_001882475.1.fna	NCBI	100	0.1	Burkholderia ubonensis	Burkholderia ubonensis	MSMB0245	#N/A	#N/A	#N/A	#N/A	#N/A	#N/A	#N/A	#N/A	#N/A	#N/A	#N/A	#N/A	#N/A		#N/A	#N/A	#N/A	#N/A	#N/A	#N/A	#N/A	#N/A	#N/A	#N/A
GCA_001882505.1	GCA_001882505.1.fna	NCBI	100	0.4	Burkholderia ubonensis	Burkholderia ubonensis	MSMB0258b	#N/A	#N/A	#N/A	#N/A	#N/A	#N/A	#N/A	#N/A	#N/A	#N/A	#N/A	#N/A	#N/A		#N/A	#N/A	#N/A	#N/A	#N/A	#N/A	#N/A	#N/A	#N/A	#N/A
GCA_001882515.1	GCA_001882515.1.fna	NCBI	100	0.6	Burkholderia ubonensis	Burkholderia ubonensis	MSMB0268a	#N/A	#N/A	#N/A	#N/A	#N/A	#N/A	#N/A	#N/A	#N/A	#N/A	#N/A	#N/A	#N/A		#N/A	#N/A	#N/A	#N/A	#N/A	#N/A	#N/A	#N/A	#N/A	#N/A
GCA_001882545.1	GCA_001882545.1.fna	NCBI	100	0.1	Burkholderia ubonensis	Burkholderia ubonensis	MSMB0668	#N/A	#N/A	#N/A	#N/A	#N/A	#N/A	#N/A	#N/A	#N/A	#N/A	#N/A	#N/A	#N/A		#N/A	#N/A	#N/A	#N/A	#N/A	#N/A	#N/A	#N/A	#N/A	#N/A
GCA_001882555.1	GCA_001882555.1.fna	NCBI	100	0.6	Burkholderia ubonensis	Burkholderia ubonensis	MSMB0677	#N/A	#N/A	#N/A	#N/A	#N/A	#N/A	#N/A	#N/A	#N/A	#N/A	#N/A	#N/A	#N/A		#N/A	#N/A	#N/A	#N/A	#N/A	#N/A	#N/A	#N/A	#N/A	#N/A
GCA_001882585.1	GCA_001882585.1.fna	NCBI	99.5	0.4	Burkholderia ubonensis	Burkholderia ubonensis	MSMB0678	#N/A	#N/A	#N/A	#N/A	#N/A	#N/A	#N/A	#N/A	#N/A	#N/A	#N/A	#N/A	#N/A		#N/A	#N/A	#N/A	#N/A	#N/A	#N/A	#N/A	#N/A	#N/A	#N/A
GCA_001882595.1	GCA_001882595.1.fna	NCBI	100	0.4	Burkholderia ubonensis	Burkholderia ubonensis	MSMB0054	#N/A	#N/A	#N/A	#N/A	#N/A	#N/A	#N/A	#N/A	#N/A	#N/A	#N/A	#N/A	#N/A		#N/A	#N/A	#N/A	#N/A	#N/A	#N/A	#N/A	#N/A	#N/A	#N/A
GCA_001882635.1	GCA_001882635.1.fna	NCBI	99.7	0.6	Burkholderia ubonensis	Burkholderia ubonensis	MSMB0113	#N/A	#N/A	#N/A	#N/A	#N/A	#N/A	#N/A	#N/A	#N/A	#N/A	#N/A	#N/A	#N/A		#N/A	#N/A	#N/A	#N/A	#N/A	#N/A	#N/A	#N/A	#N/A	#N/A
GCA_001882645.1	GCA_001882645.1.fna	NCBI	97.2	0.1	Burkholderia ubonensis	Burkholderia ubonensis	MSMB0106	#N/A	#N/A	#N/A	#N/A	#N/A	#N/A	#N/A	#N/A	#N/A	#N/A	#N/A	#N/A	#N/A		#N/A	#N/A	#N/A	#N/A	#N/A	#N/A	#N/A	#N/A	#N/A	#N/A
GCA_001882705.1	GCA_001882705.1.fna	NCBI	98.2	0.4	Burkholderia ubonensis	Burkholderia ubonensis	MSMB0145	#N/A	#N/A	#N/A	#N/A	#N/A	#N/A	#N/A	#N/A	#N/A	#N/A	#N/A	#N/A	#N/A		#N/A	#N/A	#N/A	#N/A	#N/A	#N/A	#N/A	#N/A	#N/A	#N/A
GCA_001882745.1	GCA_001882745.1.fna	NCBI	99.9	0.3	Burkholderia ubonensis	Burkholderia ubonensis	MSMB0166	#N/A	#N/A	#N/A	#N/A	#N/A	#N/A	#N/A	#N/A	#N/A	#N/A	#N/A	#N/A	#N/A		#N/A	#N/A	#N/A	#N/A	#N/A	#N/A	#N/A	#N/A	#N/A	#N/A
GCA_001882755.1	GCA_001882755.1.fna	NCBI	95.9	0.4	Burkholderia ubonensis	Burkholderia ubonensis	MSMB0169	#N/A	#N/A	#N/A	#N/A	#N/A	#N/A	#N/A	#N/A	#N/A	#N/A	#N/A	#N/A	#N/A		#N/A	#N/A	#N/A	#N/A	#N/A	#N/A	#N/A	#N/A	#N/A	#N/A
GCA_001882785.1	GCA_001882785.1.fna	NCBI	99.4	0.4	Burkholderia ubonensis	Burkholderia ubonensis	MSMB0177	#N/A	#N/A	#N/A	#N/A	#N/A	#N/A	#N/A	#N/A	#N/A	#N/A	#N/A	#N/A	#N/A		#N/A	#N/A	#N/A	#N/A	#N/A	#N/A	#N/A	#N/A	#N/A	#N/A
GCA_001882795.1	GCA_001882795.1.fna	NCBI	100	0.1	Burkholderia ubonensis	Burkholderia ubonensis	MSMB0312a	#N/A	#N/A	#N/A	#N/A	#N/A	#N/A	#N/A	#N/A	#N/A	#N/A	#N/A	#N/A	#N/A		#N/A	#N/A	#N/A	#N/A	#N/A	#N/A	#N/A	#N/A	#N/A	#N/A
GCA_001882825.1	GCA_001882825.1.fna	NCBI	100	0.4	Burkholderia ubonensis	Burkholderia ubonensis	MSMB0671b	#N/A	#N/A	#N/A	#N/A	#N/A	#N/A	#N/A	#N/A	#N/A	#N/A	#N/A	#N/A	#N/A		#N/A	#N/A	#N/A	#N/A	#N/A	#N/A	#N/A	#N/A	#N/A	#N/A
GCA_001882845.1	GCA_001882845.1.fna	NCBI	100	0.3	Burkholderia ubonensis	Burkholderia ubonensis	MSMB0673	#N/A	#N/A	#N/A	#N/A	#N/A	#N/A	#N/A	#N/A	#N/A	#N/A	#N/A	#N/A	#N/A		#N/A	#N/A	#N/A	#N/A	#N/A	#N/A	#N/A	#N/A	#N/A	#N/A
GCA_001882865.1	GCA_001882865.1.fna	NCBI	98.9	0.4	Burkholderia ubonensis	Burkholderia ubonensis	MSMB0686	#N/A	#N/A	#N/A	#N/A	#N/A	#N/A	#N/A	#N/A	#N/A	#N/A	#N/A	#N/A	#N/A		#N/A	#N/A	#N/A	#N/A	#N/A	#N/A	#N/A	#N/A	#N/A	#N/A
GCA_001882875.1	GCA_001882875.1.fna	NCBI	99.7	0.4	Burkholderia ubonensis	Burkholderia ubonensis	MSMB0717	#N/A	#N/A	#N/A	#N/A	#N/A	#N/A	#N/A	#N/A	#N/A	#N/A	#N/A	#N/A	#N/A		#N/A	#N/A	#N/A	#N/A	#N/A	#N/A	#N/A	#N/A	#N/A	#N/A
GCA_001883705.2	GCA_001883705.2.fna	NCBI	99.9	0.6	Burkholderia catarinensis	Burkholderia catarinensis	89	#N/A	#N/A	#N/A	#N/A	#N/A	#N/A	#N/A	#N/A	#N/A	#N/A	#N/A	#N/A	#N/A		#N/A	#N/A	#N/A	#N/A	#N/A	#N/A	#N/A	#N/A	#N/A	#N/A
GCA_001885195.1	GCA_001885195.1.fna	NCBI	100	0.1	Burkholderia pseudomallei	Burkholderia pseudomallei	VB976100	#N/A	#N/A	#N/A	#N/A	#N/A	#N/A	#N/A	#N/A	#N/A	#N/A	#N/A	#N/A	#N/A		#N/A	#N/A	#N/A	#N/A	#N/A	#N/A	#N/A	#N/A	#N/A	#N/A
GCA_001887535.1	GCA_001887535.1.fna	NCBI	99.7	0.1	Ralstonia solanacearum	Ralstonia pseudosolanacearum	FJAT-1458	I	I-15	#N/A	#N/A	#N/A	#N/A	#N/A	#N/A	#N/A	#N/A	#N/A	#N/A	#N/A		#N/A	#N/A	#N/A	#N/A	#N/A	#N/A	#N/A	#N/A	#N/A	#N/A
GCA_001887555.1	GCA_001887555.1.fna	NCBI	99.9	0.3	Burkholderia pseudomallei	Burkholderia pseudomallei	Burk178-Type1	#N/A	#N/A	#N/A	#N/A	#N/A	#N/A	#N/A	#N/A	#N/A	#N/A	#N/A	#N/A	#N/A		#N/A	#N/A	#N/A	#N/A	#N/A	#N/A	#N/A	#N/A	#N/A	#N/A
GCA_001887575.1	GCA_001887575.1.fna	NCBI	100	0.3	Burkholderia pseudomallei	Burkholderia pseudomallei	Burk178-Type2	#N/A	#N/A	#N/A	#N/A	#N/A	#N/A	#N/A	#N/A	#N/A	#N/A	#N/A	#N/A	#N/A		#N/A	#N/A	#N/A	#N/A	#N/A	#N/A	#N/A	#N/A	#N/A	#N/A
GCA_001891105.1	GCA_001891105.1.fna	NCBI	99.7	0.1	Ralstonia pseudosolanacearum	Ralstonia pseudosolanacearum	EP1	I	I-34	#N/A	#N/A	#N/A	#N/A	#N/A	#N/A	#N/A	#N/A	#N/A	#N/A	#N/A		#N/A	#N/A	#N/A	#N/A	#N/A	#N/A	#N/A	#N/A	#N/A	#N/A
GCA_001899225.1	GCA_001899225.1.fna	NCBI	99.8	0.1	Pandoraea sp. 64_18	Pandoraea sp.	#N/A	#N/A	#N/A	#N/A	#N/A	#N/A	#N/A	#N/A	#N/A	#N/A	#N/A	#N/A	#N/A	#N/A		#N/A	#N/A	#N/A	#N/A	#N/A	#N/A	#N/A	#N/A	#N/A	#N/A
GCA_001901485.1	GCA_001901485.1.fna	NCBI	99.6	0.3	Burkholderia ubonensis	Burkholderia ubonensis	MSMB0063	#N/A	#N/A	#N/A	#N/A	#N/A	#N/A	#N/A	#N/A	#N/A	#N/A	#N/A	#N/A	#N/A		#N/A	#N/A	#N/A	#N/A	#N/A	#N/A	#N/A	#N/A	#N/A	#N/A
GCA_001901505.1	GCA_001901505.1.fna	NCBI	99.8	0.4	Burkholderia ubonensis	Burkholderia ubonensis	MSMB0083	#N/A	#N/A	#N/A	#N/A	#N/A	#N/A	#N/A	#N/A	#N/A	#N/A	#N/A	#N/A	#N/A		#N/A	#N/A	#N/A	#N/A	#N/A	#N/A	#N/A	#N/A	#N/A	#N/A
GCA_001905265.1	GCA_001905265.1.fna	NCBI	99.7	0.4	Burkholderia pseudomallei	Burkholderia pseudomallei	110	#N/A	#N/A	#N/A	#N/A	#N/A	#N/A	#N/A	#N/A	#N/A	#N/A	#N/A	#N/A	#N/A		#N/A	#N/A	#N/A	#N/A	#N/A	#N/A	#N/A	#N/A	#N/A	#N/A
GCA_001905275.1	GCA_001905275.1.fna	NCBI	97.8	0.1	Burkholderia mallei	Burkholderia mallei	V-120	#N/A	#N/A	#N/A	#N/A	#N/A	#N/A	#N/A	#N/A	#N/A	#N/A	#N/A	#N/A	#N/A		#N/A	#N/A	#N/A	#N/A	#N/A	#N/A	#N/A	#N/A	#N/A	#N/A
GCA_001922345.1	GCA_001922345.1.fna	NCBI	100	0.9	Paraburkholderia sp. SOS3	Paraburkholderia sp.	SOS3	#N/A	#N/A	#N/A	#N/A	#N/A	#N/A	#N/A	#N/A	#N/A	#N/A	#N/A	#N/A	#N/A		#N/A	#N/A	#N/A	#N/A	#N/A	#N/A	#N/A	#N/A	#N/A	#N/A
GCA_001931675.1	GCA_001931675.1.fna	NCBI	99.5	1.2	Pandoraea thiooxydans	Pandoraea thiooxydans	ATSB16	#N/A	#N/A	#N/A	#N/A	#N/A	#N/A	#N/A	#N/A	#N/A	#N/A	#N/A	#N/A	#N/A		#N/A	#N/A	#N/A	#N/A	#N/A	#N/A	#N/A	#N/A	#N/A	#N/A
GCA_001935975.1	GCA_001935975.1.fna	NCBI	99.9	7.7	Caballeronia sordidicola	Caballeronia sordidicola	PAMC 26592	#N/A	#N/A	#N/A	#N/A	#N/A	#N/A	#N/A	#N/A	#N/A	#N/A	#N/A	#N/A	#N/A		#N/A	#N/A	#N/A	#N/A	#N/A	#N/A	#N/A	#N/A	#N/A	#N/A
GCA_001957105.1	GCA_001957105.1.fna	NCBI	99.9	0.3	Burkholderia ubonensis	Burkholderia ubonensis	A21	#N/A	#N/A	#N/A	#N/A	#N/A	#N/A	#N/A	#N/A	#N/A	#N/A	#N/A	#N/A	#N/A		#N/A	#N/A	#N/A	#N/A	#N/A	#N/A	#N/A	#N/A	#N/A	#N/A
GCA_001974745.1	GCA_001974745.1.fna	NCBI	99.9	1.2	Burkholderia pseudomallei	Burkholderia pseudomallei	MSHR6522	#N/A	#N/A	#N/A	#N/A	#N/A	#N/A	#N/A	#N/A	#N/A	#N/A	#N/A	#N/A	#N/A		#N/A	#N/A	#N/A	#N/A	#N/A	#N/A	#N/A	#N/A	#N/A	#N/A
GCA_001975065.1	GCA_001975065.1.fna	NCBI	100	0.3	Burkholderia pseudomallei	Burkholderia pseudomallei	MSHR7929	#N/A	#N/A	#N/A	#N/A	#N/A	#N/A	#N/A	#N/A	#N/A	#N/A	#N/A	#N/A	#N/A		#N/A	#N/A	#N/A	#N/A	#N/A	#N/A	#N/A	#N/A	#N/A	#N/A
GCA_001975085.1	GCA_001975085.1.fna	NCBI	100	0.3	Burkholderia pseudomallei	Burkholderia pseudomallei	MSHR6755	#N/A	#N/A	#N/A	#N/A	#N/A	#N/A	#N/A	#N/A	#N/A	#N/A	#N/A	#N/A	#N/A		#N/A	#N/A	#N/A	#N/A	#N/A	#N/A	#N/A	#N/A	#N/A	#N/A
GCA_001975105.1	GCA_001975105.1.fna	NCBI	100	1	Burkholderia pseudomallei	Burkholderia pseudomallei	MSHR5864	#N/A	#N/A	#N/A	#N/A	#N/A	#N/A	#N/A	#N/A	#N/A	#N/A	#N/A	#N/A	#N/A		#N/A	#N/A	#N/A	#N/A	#N/A	#N/A	#N/A	#N/A	#N/A	#N/A
GCA_001975125.1	GCA_001975125.1.fna	NCBI	100	0.3	Burkholderia pseudomallei	Burkholderia pseudomallei	MSHR4083	#N/A	#N/A	#N/A	#N/A	#N/A	#N/A	#N/A	#N/A	#N/A	#N/A	#N/A	#N/A	#N/A		#N/A	#N/A	#N/A	#N/A	#N/A	#N/A	#N/A	#N/A	#N/A	#N/A
GCA_001975145.1	GCA_001975145.1.fna	NCBI	100	0.3	Burkholderia pseudomallei	Burkholderia pseudomallei	MSHR3763	#N/A	#N/A	#N/A	#N/A	#N/A	#N/A	#N/A	#N/A	#N/A	#N/A	#N/A	#N/A	#N/A		#N/A	#N/A	#N/A	#N/A	#N/A	#N/A	#N/A	#N/A	#N/A	#N/A
GCA_001976165.1	GCA_001976165.1.fna	NCBI	99.9	0.3	Burkholderia pseudomallei	Burkholderia pseudomallei	2002721738	#N/A	#N/A	#N/A	#N/A	#N/A	#N/A	#N/A	#N/A	#N/A	#N/A	#N/A	#N/A	#N/A		#N/A	#N/A	#N/A	#N/A	#N/A	#N/A	#N/A	#N/A	#N/A	#N/A
GCA_001976175.1	GCA_001976175.1.fna	NCBI	98.1	0.3	Burkholderia pseudomallei	Burkholderia pseudomallei	2002721712	#N/A	#N/A	#N/A	#N/A	#N/A	#N/A	#N/A	#N/A	#N/A	#N/A	#N/A	#N/A	#N/A		#N/A	#N/A	#N/A	#N/A	#N/A	#N/A	#N/A	#N/A	#N/A	#N/A
GCA_001976185.1	GCA_001976185.1.fna	NCBI	99.4	0.3	Burkholderia pseudomallei	Burkholderia pseudomallei	2002721784	#N/A	#N/A	#N/A	#N/A	#N/A	#N/A	#N/A	#N/A	#N/A	#N/A	#N/A	#N/A	#N/A		#N/A	#N/A	#N/A	#N/A	#N/A	#N/A	#N/A	#N/A	#N/A	#N/A
GCA_001976195.1	GCA_001976195.1.fna	NCBI	100	0.1	Burkholderia pseudomallei	Burkholderia pseudomallei	2002721183	#N/A	#N/A	#N/A	#N/A	#N/A	#N/A	#N/A	#N/A	#N/A	#N/A	#N/A	#N/A	#N/A		#N/A	#N/A	#N/A	#N/A	#N/A	#N/A	#N/A	#N/A	#N/A	#N/A
GCA_001976245.1	GCA_001976245.1.fna	NCBI	100	0.3	Burkholderia pseudomallei	Burkholderia pseudomallei	2002721787	#N/A	#N/A	#N/A	#N/A	#N/A	#N/A	#N/A	#N/A	#N/A	#N/A	#N/A	#N/A	#N/A		#N/A	#N/A	#N/A	#N/A	#N/A	#N/A	#N/A	#N/A	#N/A	#N/A
GCA_001976255.1	GCA_001976255.1.fna	NCBI	99.6	0.3	Burkholderia pseudomallei	Burkholderia pseudomallei	2002721772	#N/A	#N/A	#N/A	#N/A	#N/A	#N/A	#N/A	#N/A	#N/A	#N/A	#N/A	#N/A	#N/A		#N/A	#N/A	#N/A	#N/A	#N/A	#N/A	#N/A	#N/A	#N/A	#N/A
GCA_001976265.1	GCA_001976265.1.fna	NCBI	99.7	0.3	Burkholderia pseudomallei	Burkholderia pseudomallei	2002721788	#N/A	#N/A	#N/A	#N/A	#N/A	#N/A	#N/A	#N/A	#N/A	#N/A	#N/A	#N/A	#N/A		#N/A	#N/A	#N/A	#N/A	#N/A	#N/A	#N/A	#N/A	#N/A	#N/A
GCA_001976275.1	GCA_001976275.1.fna	NCBI	99	0.3	Burkholderia pseudomallei	Burkholderia pseudomallei	3904b	#N/A	#N/A	#N/A	#N/A	#N/A	#N/A	#N/A	#N/A	#N/A	#N/A	#N/A	#N/A	#N/A		#N/A	#N/A	#N/A	#N/A	#N/A	#N/A	#N/A	#N/A	#N/A	#N/A
GCA_001976325.1	GCA_001976325.1.fna	NCBI	99.8	0.1	Burkholderia pseudomallei	Burkholderia pseudomallei	3913a	#N/A	#N/A	#N/A	#N/A	#N/A	#N/A	#N/A	#N/A	#N/A	#N/A	#N/A	#N/A	#N/A		#N/A	#N/A	#N/A	#N/A	#N/A	#N/A	#N/A	#N/A	#N/A	#N/A
GCA_001976335.1	GCA_001976335.1.fna	NCBI	100	0.1	Burkholderia pseudomallei	Burkholderia pseudomallei	4151a	#N/A	#N/A	#N/A	#N/A	#N/A	#N/A	#N/A	#N/A	#N/A	#N/A	#N/A	#N/A	#N/A		#N/A	#N/A	#N/A	#N/A	#N/A	#N/A	#N/A	#N/A	#N/A	#N/A
GCA_001976345.1	GCA_001976345.1.fna	NCBI	99.7	0.3	Burkholderia pseudomallei	Burkholderia pseudomallei	3943a	#N/A	#N/A	#N/A	#N/A	#N/A	#N/A	#N/A	#N/A	#N/A	#N/A	#N/A	#N/A	#N/A		#N/A	#N/A	#N/A	#N/A	#N/A	#N/A	#N/A	#N/A	#N/A	#N/A
GCA_001976385.1	GCA_001976385.1.fna	NCBI	99.4	0.3	Burkholderia pseudomallei	Burkholderia pseudomallei	2002721786	#N/A	#N/A	#N/A	#N/A	#N/A	#N/A	#N/A	#N/A	#N/A	#N/A	#N/A	#N/A	#N/A		#N/A	#N/A	#N/A	#N/A	#N/A	#N/A	#N/A	#N/A	#N/A	#N/A
GCA_001976395.1	GCA_001976395.1.fna	NCBI	99.4	0.3	Burkholderia pseudomallei	Burkholderia pseudomallei	2002721741	#N/A	#N/A	#N/A	#N/A	#N/A	#N/A	#N/A	#N/A	#N/A	#N/A	#N/A	#N/A	#N/A		#N/A	#N/A	#N/A	#N/A	#N/A	#N/A	#N/A	#N/A	#N/A	#N/A
GCA_001976405.1	GCA_001976405.1.fna	NCBI	99.6	0.3	Burkholderia pseudomallei	Burkholderia pseudomallei	2002721785	#N/A	#N/A	#N/A	#N/A	#N/A	#N/A	#N/A	#N/A	#N/A	#N/A	#N/A	#N/A	#N/A		#N/A	#N/A	#N/A	#N/A	#N/A	#N/A	#N/A	#N/A	#N/A	#N/A
GCA_001976415.1	GCA_001976415.1.fna	NCBI	99.1	0.3	Burkholderia pseudomallei	Burkholderia pseudomallei	2002721740	#N/A	#N/A	#N/A	#N/A	#N/A	#N/A	#N/A	#N/A	#N/A	#N/A	#N/A	#N/A	#N/A		#N/A	#N/A	#N/A	#N/A	#N/A	#N/A	#N/A	#N/A	#N/A	#N/A
GCA_001976465.1	GCA_001976465.1.fna	NCBI	99.6	0.3	Burkholderia pseudomallei	Burkholderia pseudomallei	2002721789	#N/A	#N/A	#N/A	#N/A	#N/A	#N/A	#N/A	#N/A	#N/A	#N/A	#N/A	#N/A	#N/A		#N/A	#N/A	#N/A	#N/A	#N/A	#N/A	#N/A	#N/A	#N/A	#N/A
GCA_001976475.1	GCA_001976475.1.fna	NCBI	100	0.1	Burkholderia pseudomallei	Burkholderia pseudomallei	4027a	#N/A	#N/A	#N/A	#N/A	#N/A	#N/A	#N/A	#N/A	#N/A	#N/A	#N/A	#N/A	#N/A		#N/A	#N/A	#N/A	#N/A	#N/A	#N/A	#N/A	#N/A	#N/A	#N/A
GCA_001976485.1	GCA_001976485.1.fna	NCBI	98.8	1	Burkholderia pseudomallei	Burkholderia pseudomallei	4069a	#N/A	#N/A	#N/A	#N/A	#N/A	#N/A	#N/A	#N/A	#N/A	#N/A	#N/A	#N/A	#N/A		#N/A	#N/A	#N/A	#N/A	#N/A	#N/A	#N/A	#N/A	#N/A	#N/A
GCA_001976495.1	GCA_001976495.1.fna	NCBI	100	1.9	Burkholderia pseudomallei	Burkholderia pseudomallei	4032a	#N/A	#N/A	#N/A	#N/A	#N/A	#N/A	#N/A	#N/A	#N/A	#N/A	#N/A	#N/A	#N/A		#N/A	#N/A	#N/A	#N/A	#N/A	#N/A	#N/A	#N/A	#N/A	#N/A
GCA_001976545.1	GCA_001976545.1.fna	NCBI	100	0.3	Burkholderia pseudomallei	Burkholderia pseudomallei	4108a	#N/A	#N/A	#N/A	#N/A	#N/A	#N/A	#N/A	#N/A	#N/A	#N/A	#N/A	#N/A	#N/A		#N/A	#N/A	#N/A	#N/A	#N/A	#N/A	#N/A	#N/A	#N/A	#N/A
GCA_001976565.1	GCA_001976565.1.fna	NCBI	100	0.3	Burkholderia pseudomallei	Burkholderia pseudomallei	4147a	#N/A	#N/A	#N/A	#N/A	#N/A	#N/A	#N/A	#N/A	#N/A	#N/A	#N/A	#N/A	#N/A		#N/A	#N/A	#N/A	#N/A	#N/A	#N/A	#N/A	#N/A	#N/A	#N/A
GCA_001976575.1	GCA_001976575.1.fna	NCBI	99.1	0.3	Burkholderia pseudomallei	Burkholderia pseudomallei	4114a	#N/A	#N/A	#N/A	#N/A	#N/A	#N/A	#N/A	#N/A	#N/A	#N/A	#N/A	#N/A	#N/A		#N/A	#N/A	#N/A	#N/A	#N/A	#N/A	#N/A	#N/A	#N/A	#N/A
GCA_001976585.1	GCA_001976585.1.fna	NCBI	100	0.3	Burkholderia pseudomallei	Burkholderia pseudomallei	4112a	#N/A	#N/A	#N/A	#N/A	#N/A	#N/A	#N/A	#N/A	#N/A	#N/A	#N/A	#N/A	#N/A		#N/A	#N/A	#N/A	#N/A	#N/A	#N/A	#N/A	#N/A	#N/A	#N/A
GCA_001976625.1	GCA_001976625.1.fna	NCBI	100	0.3	Burkholderia pseudomallei	Burkholderia pseudomallei	4169d	#N/A	#N/A	#N/A	#N/A	#N/A	#N/A	#N/A	#N/A	#N/A	#N/A	#N/A	#N/A	#N/A		#N/A	#N/A	#N/A	#N/A	#N/A	#N/A	#N/A	#N/A	#N/A	#N/A
GCA_001976645.1	GCA_001976645.1.fna	NCBI	100	0.3	Burkholderia pseudomallei	Burkholderia pseudomallei	4179a	#N/A	#N/A	#N/A	#N/A	#N/A	#N/A	#N/A	#N/A	#N/A	#N/A	#N/A	#N/A	#N/A		#N/A	#N/A	#N/A	#N/A	#N/A	#N/A	#N/A	#N/A	#N/A	#N/A
GCA_001976655.1	GCA_001976655.1.fna	NCBI	100	0.3	Burkholderia pseudomallei	Burkholderia pseudomallei	4166a	#N/A	#N/A	#N/A	#N/A	#N/A	#N/A	#N/A	#N/A	#N/A	#N/A	#N/A	#N/A	#N/A		#N/A	#N/A	#N/A	#N/A	#N/A	#N/A	#N/A	#N/A	#N/A	#N/A
GCA_001976675.1	GCA_001976675.1.fna	NCBI	98.9	0.1	Burkholderia pseudomallei	Burkholderia pseudomallei	4263b	#N/A	#N/A	#N/A	#N/A	#N/A	#N/A	#N/A	#N/A	#N/A	#N/A	#N/A	#N/A	#N/A		#N/A	#N/A	#N/A	#N/A	#N/A	#N/A	#N/A	#N/A	#N/A	#N/A
GCA_001976685.1	GCA_001976685.1.fna	NCBI	100	0.3	Burkholderia pseudomallei	Burkholderia pseudomallei	4175a	#N/A	#N/A	#N/A	#N/A	#N/A	#N/A	#N/A	#N/A	#N/A	#N/A	#N/A	#N/A	#N/A		#N/A	#N/A	#N/A	#N/A	#N/A	#N/A	#N/A	#N/A	#N/A	#N/A
GCA_001976725.1	GCA_001976725.1.fna	NCBI	98.8	0.1	Burkholderia pseudomallei	Burkholderia pseudomallei	4187a	#N/A	#N/A	#N/A	#N/A	#N/A	#N/A	#N/A	#N/A	#N/A	#N/A	#N/A	#N/A	#N/A		#N/A	#N/A	#N/A	#N/A	#N/A	#N/A	#N/A	#N/A	#N/A	#N/A
GCA_001976735.1	GCA_001976735.1.fna	NCBI	100	0.3	Burkholderia pseudomallei	Burkholderia pseudomallei	4191a	#N/A	#N/A	#N/A	#N/A	#N/A	#N/A	#N/A	#N/A	#N/A	#N/A	#N/A	#N/A	#N/A		#N/A	#N/A	#N/A	#N/A	#N/A	#N/A	#N/A	#N/A	#N/A	#N/A
GCA_001976755.1	GCA_001976755.1.fna	NCBI	98.3	0.3	Burkholderia pseudomallei	Burkholderia pseudomallei	3944b	#N/A	#N/A	#N/A	#N/A	#N/A	#N/A	#N/A	#N/A	#N/A	#N/A	#N/A	#N/A	#N/A		#N/A	#N/A	#N/A	#N/A	#N/A	#N/A	#N/A	#N/A	#N/A	#N/A
GCA_001976785.1	GCA_001976785.1.fna	NCBI	99.7	0.3	Burkholderia pseudomallei	Burkholderia pseudomallei	3997a	#N/A	#N/A	#N/A	#N/A	#N/A	#N/A	#N/A	#N/A	#N/A	#N/A	#N/A	#N/A	#N/A		#N/A	#N/A	#N/A	#N/A	#N/A	#N/A	#N/A	#N/A	#N/A	#N/A
GCA_001976805.1	GCA_001976805.1.fna	NCBI	100	0.1	Burkholderia pseudomallei	Burkholderia pseudomallei	RF6-BP26	#N/A	#N/A	#N/A	#N/A	#N/A	#N/A	#N/A	#N/A	#N/A	#N/A	#N/A	#N/A	#N/A		#N/A	#N/A	#N/A	#N/A	#N/A	#N/A	#N/A	#N/A	#N/A	#N/A
GCA_001976815.1	GCA_001976815.1.fna	NCBI	100	0.1	Burkholderia pseudomallei	Burkholderia pseudomallei	RF6-BP2	#N/A	#N/A	#N/A	#N/A	#N/A	#N/A	#N/A	#N/A	#N/A	#N/A	#N/A	#N/A	#N/A		#N/A	#N/A	#N/A	#N/A	#N/A	#N/A	#N/A	#N/A	#N/A	#N/A
GCA_001976825.1	GCA_001976825.1.fna	NCBI	99.4	0.1	Burkholderia pseudomallei	Burkholderia pseudomallei	RF6-BP15	#N/A	#N/A	#N/A	#N/A	#N/A	#N/A	#N/A	#N/A	#N/A	#N/A	#N/A	#N/A	#N/A		#N/A	#N/A	#N/A	#N/A	#N/A	#N/A	#N/A	#N/A	#N/A	#N/A
GCA_001976865.1	GCA_001976865.1.fna	NCBI	100	0.3	Burkholderia pseudomallei	Burkholderia pseudomallei	RF8-BP2	#N/A	#N/A	#N/A	#N/A	#N/A	#N/A	#N/A	#N/A	#N/A	#N/A	#N/A	#N/A	#N/A		#N/A	#N/A	#N/A	#N/A	#N/A	#N/A	#N/A	#N/A	#N/A	#N/A
GCA_001976885.1	GCA_001976885.1.fna	NCBI	97.3	0.1	Burkholderia pseudomallei	Burkholderia pseudomallei	RF8-BP5	#N/A	#N/A	#N/A	#N/A	#N/A	#N/A	#N/A	#N/A	#N/A	#N/A	#N/A	#N/A	#N/A		#N/A	#N/A	#N/A	#N/A	#N/A	#N/A	#N/A	#N/A	#N/A	#N/A
GCA_001976895.1	GCA_001976895.1.fna	NCBI	98.1	0.3	Burkholderia pseudomallei	Burkholderia pseudomallei	RF49-BP2	#N/A	#N/A	#N/A	#N/A	#N/A	#N/A	#N/A	#N/A	#N/A	#N/A	#N/A	#N/A	#N/A		#N/A	#N/A	#N/A	#N/A	#N/A	#N/A	#N/A	#N/A	#N/A	#N/A
GCA_001976905.1	GCA_001976905.1.fna	NCBI	100	0.1	Burkholderia pseudomallei	Burkholderia pseudomallei	RF43-BP22	#N/A	#N/A	#N/A	#N/A	#N/A	#N/A	#N/A	#N/A	#N/A	#N/A	#N/A	#N/A	#N/A		#N/A	#N/A	#N/A	#N/A	#N/A	#N/A	#N/A	#N/A	#N/A	#N/A
GCA_001976925.1	GCA_001976925.1.fna	NCBI	100	0.3	Burkholderia pseudomallei	Burkholderia pseudomallei	NRF57-BP67	#N/A	#N/A	#N/A	#N/A	#N/A	#N/A	#N/A	#N/A	#N/A	#N/A	#N/A	#N/A	#N/A		#N/A	#N/A	#N/A	#N/A	#N/A	#N/A	#N/A	#N/A	#N/A	#N/A
GCA_001976965.1	GCA_001976965.1.fna	NCBI	100	0.4	Burkholderia pseudomallei	Burkholderia pseudomallei	RF62-BP41	#N/A	#N/A	#N/A	#N/A	#N/A	#N/A	#N/A	#N/A	#N/A	#N/A	#N/A	#N/A	#N/A		#N/A	#N/A	#N/A	#N/A	#N/A	#N/A	#N/A	#N/A	#N/A	#N/A
GCA_001976975.1	GCA_001976975.1.fna	NCBI	98.4	0.1	Burkholderia pseudomallei	Burkholderia pseudomallei	NRF60-BP4	#N/A	#N/A	#N/A	#N/A	#N/A	#N/A	#N/A	#N/A	#N/A	#N/A	#N/A	#N/A	#N/A		#N/A	#N/A	#N/A	#N/A	#N/A	#N/A	#N/A	#N/A	#N/A	#N/A
GCA_001977005.1	GCA_001977005.1.fna	NCBI	99.9	0.3	Burkholderia pseudomallei	Burkholderia pseudomallei	INT2-BP24	#N/A	#N/A	#N/A	#N/A	#N/A	#N/A	#N/A	#N/A	#N/A	#N/A	#N/A	#N/A	#N/A		#N/A	#N/A	#N/A	#N/A	#N/A	#N/A	#N/A	#N/A	#N/A	#N/A
GCA_001977015.1	GCA_001977015.1.fna	NCBI	99.6	0.3	Burkholderia pseudomallei	Burkholderia pseudomallei	INT2-BP38	#N/A	#N/A	#N/A	#N/A	#N/A	#N/A	#N/A	#N/A	#N/A	#N/A	#N/A	#N/A	#N/A		#N/A	#N/A	#N/A	#N/A	#N/A	#N/A	#N/A	#N/A	#N/A	#N/A
GCA_001977045.1	GCA_001977045.1.fna	NCBI	99	0.3	Burkholderia pseudomallei	Burkholderia pseudomallei	INT2-BP61	#N/A	#N/A	#N/A	#N/A	#N/A	#N/A	#N/A	#N/A	#N/A	#N/A	#N/A	#N/A	#N/A		#N/A	#N/A	#N/A	#N/A	#N/A	#N/A	#N/A	#N/A	#N/A	#N/A
GCA_001977055.1	GCA_001977055.1.fna	NCBI	99.6	0.3	Burkholderia pseudomallei	Burkholderia pseudomallei	INT2-BP133	#N/A	#N/A	#N/A	#N/A	#N/A	#N/A	#N/A	#N/A	#N/A	#N/A	#N/A	#N/A	#N/A		#N/A	#N/A	#N/A	#N/A	#N/A	#N/A	#N/A	#N/A	#N/A	#N/A
GCA_001977085.1	GCA_001977085.1.fna	NCBI	99.5	0.1	Burkholderia pseudomallei	Burkholderia pseudomallei	INT4-BP18	#N/A	#N/A	#N/A	#N/A	#N/A	#N/A	#N/A	#N/A	#N/A	#N/A	#N/A	#N/A	#N/A		#N/A	#N/A	#N/A	#N/A	#N/A	#N/A	#N/A	#N/A	#N/A	#N/A
GCA_001977095.1	GCA_001977095.1.fna	NCBI	99.6	0.3	Burkholderia pseudomallei	Burkholderia pseudomallei	319a	#N/A	#N/A	#N/A	#N/A	#N/A	#N/A	#N/A	#N/A	#N/A	#N/A	#N/A	#N/A	#N/A		#N/A	#N/A	#N/A	#N/A	#N/A	#N/A	#N/A	#N/A	#N/A	#N/A
GCA_001977125.1	GCA_001977125.1.fna	NCBI	99.4	0.1	Burkholderia pseudomallei	Burkholderia pseudomallei	RNS7-Bp6	#N/A	#N/A	#N/A	#N/A	#N/A	#N/A	#N/A	#N/A	#N/A	#N/A	#N/A	#N/A	#N/A		#N/A	#N/A	#N/A	#N/A	#N/A	#N/A	#N/A	#N/A	#N/A	#N/A
GCA_001977135.1	GCA_001977135.1.fna	NCBI	99.4	0.3	Burkholderia pseudomallei	Burkholderia pseudomallei	RNS3-Bp1	#N/A	#N/A	#N/A	#N/A	#N/A	#N/A	#N/A	#N/A	#N/A	#N/A	#N/A	#N/A	#N/A		#N/A	#N/A	#N/A	#N/A	#N/A	#N/A	#N/A	#N/A	#N/A	#N/A
GCA_001977165.1	GCA_001977165.1.fna	NCBI	97.8	0.3	Burkholderia pseudomallei	Burkholderia pseudomallei	RNS8-BP1	#N/A	#N/A	#N/A	#N/A	#N/A	#N/A	#N/A	#N/A	#N/A	#N/A	#N/A	#N/A	#N/A		#N/A	#N/A	#N/A	#N/A	#N/A	#N/A	#N/A	#N/A	#N/A	#N/A
GCA_001977185.1	GCA_001977185.1.fna	NCBI	100	0.1	Burkholderia pseudomallei	Burkholderia pseudomallei	Ubon-P19-Bp57	#N/A	#N/A	#N/A	#N/A	#N/A	#N/A	#N/A	#N/A	#N/A	#N/A	#N/A	#N/A	#N/A		#N/A	#N/A	#N/A	#N/A	#N/A	#N/A	#N/A	#N/A	#N/A	#N/A
GCA_001977195.1	GCA_001977195.1.fna	NCBI	100	0.1	Burkholderia pseudomallei	Burkholderia pseudomallei	Ubon-P19-Bp25	#N/A	#N/A	#N/A	#N/A	#N/A	#N/A	#N/A	#N/A	#N/A	#N/A	#N/A	#N/A	#N/A		#N/A	#N/A	#N/A	#N/A	#N/A	#N/A	#N/A	#N/A	#N/A	#N/A
GCA_001977225.1	GCA_001977225.1.fna	NCBI	100	0.1	Burkholderia pseudomallei	Burkholderia pseudomallei	Ubon-P19-Bp45	#N/A	#N/A	#N/A	#N/A	#N/A	#N/A	#N/A	#N/A	#N/A	#N/A	#N/A	#N/A	#N/A		#N/A	#N/A	#N/A	#N/A	#N/A	#N/A	#N/A	#N/A	#N/A	#N/A
GCA_001977245.1	GCA_001977245.1.fna	NCBI	100	0.1	Burkholderia pseudomallei	Burkholderia pseudomallei	Ubon-P23-Bp05	#N/A	#N/A	#N/A	#N/A	#N/A	#N/A	#N/A	#N/A	#N/A	#N/A	#N/A	#N/A	#N/A		#N/A	#N/A	#N/A	#N/A	#N/A	#N/A	#N/A	#N/A	#N/A	#N/A
GCA_001977265.1	GCA_001977265.1.fna	NCBI	99.9	0.3	Burkholderia pseudomallei	Burkholderia pseudomallei	Ubon-P23-Bp21	#N/A	#N/A	#N/A	#N/A	#N/A	#N/A	#N/A	#N/A	#N/A	#N/A	#N/A	#N/A	#N/A		#N/A	#N/A	#N/A	#N/A	#N/A	#N/A	#N/A	#N/A	#N/A	#N/A
GCA_001977275.1	GCA_001977275.1.fna	NCBI	99.7	0.1	Burkholderia pseudomallei	Burkholderia pseudomallei	Ubon-P45-Bp30	#N/A	#N/A	#N/A	#N/A	#N/A	#N/A	#N/A	#N/A	#N/A	#N/A	#N/A	#N/A	#N/A		#N/A	#N/A	#N/A	#N/A	#N/A	#N/A	#N/A	#N/A	#N/A	#N/A
GCA_001977285.1	GCA_001977285.1.fna	NCBI	100	0.3	Burkholderia pseudomallei	Burkholderia pseudomallei	Ubon-P23-Bp20	#N/A	#N/A	#N/A	#N/A	#N/A	#N/A	#N/A	#N/A	#N/A	#N/A	#N/A	#N/A	#N/A		#N/A	#N/A	#N/A	#N/A	#N/A	#N/A	#N/A	#N/A	#N/A	#N/A
GCA_001977325.1	GCA_001977325.1.fna	NCBI	100	0.1	Burkholderia pseudomallei	Burkholderia pseudomallei	MSHR0730	#N/A	#N/A	#N/A	#N/A	#N/A	#N/A	#N/A	#N/A	#N/A	#N/A	#N/A	#N/A	#N/A		#N/A	#N/A	#N/A	#N/A	#N/A	#N/A	#N/A	#N/A	#N/A	#N/A
GCA_001977345.1	GCA_001977345.1.fna	NCBI	99.7	0.3	Burkholderia pseudomallei	Burkholderia pseudomallei	MSHR0644	#N/A	#N/A	#N/A	#N/A	#N/A	#N/A	#N/A	#N/A	#N/A	#N/A	#N/A	#N/A	#N/A		#N/A	#N/A	#N/A	#N/A	#N/A	#N/A	#N/A	#N/A	#N/A	#N/A
GCA_001977365.1	GCA_001977365.1.fna	NCBI	99	0.3	Burkholderia pseudomallei	Burkholderia pseudomallei	MSHR0503	#N/A	#N/A	#N/A	#N/A	#N/A	#N/A	#N/A	#N/A	#N/A	#N/A	#N/A	#N/A	#N/A		#N/A	#N/A	#N/A	#N/A	#N/A	#N/A	#N/A	#N/A	#N/A	#N/A
GCA_001977375.1	GCA_001977375.1.fna	NCBI	99.8	0.1	Burkholderia pseudomallei	Burkholderia pseudomallei	4210a	#N/A	#N/A	#N/A	#N/A	#N/A	#N/A	#N/A	#N/A	#N/A	#N/A	#N/A	#N/A	#N/A		#N/A	#N/A	#N/A	#N/A	#N/A	#N/A	#N/A	#N/A	#N/A	#N/A
GCA_001977385.1	GCA_001977385.1.fna	NCBI	100	0.3	Burkholderia pseudomallei	Burkholderia pseudomallei	4228b	#N/A	#N/A	#N/A	#N/A	#N/A	#N/A	#N/A	#N/A	#N/A	#N/A	#N/A	#N/A	#N/A		#N/A	#N/A	#N/A	#N/A	#N/A	#N/A	#N/A	#N/A	#N/A	#N/A
GCA_001977425.1	GCA_001977425.1.fna	NCBI	97.6	0.1	Burkholderia pseudomallei	Burkholderia pseudomallei	RF4-BP80	#N/A	#N/A	#N/A	#N/A	#N/A	#N/A	#N/A	#N/A	#N/A	#N/A	#N/A	#N/A	#N/A		#N/A	#N/A	#N/A	#N/A	#N/A	#N/A	#N/A	#N/A	#N/A	#N/A
GCA_001977435.1	GCA_001977435.1.fna	NCBI	99.7	0.3	Burkholderia pseudomallei	Burkholderia pseudomallei	RF44-BP52	#N/A	#N/A	#N/A	#N/A	#N/A	#N/A	#N/A	#N/A	#N/A	#N/A	#N/A	#N/A	#N/A		#N/A	#N/A	#N/A	#N/A	#N/A	#N/A	#N/A	#N/A	#N/A	#N/A
GCA_001977465.1	GCA_001977465.1.fna	NCBI	99.8	0.1	Burkholderia pseudomallei	Burkholderia pseudomallei	RF49-BP5	#N/A	#N/A	#N/A	#N/A	#N/A	#N/A	#N/A	#N/A	#N/A	#N/A	#N/A	#N/A	#N/A		#N/A	#N/A	#N/A	#N/A	#N/A	#N/A	#N/A	#N/A	#N/A	#N/A
GCA_001977475.1	GCA_001977475.1.fna	NCBI	99.1	0.3	Burkholderia pseudomallei	Burkholderia pseudomallei	RF49-BP7	#N/A	#N/A	#N/A	#N/A	#N/A	#N/A	#N/A	#N/A	#N/A	#N/A	#N/A	#N/A	#N/A		#N/A	#N/A	#N/A	#N/A	#N/A	#N/A	#N/A	#N/A	#N/A	#N/A
GCA_001977495.1	GCA_001977495.1.fna	NCBI	99.8	0.1	Burkholderia pseudomallei	Burkholderia pseudomallei	NRF57-BP22	#N/A	#N/A	#N/A	#N/A	#N/A	#N/A	#N/A	#N/A	#N/A	#N/A	#N/A	#N/A	#N/A		#N/A	#N/A	#N/A	#N/A	#N/A	#N/A	#N/A	#N/A	#N/A	#N/A
GCA_001977525.1	GCA_001977525.1.fna	NCBI	99.8	0.1	Burkholderia pseudomallei	Burkholderia pseudomallei	NRF57-BP62	#N/A	#N/A	#N/A	#N/A	#N/A	#N/A	#N/A	#N/A	#N/A	#N/A	#N/A	#N/A	#N/A		#N/A	#N/A	#N/A	#N/A	#N/A	#N/A	#N/A	#N/A	#N/A	#N/A
GCA_001977545.1	GCA_001977545.1.fna	NCBI	99.8	0.1	Burkholderia pseudomallei	Burkholderia pseudomallei	NRF57-BP64	#N/A	#N/A	#N/A	#N/A	#N/A	#N/A	#N/A	#N/A	#N/A	#N/A	#N/A	#N/A	#N/A		#N/A	#N/A	#N/A	#N/A	#N/A	#N/A	#N/A	#N/A	#N/A	#N/A
GCA_001977565.1	GCA_001977565.1.fna	NCBI	99.9	0.3	Burkholderia pseudomallei	Burkholderia pseudomallei	RF61-BP2	#N/A	#N/A	#N/A	#N/A	#N/A	#N/A	#N/A	#N/A	#N/A	#N/A	#N/A	#N/A	#N/A		#N/A	#N/A	#N/A	#N/A	#N/A	#N/A	#N/A	#N/A	#N/A	#N/A
GCA_001977575.1	GCA_001977575.1.fna	NCBI	98.3	0.9	Burkholderia pseudomallei	Burkholderia pseudomallei	NRF60-BP3	#N/A	#N/A	#N/A	#N/A	#N/A	#N/A	#N/A	#N/A	#N/A	#N/A	#N/A	#N/A	#N/A		#N/A	#N/A	#N/A	#N/A	#N/A	#N/A	#N/A	#N/A	#N/A	#N/A
GCA_001977605.1	GCA_001977605.1.fna	NCBI	99.3	0.3	Burkholderia pseudomallei	Burkholderia pseudomallei	RF63-BP1	#N/A	#N/A	#N/A	#N/A	#N/A	#N/A	#N/A	#N/A	#N/A	#N/A	#N/A	#N/A	#N/A		#N/A	#N/A	#N/A	#N/A	#N/A	#N/A	#N/A	#N/A	#N/A	#N/A
GCA_001977615.1	GCA_001977615.1.fna	NCBI	98.3	0	Burkholderia pseudomallei	Burkholderia pseudomallei	RF63-BP2	#N/A	#N/A	#N/A	#N/A	#N/A	#N/A	#N/A	#N/A	#N/A	#N/A	#N/A	#N/A	#N/A		#N/A	#N/A	#N/A	#N/A	#N/A	#N/A	#N/A	#N/A	#N/A	#N/A
GCA_001977645.1	GCA_001977645.1.fna	NCBI	98.1	0.3	Burkholderia pseudomallei	Burkholderia pseudomallei	RF67-BP1	#N/A	#N/A	#N/A	#N/A	#N/A	#N/A	#N/A	#N/A	#N/A	#N/A	#N/A	#N/A	#N/A		#N/A	#N/A	#N/A	#N/A	#N/A	#N/A	#N/A	#N/A	#N/A	#N/A
GCA_001977655.1	GCA_001977655.1.fna	NCBI	100	0.3	Burkholderia pseudomallei	Burkholderia pseudomallei	RF68-BP5	#N/A	#N/A	#N/A	#N/A	#N/A	#N/A	#N/A	#N/A	#N/A	#N/A	#N/A	#N/A	#N/A		#N/A	#N/A	#N/A	#N/A	#N/A	#N/A	#N/A	#N/A	#N/A	#N/A
GCA_001977675.1	GCA_001977675.1.fna	NCBI	98.1	0.1	Burkholderia pseudomallei	Burkholderia pseudomallei	NRF77-BP3	#N/A	#N/A	#N/A	#N/A	#N/A	#N/A	#N/A	#N/A	#N/A	#N/A	#N/A	#N/A	#N/A		#N/A	#N/A	#N/A	#N/A	#N/A	#N/A	#N/A	#N/A	#N/A	#N/A
GCA_001977695.1	GCA_001977695.1.fna	NCBI	100	0.3	Burkholderia pseudomallei	Burkholderia pseudomallei	SBCT-RF80-BP1	#N/A	#N/A	#N/A	#N/A	#N/A	#N/A	#N/A	#N/A	#N/A	#N/A	#N/A	#N/A	#N/A		#N/A	#N/A	#N/A	#N/A	#N/A	#N/A	#N/A	#N/A	#N/A	#N/A
GCA_001977725.1	GCA_001977725.1.fna	NCBI	98.7	0.3	Burkholderia pseudomallei	Burkholderia pseudomallei	RF85-BP37	#N/A	#N/A	#N/A	#N/A	#N/A	#N/A	#N/A	#N/A	#N/A	#N/A	#N/A	#N/A	#N/A		#N/A	#N/A	#N/A	#N/A	#N/A	#N/A	#N/A	#N/A	#N/A	#N/A
GCA_001977735.1	GCA_001977735.1.fna	NCBI	98.8	0.3	Burkholderia pseudomallei	Burkholderia pseudomallei	INT2-BP12	#N/A	#N/A	#N/A	#N/A	#N/A	#N/A	#N/A	#N/A	#N/A	#N/A	#N/A	#N/A	#N/A		#N/A	#N/A	#N/A	#N/A	#N/A	#N/A	#N/A	#N/A	#N/A	#N/A
GCA_001977745.1	GCA_001977745.1.fna	NCBI	97.4	0.3	Burkholderia pseudomallei	Burkholderia pseudomallei	RF87-BP2	#N/A	#N/A	#N/A	#N/A	#N/A	#N/A	#N/A	#N/A	#N/A	#N/A	#N/A	#N/A	#N/A		#N/A	#N/A	#N/A	#N/A	#N/A	#N/A	#N/A	#N/A	#N/A	#N/A
GCA_001977785.1	GCA_001977785.1.fna	NCBI	100	0.3	Burkholderia pseudomallei	Burkholderia pseudomallei	INT2-BP89	#N/A	#N/A	#N/A	#N/A	#N/A	#N/A	#N/A	#N/A	#N/A	#N/A	#N/A	#N/A	#N/A		#N/A	#N/A	#N/A	#N/A	#N/A	#N/A	#N/A	#N/A	#N/A	#N/A
GCA_001977805.1	GCA_001977805.1.fna	NCBI	97.8	0.3	Burkholderia pseudomallei	Burkholderia pseudomallei	INT2-BP102	#N/A	#N/A	#N/A	#N/A	#N/A	#N/A	#N/A	#N/A	#N/A	#N/A	#N/A	#N/A	#N/A		#N/A	#N/A	#N/A	#N/A	#N/A	#N/A	#N/A	#N/A	#N/A	#N/A
GCA_001977815.1	GCA_001977815.1.fna	NCBI	100	0.1	Burkholderia pseudomallei	Burkholderia pseudomallei	INT2-BP105	#N/A	#N/A	#N/A	#N/A	#N/A	#N/A	#N/A	#N/A	#N/A	#N/A	#N/A	#N/A	#N/A		#N/A	#N/A	#N/A	#N/A	#N/A	#N/A	#N/A	#N/A	#N/A	#N/A
GCA_001977825.1	GCA_001977825.1.fna	NCBI	100	0.3	Burkholderia pseudomallei	Burkholderia pseudomallei	INT2-BP100	#N/A	#N/A	#N/A	#N/A	#N/A	#N/A	#N/A	#N/A	#N/A	#N/A	#N/A	#N/A	#N/A		#N/A	#N/A	#N/A	#N/A	#N/A	#N/A	#N/A	#N/A	#N/A	#N/A
GCA_001977865.1	GCA_001977865.1.fna	NCBI	100	0.3	Burkholderia pseudomallei	Burkholderia pseudomallei	INT2-BP127	#N/A	#N/A	#N/A	#N/A	#N/A	#N/A	#N/A	#N/A	#N/A	#N/A	#N/A	#N/A	#N/A		#N/A	#N/A	#N/A	#N/A	#N/A	#N/A	#N/A	#N/A	#N/A	#N/A
GCA_001977875.1	GCA_001977875.1.fna	NCBI	100	0.1	Burkholderia pseudomallei	Burkholderia pseudomallei	INT2-BP175	#N/A	#N/A	#N/A	#N/A	#N/A	#N/A	#N/A	#N/A	#N/A	#N/A	#N/A	#N/A	#N/A		#N/A	#N/A	#N/A	#N/A	#N/A	#N/A	#N/A	#N/A	#N/A	#N/A
GCA_001977885.1	GCA_001977885.1.fna	NCBI	100	0.3	Burkholderia pseudomallei	Burkholderia pseudomallei	INT2-BP184	#N/A	#N/A	#N/A	#N/A	#N/A	#N/A	#N/A	#N/A	#N/A	#N/A	#N/A	#N/A	#N/A		#N/A	#N/A	#N/A	#N/A	#N/A	#N/A	#N/A	#N/A	#N/A	#N/A
GCA_001977915.1	GCA_001977915.1.fna	NCBI	100	0.3	Burkholderia pseudomallei	Burkholderia pseudomallei	INT2-BP214	#N/A	#N/A	#N/A	#N/A	#N/A	#N/A	#N/A	#N/A	#N/A	#N/A	#N/A	#N/A	#N/A		#N/A	#N/A	#N/A	#N/A	#N/A	#N/A	#N/A	#N/A	#N/A	#N/A
GCA_001977945.1	GCA_001977945.1.fna	NCBI	100	0.3	Burkholderia pseudomallei	Burkholderia pseudomallei	INT2-BP217	#N/A	#N/A	#N/A	#N/A	#N/A	#N/A	#N/A	#N/A	#N/A	#N/A	#N/A	#N/A	#N/A		#N/A	#N/A	#N/A	#N/A	#N/A	#N/A	#N/A	#N/A	#N/A	#N/A
GCA_001977955.1	GCA_001977955.1.fna	NCBI	99.5	0.1	Burkholderia pseudomallei	Burkholderia pseudomallei	INT2-BP241	#N/A	#N/A	#N/A	#N/A	#N/A	#N/A	#N/A	#N/A	#N/A	#N/A	#N/A	#N/A	#N/A		#N/A	#N/A	#N/A	#N/A	#N/A	#N/A	#N/A	#N/A	#N/A	#N/A
GCA_001977975.1	GCA_001977975.1.fna	NCBI	99.3	0.3	Burkholderia pseudomallei	Burkholderia pseudomallei	INT2-BP235	#N/A	#N/A	#N/A	#N/A	#N/A	#N/A	#N/A	#N/A	#N/A	#N/A	#N/A	#N/A	#N/A		#N/A	#N/A	#N/A	#N/A	#N/A	#N/A	#N/A	#N/A	#N/A	#N/A
GCA_001978005.1	GCA_001978005.1.fna	NCBI	99.8	0.1	Burkholderia pseudomallei	Burkholderia pseudomallei	INT2-BP264	#N/A	#N/A	#N/A	#N/A	#N/A	#N/A	#N/A	#N/A	#N/A	#N/A	#N/A	#N/A	#N/A		#N/A	#N/A	#N/A	#N/A	#N/A	#N/A	#N/A	#N/A	#N/A	#N/A
GCA_001978015.1	GCA_001978015.1.fna	NCBI	100	0.1	Burkholderia pseudomallei	Burkholderia pseudomallei	Ubon-P19-Bp11	#N/A	#N/A	#N/A	#N/A	#N/A	#N/A	#N/A	#N/A	#N/A	#N/A	#N/A	#N/A	#N/A		#N/A	#N/A	#N/A	#N/A	#N/A	#N/A	#N/A	#N/A	#N/A	#N/A
GCA_001978045.1	GCA_001978045.1.fna	NCBI	100	0.1	Burkholderia pseudomallei	Burkholderia pseudomallei	Ubon-P19-Bp34	#N/A	#N/A	#N/A	#N/A	#N/A	#N/A	#N/A	#N/A	#N/A	#N/A	#N/A	#N/A	#N/A		#N/A	#N/A	#N/A	#N/A	#N/A	#N/A	#N/A	#N/A	#N/A	#N/A
GCA_001978055.1	GCA_001978055.1.fna	NCBI	100	0.3	Burkholderia pseudomallei	Burkholderia pseudomallei	Ubon-P23-Bp38	#N/A	#N/A	#N/A	#N/A	#N/A	#N/A	#N/A	#N/A	#N/A	#N/A	#N/A	#N/A	#N/A		#N/A	#N/A	#N/A	#N/A	#N/A	#N/A	#N/A	#N/A	#N/A	#N/A
GCA_001978085.1	GCA_001978085.1.fna	NCBI	100	0	Burkholderia pseudomallei	Burkholderia pseudomallei	Ubon-P44-Bp11	#N/A	#N/A	#N/A	#N/A	#N/A	#N/A	#N/A	#N/A	#N/A	#N/A	#N/A	#N/A	#N/A		#N/A	#N/A	#N/A	#N/A	#N/A	#N/A	#N/A	#N/A	#N/A	#N/A
GCA_001978105.1	GCA_001978105.1.fna	NCBI	99.9	0	Burkholderia pseudomallei	Burkholderia pseudomallei	Ubon-P44-Bp26	#N/A	#N/A	#N/A	#N/A	#N/A	#N/A	#N/A	#N/A	#N/A	#N/A	#N/A	#N/A	#N/A		#N/A	#N/A	#N/A	#N/A	#N/A	#N/A	#N/A	#N/A	#N/A	#N/A
GCA_001978115.1	GCA_001978115.1.fna	NCBI	99.9	0	Burkholderia pseudomallei	Burkholderia pseudomallei	Ubon-P44-Bp10	#N/A	#N/A	#N/A	#N/A	#N/A	#N/A	#N/A	#N/A	#N/A	#N/A	#N/A	#N/A	#N/A		#N/A	#N/A	#N/A	#N/A	#N/A	#N/A	#N/A	#N/A	#N/A	#N/A
GCA_001978125.1	GCA_001978125.1.fna	NCBI	100	0	Burkholderia pseudomallei	Burkholderia pseudomallei	Ubon-P44-Bp34	#N/A	#N/A	#N/A	#N/A	#N/A	#N/A	#N/A	#N/A	#N/A	#N/A	#N/A	#N/A	#N/A		#N/A	#N/A	#N/A	#N/A	#N/A	#N/A	#N/A	#N/A	#N/A	#N/A
GCA_001978165.1	GCA_001978165.1.fna	NCBI	100	0.3	Burkholderia pseudomallei	Burkholderia pseudomallei	MSHR0487	#N/A	#N/A	#N/A	#N/A	#N/A	#N/A	#N/A	#N/A	#N/A	#N/A	#N/A	#N/A	#N/A		#N/A	#N/A	#N/A	#N/A	#N/A	#N/A	#N/A	#N/A	#N/A	#N/A
GCA_001978175.1	GCA_001978175.1.fna	NCBI	97.7	0.3	Burkholderia pseudomallei	Burkholderia pseudomallei	Ubon-P45-Bp25	#N/A	#N/A	#N/A	#N/A	#N/A	#N/A	#N/A	#N/A	#N/A	#N/A	#N/A	#N/A	#N/A		#N/A	#N/A	#N/A	#N/A	#N/A	#N/A	#N/A	#N/A	#N/A	#N/A
GCA_001978185.1	GCA_001978185.1.fna	NCBI	99.7	0.3	Burkholderia pseudomallei	Burkholderia pseudomallei	MSHR0465A	#N/A	#N/A	#N/A	#N/A	#N/A	#N/A	#N/A	#N/A	#N/A	#N/A	#N/A	#N/A	#N/A		#N/A	#N/A	#N/A	#N/A	#N/A	#N/A	#N/A	#N/A	#N/A	#N/A
GCA_001978205.1	GCA_001978205.1.fna	NCBI	99.5	0.1	Burkholderia pseudomallei	Burkholderia pseudomallei	MSHR0776	#N/A	#N/A	#N/A	#N/A	#N/A	#N/A	#N/A	#N/A	#N/A	#N/A	#N/A	#N/A	#N/A		#N/A	#N/A	#N/A	#N/A	#N/A	#N/A	#N/A	#N/A	#N/A	#N/A
GCA_001978245.1	GCA_001978245.1.fna	NCBI	100	0.1	Burkholderia pseudomallei	Burkholderia pseudomallei	NAU2B-1	#N/A	#N/A	#N/A	#N/A	#N/A	#N/A	#N/A	#N/A	#N/A	#N/A	#N/A	#N/A	#N/A		#N/A	#N/A	#N/A	#N/A	#N/A	#N/A	#N/A	#N/A	#N/A	#N/A
GCA_001978265.1	GCA_001978265.1.fna	NCBI	100	0.1	Burkholderia pseudomallei	Burkholderia pseudomallei	NAU2B-6	#N/A	#N/A	#N/A	#N/A	#N/A	#N/A	#N/A	#N/A	#N/A	#N/A	#N/A	#N/A	#N/A		#N/A	#N/A	#N/A	#N/A	#N/A	#N/A	#N/A	#N/A	#N/A	#N/A
GCA_001978285.1	GCA_001978285.1.fna	NCBI	100	0.1	Burkholderia pseudomallei	Burkholderia pseudomallei	NAU2B-5	#N/A	#N/A	#N/A	#N/A	#N/A	#N/A	#N/A	#N/A	#N/A	#N/A	#N/A	#N/A	#N/A		#N/A	#N/A	#N/A	#N/A	#N/A	#N/A	#N/A	#N/A	#N/A	#N/A
GCA_001978295.1	GCA_001978295.1.fna	NCBI	100	0.1	Burkholderia pseudomallei	Burkholderia pseudomallei	NAU2B-8	#N/A	#N/A	#N/A	#N/A	#N/A	#N/A	#N/A	#N/A	#N/A	#N/A	#N/A	#N/A	#N/A		#N/A	#N/A	#N/A	#N/A	#N/A	#N/A	#N/A	#N/A	#N/A	#N/A
GCA_001978325.1	GCA_001978325.1.fna	NCBI	100	0.1	Burkholderia pseudomallei	Burkholderia pseudomallei	NAU2B-11	#N/A	#N/A	#N/A	#N/A	#N/A	#N/A	#N/A	#N/A	#N/A	#N/A	#N/A	#N/A	#N/A		#N/A	#N/A	#N/A	#N/A	#N/A	#N/A	#N/A	#N/A	#N/A	#N/A
GCA_001978345.1	GCA_001978345.1.fna	NCBI	100	0.1	Burkholderia pseudomallei	Burkholderia pseudomallei	NAU2B-9	#N/A	#N/A	#N/A	#N/A	#N/A	#N/A	#N/A	#N/A	#N/A	#N/A	#N/A	#N/A	#N/A		#N/A	#N/A	#N/A	#N/A	#N/A	#N/A	#N/A	#N/A	#N/A	#N/A
GCA_001978365.1	GCA_001978365.1.fna	NCBI	100	0.3	Burkholderia pseudomallei	Burkholderia pseudomallei	NAU13B-1	#N/A	#N/A	#N/A	#N/A	#N/A	#N/A	#N/A	#N/A	#N/A	#N/A	#N/A	#N/A	#N/A		#N/A	#N/A	#N/A	#N/A	#N/A	#N/A	#N/A	#N/A	#N/A	#N/A
GCA_001978385.1	GCA_001978385.1.fna	NCBI	100	0.1	Burkholderia pseudomallei	Burkholderia pseudomallei	NAU2B-12	#N/A	#N/A	#N/A	#N/A	#N/A	#N/A	#N/A	#N/A	#N/A	#N/A	#N/A	#N/A	#N/A		#N/A	#N/A	#N/A	#N/A	#N/A	#N/A	#N/A	#N/A	#N/A	#N/A
GCA_001978405.1	GCA_001978405.1.fna	NCBI	100	0.1	Burkholderia pseudomallei	Burkholderia pseudomallei	NAU14A-1	#N/A	#N/A	#N/A	#N/A	#N/A	#N/A	#N/A	#N/A	#N/A	#N/A	#N/A	#N/A	#N/A		#N/A	#N/A	#N/A	#N/A	#N/A	#N/A	#N/A	#N/A	#N/A	#N/A
GCA_001978415.1	GCA_001978415.1.fna	NCBI	100	0.1	Burkholderia pseudomallei	Burkholderia pseudomallei	NAU14A-2	#N/A	#N/A	#N/A	#N/A	#N/A	#N/A	#N/A	#N/A	#N/A	#N/A	#N/A	#N/A	#N/A		#N/A	#N/A	#N/A	#N/A	#N/A	#N/A	#N/A	#N/A	#N/A	#N/A
GCA_001978445.1	GCA_001978445.1.fna	NCBI	100	0.1	Burkholderia pseudomallei	Burkholderia pseudomallei	NAU14A-4	#N/A	#N/A	#N/A	#N/A	#N/A	#N/A	#N/A	#N/A	#N/A	#N/A	#N/A	#N/A	#N/A		#N/A	#N/A	#N/A	#N/A	#N/A	#N/A	#N/A	#N/A	#N/A	#N/A
GCA_001978455.1	GCA_001978455.1.fna	NCBI	100	0.1	Burkholderia pseudomallei	Burkholderia pseudomallei	NAU14A-5	#N/A	#N/A	#N/A	#N/A	#N/A	#N/A	#N/A	#N/A	#N/A	#N/A	#N/A	#N/A	#N/A		#N/A	#N/A	#N/A	#N/A	#N/A	#N/A	#N/A	#N/A	#N/A	#N/A
GCA_001978485.1	GCA_001978485.1.fna	NCBI	100	0.1	Burkholderia pseudomallei	Burkholderia pseudomallei	NAU14A-10	#N/A	#N/A	#N/A	#N/A	#N/A	#N/A	#N/A	#N/A	#N/A	#N/A	#N/A	#N/A	#N/A		#N/A	#N/A	#N/A	#N/A	#N/A	#N/A	#N/A	#N/A	#N/A	#N/A
GCA_001978505.1	GCA_001978505.1.fna	NCBI	100	0.1	Burkholderia pseudomallei	Burkholderia pseudomallei	NAU14A-8	#N/A	#N/A	#N/A	#N/A	#N/A	#N/A	#N/A	#N/A	#N/A	#N/A	#N/A	#N/A	#N/A		#N/A	#N/A	#N/A	#N/A	#N/A	#N/A	#N/A	#N/A	#N/A	#N/A
GCA_001978515.1	GCA_001978515.1.fna	NCBI	100	0.1	Burkholderia pseudomallei	Burkholderia pseudomallei	NAU14B-1	#N/A	#N/A	#N/A	#N/A	#N/A	#N/A	#N/A	#N/A	#N/A	#N/A	#N/A	#N/A	#N/A		#N/A	#N/A	#N/A	#N/A	#N/A	#N/A	#N/A	#N/A	#N/A	#N/A
GCA_001978525.1	GCA_001978525.1.fna	NCBI	100	0.1	Burkholderia pseudomallei	Burkholderia pseudomallei	NAU14B-2	#N/A	#N/A	#N/A	#N/A	#N/A	#N/A	#N/A	#N/A	#N/A	#N/A	#N/A	#N/A	#N/A		#N/A	#N/A	#N/A	#N/A	#N/A	#N/A	#N/A	#N/A	#N/A	#N/A
GCA_001978565.1	GCA_001978565.1.fna	NCBI	100	0.1	Burkholderia pseudomallei	Burkholderia pseudomallei	NAU14B-3	#N/A	#N/A	#N/A	#N/A	#N/A	#N/A	#N/A	#N/A	#N/A	#N/A	#N/A	#N/A	#N/A		#N/A	#N/A	#N/A	#N/A	#N/A	#N/A	#N/A	#N/A	#N/A	#N/A
GCA_001978585.1	GCA_001978585.1.fna	NCBI	100	0.1	Burkholderia pseudomallei	Burkholderia pseudomallei	NAU14B-5	#N/A	#N/A	#N/A	#N/A	#N/A	#N/A	#N/A	#N/A	#N/A	#N/A	#N/A	#N/A	#N/A		#N/A	#N/A	#N/A	#N/A	#N/A	#N/A	#N/A	#N/A	#N/A	#N/A
GCA_001978605.1	GCA_001978605.1.fna	NCBI	100	0.1	Burkholderia pseudomallei	Burkholderia pseudomallei	NAU14B-6	#N/A	#N/A	#N/A	#N/A	#N/A	#N/A	#N/A	#N/A	#N/A	#N/A	#N/A	#N/A	#N/A		#N/A	#N/A	#N/A	#N/A	#N/A	#N/A	#N/A	#N/A	#N/A	#N/A
GCA_001978615.1	GCA_001978615.1.fna	NCBI	100	0.1	Burkholderia pseudomallei	Burkholderia pseudomallei	NAU14B-8	#N/A	#N/A	#N/A	#N/A	#N/A	#N/A	#N/A	#N/A	#N/A	#N/A	#N/A	#N/A	#N/A		#N/A	#N/A	#N/A	#N/A	#N/A	#N/A	#N/A	#N/A	#N/A	#N/A
GCA_001978635.1	GCA_001978635.1.fna	NCBI	98.8	0.1	Burkholderia pseudomallei	Burkholderia pseudomallei	NAU14B-9	#N/A	#N/A	#N/A	#N/A	#N/A	#N/A	#N/A	#N/A	#N/A	#N/A	#N/A	#N/A	#N/A		#N/A	#N/A	#N/A	#N/A	#N/A	#N/A	#N/A	#N/A	#N/A	#N/A
GCA_001978665.1	GCA_001978665.1.fna	NCBI	100	0.1	Burkholderia pseudomallei	Burkholderia pseudomallei	NAU14B-10	#N/A	#N/A	#N/A	#N/A	#N/A	#N/A	#N/A	#N/A	#N/A	#N/A	#N/A	#N/A	#N/A		#N/A	#N/A	#N/A	#N/A	#N/A	#N/A	#N/A	#N/A	#N/A	#N/A
GCA_001978675.1	GCA_001978675.1.fna	NCBI	100	0.1	Burkholderia pseudomallei	Burkholderia pseudomallei	NAU20B-5	#N/A	#N/A	#N/A	#N/A	#N/A	#N/A	#N/A	#N/A	#N/A	#N/A	#N/A	#N/A	#N/A		#N/A	#N/A	#N/A	#N/A	#N/A	#N/A	#N/A	#N/A	#N/A	#N/A
GCA_001978705.1	GCA_001978705.1.fna	NCBI	100	0.1	Burkholderia pseudomallei	Burkholderia pseudomallei	NAU20B-2	#N/A	#N/A	#N/A	#N/A	#N/A	#N/A	#N/A	#N/A	#N/A	#N/A	#N/A	#N/A	#N/A		#N/A	#N/A	#N/A	#N/A	#N/A	#N/A	#N/A	#N/A	#N/A	#N/A
GCA_001978725.1	GCA_001978725.1.fna	NCBI	100	0.1	Burkholderia pseudomallei	Burkholderia pseudomallei	NAU20B-8	#N/A	#N/A	#N/A	#N/A	#N/A	#N/A	#N/A	#N/A	#N/A	#N/A	#N/A	#N/A	#N/A		#N/A	#N/A	#N/A	#N/A	#N/A	#N/A	#N/A	#N/A	#N/A	#N/A
GCA_001978745.1	GCA_001978745.1.fna	NCBI	100	0.3	Burkholderia pseudomallei	Burkholderia pseudomallei	NAU21B-4	#N/A	#N/A	#N/A	#N/A	#N/A	#N/A	#N/A	#N/A	#N/A	#N/A	#N/A	#N/A	#N/A		#N/A	#N/A	#N/A	#N/A	#N/A	#N/A	#N/A	#N/A	#N/A	#N/A
GCA_001978765.1	GCA_001978765.1.fna	NCBI	100	0.3	Burkholderia pseudomallei	Burkholderia pseudomallei	NAU21B-3	#N/A	#N/A	#N/A	#N/A	#N/A	#N/A	#N/A	#N/A	#N/A	#N/A	#N/A	#N/A	#N/A		#N/A	#N/A	#N/A	#N/A	#N/A	#N/A	#N/A	#N/A	#N/A	#N/A
GCA_001978785.1	GCA_001978785.1.fna	NCBI	100	0.3	Burkholderia pseudomallei	Burkholderia pseudomallei	NAU21B-7	#N/A	#N/A	#N/A	#N/A	#N/A	#N/A	#N/A	#N/A	#N/A	#N/A	#N/A	#N/A	#N/A		#N/A	#N/A	#N/A	#N/A	#N/A	#N/A	#N/A	#N/A	#N/A	#N/A
GCA_001978795.1	GCA_001978795.1.fna	NCBI	100	0.3	Burkholderia pseudomallei	Burkholderia pseudomallei	NAU21B-11	#N/A	#N/A	#N/A	#N/A	#N/A	#N/A	#N/A	#N/A	#N/A	#N/A	#N/A	#N/A	#N/A		#N/A	#N/A	#N/A	#N/A	#N/A	#N/A	#N/A	#N/A	#N/A	#N/A
GCA_001978825.1	GCA_001978825.1.fna	NCBI	99.8	0.1	Burkholderia pseudomallei	Burkholderia pseudomallei	NAU22A-3	#N/A	#N/A	#N/A	#N/A	#N/A	#N/A	#N/A	#N/A	#N/A	#N/A	#N/A	#N/A	#N/A		#N/A	#N/A	#N/A	#N/A	#N/A	#N/A	#N/A	#N/A	#N/A	#N/A
GCA_001978835.1	GCA_001978835.1.fna	NCBI	100	0.1	Burkholderia pseudomallei	Burkholderia pseudomallei	NAU22A-5	#N/A	#N/A	#N/A	#N/A	#N/A	#N/A	#N/A	#N/A	#N/A	#N/A	#N/A	#N/A	#N/A		#N/A	#N/A	#N/A	#N/A	#N/A	#N/A	#N/A	#N/A	#N/A	#N/A
GCA_001978865.1	GCA_001978865.1.fna	NCBI	100	0.1	Burkholderia pseudomallei	Burkholderia pseudomallei	NAU22B-1	#N/A	#N/A	#N/A	#N/A	#N/A	#N/A	#N/A	#N/A	#N/A	#N/A	#N/A	#N/A	#N/A		#N/A	#N/A	#N/A	#N/A	#N/A	#N/A	#N/A	#N/A	#N/A	#N/A
GCA_001978875.1	GCA_001978875.1.fna	NCBI	100	0.1	Burkholderia pseudomallei	Burkholderia pseudomallei	NAU24B-3	#N/A	#N/A	#N/A	#N/A	#N/A	#N/A	#N/A	#N/A	#N/A	#N/A	#N/A	#N/A	#N/A		#N/A	#N/A	#N/A	#N/A	#N/A	#N/A	#N/A	#N/A	#N/A	#N/A
GCA_001978905.1	GCA_001978905.1.fna	NCBI	99.8	0.1	Burkholderia pseudomallei	Burkholderia pseudomallei	NAU33A-6	#N/A	#N/A	#N/A	#N/A	#N/A	#N/A	#N/A	#N/A	#N/A	#N/A	#N/A	#N/A	#N/A		#N/A	#N/A	#N/A	#N/A	#N/A	#N/A	#N/A	#N/A	#N/A	#N/A
GCA_001978925.1	GCA_001978925.1.fna	NCBI	100	0.1	Burkholderia pseudomallei	Burkholderia pseudomallei	NAU35A-2	#N/A	#N/A	#N/A	#N/A	#N/A	#N/A	#N/A	#N/A	#N/A	#N/A	#N/A	#N/A	#N/A		#N/A	#N/A	#N/A	#N/A	#N/A	#N/A	#N/A	#N/A	#N/A	#N/A
GCA_001978935.1	GCA_001978935.1.fna	NCBI	100	0.1	Burkholderia pseudomallei	Burkholderia pseudomallei	NAU35A-4	#N/A	#N/A	#N/A	#N/A	#N/A	#N/A	#N/A	#N/A	#N/A	#N/A	#N/A	#N/A	#N/A		#N/A	#N/A	#N/A	#N/A	#N/A	#N/A	#N/A	#N/A	#N/A	#N/A
GCA_001978965.1	GCA_001978965.1.fna	NCBI	100	0.1	Burkholderia pseudomallei	Burkholderia pseudomallei	NAU35B-2	#N/A	#N/A	#N/A	#N/A	#N/A	#N/A	#N/A	#N/A	#N/A	#N/A	#N/A	#N/A	#N/A		#N/A	#N/A	#N/A	#N/A	#N/A	#N/A	#N/A	#N/A	#N/A	#N/A
GCA_001978985.1	GCA_001978985.1.fna	NCBI	100	0.1	Burkholderia pseudomallei	Burkholderia pseudomallei	NAU35B-3	#N/A	#N/A	#N/A	#N/A	#N/A	#N/A	#N/A	#N/A	#N/A	#N/A	#N/A	#N/A	#N/A		#N/A	#N/A	#N/A	#N/A	#N/A	#N/A	#N/A	#N/A	#N/A	#N/A
GCA_001978995.1	GCA_001978995.1.fna	NCBI	99.9	0.3	Burkholderia pseudomallei	Burkholderia pseudomallei	NAU44A-2	#N/A	#N/A	#N/A	#N/A	#N/A	#N/A	#N/A	#N/A	#N/A	#N/A	#N/A	#N/A	#N/A		#N/A	#N/A	#N/A	#N/A	#N/A	#N/A	#N/A	#N/A	#N/A	#N/A
GCA_001979015.1	GCA_001979015.1.fna	NCBI	100	0.1	Burkholderia pseudomallei	Burkholderia pseudomallei	NAU35B-4	#N/A	#N/A	#N/A	#N/A	#N/A	#N/A	#N/A	#N/A	#N/A	#N/A	#N/A	#N/A	#N/A		#N/A	#N/A	#N/A	#N/A	#N/A	#N/A	#N/A	#N/A	#N/A	#N/A
GCA_001979045.1	GCA_001979045.1.fna	NCBI	100	0.3	Burkholderia pseudomallei	Burkholderia pseudomallei	NAU44A-6	#N/A	#N/A	#N/A	#N/A	#N/A	#N/A	#N/A	#N/A	#N/A	#N/A	#N/A	#N/A	#N/A		#N/A	#N/A	#N/A	#N/A	#N/A	#N/A	#N/A	#N/A	#N/A	#N/A
GCA_001979065.1	GCA_001979065.1.fna	NCBI	99.7	0.3	Burkholderia pseudomallei	Burkholderia pseudomallei	NAU44A-9	#N/A	#N/A	#N/A	#N/A	#N/A	#N/A	#N/A	#N/A	#N/A	#N/A	#N/A	#N/A	#N/A		#N/A	#N/A	#N/A	#N/A	#N/A	#N/A	#N/A	#N/A	#N/A	#N/A
GCA_001979085.1	GCA_001979085.1.fna	NCBI	99.9	0.3	Burkholderia pseudomallei	Burkholderia pseudomallei	MSHR0099	#N/A	#N/A	#N/A	#N/A	#N/A	#N/A	#N/A	#N/A	#N/A	#N/A	#N/A	#N/A	#N/A		#N/A	#N/A	#N/A	#N/A	#N/A	#N/A	#N/A	#N/A	#N/A	#N/A
GCA_001979105.1	GCA_001979105.1.fna	NCBI	100	0.3	Burkholderia pseudomallei	Burkholderia pseudomallei	MSHR0073	#N/A	#N/A	#N/A	#N/A	#N/A	#N/A	#N/A	#N/A	#N/A	#N/A	#N/A	#N/A	#N/A		#N/A	#N/A	#N/A	#N/A	#N/A	#N/A	#N/A	#N/A	#N/A	#N/A
GCA_001979115.1	GCA_001979115.1.fna	NCBI	99.4	0.4	Burkholderia pseudomallei	Burkholderia pseudomallei	MSHR0800	#N/A	#N/A	#N/A	#N/A	#N/A	#N/A	#N/A	#N/A	#N/A	#N/A	#N/A	#N/A	#N/A		#N/A	#N/A	#N/A	#N/A	#N/A	#N/A	#N/A	#N/A	#N/A	#N/A
GCA_001979135.1	GCA_001979135.1.fna	NCBI	99.5	0.4	Burkholderia pseudomallei	Burkholderia pseudomallei	MSHR0952	#N/A	#N/A	#N/A	#N/A	#N/A	#N/A	#N/A	#N/A	#N/A	#N/A	#N/A	#N/A	#N/A		#N/A	#N/A	#N/A	#N/A	#N/A	#N/A	#N/A	#N/A	#N/A	#N/A
GCA_001979165.1	GCA_001979165.1.fna	NCBI	99.9	0.3	Burkholderia pseudomallei	Burkholderia pseudomallei	MSHR2053	#N/A	#N/A	#N/A	#N/A	#N/A	#N/A	#N/A	#N/A	#N/A	#N/A	#N/A	#N/A	#N/A		#N/A	#N/A	#N/A	#N/A	#N/A	#N/A	#N/A	#N/A	#N/A	#N/A
GCA_001979175.1	GCA_001979175.1.fna	NCBI	99.3	0.3	Burkholderia pseudomallei	Burkholderia pseudomallei	MSHR1048	#N/A	#N/A	#N/A	#N/A	#N/A	#N/A	#N/A	#N/A	#N/A	#N/A	#N/A	#N/A	#N/A		#N/A	#N/A	#N/A	#N/A	#N/A	#N/A	#N/A	#N/A	#N/A	#N/A
GCA_001979195.1	GCA_001979195.1.fna	NCBI	100	0.3	Burkholderia pseudomallei	Burkholderia pseudomallei	MSHR0663	#N/A	#N/A	#N/A	#N/A	#N/A	#N/A	#N/A	#N/A	#N/A	#N/A	#N/A	#N/A	#N/A		#N/A	#N/A	#N/A	#N/A	#N/A	#N/A	#N/A	#N/A	#N/A	#N/A
GCA_001979215.1	GCA_001979215.1.fna	NCBI	100	0.3	Burkholderia pseudomallei	Burkholderia pseudomallei	MSHR1218	#N/A	#N/A	#N/A	#N/A	#N/A	#N/A	#N/A	#N/A	#N/A	#N/A	#N/A	#N/A	#N/A		#N/A	#N/A	#N/A	#N/A	#N/A	#N/A	#N/A	#N/A	#N/A	#N/A
GCA_001979245.1	GCA_001979245.1.fna	NCBI	100	0.3	Burkholderia pseudomallei	Burkholderia pseudomallei	MSHR1418	#N/A	#N/A	#N/A	#N/A	#N/A	#N/A	#N/A	#N/A	#N/A	#N/A	#N/A	#N/A	#N/A		#N/A	#N/A	#N/A	#N/A	#N/A	#N/A	#N/A	#N/A	#N/A	#N/A
GCA_001979255.1	GCA_001979255.1.fna	NCBI	100	0.3	Burkholderia pseudomallei	Burkholderia pseudomallei	MSHR1821	#N/A	#N/A	#N/A	#N/A	#N/A	#N/A	#N/A	#N/A	#N/A	#N/A	#N/A	#N/A	#N/A		#N/A	#N/A	#N/A	#N/A	#N/A	#N/A	#N/A	#N/A	#N/A	#N/A
GCA_001979275.1	GCA_001979275.1.fna	NCBI	98.4	0.3	Burkholderia pseudomallei	Burkholderia pseudomallei	MSHR1286	#N/A	#N/A	#N/A	#N/A	#N/A	#N/A	#N/A	#N/A	#N/A	#N/A	#N/A	#N/A	#N/A		#N/A	#N/A	#N/A	#N/A	#N/A	#N/A	#N/A	#N/A	#N/A	#N/A
GCA_001979285.1	GCA_001979285.1.fna	NCBI	99.9	0.3	Burkholderia pseudomallei	Burkholderia pseudomallei	MSHR1290	#N/A	#N/A	#N/A	#N/A	#N/A	#N/A	#N/A	#N/A	#N/A	#N/A	#N/A	#N/A	#N/A		#N/A	#N/A	#N/A	#N/A	#N/A	#N/A	#N/A	#N/A	#N/A	#N/A
GCA_001979325.1	GCA_001979325.1.fna	NCBI	100	0.3	Burkholderia pseudomallei	Burkholderia pseudomallei	MSHR1300	#N/A	#N/A	#N/A	#N/A	#N/A	#N/A	#N/A	#N/A	#N/A	#N/A	#N/A	#N/A	#N/A		#N/A	#N/A	#N/A	#N/A	#N/A	#N/A	#N/A	#N/A	#N/A	#N/A
GCA_001979335.1	GCA_001979335.1.fna	NCBI	100	0.3	Burkholderia pseudomallei	Burkholderia pseudomallei	MSHR3042	#N/A	#N/A	#N/A	#N/A	#N/A	#N/A	#N/A	#N/A	#N/A	#N/A	#N/A	#N/A	#N/A		#N/A	#N/A	#N/A	#N/A	#N/A	#N/A	#N/A	#N/A	#N/A	#N/A
GCA_001979345.1	GCA_001979345.1.fna	NCBI	100	0.3	Burkholderia pseudomallei	Burkholderia pseudomallei	MSHR0087	#N/A	#N/A	#N/A	#N/A	#N/A	#N/A	#N/A	#N/A	#N/A	#N/A	#N/A	#N/A	#N/A		#N/A	#N/A	#N/A	#N/A	#N/A	#N/A	#N/A	#N/A	#N/A	#N/A
GCA_001979385.1	GCA_001979385.1.fna	NCBI	99.8	0.1	Burkholderia pseudomallei	Burkholderia pseudomallei	MSHR1088	#N/A	#N/A	#N/A	#N/A	#N/A	#N/A	#N/A	#N/A	#N/A	#N/A	#N/A	#N/A	#N/A		#N/A	#N/A	#N/A	#N/A	#N/A	#N/A	#N/A	#N/A	#N/A	#N/A
GCA_001979405.1	GCA_001979405.1.fna	NCBI	100	0.1	Burkholderia pseudomallei	Burkholderia pseudomallei	MSHR1888	#N/A	#N/A	#N/A	#N/A	#N/A	#N/A	#N/A	#N/A	#N/A	#N/A	#N/A	#N/A	#N/A		#N/A	#N/A	#N/A	#N/A	#N/A	#N/A	#N/A	#N/A	#N/A	#N/A
GCA_001979415.1	GCA_001979415.1.fna	NCBI	99.9	0.3	Burkholderia pseudomallei	Burkholderia pseudomallei	MSHR1879	#N/A	#N/A	#N/A	#N/A	#N/A	#N/A	#N/A	#N/A	#N/A	#N/A	#N/A	#N/A	#N/A		#N/A	#N/A	#N/A	#N/A	#N/A	#N/A	#N/A	#N/A	#N/A	#N/A
GCA_001979435.1	GCA_001979435.1.fna	NCBI	98.2	0.1	Burkholderia pseudomallei	Burkholderia pseudomallei	GU-1909A	#N/A	#N/A	#N/A	#N/A	#N/A	#N/A	#N/A	#N/A	#N/A	#N/A	#N/A	#N/A	#N/A		#N/A	#N/A	#N/A	#N/A	#N/A	#N/A	#N/A	#N/A	#N/A	#N/A
GCA_001979455.1	GCA_001979455.1.fna	NCBI	99.3	0.3	Burkholderia pseudomallei	Burkholderia pseudomallei	GU-2143A	#N/A	#N/A	#N/A	#N/A	#N/A	#N/A	#N/A	#N/A	#N/A	#N/A	#N/A	#N/A	#N/A		#N/A	#N/A	#N/A	#N/A	#N/A	#N/A	#N/A	#N/A	#N/A	#N/A
GCA_001979485.1	GCA_001979485.1.fna	NCBI	100	0.3	Burkholderia pseudomallei	Burkholderia pseudomallei	MSHR0391	#N/A	#N/A	#N/A	#N/A	#N/A	#N/A	#N/A	#N/A	#N/A	#N/A	#N/A	#N/A	#N/A		#N/A	#N/A	#N/A	#N/A	#N/A	#N/A	#N/A	#N/A	#N/A	#N/A
GCA_001979495.1	GCA_001979495.1.fna	NCBI	99.9	0.3	Burkholderia pseudomallei	Burkholderia pseudomallei	MSHR0376	#N/A	#N/A	#N/A	#N/A	#N/A	#N/A	#N/A	#N/A	#N/A	#N/A	#N/A	#N/A	#N/A		#N/A	#N/A	#N/A	#N/A	#N/A	#N/A	#N/A	#N/A	#N/A	#N/A
GCA_001979505.1	GCA_001979505.1.fna	NCBI	99.9	0.3	Burkholderia pseudomallei	Burkholderia pseudomallei	MSHR1660	#N/A	#N/A	#N/A	#N/A	#N/A	#N/A	#N/A	#N/A	#N/A	#N/A	#N/A	#N/A	#N/A		#N/A	#N/A	#N/A	#N/A	#N/A	#N/A	#N/A	#N/A	#N/A	#N/A
GCA_001979545.1	GCA_001979545.1.fna	NCBI	100	0.3	Burkholderia pseudomallei	Burkholderia pseudomallei	MSHR0443	#N/A	#N/A	#N/A	#N/A	#N/A	#N/A	#N/A	#N/A	#N/A	#N/A	#N/A	#N/A	#N/A		#N/A	#N/A	#N/A	#N/A	#N/A	#N/A	#N/A	#N/A	#N/A	#N/A
GCA_001979565.1	GCA_001979565.1.fna	NCBI	100	0.3	Burkholderia pseudomallei	Burkholderia pseudomallei	MSHR1670	#N/A	#N/A	#N/A	#N/A	#N/A	#N/A	#N/A	#N/A	#N/A	#N/A	#N/A	#N/A	#N/A		#N/A	#N/A	#N/A	#N/A	#N/A	#N/A	#N/A	#N/A	#N/A	#N/A
GCA_001979585.1	GCA_001979585.1.fna	NCBI	99.7	0.3	Burkholderia pseudomallei	Burkholderia pseudomallei	MSHR1672	#N/A	#N/A	#N/A	#N/A	#N/A	#N/A	#N/A	#N/A	#N/A	#N/A	#N/A	#N/A	#N/A		#N/A	#N/A	#N/A	#N/A	#N/A	#N/A	#N/A	#N/A	#N/A	#N/A
GCA_001979595.1	GCA_001979595.1.fna	NCBI	99.9	0.3	Burkholderia pseudomallei	Burkholderia pseudomallei	MSHR1677	#N/A	#N/A	#N/A	#N/A	#N/A	#N/A	#N/A	#N/A	#N/A	#N/A	#N/A	#N/A	#N/A		#N/A	#N/A	#N/A	#N/A	#N/A	#N/A	#N/A	#N/A	#N/A	#N/A
GCA_001979615.1	GCA_001979615.1.fna	NCBI	99.6	0.3	Burkholderia pseudomallei	Burkholderia pseudomallei	MSHR1676	#N/A	#N/A	#N/A	#N/A	#N/A	#N/A	#N/A	#N/A	#N/A	#N/A	#N/A	#N/A	#N/A		#N/A	#N/A	#N/A	#N/A	#N/A	#N/A	#N/A	#N/A	#N/A	#N/A
GCA_001979645.1	GCA_001979645.1.fna	NCBI	99.9	0.3	Burkholderia pseudomallei	Burkholderia pseudomallei	MSHR1678	#N/A	#N/A	#N/A	#N/A	#N/A	#N/A	#N/A	#N/A	#N/A	#N/A	#N/A	#N/A	#N/A		#N/A	#N/A	#N/A	#N/A	#N/A	#N/A	#N/A	#N/A	#N/A	#N/A
GCA_001979665.1	GCA_001979665.1.fna	NCBI	100	0.3	Burkholderia pseudomallei	Burkholderia pseudomallei	MSHR1679	#N/A	#N/A	#N/A	#N/A	#N/A	#N/A	#N/A	#N/A	#N/A	#N/A	#N/A	#N/A	#N/A		#N/A	#N/A	#N/A	#N/A	#N/A	#N/A	#N/A	#N/A	#N/A	#N/A
GCA_001979675.1	GCA_001979675.1.fna	NCBI	100	0.3	Burkholderia pseudomallei	Burkholderia pseudomallei	MSHR1682	#N/A	#N/A	#N/A	#N/A	#N/A	#N/A	#N/A	#N/A	#N/A	#N/A	#N/A	#N/A	#N/A		#N/A	#N/A	#N/A	#N/A	#N/A	#N/A	#N/A	#N/A	#N/A	#N/A
GCA_001979695.1	GCA_001979695.1.fna	NCBI	100	0.3	Burkholderia pseudomallei	Burkholderia pseudomallei	MSHR1683	#N/A	#N/A	#N/A	#N/A	#N/A	#N/A	#N/A	#N/A	#N/A	#N/A	#N/A	#N/A	#N/A		#N/A	#N/A	#N/A	#N/A	#N/A	#N/A	#N/A	#N/A	#N/A	#N/A
GCA_001979725.1	GCA_001979725.1.fna	NCBI	100	0.3	Burkholderia pseudomallei	Burkholderia pseudomallei	MSHR1684	#N/A	#N/A	#N/A	#N/A	#N/A	#N/A	#N/A	#N/A	#N/A	#N/A	#N/A	#N/A	#N/A		#N/A	#N/A	#N/A	#N/A	#N/A	#N/A	#N/A	#N/A	#N/A	#N/A
GCA_001979745.1	GCA_001979745.1.fna	NCBI	100	0.3	Burkholderia pseudomallei	Burkholderia pseudomallei	MSHR1685	#N/A	#N/A	#N/A	#N/A	#N/A	#N/A	#N/A	#N/A	#N/A	#N/A	#N/A	#N/A	#N/A		#N/A	#N/A	#N/A	#N/A	#N/A	#N/A	#N/A	#N/A	#N/A	#N/A
GCA_001979755.1	GCA_001979755.1.fna	NCBI	100	0.3	Burkholderia pseudomallei	Burkholderia pseudomallei	MSHR1688	#N/A	#N/A	#N/A	#N/A	#N/A	#N/A	#N/A	#N/A	#N/A	#N/A	#N/A	#N/A	#N/A		#N/A	#N/A	#N/A	#N/A	#N/A	#N/A	#N/A	#N/A	#N/A	#N/A
GCA_001979765.1	GCA_001979765.1.fna	NCBI	100	0.3	Burkholderia pseudomallei	Burkholderia pseudomallei	MSHR2845	#N/A	#N/A	#N/A	#N/A	#N/A	#N/A	#N/A	#N/A	#N/A	#N/A	#N/A	#N/A	#N/A		#N/A	#N/A	#N/A	#N/A	#N/A	#N/A	#N/A	#N/A	#N/A	#N/A
GCA_001979805.1	GCA_001979805.1.fna	NCBI	100	0.3	Burkholderia pseudomallei	Burkholderia pseudomallei	MSHR2849	#N/A	#N/A	#N/A	#N/A	#N/A	#N/A	#N/A	#N/A	#N/A	#N/A	#N/A	#N/A	#N/A		#N/A	#N/A	#N/A	#N/A	#N/A	#N/A	#N/A	#N/A	#N/A	#N/A
GCA_001979815.1	GCA_001979815.1.fna	NCBI	98.1	0.3	Burkholderia pseudomallei	Burkholderia pseudomallei	MSHR3107	#N/A	#N/A	#N/A	#N/A	#N/A	#N/A	#N/A	#N/A	#N/A	#N/A	#N/A	#N/A	#N/A		#N/A	#N/A	#N/A	#N/A	#N/A	#N/A	#N/A	#N/A	#N/A	#N/A
GCA_001979835.1	GCA_001979835.1.fna	NCBI	100	0.3	Burkholderia pseudomallei	Burkholderia pseudomallei	MSHR3106	#N/A	#N/A	#N/A	#N/A	#N/A	#N/A	#N/A	#N/A	#N/A	#N/A	#N/A	#N/A	#N/A		#N/A	#N/A	#N/A	#N/A	#N/A	#N/A	#N/A	#N/A	#N/A	#N/A
GCA_001979865.1	GCA_001979865.1.fna	NCBI	100	0.3	Burkholderia pseudomallei	Burkholderia pseudomallei	MSHR3030	#N/A	#N/A	#N/A	#N/A	#N/A	#N/A	#N/A	#N/A	#N/A	#N/A	#N/A	#N/A	#N/A		#N/A	#N/A	#N/A	#N/A	#N/A	#N/A	#N/A	#N/A	#N/A	#N/A
GCA_001979885.1	GCA_001979885.1.fna	NCBI	99.9	0.3	Burkholderia pseudomallei	Burkholderia pseudomallei	MSHR1289	#N/A	#N/A	#N/A	#N/A	#N/A	#N/A	#N/A	#N/A	#N/A	#N/A	#N/A	#N/A	#N/A		#N/A	#N/A	#N/A	#N/A	#N/A	#N/A	#N/A	#N/A	#N/A	#N/A
GCA_001979895.1	GCA_001979895.1.fna	NCBI	98.9	0.1	Burkholderia pseudomallei	Burkholderia pseudomallei	MSHR0232	#N/A	#N/A	#N/A	#N/A	#N/A	#N/A	#N/A	#N/A	#N/A	#N/A	#N/A	#N/A	#N/A		#N/A	#N/A	#N/A	#N/A	#N/A	#N/A	#N/A	#N/A	#N/A	#N/A
GCA_001979905.1	GCA_001979905.1.fna	NCBI	100	0.3	Burkholderia pseudomallei	Burkholderia pseudomallei	MSHR0200	#N/A	#N/A	#N/A	#N/A	#N/A	#N/A	#N/A	#N/A	#N/A	#N/A	#N/A	#N/A	#N/A		#N/A	#N/A	#N/A	#N/A	#N/A	#N/A	#N/A	#N/A	#N/A	#N/A
GCA_001979945.1	GCA_001979945.1.fna	NCBI	99.9	0.3	Burkholderia pseudomallei	Burkholderia pseudomallei	MSHR0295	#N/A	#N/A	#N/A	#N/A	#N/A	#N/A	#N/A	#N/A	#N/A	#N/A	#N/A	#N/A	#N/A		#N/A	#N/A	#N/A	#N/A	#N/A	#N/A	#N/A	#N/A	#N/A	#N/A
GCA_001979965.1	GCA_001979965.1.fna	NCBI	99.9	0.3	Burkholderia pseudomallei	Burkholderia pseudomallei	MSHR0474	#N/A	#N/A	#N/A	#N/A	#N/A	#N/A	#N/A	#N/A	#N/A	#N/A	#N/A	#N/A	#N/A		#N/A	#N/A	#N/A	#N/A	#N/A	#N/A	#N/A	#N/A	#N/A	#N/A
GCA_001979975.1	GCA_001979975.1.fna	NCBI	99.9	0.3	Burkholderia pseudomallei	Burkholderia pseudomallei	MSHR0347	#N/A	#N/A	#N/A	#N/A	#N/A	#N/A	#N/A	#N/A	#N/A	#N/A	#N/A	#N/A	#N/A		#N/A	#N/A	#N/A	#N/A	#N/A	#N/A	#N/A	#N/A	#N/A	#N/A
GCA_001979995.1	GCA_001979995.1.fna	NCBI	99.7	0.3	Burkholderia pseudomallei	Burkholderia pseudomallei	MSHR1079	#N/A	#N/A	#N/A	#N/A	#N/A	#N/A	#N/A	#N/A	#N/A	#N/A	#N/A	#N/A	#N/A		#N/A	#N/A	#N/A	#N/A	#N/A	#N/A	#N/A	#N/A	#N/A	#N/A
GCA_001980025.1	GCA_001980025.1.fna	NCBI	99.9	0.3	Burkholderia pseudomallei	Burkholderia pseudomallei	PHLS-9	#N/A	#N/A	#N/A	#N/A	#N/A	#N/A	#N/A	#N/A	#N/A	#N/A	#N/A	#N/A	#N/A		#N/A	#N/A	#N/A	#N/A	#N/A	#N/A	#N/A	#N/A	#N/A	#N/A
GCA_001980045.1	GCA_001980045.1.fna	NCBI	100	0.3	Burkholderia pseudomallei	Burkholderia pseudomallei	MSHR0445A	#N/A	#N/A	#N/A	#N/A	#N/A	#N/A	#N/A	#N/A	#N/A	#N/A	#N/A	#N/A	#N/A		#N/A	#N/A	#N/A	#N/A	#N/A	#N/A	#N/A	#N/A	#N/A	#N/A
GCA_001980065.1	GCA_001980065.1.fna	NCBI	98.4	0.1	Burkholderia pseudomallei	Burkholderia pseudomallei	MSHR0296	#N/A	#N/A	#N/A	#N/A	#N/A	#N/A	#N/A	#N/A	#N/A	#N/A	#N/A	#N/A	#N/A		#N/A	#N/A	#N/A	#N/A	#N/A	#N/A	#N/A	#N/A	#N/A	#N/A
GCA_001980075.1	GCA_001980075.1.fna	NCBI	97.2	0.1	Burkholderia pseudomallei	Burkholderia pseudomallei	MSHR0120	#N/A	#N/A	#N/A	#N/A	#N/A	#N/A	#N/A	#N/A	#N/A	#N/A	#N/A	#N/A	#N/A		#N/A	#N/A	#N/A	#N/A	#N/A	#N/A	#N/A	#N/A	#N/A	#N/A
GCA_001980105.1	GCA_001980105.1.fna	NCBI	100	0.1	Burkholderia pseudomallei	Burkholderia pseudomallei	MSHR0911	#N/A	#N/A	#N/A	#N/A	#N/A	#N/A	#N/A	#N/A	#N/A	#N/A	#N/A	#N/A	#N/A		#N/A	#N/A	#N/A	#N/A	#N/A	#N/A	#N/A	#N/A	#N/A	#N/A
GCA_001980125.1	GCA_001980125.1.fna	NCBI	100	0.3	Burkholderia pseudomallei	Burkholderia pseudomallei	MSHR2825	#N/A	#N/A	#N/A	#N/A	#N/A	#N/A	#N/A	#N/A	#N/A	#N/A	#N/A	#N/A	#N/A		#N/A	#N/A	#N/A	#N/A	#N/A	#N/A	#N/A	#N/A	#N/A	#N/A
GCA_001980145.1	GCA_001980145.1.fna	NCBI	100	0.3	Burkholderia pseudomallei	Burkholderia pseudomallei	MSHR3499	#N/A	#N/A	#N/A	#N/A	#N/A	#N/A	#N/A	#N/A	#N/A	#N/A	#N/A	#N/A	#N/A		#N/A	#N/A	#N/A	#N/A	#N/A	#N/A	#N/A	#N/A	#N/A	#N/A
GCA_001980155.1	GCA_001980155.1.fna	NCBI	99.7	0.3	Burkholderia pseudomallei	Burkholderia pseudomallei	MSHR3662	#N/A	#N/A	#N/A	#N/A	#N/A	#N/A	#N/A	#N/A	#N/A	#N/A	#N/A	#N/A	#N/A		#N/A	#N/A	#N/A	#N/A	#N/A	#N/A	#N/A	#N/A	#N/A	#N/A
GCA_001980175.1	GCA_001980175.1.fna	NCBI	100	0.1	Burkholderia pseudomallei	Burkholderia pseudomallei	MSHR3841	#N/A	#N/A	#N/A	#N/A	#N/A	#N/A	#N/A	#N/A	#N/A	#N/A	#N/A	#N/A	#N/A		#N/A	#N/A	#N/A	#N/A	#N/A	#N/A	#N/A	#N/A	#N/A	#N/A
GCA_001980205.1	GCA_001980205.1.fna	NCBI	100	0.1	Burkholderia pseudomallei	Burkholderia pseudomallei	MSHR3876	#N/A	#N/A	#N/A	#N/A	#N/A	#N/A	#N/A	#N/A	#N/A	#N/A	#N/A	#N/A	#N/A		#N/A	#N/A	#N/A	#N/A	#N/A	#N/A	#N/A	#N/A	#N/A	#N/A
GCA_001980215.1	GCA_001980215.1.fna	NCBI	100	0.3	Burkholderia pseudomallei	Burkholderia pseudomallei	MSHR3998	#N/A	#N/A	#N/A	#N/A	#N/A	#N/A	#N/A	#N/A	#N/A	#N/A	#N/A	#N/A	#N/A		#N/A	#N/A	#N/A	#N/A	#N/A	#N/A	#N/A	#N/A	#N/A	#N/A
GCA_001980245.1	GCA_001980245.1.fna	NCBI	100	0.3	Burkholderia pseudomallei	Burkholderia pseudomallei	MSHR4250	#N/A	#N/A	#N/A	#N/A	#N/A	#N/A	#N/A	#N/A	#N/A	#N/A	#N/A	#N/A	#N/A		#N/A	#N/A	#N/A	#N/A	#N/A	#N/A	#N/A	#N/A	#N/A	#N/A
GCA_001980265.1	GCA_001980265.1.fna	NCBI	100	0.3	Burkholderia pseudomallei	Burkholderia pseudomallei	MSHR3974	#N/A	#N/A	#N/A	#N/A	#N/A	#N/A	#N/A	#N/A	#N/A	#N/A	#N/A	#N/A	#N/A		#N/A	#N/A	#N/A	#N/A	#N/A	#N/A	#N/A	#N/A	#N/A	#N/A
GCA_001980275.1	GCA_001980275.1.fna	NCBI	100	0.1	Burkholderia pseudomallei	Burkholderia pseudomallei	MSHR4301	#N/A	#N/A	#N/A	#N/A	#N/A	#N/A	#N/A	#N/A	#N/A	#N/A	#N/A	#N/A	#N/A		#N/A	#N/A	#N/A	#N/A	#N/A	#N/A	#N/A	#N/A	#N/A	#N/A
GCA_001980305.1	GCA_001980305.1.fna	NCBI	100	0.3	Burkholderia pseudomallei	Burkholderia pseudomallei	MSHR4483	#N/A	#N/A	#N/A	#N/A	#N/A	#N/A	#N/A	#N/A	#N/A	#N/A	#N/A	#N/A	#N/A		#N/A	#N/A	#N/A	#N/A	#N/A	#N/A	#N/A	#N/A	#N/A	#N/A
GCA_001980315.1	GCA_001980315.1.fna	NCBI	100	0.3	Burkholderia pseudomallei	Burkholderia pseudomallei	MSHR4504	#N/A	#N/A	#N/A	#N/A	#N/A	#N/A	#N/A	#N/A	#N/A	#N/A	#N/A	#N/A	#N/A		#N/A	#N/A	#N/A	#N/A	#N/A	#N/A	#N/A	#N/A	#N/A	#N/A
GCA_001980335.1	GCA_001980335.1.fna	NCBI	100	0.3	Burkholderia pseudomallei	Burkholderia pseudomallei	MSHR4637	#N/A	#N/A	#N/A	#N/A	#N/A	#N/A	#N/A	#N/A	#N/A	#N/A	#N/A	#N/A	#N/A		#N/A	#N/A	#N/A	#N/A	#N/A	#N/A	#N/A	#N/A	#N/A	#N/A
GCA_001980365.1	GCA_001980365.1.fna	NCBI	100	0.3	Burkholderia pseudomallei	Burkholderia pseudomallei	MSHR4638	#N/A	#N/A	#N/A	#N/A	#N/A	#N/A	#N/A	#N/A	#N/A	#N/A	#N/A	#N/A	#N/A		#N/A	#N/A	#N/A	#N/A	#N/A	#N/A	#N/A	#N/A	#N/A	#N/A
GCA_001980385.1	GCA_001980385.1.fna	NCBI	100	0.9	Burkholderia pseudomallei	Burkholderia pseudomallei	MSHR4735	#N/A	#N/A	#N/A	#N/A	#N/A	#N/A	#N/A	#N/A	#N/A	#N/A	#N/A	#N/A	#N/A		#N/A	#N/A	#N/A	#N/A	#N/A	#N/A	#N/A	#N/A	#N/A	#N/A
GCA_001980395.1	GCA_001980395.1.fna	NCBI	100	0.3	Burkholderia pseudomallei	Burkholderia pseudomallei	MSHR4736	#N/A	#N/A	#N/A	#N/A	#N/A	#N/A	#N/A	#N/A	#N/A	#N/A	#N/A	#N/A	#N/A		#N/A	#N/A	#N/A	#N/A	#N/A	#N/A	#N/A	#N/A	#N/A	#N/A
GCA_001980425.1	GCA_001980425.1.fna	NCBI	99.3	0.3	Burkholderia pseudomallei	Burkholderia pseudomallei	MSHR4737	#N/A	#N/A	#N/A	#N/A	#N/A	#N/A	#N/A	#N/A	#N/A	#N/A	#N/A	#N/A	#N/A		#N/A	#N/A	#N/A	#N/A	#N/A	#N/A	#N/A	#N/A	#N/A	#N/A
GCA_001980435.1	GCA_001980435.1.fna	NCBI	100	0.3	Burkholderia pseudomallei	Burkholderia pseudomallei	MSHR4738	#N/A	#N/A	#N/A	#N/A	#N/A	#N/A	#N/A	#N/A	#N/A	#N/A	#N/A	#N/A	#N/A		#N/A	#N/A	#N/A	#N/A	#N/A	#N/A	#N/A	#N/A	#N/A	#N/A
GCA_001980465.1	GCA_001980465.1.fna	NCBI	99.7	0.3	Burkholderia pseudomallei	Burkholderia pseudomallei	MSHR4749	#N/A	#N/A	#N/A	#N/A	#N/A	#N/A	#N/A	#N/A	#N/A	#N/A	#N/A	#N/A	#N/A		#N/A	#N/A	#N/A	#N/A	#N/A	#N/A	#N/A	#N/A	#N/A	#N/A
GCA_001980485.1	GCA_001980485.1.fna	NCBI	100	0.9	Burkholderia pseudomallei	Burkholderia pseudomallei	MSHR4750	#N/A	#N/A	#N/A	#N/A	#N/A	#N/A	#N/A	#N/A	#N/A	#N/A	#N/A	#N/A	#N/A		#N/A	#N/A	#N/A	#N/A	#N/A	#N/A	#N/A	#N/A	#N/A	#N/A
GCA_001980495.1	GCA_001980495.1.fna	NCBI	99.7	0.3	Burkholderia pseudomallei	Burkholderia pseudomallei	MSHR1141	#N/A	#N/A	#N/A	#N/A	#N/A	#N/A	#N/A	#N/A	#N/A	#N/A	#N/A	#N/A	#N/A		#N/A	#N/A	#N/A	#N/A	#N/A	#N/A	#N/A	#N/A	#N/A	#N/A
GCA_001980515.1	GCA_001980515.1.fna	NCBI	100	0.3	Burkholderia pseudomallei	Burkholderia pseudomallei	DW10	#N/A	#N/A	#N/A	#N/A	#N/A	#N/A	#N/A	#N/A	#N/A	#N/A	#N/A	#N/A	#N/A		#N/A	#N/A	#N/A	#N/A	#N/A	#N/A	#N/A	#N/A	#N/A	#N/A
GCA_001980545.1	GCA_001980545.1.fna	NCBI	100	0.3	Burkholderia pseudomallei	Burkholderia pseudomallei	DW7	#N/A	#N/A	#N/A	#N/A	#N/A	#N/A	#N/A	#N/A	#N/A	#N/A	#N/A	#N/A	#N/A		#N/A	#N/A	#N/A	#N/A	#N/A	#N/A	#N/A	#N/A	#N/A	#N/A
GCA_001980565.1	GCA_001980565.1.fna	NCBI	100	0.1	Burkholderia pseudomallei	Burkholderia pseudomallei	NAU33A-4	#N/A	#N/A	#N/A	#N/A	#N/A	#N/A	#N/A	#N/A	#N/A	#N/A	#N/A	#N/A	#N/A		#N/A	#N/A	#N/A	#N/A	#N/A	#N/A	#N/A	#N/A	#N/A	#N/A
GCA_001980585.2	GCA_001980585.2.fna	NCBI	99.9	0.3	Burkholderia pseudomallei	Burkholderia pseudomallei	MSHR5089	#N/A	#N/A	#N/A	#N/A	#N/A	#N/A	#N/A	#N/A	#N/A	#N/A	#N/A	#N/A	#N/A		#N/A	#N/A	#N/A	#N/A	#N/A	#N/A	#N/A	#N/A	#N/A	#N/A
GCA_001980605.1	GCA_001980605.1.fna	NCBI	99.9	0.3	Burkholderia pseudomallei	Burkholderia pseudomallei	MSHR5093	#N/A	#N/A	#N/A	#N/A	#N/A	#N/A	#N/A	#N/A	#N/A	#N/A	#N/A	#N/A	#N/A		#N/A	#N/A	#N/A	#N/A	#N/A	#N/A	#N/A	#N/A	#N/A	#N/A
GCA_001980625.1	GCA_001980625.1.fna	NCBI	98.8	0.3	Burkholderia pseudomallei	Burkholderia pseudomallei	MSHR5086	#N/A	#N/A	#N/A	#N/A	#N/A	#N/A	#N/A	#N/A	#N/A	#N/A	#N/A	#N/A	#N/A		#N/A	#N/A	#N/A	#N/A	#N/A	#N/A	#N/A	#N/A	#N/A	#N/A
GCA_001980645.1	GCA_001980645.1.fna	NCBI	100	0.3	Burkholderia pseudomallei	Burkholderia pseudomallei	MSHR5100	#N/A	#N/A	#N/A	#N/A	#N/A	#N/A	#N/A	#N/A	#N/A	#N/A	#N/A	#N/A	#N/A		#N/A	#N/A	#N/A	#N/A	#N/A	#N/A	#N/A	#N/A	#N/A	#N/A
GCA_001980655.1	GCA_001980655.1.fna	NCBI	99.9	0.3	Burkholderia pseudomallei	Burkholderia pseudomallei	MSHR5104	#N/A	#N/A	#N/A	#N/A	#N/A	#N/A	#N/A	#N/A	#N/A	#N/A	#N/A	#N/A	#N/A		#N/A	#N/A	#N/A	#N/A	#N/A	#N/A	#N/A	#N/A	#N/A	#N/A
GCA_001980675.1	GCA_001980675.1.fna	NCBI	99.9	0.3	Burkholderia pseudomallei	Burkholderia pseudomallei	MSHR5105	#N/A	#N/A	#N/A	#N/A	#N/A	#N/A	#N/A	#N/A	#N/A	#N/A	#N/A	#N/A	#N/A		#N/A	#N/A	#N/A	#N/A	#N/A	#N/A	#N/A	#N/A	#N/A	#N/A
GCA_001980695.1	GCA_001980695.1.fna	NCBI	99.4	0.3	Burkholderia pseudomallei	Burkholderia pseudomallei	5598b	#N/A	#N/A	#N/A	#N/A	#N/A	#N/A	#N/A	#N/A	#N/A	#N/A	#N/A	#N/A	#N/A		#N/A	#N/A	#N/A	#N/A	#N/A	#N/A	#N/A	#N/A	#N/A	#N/A
GCA_001980725.1	GCA_001980725.1.fna	NCBI	100	0.3	Burkholderia pseudomallei	Burkholderia pseudomallei	316a	#N/A	#N/A	#N/A	#N/A	#N/A	#N/A	#N/A	#N/A	#N/A	#N/A	#N/A	#N/A	#N/A		#N/A	#N/A	#N/A	#N/A	#N/A	#N/A	#N/A	#N/A	#N/A	#N/A
GCA_001980735.1	GCA_001980735.1.fna	NCBI	100	0.3	Burkholderia pseudomallei	Burkholderia pseudomallei	5598ci	#N/A	#N/A	#N/A	#N/A	#N/A	#N/A	#N/A	#N/A	#N/A	#N/A	#N/A	#N/A	#N/A		#N/A	#N/A	#N/A	#N/A	#N/A	#N/A	#N/A	#N/A	#N/A	#N/A
GCA_001980755.1	GCA_001980755.1.fna	NCBI	99.7	0.3	Burkholderia pseudomallei	Burkholderia pseudomallei	316c	#N/A	#N/A	#N/A	#N/A	#N/A	#N/A	#N/A	#N/A	#N/A	#N/A	#N/A	#N/A	#N/A		#N/A	#N/A	#N/A	#N/A	#N/A	#N/A	#N/A	#N/A	#N/A	#N/A
GCA_001980775.1	GCA_001980775.1.fna	NCBI	99.4	0.1	Burkholderia pseudomallei	Burkholderia pseudomallei	402a	#N/A	#N/A	#N/A	#N/A	#N/A	#N/A	#N/A	#N/A	#N/A	#N/A	#N/A	#N/A	#N/A		#N/A	#N/A	#N/A	#N/A	#N/A	#N/A	#N/A	#N/A	#N/A	#N/A
GCA_001980805.1	GCA_001980805.1.fna	NCBI	100	0.1	Burkholderia pseudomallei	Burkholderia pseudomallei	577cii	#N/A	#N/A	#N/A	#N/A	#N/A	#N/A	#N/A	#N/A	#N/A	#N/A	#N/A	#N/A	#N/A		#N/A	#N/A	#N/A	#N/A	#N/A	#N/A	#N/A	#N/A	#N/A	#N/A
GCA_001980815.1	GCA_001980815.1.fna	NCBI	99.8	0.1	Burkholderia pseudomallei	Burkholderia pseudomallei	577ci	#N/A	#N/A	#N/A	#N/A	#N/A	#N/A	#N/A	#N/A	#N/A	#N/A	#N/A	#N/A	#N/A		#N/A	#N/A	#N/A	#N/A	#N/A	#N/A	#N/A	#N/A	#N/A	#N/A
GCA_001980835.1	GCA_001980835.1.fna	NCBI	99.2	0.1	Burkholderia pseudomallei	Burkholderia pseudomallei	577d	#N/A	#N/A	#N/A	#N/A	#N/A	#N/A	#N/A	#N/A	#N/A	#N/A	#N/A	#N/A	#N/A		#N/A	#N/A	#N/A	#N/A	#N/A	#N/A	#N/A	#N/A	#N/A	#N/A
GCA_001980845.1	GCA_001980845.1.fna	NCBI	99.3	0.3	Burkholderia pseudomallei	Burkholderia pseudomallei	858ai	#N/A	#N/A	#N/A	#N/A	#N/A	#N/A	#N/A	#N/A	#N/A	#N/A	#N/A	#N/A	#N/A		#N/A	#N/A	#N/A	#N/A	#N/A	#N/A	#N/A	#N/A	#N/A	#N/A
GCA_001980885.1	GCA_001980885.1.fna	NCBI	99.9	0.3	Burkholderia pseudomallei	Burkholderia pseudomallei	858d	#N/A	#N/A	#N/A	#N/A	#N/A	#N/A	#N/A	#N/A	#N/A	#N/A	#N/A	#N/A	#N/A		#N/A	#N/A	#N/A	#N/A	#N/A	#N/A	#N/A	#N/A	#N/A	#N/A
GCA_001980895.1	GCA_001980895.1.fna	NCBI	100	0.3	Burkholderia pseudomallei	Burkholderia pseudomallei	942a	#N/A	#N/A	#N/A	#N/A	#N/A	#N/A	#N/A	#N/A	#N/A	#N/A	#N/A	#N/A	#N/A		#N/A	#N/A	#N/A	#N/A	#N/A	#N/A	#N/A	#N/A	#N/A	#N/A
GCA_001980905.1	GCA_001980905.1.fna	NCBI	99.1	0.1	Burkholderia pseudomallei	Burkholderia pseudomallei	979bi	#N/A	#N/A	#N/A	#N/A	#N/A	#N/A	#N/A	#N/A	#N/A	#N/A	#N/A	#N/A	#N/A		#N/A	#N/A	#N/A	#N/A	#N/A	#N/A	#N/A	#N/A	#N/A	#N/A
GCA_001980915.1	GCA_001980915.1.fna	NCBI	100	0.3	Burkholderia pseudomallei	Burkholderia pseudomallei	975d	#N/A	#N/A	#N/A	#N/A	#N/A	#N/A	#N/A	#N/A	#N/A	#N/A	#N/A	#N/A	#N/A		#N/A	#N/A	#N/A	#N/A	#N/A	#N/A	#N/A	#N/A	#N/A	#N/A
GCA_001980965.1	GCA_001980965.1.fna	NCBI	100	0.3	Burkholderia pseudomallei	Burkholderia pseudomallei	984a	#N/A	#N/A	#N/A	#N/A	#N/A	#N/A	#N/A	#N/A	#N/A	#N/A	#N/A	#N/A	#N/A		#N/A	#N/A	#N/A	#N/A	#N/A	#N/A	#N/A	#N/A	#N/A	#N/A
GCA_001980985.1	GCA_001980985.1.fna	NCBI	100	0.1	Burkholderia pseudomallei	Burkholderia pseudomallei	979bii	#N/A	#N/A	#N/A	#N/A	#N/A	#N/A	#N/A	#N/A	#N/A	#N/A	#N/A	#N/A	#N/A		#N/A	#N/A	#N/A	#N/A	#N/A	#N/A	#N/A	#N/A	#N/A	#N/A
GCA_001980995.1	GCA_001980995.1.fna	NCBI	100	0.1	Burkholderia pseudomallei	Burkholderia pseudomallei	2374a	#N/A	#N/A	#N/A	#N/A	#N/A	#N/A	#N/A	#N/A	#N/A	#N/A	#N/A	#N/A	#N/A		#N/A	#N/A	#N/A	#N/A	#N/A	#N/A	#N/A	#N/A	#N/A	#N/A
GCA_001981025.1	GCA_001981025.1.fna	NCBI	100	0.3	Burkholderia pseudomallei	Burkholderia pseudomallei	2374b	#N/A	#N/A	#N/A	#N/A	#N/A	#N/A	#N/A	#N/A	#N/A	#N/A	#N/A	#N/A	#N/A		#N/A	#N/A	#N/A	#N/A	#N/A	#N/A	#N/A	#N/A	#N/A	#N/A
GCA_001981045.1	GCA_001981045.1.fna	NCBI	100	0.3	Burkholderia pseudomallei	Burkholderia pseudomallei	2381a	#N/A	#N/A	#N/A	#N/A	#N/A	#N/A	#N/A	#N/A	#N/A	#N/A	#N/A	#N/A	#N/A		#N/A	#N/A	#N/A	#N/A	#N/A	#N/A	#N/A	#N/A	#N/A	#N/A
GCA_001981055.1	GCA_001981055.1.fna	NCBI	100	0.1	Burkholderia pseudomallei	Burkholderia pseudomallei	2381c	#N/A	#N/A	#N/A	#N/A	#N/A	#N/A	#N/A	#N/A	#N/A	#N/A	#N/A	#N/A	#N/A		#N/A	#N/A	#N/A	#N/A	#N/A	#N/A	#N/A	#N/A	#N/A	#N/A
GCA_001981085.1	GCA_001981085.1.fna	NCBI	99.1	0.1	Burkholderia pseudomallei	Burkholderia pseudomallei	3964b	#N/A	#N/A	#N/A	#N/A	#N/A	#N/A	#N/A	#N/A	#N/A	#N/A	#N/A	#N/A	#N/A		#N/A	#N/A	#N/A	#N/A	#N/A	#N/A	#N/A	#N/A	#N/A	#N/A
GCA_001981105.1	GCA_001981105.1.fna	NCBI	99.7	0.1	Burkholderia pseudomallei	Burkholderia pseudomallei	3013c	#N/A	#N/A	#N/A	#N/A	#N/A	#N/A	#N/A	#N/A	#N/A	#N/A	#N/A	#N/A	#N/A		#N/A	#N/A	#N/A	#N/A	#N/A	#N/A	#N/A	#N/A	#N/A	#N/A
GCA_001981125.1	GCA_001981125.1.fna	NCBI	99.7	0.1	Burkholderia pseudomallei	Burkholderia pseudomallei	3964d	#N/A	#N/A	#N/A	#N/A	#N/A	#N/A	#N/A	#N/A	#N/A	#N/A	#N/A	#N/A	#N/A		#N/A	#N/A	#N/A	#N/A	#N/A	#N/A	#N/A	#N/A	#N/A	#N/A
GCA_001981135.1	GCA_001981135.1.fna	NCBI	99.8	0.1	Burkholderia pseudomallei	Burkholderia pseudomallei	3964c	#N/A	#N/A	#N/A	#N/A	#N/A	#N/A	#N/A	#N/A	#N/A	#N/A	#N/A	#N/A	#N/A		#N/A	#N/A	#N/A	#N/A	#N/A	#N/A	#N/A	#N/A	#N/A	#N/A
GCA_001981165.1	GCA_001981165.1.fna	NCBI	99.5	0.1	Burkholderia pseudomallei	Burkholderia pseudomallei	4095a	#N/A	#N/A	#N/A	#N/A	#N/A	#N/A	#N/A	#N/A	#N/A	#N/A	#N/A	#N/A	#N/A		#N/A	#N/A	#N/A	#N/A	#N/A	#N/A	#N/A	#N/A	#N/A	#N/A
GCA_001981185.1	GCA_001981185.1.fna	NCBI	100	0.3	Burkholderia pseudomallei	Burkholderia pseudomallei	4226b	#N/A	#N/A	#N/A	#N/A	#N/A	#N/A	#N/A	#N/A	#N/A	#N/A	#N/A	#N/A	#N/A		#N/A	#N/A	#N/A	#N/A	#N/A	#N/A	#N/A	#N/A	#N/A	#N/A
GCA_001981195.1	GCA_001981195.1.fna	NCBI	100	0.3	Burkholderia pseudomallei	Burkholderia pseudomallei	4226c	#N/A	#N/A	#N/A	#N/A	#N/A	#N/A	#N/A	#N/A	#N/A	#N/A	#N/A	#N/A	#N/A		#N/A	#N/A	#N/A	#N/A	#N/A	#N/A	#N/A	#N/A	#N/A	#N/A
GCA_001984275.1	GCA_001984275.1.fna	NCBI	99.7	0.7	Burkholderia cenocepacia	Burkholderia cenocepacia	VC7604	#N/A	#N/A	#N/A	#N/A	#N/A	#N/A	#N/A	#N/A	#N/A	#N/A	#N/A	#N/A	#N/A		#N/A	#N/A	#N/A	#N/A	#N/A	#N/A	#N/A	#N/A	#N/A	#N/A
GCA_001984285.1	GCA_001984285.1.fna	NCBI	99.4	1	Burkholderia cenocepacia	Burkholderia cenocepacia	VC5486	#N/A	#N/A	#N/A	#N/A	#N/A	#N/A	#N/A	#N/A	#N/A	#N/A	#N/A	#N/A	#N/A		#N/A	#N/A	#N/A	#N/A	#N/A	#N/A	#N/A	#N/A	#N/A	#N/A
GCA_001984315.1	GCA_001984315.1.fna	NCBI	99.7	0.4	Burkholderia cenocepacia	Burkholderia cenocepacia	VC9789	#N/A	#N/A	#N/A	#N/A	#N/A	#N/A	#N/A	#N/A	#N/A	#N/A	#N/A	#N/A	#N/A		#N/A	#N/A	#N/A	#N/A	#N/A	#N/A	#N/A	#N/A	#N/A	#N/A
GCA_001984325.1	GCA_001984325.1.fna	NCBI	99.7	1.2	Burkholderia cenocepacia	Burkholderia cenocepacia	VC4558	#N/A	#N/A	#N/A	#N/A	#N/A	#N/A	#N/A	#N/A	#N/A	#N/A	#N/A	#N/A	#N/A		#N/A	#N/A	#N/A	#N/A	#N/A	#N/A	#N/A	#N/A	#N/A	#N/A
GCA_001984355.1	GCA_001984355.1.fna	NCBI	99.7	0.6	Burkholderia cenocepacia	Burkholderia cenocepacia	VC3917	#N/A	#N/A	#N/A	#N/A	#N/A	#N/A	#N/A	#N/A	#N/A	#N/A	#N/A	#N/A	#N/A		#N/A	#N/A	#N/A	#N/A	#N/A	#N/A	#N/A	#N/A	#N/A	#N/A
GCA_001984375.1	GCA_001984375.1.fna	NCBI	99.7	1.7	Burkholderia cenocepacia	Burkholderia cenocepacia	VC1255	#N/A	#N/A	#N/A	#N/A	#N/A	#N/A	#N/A	#N/A	#N/A	#N/A	#N/A	#N/A	#N/A		#N/A	#N/A	#N/A	#N/A	#N/A	#N/A	#N/A	#N/A	#N/A	#N/A
GCA_001988975.1	GCA_001988975.1.fna	NCBI	99.9	1.9	Burkholderia sp. KK1	Burkholderia sp.	KK1	#N/A	#N/A	#N/A	#N/A	#N/A	#N/A	#N/A	#N/A	#N/A	#N/A	#N/A	#N/A	#N/A		#N/A	#N/A	#N/A	#N/A	#N/A	#N/A	#N/A	#N/A	#N/A	#N/A
GCA_001991135.1	GCA_001991135.1.fna	NCBI	96.7	4.4	Burkholderia cenocepacia	Burkholderia cenocepacia	VC6581	#N/A	#N/A	#N/A	#N/A	#N/A	#N/A	#N/A	#N/A	#N/A	#N/A	#N/A	#N/A	#N/A		#N/A	#N/A	#N/A	#N/A	#N/A	#N/A	#N/A	#N/A	#N/A	#N/A
GCA_001991155.1	GCA_001991155.1.fna	NCBI	99.7	0.9	Burkholderia cenocepacia	Burkholderia cenocepacia	VC6579	#N/A	#N/A	#N/A	#N/A	#N/A	#N/A	#N/A	#N/A	#N/A	#N/A	#N/A	#N/A	#N/A		#N/A	#N/A	#N/A	#N/A	#N/A	#N/A	#N/A	#N/A	#N/A	#N/A
GCA_001991175.1	GCA_001991175.1.fna	NCBI	98.8	1.3	Burkholderia cenocepacia	Burkholderia cenocepacia	VC6905	#N/A	#N/A	#N/A	#N/A	#N/A	#N/A	#N/A	#N/A	#N/A	#N/A	#N/A	#N/A	#N/A		#N/A	#N/A	#N/A	#N/A	#N/A	#N/A	#N/A	#N/A	#N/A	#N/A
GCA_001991215.1	GCA_001991215.1.fna	NCBI	99.5	7.3	Burkholderia cenocepacia	Burkholderia cenocepacia	VC7489	#N/A	#N/A	#N/A	#N/A	#N/A	#N/A	#N/A	#N/A	#N/A	#N/A	#N/A	#N/A	#N/A		#N/A	#N/A	#N/A	#N/A	#N/A	#N/A	#N/A	#N/A	#N/A	#N/A
GCA_001991255.1	GCA_001991255.1.fna	NCBI	99.5	0.7	Burkholderia cenocepacia	Burkholderia cenocepacia	VC3929	#N/A	#N/A	#N/A	#N/A	#N/A	#N/A	#N/A	#N/A	#N/A	#N/A	#N/A	#N/A	#N/A		#N/A	#N/A	#N/A	#N/A	#N/A	#N/A	#N/A	#N/A	#N/A	#N/A
GCA_001991275.1	GCA_001991275.1.fna	NCBI	96.8	0.1	Burkholderia cenocepacia	Burkholderia cenocepacia	VC5280	#N/A	#N/A	#N/A	#N/A	#N/A	#N/A	#N/A	#N/A	#N/A	#N/A	#N/A	#N/A	#N/A		#N/A	#N/A	#N/A	#N/A	#N/A	#N/A	#N/A	#N/A	#N/A	#N/A
GCA_001991315.1	GCA_001991315.1.fna	NCBI	98.4	0.7	Burkholderia cenocepacia	Burkholderia cenocepacia	VC8556	#N/A	#N/A	#N/A	#N/A	#N/A	#N/A	#N/A	#N/A	#N/A	#N/A	#N/A	#N/A	#N/A		#N/A	#N/A	#N/A	#N/A	#N/A	#N/A	#N/A	#N/A	#N/A	#N/A
GCA_001991325.1	GCA_001991325.1.fna	NCBI	98.2	0.7	Burkholderia cenocepacia	Burkholderia cenocepacia	VC9612	#N/A	#N/A	#N/A	#N/A	#N/A	#N/A	#N/A	#N/A	#N/A	#N/A	#N/A	#N/A	#N/A		#N/A	#N/A	#N/A	#N/A	#N/A	#N/A	#N/A	#N/A	#N/A	#N/A
GCA_001991355.1	GCA_001991355.1.fna	NCBI	99.2	0.7	Burkholderia cenocepacia	Burkholderia cenocepacia	VC10178	#N/A	#N/A	#N/A	#N/A	#N/A	#N/A	#N/A	#N/A	#N/A	#N/A	#N/A	#N/A	#N/A		#N/A	#N/A	#N/A	#N/A	#N/A	#N/A	#N/A	#N/A	#N/A	#N/A
GCA_001991375.1	GCA_001991375.1.fna	NCBI	98.6	0.9	Burkholderia cenocepacia	Burkholderia cenocepacia	VC14815	#N/A	#N/A	#N/A	#N/A	#N/A	#N/A	#N/A	#N/A	#N/A	#N/A	#N/A	#N/A	#N/A		#N/A	#N/A	#N/A	#N/A	#N/A	#N/A	#N/A	#N/A	#N/A	#N/A
GCA_001991385.1	GCA_001991385.1.fna	NCBI	99.4	0.7	Burkholderia cenocepacia	Burkholderia cenocepacia	VC14748	#N/A	#N/A	#N/A	#N/A	#N/A	#N/A	#N/A	#N/A	#N/A	#N/A	#N/A	#N/A	#N/A		#N/A	#N/A	#N/A	#N/A	#N/A	#N/A	#N/A	#N/A	#N/A	#N/A
GCA_001991415.1	GCA_001991415.1.fna	NCBI	96	1.7	Burkholderia cenocepacia	Burkholderia cenocepacia	VC3868	#N/A	#N/A	#N/A	#N/A	#N/A	#N/A	#N/A	#N/A	#N/A	#N/A	#N/A	#N/A	#N/A		#N/A	#N/A	#N/A	#N/A	#N/A	#N/A	#N/A	#N/A	#N/A	#N/A
GCA_001991435.1	GCA_001991435.1.fna	NCBI	99.2	0.4	Burkholderia cenocepacia	Burkholderia cenocepacia	VC4462	#N/A	#N/A	#N/A	#N/A	#N/A	#N/A	#N/A	#N/A	#N/A	#N/A	#N/A	#N/A	#N/A		#N/A	#N/A	#N/A	#N/A	#N/A	#N/A	#N/A	#N/A	#N/A	#N/A
GCA_001991475.1	GCA_001991475.1.fna	NCBI	98.9	0.4	Burkholderia cenocepacia	Burkholderia cenocepacia	VC8379	#N/A	#N/A	#N/A	#N/A	#N/A	#N/A	#N/A	#N/A	#N/A	#N/A	#N/A	#N/A	#N/A		#N/A	#N/A	#N/A	#N/A	#N/A	#N/A	#N/A	#N/A	#N/A	#N/A
GCA_001991495.1	GCA_001991495.1.fna	NCBI	98.6	3.1	Burkholderia cenocepacia	Burkholderia cenocepacia	VC8057	#N/A	#N/A	#N/A	#N/A	#N/A	#N/A	#N/A	#N/A	#N/A	#N/A	#N/A	#N/A	#N/A		#N/A	#N/A	#N/A	#N/A	#N/A	#N/A	#N/A	#N/A	#N/A	#N/A
GCA_001991515.1	GCA_001991515.1.fna	NCBI	98.9	3.1	Burkholderia cenocepacia	Burkholderia cenocepacia	VC6904	#N/A	#N/A	#N/A	#N/A	#N/A	#N/A	#N/A	#N/A	#N/A	#N/A	#N/A	#N/A	#N/A		#N/A	#N/A	#N/A	#N/A	#N/A	#N/A	#N/A	#N/A	#N/A	#N/A
GCA_001991535.1	GCA_001991535.1.fna	NCBI	99.6	5.4	Burkholderia cenocepacia	Burkholderia cenocepacia	VC6903	#N/A	#N/A	#N/A	#N/A	#N/A	#N/A	#N/A	#N/A	#N/A	#N/A	#N/A	#N/A	#N/A		#N/A	#N/A	#N/A	#N/A	#N/A	#N/A	#N/A	#N/A	#N/A	#N/A
GCA_001991555.1	GCA_001991555.1.fna	NCBI	99.6	2.8	Burkholderia cenocepacia	Burkholderia cenocepacia	VC7603	#N/A	#N/A	#N/A	#N/A	#N/A	#N/A	#N/A	#N/A	#N/A	#N/A	#N/A	#N/A	#N/A		#N/A	#N/A	#N/A	#N/A	#N/A	#N/A	#N/A	#N/A	#N/A	#N/A
GCA_001991565.1	GCA_001991565.1.fna	NCBI	99.5	0.4	Burkholderia cenocepacia	Burkholderia cenocepacia	VC6906	#N/A	#N/A	#N/A	#N/A	#N/A	#N/A	#N/A	#N/A	#N/A	#N/A	#N/A	#N/A	#N/A		#N/A	#N/A	#N/A	#N/A	#N/A	#N/A	#N/A	#N/A	#N/A	#N/A
GCA_001991615.1	GCA_001991615.1.fna	NCBI	99.5	2	Burkholderia cenocepacia	Burkholderia cenocepacia	VC13300	#N/A	#N/A	#N/A	#N/A	#N/A	#N/A	#N/A	#N/A	#N/A	#N/A	#N/A	#N/A	#N/A		#N/A	#N/A	#N/A	#N/A	#N/A	#N/A	#N/A	#N/A	#N/A	#N/A
GCA_001991625.1	GCA_001991625.1.fna	NCBI	99.5	0.4	Burkholderia cenocepacia	Burkholderia cenocepacia	VC14507	#N/A	#N/A	#N/A	#N/A	#N/A	#N/A	#N/A	#N/A	#N/A	#N/A	#N/A	#N/A	#N/A		#N/A	#N/A	#N/A	#N/A	#N/A	#N/A	#N/A	#N/A	#N/A	#N/A
GCA_001991655.1	GCA_001991655.1.fna	NCBI	99.2	0.4	Burkholderia cenocepacia	Burkholderia cenocepacia	VC10878	#N/A	#N/A	#N/A	#N/A	#N/A	#N/A	#N/A	#N/A	#N/A	#N/A	#N/A	#N/A	#N/A		#N/A	#N/A	#N/A	#N/A	#N/A	#N/A	#N/A	#N/A	#N/A	#N/A
GCA_001991665.1	GCA_001991665.1.fna	NCBI	99.6	0.6	Burkholderia cenocepacia	Burkholderia cenocepacia	VC14013	#N/A	#N/A	#N/A	#N/A	#N/A	#N/A	#N/A	#N/A	#N/A	#N/A	#N/A	#N/A	#N/A		#N/A	#N/A	#N/A	#N/A	#N/A	#N/A	#N/A	#N/A	#N/A	#N/A
GCA_001991695.1	GCA_001991695.1.fna	NCBI	99.5	5.2	Burkholderia cenocepacia	Burkholderia cenocepacia	VC5732	#N/A	#N/A	#N/A	#N/A	#N/A	#N/A	#N/A	#N/A	#N/A	#N/A	#N/A	#N/A	#N/A		#N/A	#N/A	#N/A	#N/A	#N/A	#N/A	#N/A	#N/A	#N/A	#N/A
GCA_001991715.1	GCA_001991715.1.fna	NCBI	99.5	0.7	Burkholderia cenocepacia	Burkholderia cenocepacia	VC8945	#N/A	#N/A	#N/A	#N/A	#N/A	#N/A	#N/A	#N/A	#N/A	#N/A	#N/A	#N/A	#N/A		#N/A	#N/A	#N/A	#N/A	#N/A	#N/A	#N/A	#N/A	#N/A	#N/A
GCA_001991735.1	GCA_001991735.1.fna	NCBI	99.3	0.9	Burkholderia cenocepacia	Burkholderia cenocepacia	VC8946	#N/A	#N/A	#N/A	#N/A	#N/A	#N/A	#N/A	#N/A	#N/A	#N/A	#N/A	#N/A	#N/A		#N/A	#N/A	#N/A	#N/A	#N/A	#N/A	#N/A	#N/A	#N/A	#N/A
GCA_001991755.1	GCA_001991755.1.fna	NCBI	98.4	2	Burkholderia cenocepacia	Burkholderia cenocepacia	VC15049	#N/A	#N/A	#N/A	#N/A	#N/A	#N/A	#N/A	#N/A	#N/A	#N/A	#N/A	#N/A	#N/A		#N/A	#N/A	#N/A	#N/A	#N/A	#N/A	#N/A	#N/A	#N/A	#N/A
GCA_001991795.1	GCA_001991795.1.fna	NCBI	99.6	1.5	Burkholderia cenocepacia	Burkholderia cenocepacia	VC11575	#N/A	#N/A	#N/A	#N/A	#N/A	#N/A	#N/A	#N/A	#N/A	#N/A	#N/A	#N/A	#N/A		#N/A	#N/A	#N/A	#N/A	#N/A	#N/A	#N/A	#N/A	#N/A	#N/A
GCA_001991815.1	GCA_001991815.1.fna	NCBI	99.5	4.9	Burkholderia cenocepacia	Burkholderia cenocepacia	VC10287	#N/A	#N/A	#N/A	#N/A	#N/A	#N/A	#N/A	#N/A	#N/A	#N/A	#N/A	#N/A	#N/A		#N/A	#N/A	#N/A	#N/A	#N/A	#N/A	#N/A	#N/A	#N/A	#N/A
GCA_001991835.1	GCA_001991835.1.fna	NCBI	97	0.3	Burkholderia cenocepacia	Burkholderia cenocepacia	VC13450	#N/A	#N/A	#N/A	#N/A	#N/A	#N/A	#N/A	#N/A	#N/A	#N/A	#N/A	#N/A	#N/A		#N/A	#N/A	#N/A	#N/A	#N/A	#N/A	#N/A	#N/A	#N/A	#N/A
GCA_001991845.1	GCA_001991845.1.fna	NCBI	99.6	0.9	Burkholderia cenocepacia	Burkholderia cenocepacia	VC14543	#N/A	#N/A	#N/A	#N/A	#N/A	#N/A	#N/A	#N/A	#N/A	#N/A	#N/A	#N/A	#N/A		#N/A	#N/A	#N/A	#N/A	#N/A	#N/A	#N/A	#N/A	#N/A	#N/A
GCA_001991875.1	GCA_001991875.1.fna	NCBI	99.1	2.3	Burkholderia cenocepacia	Burkholderia cenocepacia	VC15235	#N/A	#N/A	#N/A	#N/A	#N/A	#N/A	#N/A	#N/A	#N/A	#N/A	#N/A	#N/A	#N/A		#N/A	#N/A	#N/A	#N/A	#N/A	#N/A	#N/A	#N/A	#N/A	#N/A
GCA_001991885.1	GCA_001991885.1.fna	NCBI	99.2	6.5	Burkholderia cenocepacia	Burkholderia cenocepacia	VC4927	#N/A	#N/A	#N/A	#N/A	#N/A	#N/A	#N/A	#N/A	#N/A	#N/A	#N/A	#N/A	#N/A		#N/A	#N/A	#N/A	#N/A	#N/A	#N/A	#N/A	#N/A	#N/A	#N/A
GCA_001991915.1	GCA_001991915.1.fna	NCBI	99.2	5.4	Burkholderia cenocepacia	Burkholderia cenocepacia	VC7233	#N/A	#N/A	#N/A	#N/A	#N/A	#N/A	#N/A	#N/A	#N/A	#N/A	#N/A	#N/A	#N/A		#N/A	#N/A	#N/A	#N/A	#N/A	#N/A	#N/A	#N/A	#N/A	#N/A
GCA_001991935.1	GCA_001991935.1.fna	NCBI	99.5	4.9	Burkholderia cenocepacia	Burkholderia cenocepacia	VC15566	#N/A	#N/A	#N/A	#N/A	#N/A	#N/A	#N/A	#N/A	#N/A	#N/A	#N/A	#N/A	#N/A		#N/A	#N/A	#N/A	#N/A	#N/A	#N/A	#N/A	#N/A	#N/A	#N/A
GCA_001991975.1	GCA_001991975.1.fna	NCBI	98.7	0.3	Burkholderia cenocepacia	Burkholderia cenocepacia	VC7692	#N/A	#N/A	#N/A	#N/A	#N/A	#N/A	#N/A	#N/A	#N/A	#N/A	#N/A	#N/A	#N/A		#N/A	#N/A	#N/A	#N/A	#N/A	#N/A	#N/A	#N/A	#N/A	#N/A
GCA_001991995.1	GCA_001991995.1.fna	NCBI	99.3	6.7	Burkholderia cenocepacia	Burkholderia cenocepacia	VC7579	#N/A	#N/A	#N/A	#N/A	#N/A	#N/A	#N/A	#N/A	#N/A	#N/A	#N/A	#N/A	#N/A		#N/A	#N/A	#N/A	#N/A	#N/A	#N/A	#N/A	#N/A	#N/A	#N/A
GCA_001992005.1	GCA_001992005.1.fna	NCBI	98.4	2.8	Burkholderia cenocepacia	Burkholderia cenocepacia	VC7689	#N/A	#N/A	#N/A	#N/A	#N/A	#N/A	#N/A	#N/A	#N/A	#N/A	#N/A	#N/A	#N/A		#N/A	#N/A	#N/A	#N/A	#N/A	#N/A	#N/A	#N/A	#N/A	#N/A
GCA_001992035.1	GCA_001992035.1.fna	NCBI	99.7	1	Burkholderia cenocepacia	Burkholderia cenocepacia	VC9670	#N/A	#N/A	#N/A	#N/A	#N/A	#N/A	#N/A	#N/A	#N/A	#N/A	#N/A	#N/A	#N/A		#N/A	#N/A	#N/A	#N/A	#N/A	#N/A	#N/A	#N/A	#N/A	#N/A
GCA_001992045.1	GCA_001992045.1.fna	NCBI	99.6	4.7	Burkholderia cenocepacia	Burkholderia cenocepacia	VC7780	#N/A	#N/A	#N/A	#N/A	#N/A	#N/A	#N/A	#N/A	#N/A	#N/A	#N/A	#N/A	#N/A		#N/A	#N/A	#N/A	#N/A	#N/A	#N/A	#N/A	#N/A	#N/A	#N/A
GCA_001992075.1	GCA_001992075.1.fna	NCBI	98.8	0.3	Burkholderia cenocepacia	Burkholderia cenocepacia	VC7986	#N/A	#N/A	#N/A	#N/A	#N/A	#N/A	#N/A	#N/A	#N/A	#N/A	#N/A	#N/A	#N/A		#N/A	#N/A	#N/A	#N/A	#N/A	#N/A	#N/A	#N/A	#N/A	#N/A
GCA_001992095.1	GCA_001992095.1.fna	NCBI	99.3	0.3	Burkholderia cenocepacia	Burkholderia cenocepacia	VC7779	#N/A	#N/A	#N/A	#N/A	#N/A	#N/A	#N/A	#N/A	#N/A	#N/A	#N/A	#N/A	#N/A		#N/A	#N/A	#N/A	#N/A	#N/A	#N/A	#N/A	#N/A	#N/A	#N/A
[truncated: 7,893 more rows]
